# Supplementary material for: Identification of Protein Partners in Mycobacteria Using a Single-Step Affinity Purification Method
Source: PLoS One. 2014 Mar 24;9(3):e91380. doi: 10.1371/journal.pone.0091380 (PMC3963859; doi:10.1371/journal.pone.0091380)
Supplement: Table S2 — Peptide identification details for AP-MS experiments. (XLSX) [file pone.0091380.s002.xlsx]

## Sheet: MSMEG
Sequence	Mass	Proteins	Leading razor protein	Charges	PEP	Score	Intensity	Intensity fl1	Intensity fl2	Intensity fl3	Intensity fl4	Intensity fl5	Intensity fl6	Intensity fl7	Intensity fl8	Intensity gfp1	Intensity gfp2	Intensity gfp3	Intensity gfp4	Intensity gfp5	Intensity gfp6	Intensity gfp7	Intensity gfp8	Intensity ha1	Intensity ha2	Intensity ha3	Intensity ha4	Intensity ha5	Intensity ha6	Intensity ha7	Intensity ha8	Intensity pa1	Intensity pa2	Intensity pa3	Intensity pa4	Intensity pa5	Intensity pa6	Intensity pa7	Intensity pa8
AAAADQLQTWGSR	1373.67	MSMEG2424	MSMEG2424	2	1.0739e-30	261.41	26245000	0	0	0	0	0	0	0	0	0	0	0	0	0	0	0	0	15376000	0	0	0	0	3039700	0	0	7830200	0	0	0	0	0	0	0
AAAAHAEQAGSVR	1237.62	MSMEG3200	MSMEG3200	2,3	2.5316e-06	180.09	5363000	0	0	0	0	0	0	0	0	0	0	0	0	0	0	0	0	1593500	1194500	652740	895060	0	0	0	0	67953	0	0	0	98016	0	243580	617630
AAAALDR	686.371	MSMEG2032	MSMEG2032	2	0.015003	124.89	7867100	3549100	0	0	0	0	0	0	0	0	0	0	0	0	0	0	0	0	0	0	0	0	0	0	0	4318000	0	0	0	0	0	0	0
AAAAPGVSTLELDR	1369.72	MSMEG1485	MSMEG1485	2	0.0033342	127.79	1686300	0	0	0	0	0	0	0	0	0	0	0	0	0	0	0	0	1686300	0	0	0	0	0	0	0	0	0	0	0	0	0	0	0
AAAAQVLPDAK	1053.58	MSMEG6392	MSMEG6392	2	0.00073459	143	15036000	0	0	0	0	0	0	0	0	0	0	0	0	0	0	0	0	0	0	0	0	0	0	0	0	7339700	0	0	0	7696100	0	0	0
AAADEVTTTNAEDGVATVLER	2132.02	MSMEG6407	MSMEG6407	2,3	2.5327e-126	366.99	24359000	0	0	0	0	0	0	0	0	0	0	0	0	0	0	0	0	0	0	0	0	0	0	0	0	8548700	0	0	3492100	0	0	0	12319000
AAAEAGVGELLLTHIPPWTSR	2188.16	MSMEG4902	MSMEG4902	3	0.00026955	135.45	2822500	0	0	0	0	0	0	0	0	0	0	0	0	0	0	0	0	1542300	0	0	366490	0	913690	0	0	0	0	0	0	0	0	0	0
AAAEGVETPAR	1070.54	MSMEG4086	MSMEG4086	2	0.021253	106.67	0	0	0	0	0	0	0	0	0	0	0	0	0	0	0	0	0	0	0	0	0	0	0	0	0	0	0	0	0	0	0	0	0
AAAESAGLPLFR	1201.65	MSMEG5415	MSMEG5415	2	3.3124e-15	224.42	92343000	0	0	0	0	0	0	0	0	17815000	0	0	0	18174000	0	0	0	0	0	0	4526200	0	7322800	0	0	0	0	0	27338000	0	10981000	0	6186600
AAAGVPVGPSGR	1037.56	MSMEG2644	MSMEG2644	2	0.074273	90.697	2565100	0	0	0	0	0	0	0	0	0	0	0	0	0	0	0	0	0	0	0	0	0	0	0	0	2565100	0	0	0	0	0	0	0
AAAIELALEALYLAK	1558.9	MSMEG5512	MSMEG5512	2	0.000176	150.12	356480	0	0	0	0	0	0	0	0	0	0	0	0	0	0	0	0	0	0	0	0	0	0	0	0	356480	0	0	0	0	0	0	0
AAALEAVVDLHTFDPADLER	2152.08	MSMEG1049;MSMEG2329	MSMEG1049	3	7.6654e-08	180.74	75321000	0	0	0	0	0	1129600	0	0	0	0	0	0	0	0	0	0	0	0	0	0	0	0	0	0	37631000	0	0	21860000	0	10521000	0	4179100
AAALELPHIWGGLADLSGADTEWPR	2645.32	MSMEG0408	MSMEG0408	3	5.0623e-23	218.88	32173000	0	0	0	0	0	0	0	0	0	0	0	0	0	0	0	0	0	0	0	586690	0	1189100	0	0	7574500	0	0	8484000	4670000	9668800	0	0
AAALGQIELDNVTVPLSAR	1937.06	MSMEG2081	MSMEG2081	2,3	4.4458e-34	256.84	99847000	0	0	0	0	0	0	0	0	0	0	0	0	0	0	0	0	28455000	0	0	0	2470700	12249000	0	0	26121000	0	0	3148300	27404000	0	0	0
AAALNIVPTSTGAAK	1383.77	MSMEG3084	MSMEG3084	2	1.65e-10	194.55	225060000	8901100	0	0	0	0	0	0	2251500	22244000	0	0	0	43088000	30074000	0	0	37280000	0	0	8434500	4802800	16838000	0	48605000	0	2544500	0	0	0	0	0	0
AAANLGINLSR	1098.61	MSMEG1367	MSMEG1367	2	2.4602e-15	221.55	5139600000	0	0	392300000	0	0	0	0	0	0	0	1497000000	0	0	5420200	0	0	0	0	1297100000	0	0	0	0	0	0	0	1947800000	0	0	0	0	0
AAAPAGDPTGGMGGMDF	1521.62	MSMEG0880	MSMEG0880	2	0.015917	105.19	13028000	0	0	0	0	0	0	0	0	0	0	0	0	13028000	0	0	0	0	0	0	0	0	0	0	0	0	0	0	0	0	0	0	0
AAATLSGGEAQR	1130.57	MSMEG3808	MSMEG3808	2	0.0012712	144.1	0	0	0	0	0	0	0	0	0	0	0	0	0	0	0	0	0	0	0	0	0	0	0	0	0	0	0	0	0	0	0	0	0
AAATPDQPQPYR	1313.64	MSMEG5824	MSMEG5824	2	3.6602e-30	257.92	69583000	0	0	0	0	0	0	0	0	0	0	0	0	4647600	0	0	2401700	2129400	0	0	0	0	0	1308100	0	9517100	0	0	4890700	9573100	15735000	2856400	16524000
AAAVDAEAAR	943.472	MSMEG0952	MSMEG0952	2	7.5706e-12	208.63	13857000	0	0	0	0	0	0	0	0	0	0	0	0	0	0	0	0	4399400	1601000	0	2115400	5741100	0	0	0	0	0	0	0	0	0	0	0
AAAVNAVAGAETVGK	1327.71	MSMEG3025	MSMEG3025	2	0.0010014	141.85	1407400	0	0	0	0	0	0	0	0	0	0	0	0	0	0	0	0	0	0	0	1407400	0	0	0	0	0	0	0	0	0	0	0	0
AAAYLQAQGQAK	1218.64	MSMEG3155	MSMEG3155	2	9.946e-15	215.06	7375700	0	0	0	0	0	0	0	0	0	0	0	0	0	0	0	0	0	0	0	0	0	0	0	0	4318900	0	0	3056800	0	0	0	0
AAAYTIPSYEDQYYSPDFGQATGAAVPLDDYGYSDYR	4099.79	MSMEG1368	MSMEG1368	3,4	2.3103e-42	191.13	2229200000	0	0	164120000	0	0	0	0	0	0	0	1098300000	0	0	0	0	0	0	0	503800000	0	0	0	0	0	0	0	462920000	0	0	0	0	0
AACDEYSTPDKPR	1508.66	MSMEG4185	MSMEG4185	2,3	1.2466e-05	175.74	4395100	0	0	0	0	0	0	0	0	1705900	0	0	0	0	0	0	0	0	0	0	0	0	0	0	0	0	0	0	611720	0	727160	369160	981140
AADAGVGILGVCFGGQLLAQTFGGSVAR	2691.38	MSMEG4214	MSMEG4214	3	3.2936e-21	193.39	726600	0	0	0	0	0	0	0	0	0	0	0	0	0	0	0	0	0	0	0	0	0	0	0	0	726600	0	0	0	0	0	0	0
AADALPIEQVAK	1224.67	MSMEG0777	MSMEG0777	2	0.0021315	130.56	58551000	0	0	0	0	0	0	0	0	0	0	0	0	13512000	0	0	0	24755000	0	0	0	0	0	0	0	20284000	0	0	0	0	0	0	0
AADAVSEALLASATPVDDKK	1971.02	MSMEG1583	MSMEG1583	3	0.00047119	150.76	82717000	0	0	0	0	0	0	0	0	0	0	0	0	41325000	41392000	0	0	0	0	0	0	0	0	0	0	0	0	0	0	0	0	0	0
AADDDIDEPSEK	1303.54	MSMEG2758	MSMEG2758	2	4.9959e-22	244.18	254770000	0	0	42348000	0	0	0	0	0	2702200	0	12326000	0	0	0	0	0	0	0	194730000	0	0	0	0	0	0	0	2664200	0	0	0	0	0
AADDDIDEPSEKDK	1546.66	MSMEG2758	MSMEG2758	2,3	1.2866e-67	325.29	520090000	531730	141970	66933000	0	0	0	0	208020	2913200	0	12251000	0	1828000	0	263950	0	0	0	424300000	0	0	0	0	0	274340	235830	8809000	253910	419450	0	730540	0
AADDGLSFVVR	1148.58	MSMEG5612	MSMEG5612	2	2.512e-11	208.56	15490000	0	0	0	0	0	0	0	0	0	0	0	0	0	0	0	0	0	0	0	0	0	0	0	0	0	0	0	0	0	0	0	15490000
AADDIGETDEYQR	1481.63	MSMEG0754	MSMEG0754	2	3.9968e-15	220.53	1133800	0	0	0	0	0	0	0	0	0	0	0	0	0	0	0	0	0	0	0	0	0	0	1133800	0	0	0	0	0	0	0	0	0
AADDPAAAAVVTTDVAGSDALPEPTFVPVLGR	3092.57	MSMEG2740	MSMEG2740	3	1.7268e-21	166.57	5474500	0	0	0	0	0	0	0	0	0	0	0	0	0	0	0	0	0	0	0	0	0	0	0	0	0	0	0	0	0	0	0	5474500
AADITSLYK	980.518	marker	marker	2	1.3923e-20	232.46	70230000000	641910000	0	776270000	179460000	188950000	14713000	994650000	178600000	5690900000	580110000	5207800000	801020000	0	15036000	0	0	4324500000	8052300000	4040700000	1016100000	1558700000	11296000	10520000000	7641800000	1231000000	1170300000	5196300000	1058300000	2305300000	1207300000	2169200000	3457700000
AADLPPAVGVLVEYQAGDADK	2098.06	MSMEG2520	MSMEG2520	3	1.8419e-05	151.41	3084800	0	0	0	0	0	0	0	0	0	0	0	0	0	0	0	0	1885900	0	0	1198900	0	0	0	0	0	0	0	0	0	0	0	0
AADRDDDADLAAYNR	1650.72	MSMEG4702	MSMEG4702	2	0.0040177	131.4	4053400	0	0	0	0	0	0	0	0	0	0	0	0	0	0	0	0	0	0	0	0	0	0	0	0	4053400	0	0	0	0	0	0	0
AADVIEAFAR	1061.55	MSMEG0389	MSMEG0389	2	0.00017322	151.15	9133100	0	0	0	0	0	0	0	0	0	0	0	0	0	0	0	0	0	0	0	0	0	0	0	0	9133100	0	0	0	0	0	0	0
AADVLKDEGYK	1207.61	MSMEG3811	MSMEG3811	2,3	0.0027479	142.1	26405000	3409200	2206800	0	1542500	0	1108300	0	0	0	0	0	0	0	0	0	0	11204000	0	0	6934200	0	0	0	0	0	0	0	0	0	0	0	0
AADVVEAELLR	1184.64	MSMEG0952	MSMEG0952	2	1.0268e-06	172.17	35581000	0	0	0	0	0	0	0	0	0	0	0	0	0	0	0	0	0	0	0	0	0	4456900	1778600	0	14552000	0	0	14793000	0	0	0	0
AAEAGLAEFTAAFFTAVASNPTLSK	2484.25	MSMEG3521	MSMEG3521	3	1.5924e-13	164.18	0	0	0	0	0	0	0	0	0	0	0	0	0	0	0	0	0	0	0	0	0	0	0	0	0	0	0	0	0	0	0	0	0
AAEAGSDHQLAYVNALTTSVLSAR	2444.23	MSMEG4690	MSMEG4690	3	3.4341e-05	125.92	2191500	0	0	0	0	0	0	0	0	0	0	0	0	0	0	0	0	0	0	0	0	0	2191500	0	0	0	0	0	0	0	0	0	0
AAEAGTPGGDHDAVVR	1521.72	MSMEG3633	MSMEG3633	2	1.6989e-24	236.4	3652700	0	0	0	0	0	0	0	0	0	0	0	0	0	0	0	0	0	0	0	0	0	0	0	0	0	0	0	0	2377900	1274900	0	0
AAEAPEAGESQESQPR	1655.74	MSMEG4954	MSMEG4954	2,3	1.247e-33	257.54	223550000	1554900	916680	7569400	791780	11674000	573860	350750	683600	25803000	20295000	6270100	18155000	18234000	0	1781200	7809400	0	1263700	0	0	3220400	1201000	82582	0	3082900	1355000	2583800	7565800	18435000	17687000	5088200	39521000
AAEATGATYEPHPAEAVVNK	2024.98	MSMEG5720	MSMEG5720	3	0.00079336	132.81	5152300	0	0	0	0	0	0	0	0	5152300	0	0	0	0	0	0	0	0	0	0	0	0	0	0	0	0	0	0	0	0	0	0	0
AAEDAKDDIEELLR	1586.78	MSMEG4222	MSMEG4222	2,3	8.4007e-06	174.59	28751000	0	0	0	0	0	0	0	0	0	0	0	0	0	0	0	0	4779200	0	0	0	0	0	0	0	0	0	0	13202000	0	0	10770000	0
AAEELVFR	933.492	MSMEG6105	MSMEG6105	2	0.0005138	161.02	140200000	0	0	0	0	0	0	0	0	0	0	0	28466000	10013000	0	0	0	11127000	0	0	4272900	16938000	21583000	27971000	19828000	0	0	0	0	0	0	0	0
AAEELVFREPTTGAVSDIEQATK	2461.23	MSMEG6105	MSMEG6105	3	1.232e-60	302.74	178510000	0	0	0	0	0	0	0	0	0	0	0	24257000	0	0	0	0	46329000	13290000	0	5524800	28762000	21678000	23376000	10032000	5262100	0	0	0	0	0	0	0
AAELGITAVNVPEDFEGIAEHR	2337.16	MSMEG2081	MSMEG2081	3	2.8442e-06	161.35	208640000	0	0	0	2712900	0	0	0	0	0	0	0	0	0	0	0	0	5246700	0	0	0	0	13777000	7513700	0	51919000	0	0	20919000	60349000	17183000	25706000	3309700
AAELGPLR	825.471	MSMEG0216	MSMEG0216	2	0.091131	86.011	3792100	0	0	0	0	0	0	0	0	0	0	0	0	0	0	0	0	3792100	0	0	0	0	0	0	0	0	0	0	0	0	0	0	0
AAEQAERPGGPAPDEDAS	1766.77	MSMEG3793	MSMEG3793	2	2.0432e-56	288.42	43955000	2867700	1463000	3654900	1049900	1502900	709850	203540	1471500	2069500	0	1347800	604690	2113000	0	1748100	0	5183700	0	0	2294900	1526200	1727600	2010200	485900	0	0	2934500	0	0	0	2178000	4807400
AAEQLVDDGFTVLPYTNDDPVLAR	2618.29	MSMEG0793	MSMEG0793	3	9.0137e-23	221.25	57424000	0	0	0	0	0	0	0	0	0	0	0	0	0	0	0	0	0	0	0	0	0	0	0	0	0	0	0	8368600	18777000	23981000	0	6297400
AAESLSALGVELR	1314.71	MSMEG3457	MSMEG3457	2	3.9212e-15	220.69	28083000	0	0	0	0	0	0	0	0	0	0	0	0	0	0	0	0	0	0	0	0	0	0	0	0	19016000	0	0	9067000	0	0	0	0
AAESYADQATATYNK	1602.72	MSMEG0919	MSMEG0919	2	1.7643e-86	288.45	5952800	1530500	642880	0	0	0	0	0	801150	0	0	0	0	0	0	0	0	0	0	0	1069200	0	0	0	1909100	0	0	0	0	0	0	0	0
AAFDHEQTCVAIIK	1601.79	MSMEG5515	MSMEG5515	3	0.13956	72.705	3682300	0	0	0	0	0	0	0	0	0	0	0	0	0	0	0	0	3682300	0	0	0	0	0	0	0	0	0	0	0	0	0	0	0
AAFEHIAPEVDR	1353.67	MSMEG5719	MSMEG5719	2	0.011242	113.24	4901200	0	0	0	0	0	0	0	0	0	0	0	0	0	0	0	0	0	0	0	0	0	0	0	0	0	0	0	4901200	0	0	0	0
AAFGGSGGRGSSSGGGYSSGSSSYGSGGR	2500.06	CON__P35908	CON__P35908	3	6.3429e-33	219.34	4719000	0	0	0	1528600	0	0	621710	1824600	0	0	0	0	0	0	744140	0	0	0	0	0	0	0	0	0	0	0	0	0	0	0	0	0
AAFTECCQAADK	1370.56	CON__P02768-1	CON__P02768-1	2	4.9959e-22	244.18	93674000	0	0	0	0	31682000	34449000	19998000	0	0	0	0	0	0	0	0	0	0	0	0	0	0	0	0	0	0	0	0	0	0	0	0	7545100
AAGAEIVNTADQVWSEAELLLK	2327.2	MSMEG2659	MSMEG2659	3	7.2102e-27	230.67	1667700	134990	0	0	0	0	0	0	0	0	0	0	0	0	0	0	0	0	0	0	0	0	0	0	0	1532800	0	0	0	0	0	0	0
AAGAPECLWR	1129.53	MSMEG2174	MSMEG2174	2	5.965e-05	163.64	169900000	0	0	0	0	0	0	0	0	0	0	169900000	0	0	0	0	0	0	0	0	0	0	0	0	0	0	0	0	0	0	0	0	0
AAGATDIEER	1031.49	MSMEG3811	MSMEG3811	2	0.005813	118.4	842590	0	0	0	0	0	0	0	0	0	0	0	0	0	0	0	0	0	0	0	842590	0	0	0	0	0	0	0	0	0	0	0	0
AAGATDIEERPVVGAPVDALVELADEVK	2833.47	MSMEG3811	MSMEG3811	3	8.5154e-85	308	367910000	19012000	16416000	0	11820000	5335800	7098100	1493600	8845500	35544000	0	11603000	6846100	33822000	95290000	13960000	6345200	11900000	0	0	9554600	8128400	15183000	0	0	7590500	9918900	0	5288000	0	7196700	19722000	0
AAGDAGIPIR	939.514	MSMEG2580	MSMEG2580	2	0.0077983	125.97	4099900	0	0	0	0	0	0	0	0	0	0	0	0	0	0	0	0	0	0	0	1544100	0	0	0	0	0	0	0	2555800	0	0	0	0
AAGHDAEQVVDALVSFSR	1870.92	MSMEG5706	MSMEG5706	3	0.0051836	128.64	6205200	0	0	0	0	0	0	0	0	0	0	0	0	0	0	0	0	0	0	0	1032500	0	0	0	0	5172600	0	0	0	0	0	0	0
AAGHEAVCVSHQLPVETLR	2073.04	MSMEG0970	MSMEG0970	3,4	1.9559e-07	173.51	41106000	0	0	0	0	0	0	0	0	0	0	0	0	0	0	0	0	0	0	0	0	0	0	0	0	41106000	0	0	0	0	0	0	0
AAGHLFQPLLYQCATGTLSIGHISR	2710.4	MSMEG3457	MSMEG3457	4	0.0008904	97.488	26944000	0	0	0	0	0	0	0	0	0	0	0	0	0	0	0	0	15508000	0	0	0	0	865440	0	0	10570000	0	0	0	0	0	0	0
AAGIETVYQDLAVVPALDIASNLYLGR	2831.51	MSMEG6802	MSMEG6802	3	9.1507e-09	133.41	1410700	0	0	0	0	0	0	0	0	0	0	0	0	0	0	0	0	0	0	0	0	0	0	0	0	1410700	0	0	0	0	0	0	0
AAGLAHTGLLLAGLALLGVAAQR	2156.28	MSMEG4310	MSMEG4310	3,4	7.7437e-05	128.26	4015500	0	0	0	0	0	0	0	0	0	0	0	0	0	0	0	0	1718100	0	0	0	663540	0	0	0	1633900	0	0	0	0	0	0	0
AAGLDVIGADIAPYQDK	1715.87	MSMEG5248	MSMEG5248	2	5.7152e-18	226.7	40234000	0	0	0	0	0	0	0	0	0	0	0	0	0	0	0	0	24227000	0	0	3415900	0	0	9550000	3041600	0	0	0	0	0	0	0	0
AAGLFNAPASQVAR	1371.73	MSMEG1364	MSMEG1364	2	1.5403e-22	241.84	422620000	0	4337200	31030000	9393600	96334000	0	0	3883300	16887000	0	0	0	46705000	12469000	0	0	16272000	0	0	8531600	19624000	47077000	0	2203900	0	0	23438000	8841200	0	37348000	0	38241000
AAGPPAAGAEHHTEPAADAR	1895.89	MSMEG6927	MSMEG6927	3	0.019103	95.57	986010	0	0	376340	0	609670	0	0	0	0	0	0	0	0	0	0	0	0	0	0	0	0	0	0	0	0	0	0	0	0	0	0	0
AAGVETVVFDR	1162.6	MSMEG1471	MSMEG1471	2	4.6595e-10	193.28	221720000	0	0	0	0	0	0	0	0	0	0	11931000	0	0	0	0	0	22353000	6835600	61969000	6667900	24263000	42410000	40561000	0	0	0	0	0	0	0	0	4732800
AAGVEVDR	815.414	MSMEG3791	MSMEG3791	2	0.033166	101.64	10564000	0	0	0	0	0	0	0	0	0	0	0	0	0	0	0	0	4917600	0	5646000	0	0	0	0	0	0	0	0	0	0	0	0	0
AAGVEVDRK	943.509	MSMEG3791	MSMEG3791	2	0.0038323	159.79	991510	0	0	0	0	0	0	0	0	0	0	0	0	0	0	0	0	0	0	0	0	0	0	0	0	0	0	0	0	0	0	0	991510
AAGVIHSDFEK	1172.58	MSMEG5222	MSMEG5222	2	8.5056e-05	156.58	2739900	0	0	0	0	0	0	0	0	0	0	0	0	0	0	0	0	0	0	0	0	0	0	0	0	0	0	0	0	0	2739900	0	0
AAGVPMLPAVATER	1381.74	MSMEG3105	MSMEG3105	2	0.032548	101.39	7809100	0	0	0	0	0	0	0	0	0	0	0	0	0	0	0	0	7809100	0	0	0	0	0	0	0	0	0	0	0	0	0	0	0
AAHKHGLTPIVCIGEQLEVR	2227.19	MSMEG3086	MSMEG3086	3,4	3.0362e-11	195.96	27181000	0	0	0	0	0	0	0	0	0	0	0	0	0	0	0	0	0	0	0	0	0	0	0	0	0	0	0	0	0	0	0	27181000
AAHLPSAIDGPTVGSSPLK	1816.97	MSMEG2667	MSMEG2667	3	0.0018497	128.74	16063000	0	0	0	0	0	0	0	0	0	0	0	0	0	0	0	0	0	0	0	597190	0	0	0	0	12645000	0	0	0	0	0	2820800	0
AAIAAANR	756.424	MSMEG6105	MSMEG6105	2	0.0012327	149.4	563020	0	0	0	0	0	0	0	0	0	0	0	0	0	0	0	0	0	0	0	0	0	0	563020	0	0	0	0	0	0	0	0	0
AAIDAGDVVVADK	1242.65	MSMEG1367	MSMEG1367	2,3	2.3823e-10	206.32	6543300000	0	0	495660000	0	0	0	0	0	0	0	2425300000	0	0	0	0	0	0	0	2321100000	0	0	3964700	2551700	0	0	0	1281400000	0	0	4564100	0	8768400
AAIDGLDEPEYLGQEVQR	2001.96	MSMEG5660	MSMEG5660	2	1.046e-27	218.12	0	0	0	0	0	0	0	0	0	0	0	0	0	0	0	0	0	0	0	0	0	0	0	0	0	0	0	0	0	0	0	0	0
AAILGEDDPVAR	1225.63	MSMEG5512	MSMEG5512	2	0.098561	88.187	1117300	0	0	0	0	0	0	0	0	0	0	0	0	0	0	0	0	0	0	0	1117300	0	0	0	0	0	0	0	0	0	0	0	0
AAILSGELR	928.534	MSMEG4121	MSMEG4121	2	0.0040218	138.4	11294000	0	0	0	0	0	0	0	0	0	0	0	0	0	0	0	0	0	0	0	6747100	0	0	0	0	0	0	0	4546900	0	0	0	0
AAISTVPLDATLSGFALTDEVK	2218.17	MSMEG0763	MSMEG0763	2	5.1798e-09	179.41	4137200	0	0	0	0	0	0	0	0	0	0	0	0	0	0	0	0	0	0	0	0	0	0	0	0	4137200	0	0	0	0	0	0	0
AAIVMQYYR	1113.56	MSMEG1033;MSMEG2313	MSMEG1033	2	0.11256	80.438	0	0	0	0	0	0	0	0	0	0	0	0	0	0	0	0	0	0	0	0	0	0	0	0	0	0	0	0	0	0	0	0	0
AALAAGGEAGPVR	1138.61	MSMEG1680	MSMEG1680	2	0.0065067	123.95	2135300	0	0	0	0	0	0	0	0	0	0	0	0	0	0	0	0	2135300	0	0	0	0	0	0	0	0	0	0	0	0	0	0	0
AALAALPR	781.481	MSMEG1193	MSMEG1193	2	0.015645	110.61	9154800	0	0	0	0	0	0	0	0	0	0	0	0	0	0	0	0	0	0	0	2180400	0	4525400	0	0	0	0	0	0	0	2448900	0	0
AALAESAEAAK	1030.53	MSMEG4939	MSMEG4939	2	1.2781e-05	168.22	4039100	0	0	0	0	0	0	0	0	0	0	0	1512100	0	0	0	0	0	0	0	1563100	0	731410	232400	0	0	0	0	0	0	0	0	0
AALDGWTVR	987.514	MSMEG0791	MSMEG0791	2	1.9033e-15	228.05	59247000	0	0	0	0	0	0	0	0	0	0	0	0	0	0	0	0	2529000	0	0	0	0	0	0	0	18800000	0	0	5908200	32009000	0	0	0
AALDLISSAIEATGLK	1571.88	MSMEG5415	MSMEG5415	2,3	1.0918e-56	292.22	291770000	4080200	1357400	0	4624800	0	8209400	0	0	26108000	0	0	9512100	30742000	49275000	1433900	4206900	7215900	0	0	3258100	0	6407900	0	0	9514900	1702500	0	68331000	8670800	22791000	8389800	15934000
AALDQGDWNSDSPSR	1617.7	MSMEG1946	MSMEG1946	2	0.17084	66.436	2249700	0	0	0	0	0	0	0	0	0	0	0	0	0	0	0	0	0	0	0	0	0	0	0	0	0	0	0	2249700	0	0	0	0
AALIDLIR	883.549	MSMEG3250	MSMEG3250	2	0.034419	128.69	0	0	0	0	0	0	0	0	0	0	0	0	0	0	0	0	0	0	0	0	0	0	0	0	0	0	0	0	0	0	0	0	0
AALPDGSAVAIVSGGNIEPAQLAAILAGG	2602.4	MSMEG3532	MSMEG3532	3	0.00015061	90.912	14612000	0	0	0	0	0	0	0	0	0	0	0	0	0	0	0	0	1049800	0	0	0	0	0	0	0	6712800	0	0	3617700	0	3231700	0	0
AALPEDVNAPSGEAA	1410.66	MSMEG3791	MSMEG3791	2	2.1092e-11	207.52	715970000	11624000	3592200	30803000	6648300	32560000	4476400	2781800	2694100	24275000	6330000	0	13631000	35524000	11591000	8551300	0	8240100	0	4611000	3441400	4779500	7509900	0	8898700	7400500	1489800	122650000	26740000	97714000	47391000	12483000	167540000
AALQALPEEFR	1243.66	MSMEG1914	MSMEG1914	2	0.00029988	148.28	424220000	0	0	0	0	0	0	0	0	0	0	349050000	0	0	0	0	0	0	0	75165000	0	0	0	0	0	0	0	0	0	0	0	0	0
AALSAVSR	773.44	MSMEG1073	MSMEG1073	2	1.9593e-05	180.45	2113100	0	0	0	0	0	0	0	0	0	0	0	0	0	0	0	0	0	0	0	2113100	0	0	0	0	0	0	0	0	0	0	0	0
AALVADIELVTSQLPQLDPSLR	2348.3	MSMEG0368	MSMEG0368	3	2.6715e-36	251.35	6065700	0	0	0	0	0	0	0	0	0	0	0	0	0	0	0	0	0	0	0	0	0	0	0	0	2470100	0	0	3595600	0	0	0	0
AALVVDSVER	1057.58	MSMEG0408	MSMEG0408	2	0.00016056	152.54	17600000	0	0	0	0	0	0	0	0	0	0	0	0	0	0	0	0	2202600	0	0	1766100	0	0	0	0	0	0	0	6789600	0	6842100	0	0
AAMQILDNIDDIHFAELTSADVVR	2656.32	MSMEG4497	MSMEG4497	3	8.707e-23	221.51	4652100	0	0	0	459310	0	0	0	0	0	0	0	0	0	0	0	0	4192800	0	0	0	0	0	0	0	0	0	0	0	0	0	0	0
AANAPAPGAKPNR	1233.66	MSMEG6942	MSMEG6942	2	1.3333e-05	174.77	698290	0	0	0	0	0	0	0	0	0	0	0	0	0	0	0	0	0	209630	0	488660	0	0	0	0	0	0	0	0	0	0	0	0
AANLDTIVDLLR	1312.74	MSMEG3347	MSMEG3347	2	1.0621e-21	239.03	113340000	29347000	26659000	0	18184000	26049000	13099000	0	0	0	0	0	0	0	0	0	0	0	0	0	0	0	0	0	0	0	0	0	0	0	0	0	0
AANTWHASTAIQEAR	1625.79	MSMEG4474	MSMEG4474	2,3	1.225e-42	277.94	888730000	0	0	0	0	0	0	0	0	0	0	0	0	0	0	0	0	0	0	0	0	0	0	0	713950000	0	0	0	0	0	0	0	174780000
AAPAAVPSAAQAR	1179.64	MSMEG0030	MSMEG0030	2	0.0021109	133.71	12186000	0	0	0	0	0	0	0	0	0	0	0	0	0	0	0	0	0	0	0	0	0	0	0	0	9781100	0	0	1263600	0	0	1141600	0
AAPAYEVQHR	1140.57	MSMEG2753	MSMEG2753	2	0.048867	106.62	6611300	0	0	0	0	0	0	0	0	0	0	0	0	0	0	0	0	3843500	2767800	0	0	0	0	0	0	0	0	0	0	0	0	0	0
AAPVGLFVETFGSETVDPAK	2034.03	MSMEG3055	MSMEG3055	2,3	4.9736e-81	324.91	835390000	0	0	0	13654000	13396000	7768400	7377200	0	0	0	0	0	9291200	23120000	0	6011600	17802000	0	0	3568200	0	0	2607000	1212500	209450000	24678000	0	119990000	99649000	135240000	85556000	55023000
AAQDTFFSAR	1112.53	MSMEG2731	MSMEG2731	2	5.3922e-23	244.27	9718400	0	0	0	0	0	0	0	0	0	0	0	0	0	0	0	0	0	0	0	0	0	0	0	0	0	0	0	0	0	0	0	9718400
AAQGITGPLFIGR	1299.73	MSMEG2136	MSMEG2136	2,3	5.8004e-22	239.03	9345900000	0	0	0	0	720030000	0	0	0	0	0	0	0	942560000	0	0	0	0	0	0	0	2160200000	2387300000	0	0	0	0	0	0	3135800000	0	0	0
AAQLGIELLPLDDLLAR	1820.04	MSMEG2378	MSMEG2378	2,3	1.9447e-12	207.53	16927000	0	0	0	0	0	0	0	0	0	0	0	0	0	0	0	0	6399200	0	1372000	1776300	779560	0	6600300	0	0	0	0	0	0	0	0	0
AAQLGLNTAIVEPK	1423.8	MSMEG0903	MSMEG0903	2	3.4412e-53	259.68	3084300	0	0	0	0	0	0	0	0	0	0	0	0	0	0	0	0	0	0	0	0	870560	2213800	0	0	0	0	0	0	0	0	0	0
AAQYDDPDRR	1205.54	MSMEG0387	MSMEG0387	2	6.974e-10	201.33	8364300	0	0	0	0	0	0	0	0	0	0	0	0	0	0	0	0	4188800	1313600	0	0	2861800	0	0	0	0	0	0	0	0	0	0	0
AASAAPSAPAAPAPGATPGPR	1784.92	MSMEG2628	MSMEG2628	2	8.6797e-26	236.27	94320000	0	0	3818600	0	3053100	0	0	0	0	0	22226000	0	0	0	0	0	0	0	3565500	0	0	0	0	0	0	0	30516000	4296500	7747500	0	0	19096000
AASAAPSAPAAPAPGATPGPRPTPGATPGPR	2716.4	MSMEG2628	MSMEG2628	3	2.5286e-16	152.96	355950000	0	0	0	0	6761800	0	0	0	0	0	46180000	0	0	0	0	0	6730500	0	0	0	2698200	0	3172700	0	0	2613600	113600000	27501000	69201000	35081000	26296000	16117000
AASAEAAITER	1088.55	MSMEG0740	MSMEG0740	2	3.3746e-07	183.99	3442500	0	0	0	0	0	0	0	0	0	0	0	0	0	0	0	0	0	0	0	0	0	0	0	0	3442500	0	0	0	0	0	0	0
AASCDIEPAR	1088.49	MSMEG0386	MSMEG0386	2	0.0023441	133.23	2680700	0	0	0	0	0	0	0	0	0	0	0	0	2680700	0	0	0	0	0	0	0	0	0	0	0	0	0	0	0	0	0	0	0
AASDVTGHAVGIMADLQGPK	1936.97	MSMEG3227	MSMEG3227	3	0.063278	82.449	903190	0	0	0	0	0	0	0	0	0	0	0	0	0	0	0	0	0	0	0	903190	0	0	0	0	0	0	0	0	0	0	0	0
AASEAGIEGLDELFAGPTAIAFVK	2376.22	MSMEG1364	MSMEG1364	2,3	3.1877e-95	329.54	177950000	0	1448800	22576000	3385700	48173000	2774800	0	1182000	0	0	0	0	0	0	2040000	0	16938000	0	10330000	4639200	13079000	20618000	2305800	0	8312400	3220500	0	6369400	4996400	0	5561300	0
AASEAGIEGLDELFAGPTAIAFVKGEAVDAAK	3117.59	MSMEG1364	MSMEG1364	3	3.8576e-27	186.62	1348400	0	0	0	0	0	0	0	0	0	0	0	0	0	0	0	0	0	0	0	0	0	1348400	0	0	0	0	0	0	0	0	0	0
AASGAVLSAVGPK	1126.63	MSMEG3103	MSMEG3103	2	8.5073e-10	198.32	32335000	0	0	0	0	0	0	0	0	0	0	0	0	9244400	4324300	1041900	0	7939100	0	0	4246700	0	5538600	0	0	0	0	0	0	0	0	0	0
AASGDAVTAPMQGTVVK	1601.81	MSMEG1807	MSMEG1807	2	1.3465e-33	255.16	59353000	0	0	0	0	0	0	0	0	0	0	0	0	0	0	0	0	39168000	6682800	0	791230	0	0	5750100	6960500	0	0	0	0	0	0	0	0
AASSGATVLCVSK	1249.63	MSMEG3479	MSMEG3479	2	2.3823e-10	206.32	55934000	6935200	3098100	0	0	0	0	0	0	22311000	0	0	0	20316000	0	3273200	0	0	0	0	0	0	0	0	0	0	0	0	0	0	0	0	0
AASSLSGGADTLEALGVR	1673.86	MSMEG4258	MSMEG4258	2	9.4927e-58	304.71	42210000	0	0	0	0	0	0	0	0	0	0	0	0	0	0	0	0	0	0	0	0	0	0	0	0	31933000	0	0	10277000	0	0	0	0
AATAEALLLDALGR	1383.77	MSMEG4755	MSMEG4755	2	1.0211e-05	170.95	0	0	0	0	0	0	0	0	0	0	0	0	0	0	0	0	0	0	0	0	0	0	0	0	0	0	0	0	0	0	0	0	0
AATAVQNAVALLPAAVFAALTPFAVHNAK	2846.58	MSMEG2542	MSMEG2542	3	1.0399e-16	167.85	23421000	0	0	0	0	0	0	0	0	0	0	0	0	0	0	0	0	0	0	0	0	0	0	0	0	23421000	0	0	0	0	0	0	0
AATDGLDFLR	1077.55	MSMEG5705	MSMEG5705	2	2.2762e-07	185.08	11055000	0	0	0	0	0	0	0	0	0	0	11055000	0	0	0	0	0	0	0	0	0	0	0	0	0	0	0	0	0	0	0	0	0
AATDPGALGGQYFGPDGIGETR	2149.01	MSMEG0876	MSMEG0876	3	2.793e-06	161.51	4044100	0	0	0	0	0	0	0	0	0	0	0	0	0	0	0	0	0	0	0	0	0	0	0	0	4044100	0	0	0	0	0	0	0
AATIQADLR	957.524	MSMEG2423	MSMEG2423	2	0.08941	84.615	5047900	5047900	0	0	0	0	0	0	0	0	0	0	0	0	0	0	0	0	0	0	0	0	0	0	0	0	0	0	0	0	0	0	0
AATQEEIIAGLAEIIEEVTGIEPSEVTPEK	3165.62	MSMEG4326	MSMEG4326	3	1.9092e-16	162.44	6392900	0	0	0	0	0	0	0	0	0	0	0	0	0	6392900	0	0	0	0	0	0	0	0	0	0	0	0	0	0	0	0	0	0
AATSDAPAAGTAAAAEAPAESTES	2116.94	MSMEG1442	MSMEG1442	2,3	6.5711e-96	343.47	355800000	3254800	1042100	11032000	4969500	14429000	2252800	0	0	26933000	0	0	0	26800000	1812900	3082200	2917400	13835000	0	5624700	1832500	4851900	7367800	0	0	32257000	0	0	34933000	66427000	41139000	22455000	26546000
AATVLVETLVEHTEER	1795.93	MSMEG4505	MSMEG4505	3	0.03004	98.439	3674400	0	0	0	0	0	0	0	0	0	0	0	0	0	0	0	0	0	0	0	0	0	0	0	0	0	0	0	3674400	0	0	0	0
AAVANAVEAAK	1013.55	MSMEG0943	MSMEG0943	2	0.0069105	117.86	0	0	0	0	0	0	0	0	0	0	0	0	0	0	0	0	0	0	0	0	0	0	0	0	0	0	0	0	0	0	0	0	0
AAVASGVNITYK	1192.65	MSMEG5100	MSMEG5100	2	0.05035	108.72	6063900	0	0	0	0	0	0	0	0	0	0	0	0	0	0	0	0	0	0	0	0	0	0	0	0	0	0	0	6063900	0	0	0	0
AAVCDICGK	992.442	MSMEG2400	MSMEG2400	2	0.0017965	146.69	157800000	0	0	0	0	0	0	0	0	0	0	0	19985000	19753000	0	0	20269000	0	0	33522000	17361000	18982000	14995000	8940500	3989500	0	0	0	0	0	0	0	0
AAVDEVLLVLDATIGQNSLPQAK	2364.29	MSMEG2424	MSMEG2424	3	2.0069e-27	231.86	51017000	0	0	0	0	0	0	0	0	1557200	0	0	0	0	0	0	0	8975000	0	0	0	2019800	3621500	1806600	0	12635000	0	0	7636700	7149200	3194600	2420900	0
AAVDFALER	990.513	MSMEG5471	MSMEG5471	2	0.018889	114.5	19878000	0	0	0	0	0	0	0	0	0	0	0	0	0	0	0	0	0	5540100	0	0	0	0	0	0	14338000	0	0	0	0	0	0	0
AAVDSGYYPGQFQVGQTGK	1971.93	MSMEG2352	MSMEG2352	2,3	5.6943e-67	265.43	17442000	0	0	0	0	0	0	0	919520	0	0	0	0	0	0	0	0	7549600	0	0	0	0	0	2468000	2426700	0	0	0	0	0	0	4078100	0
AAVDSVAAERPGLAITTSSLNEPADQALIEAGK	3264.68	MSMEG5733	MSMEG5733	3	1.0727e-59	258.27	63774000	0	0	0	0	0	0	0	1910600	0	0	0	0	0	0	6354200	0	4368900	0	0	4020500	2798600	5419500	0	3085400	11068000	3921100	0	0	12282000	0	0	8545200
AAVDWIAR	900.482	MSMEG0876	MSMEG0876	2	0.0026767	143.01	9998500	0	0	0	0	0	0	0	0	0	0	0	0	0	0	0	0	0	0	0	0	0	0	0	0	9998500	0	0	0	0	0	0	0
AAVEAFFDFIEHDSQGYR	2100.95	MSMEG1935	MSMEG1935	3	0.00019671	148.7	46595000	0	0	0	0	0	0	0	0	0	0	0	0	0	0	0	0	0	0	0	0	0	0	0	0	9442600	0	0	4806600	32346000	0	0	0
AAVEEGDDADVR	1245.55	MSMEG2026	MSMEG2026	2	9.4773e-15	215.72	3659400	0	0	0	0	0	0	0	0	1712000	0	0	0	1947500	0	0	0	0	0	0	0	0	0	0	0	0	0	0	0	0	0	0	0
AAVFMFSDCLR	1315.61	MSMEG4280	MSMEG4280	2	0.014514	110.66	0	0	0	0	0	0	0	0	0	0	0	0	0	0	0	0	0	0	0	0	0	0	0	0	0	0	0	0	0	0	0	0	0
AAVHGQQTVLFIDEVHR	1919	MSMEG3021	MSMEG3021	2,3,4	3.0596e-17	216.29	3205800000	0	0	0	0	0	45499000	0	0	0	0	0	0	0	0	0	0	0	0	0	0	225870000	338250000	0	0	0	0	0	0	0	2596200000	0	0
AAVIILDGVR	1025.62	MSMEG5053	MSMEG5053	2	0.037252	107.21	818040	0	0	0	0	0	0	0	0	0	0	0	0	0	0	0	0	0	0	0	818040	0	0	0	0	0	0	0	0	0	0	0	0
AAVPDDFIAGLEGVVAFTTEIAEPDKDGGALR	3243.63	MSMEG5676	MSMEG5676	3	0.019532	90.062	0	0	0	0	0	0	0	0	0	0	0	0	0	0	0	0	0	0	0	0	0	0	0	0	0	0	0	0	0	0	0	0	0
AAVPSGASTGEHEAVELR	1779.88	MSMEG5415	MSMEG5415	2,3	2.1092e-44	269.51	116370000	0	0	0	0	0	11854000	0	0	0	0	0	0	43952000	6703000	0	0	0	0	0	0	0	0	0	0	0	0	0	53859000	0	0	0	0
AAVPSGASTGEHEAVELRDGGSR	2252.08	MSMEG5415	MSMEG5415	3	0.048727	87.411	2904800	0	0	0	0	0	0	0	0	0	0	0	0	0	0	0	0	0	0	0	0	0	0	0	0	0	0	0	2904800	0	0	0	0
AAVSVPVIASGGAGAVEHFAPAVQAGADAVLAASVFHFR	3716.94	MSMEG3211	MSMEG3211	4	0.21684	27.485	8562900	0	0	0	0	0	0	0	0	0	0	0	0	0	0	0	0	8562900	0	0	0	0	0	0	0	0	0	0	0	0	0	0	0
AAVVGFIR	831.497	MSMEG4752	MSMEG4752	2	0.0019544	146.21	395360000	0	0	0	0	0	0	0	0	0	0	0	0	0	0	0	0	26678000	16585000	0	10090000	9433300	32344000	0	3121400	53174000	6319700	0	32261000	111360000	53544000	25321000	15133000
AAVVLCDIEGLSYEEIGATLGVK	2406.24	MSMEG5072	MSMEG5072	3	1.4958e-27	236.16	10865000	0	0	0	0	0	0	0	0	0	0	0	0	0	0	0	0	0	0	0	0	0	0	0	0	0	0	10865000	0	0	0	0	0
AAWAPVLR	882.508	MSMEG2188	MSMEG2188	2	0.013247	114.19	9180000	0	0	0	0	0	0	0	0	0	0	0	0	0	0	0	0	0	0	0	0	0	0	0	0	9180000	0	0	0	0	0	0	0
AAWGGNPSFDLFQLPEEHQELR	2540.21	MSMEG1821	MSMEG1821	3	1.2608e-05	149.52	27363000	0	0	0	0	0	0	0	0	0	0	0	0	6022800	14718000	0	0	0	0	0	0	0	0	0	0	0	0	0	0	0	3158900	0	3463700
AAYAEHPPVPLPGVPDAIR	1969.04	MSMEG4401	MSMEG4401	3	0.11258	86.488	0	0	0	0	0	0	0	0	0	0	0	0	0	0	0	0	0	0	0	0	0	0	0	0	0	0	0	0	0	0	0	0	0
AAYEYALDYACQR	1592.69	MSMEG0531	MSMEG0531	2,3	0.00073824	147.33	2599100	0	0	0	0	0	0	0	0	0	0	0	0	0	0	0	0	1209600	0	0	0	0	0	1389600	0	0	0	0	0	0	0	0	0
ACAVLDLADALDQELAR	1842.91	MSMEG3839	MSMEG3839	3	1.3426e-49	250.52	335190	0	0	0	0	0	0	0	0	0	0	0	0	0	0	0	0	0	0	0	335190	0	0	0	0	0	0	0	0	0	0	0	0
ACDPVELEELR	1329.62	MSMEG5773	MSMEG5773	2	1.5161e-10	204.17	168630000	0	0	0	0	0	0	0	0	0	0	0	0	0	0	0	0	19021000	0	0	5661500	0	15027000	0	0	0	0	0	77995000	0	21211000	12733000	16981000
ACGFTTLSEAVGSAVR	1624.79	MSMEG4198	MSMEG4198	2	2.4502e-34	261.39	83207000	0	0	0	0	0	0	0	0	0	0	0	0	0	0	0	0	62496000	0	0	0	0	0	0	0	20712000	0	0	0	0	0	0	0
ACGVAPWAR	986.476	MSMEG2174	MSMEG2174	2	0.047517	100.15	65052000	0	0	6419600	0	0	0	0	0	0	0	58632000	0	0	0	0	0	0	0	0	0	0	0	0	0	0	0	0	0	0	0	0	0
ACIEECPVDCIYEGAR	1940.81	MSMEG5122	MSMEG5122	2	1.1634e-56	291.2	182580000	0	0	0	0	0	0	0	0	33656000	5908500	0	10889000	50989000	31982000	9173700	24662000	0	0	0	0	0	0	0	0	0	3924100	0	11394000	0	0	0	0
ACNDPVADQLLQR	1498.72	MSMEG5773	MSMEG5773	2,3	5.8004e-22	239.03	219200000	0	0	0	2754900	0	0	0	0	16642000	0	0	0	0	0	0	9283400	21619000	2645900	2313100	2126800	8013200	21955000	0	2446400	19348000	0	0	14009000	23936000	43978000	11077000	17051000
ACWALQHLLSR	1353.7	MSMEG0369	MSMEG0369	3	0.0070986	119.27	5981400	0	0	0	0	0	0	0	0	0	0	0	0	0	0	0	0	0	0	0	0	0	0	0	0	0	0	0	5981400	0	0	0	0
ADAAGWLR	858.435	MSMEG2070	MSMEG2070	2	0.0040909	136.75	2521900	0	0	0	0	0	0	0	0	0	0	0	0	0	0	2521900	0	0	0	0	0	0	0	0	0	0	0	0	0	0	0	0	0
ADADVIVVGAGLAGLVAACELVER	2367.25	MSMEG5835	MSMEG5835	3	2.7969e-11	171.47	249600	0	0	0	0	0	0	0	0	0	0	0	0	0	0	0	0	0	0	0	0	0	0	0	0	249600	0	0	0	0	0	0	0
ADAIGVNFIDTYFR	1600.79	MSMEG3106	MSMEG3106	2	1.0593e-22	244	2086300	0	0	0	0	0	0	0	0	0	0	0	0	2086300	0	0	0	0	0	0	0	0	0	0	0	0	0	0	0	0	0	0	0
ADALQADAER	1058.5	MSMEG4217	MSMEG4217	2	7.8517e-17	227.81	26915000	0	0	0	0	0	0	0	0	0	0	0	0	16189000	0	0	3445700	0	0	0	3068700	2801400	1409700	0	0	0	0	0	0	0	0	0	0
ADAMLADAQTR	1161.54	MSMEG4217	MSMEG4217	2	5.2497e-22	241.92	12041000	0	1699000	0	2829700	0	0	0	0	0	0	0	0	7512700	0	0	0	0	0	0	0	0	0	0	0	0	0	0	0	0	0	0	0
ADATAQVLEVGAIVPLHASALGK	2230.23	MSMEG6757	MSMEG6757	3	2.1102e-27	230.99	83246000	0	0	0	0	0	0	0	0	0	0	0	0	0	0	0	0	7233400	0	0	0	0	0	0	0	26953000	0	0	0	49059000	0	0	0
ADCLEFIEQNWTDIRPK	2134.02	MSMEG0399	MSMEG0399	3	1.4463e-11	205.28	56589000	0	0	0	8531400	5557300	8050300	0	0	14308000	0	0	0	0	0	0	0	0	0	0	0	0	0	0	0	14544000	0	0	0	0	0	0	5598600
ADDAVIDELAAAVVR	1526.79	MSMEG1854	MSMEG1854	3	7.545e-16	210.38	4365600	0	0	0	0	0	0	0	0	0	0	0	0	0	0	0	0	1220100	0	0	0	0	0	0	0	0	0	0	1122800	0	2022700	0	0
ADDHIVAVR	994.52	MSMEG2939	MSMEG2939	2,3	0.00028129	163.32	9053600	0	0	0	0	0	0	0	0	0	0	0	0	0	0	0	0	0	0	0	0	0	1881200	0	0	0	0	0	7172400	0	0	0	0
ADDIGAGAVTPAVGALLSVLAR	2036.13	MSMEG5073	MSMEG5073	3	3.7051e-19	210.98	3544100	0	0	0	0	0	0	0	0	0	0	0	0	373520	0	0	0	1186700	0	0	0	0	883400	793000	307430	0	0	0	0	0	0	0	0
ADDKETCFAEEGK	1498.62	CON__P02768-1	CON__P02768-1	2,3	4.2994e-22	246.64	7462300	0	0	0	0	1833600	5047300	581330	0	0	0	0	0	0	0	0	0	0	0	0	0	0	0	0	0	0	0	0	0	0	0	0	0
ADDKETCFAEEGKK	1626.72	CON__P02768-1	CON__P02768-1	2,3	5.7548e-15	221.86	8766200	0	0	0	0	1197300	6054500	1119600	0	0	0	0	0	0	0	0	0	0	0	0	0	0	0	0	0	0	0	0	0	0	0	0	394810
ADDMWGSTNDPNNAWK	1820.74	MSMEG6398	MSMEG6398	2	6.8614e-12	203.2	550880	0	0	0	0	0	0	0	0	0	0	0	0	0	0	0	0	550880	0	0	0	0	0	0	0	0	0	0	0	0	0	0	0
ADEAVIDLAELAVSR	1570.82	MSMEG4939	MSMEG4939	2,3	5.2308e-24	216.34	10707000	0	0	0	0	0	0	0	0	0	0	0	0	0	9271300	0	0	0	0	0	0	0	0	0	1435900	0	0	0	0	0	0	0	0
ADEIGGTWR	1003.47	MSMEG1030;MSMEG2310	MSMEG1030	2	0.013772	120.99	7561400	0	0	0	0	0	0	0	0	0	0	0	0	0	0	0	0	0	0	0	0	0	0	0	0	7561400	0	0	0	0	0	0	0
ADELMAEAVQHLFQAGGK	1913.93	MSMEG1133	MSMEG1133	3	0.070793	82.663	1362500	0	0	0	0	0	0	0	0	0	0	0	0	0	0	0	0	1362500	0	0	0	0	0	0	0	0	0	0	0	0	0	0	0
ADELSVPSR	972.488	MSMEG2617	MSMEG2617	2	3.2636e-09	194.06	114910000	0	0	36607000	0	0	0	0	0	0	0	0	0	0	0	0	0	0	0	25910000	0	0	0	0	0	0	0	52397000	0	0	0	0	0
ADFLNELDAPAAAGTEGAVSGVEGLPSGSALLVVK	3324.71	MSMEG3647	MSMEG3647	3	2.2653e-69	259.45	112780000	11427000	3319000	0	702580	0	0	0	1546900	15420000	0	0	3576900	19688000	38433000	6965100	5530600	1897700	0	0	1150800	0	1752900	0	0	0	1369600	0	0	0	0	0	0
ADFNSIGAVAFK	1238.63	MSMEG0368	MSMEG0368	2	4.0626e-10	204.85	5976500	0	0	0	0	0	0	0	0	0	0	0	0	0	0	0	0	0	0	0	0	0	0	0	0	0	0	0	5976500	0	0	0	0
ADFVGAIDQGTTSTR	1537.74	MSMEG6759	MSMEG6759	2,3	2.065e-42	270.97	1903300000	19577000	8728900	8605700	38013000	12598000	22747000	12470000	3893000	57966000	5229900	0	34075000	49388000	33428000	6031500	28397000	35432000	13286000	17054000	18572000	27555000	52412000	71194000	3909100	247570000	25414000	0	350760000	237600000	166890000	231900000	62614000
ADFVVIDPNCLNSDVDAYHEETVPFYGGLSR	3498.6	MSMEG6141	MSMEG6141	3	1.4614e-12	131.32	29543000	0	0	0	0	0	0	0	0	0	0	0	0	0	0	0	0	2204600	0	0	0	0	0	0	0	23635000	0	0	0	0	3704000	0	0
ADGGEAIAAPEDELASR	1670.77	MSMEG3644	MSMEG3644	2	0.00016544	148.7	4904800	0	0	0	0	0	0	0	0	0	0	0	0	0	0	0	0	0	0	0	0	0	0	0	0	4904800	0	0	0	0	0	0	0
ADGGGAVFYSVVSR	1383.68	MSMEG5706	MSMEG5706	2	2.9326e-16	227.63	6324100	0	0	0	947600	0	0	0	0	0	0	0	0	0	0	0	0	0	0	0	0	0	0	0	0	0	0	0	5376500	0	0	0	0
ADGIDAPALFLTAR	1429.76	MSMEG5872	MSMEG5872	2	3.7391e-15	210.38	32579000	0	0	0	0	0	0	0	0	0	0	0	0	0	0	0	0	0	0	0	0	0	0	0	0	10762000	0	0	8045600	13772000	0	0	0
ADGSYIK	752.37	MSMEG1465	MSMEG1465	2	0.029502	97.602	118950	0	0	0	0	0	0	0	0	0	0	0	0	0	0	0	0	0	0	0	0	0	0	0	118950	0	0	0	0	0	0	0	0
ADGVVVGATQYEHGR	1557.75	MSMEG0791	MSMEG0791	2,3	4.6382e-23	233.97	222780000	0	0	0	0	0	0	0	0	10684000	0	0	0	0	0	0	0	0	0	0	828810	0	0	0	0	56084000	0	0	7749700	99371000	14054000	0	34010000
ADGYTPDNPVANNTVIVWEPTDGPGER	2883.33	MSMEG3860	MSMEG3860	3	1.4733e-15	170.18	10599000	0	0	0	0	0	0	0	0	0	0	0	0	0	0	0	0	0	0	0	0	0	0	0	0	10599000	0	0	0	0	0	0	0
ADHPDEACGVIAGPEGSDRPER	2334.03	MSMEG4907	MSMEG4907	3	4.0744e-08	170.09	3270800	914040	0	0	0	0	0	0	0	0	0	0	0	2356800	0	0	0	0	0	0	0	0	0	0	0	0	0	0	0	0	0	0	0
ADIALAAGADVLHLGQDDLPLDVAR	2528.32	MSMEG0789	MSMEG0789	3	1.0994e-20	183.06	0	0	0	0	0	0	0	0	0	0	0	0	0	0	0	0	0	0	0	0	0	0	0	0	0	0	0	0	0	0	0	0	0
ADIATETLAEGLR	1358.7	MSMEG0954	MSMEG0954	2	5.6034e-15	217.09	24853000	0	0	0	0	0	0	0	0	0	0	0	0	0	0	0	0	0	0	0	0	0	0	0	0	12086000	0	0	0	12768000	0	0	0
ADIDYGLYEAK	1256.59	MSMEG1442	MSMEG1442	2	8.3867e-22	237.84	828100000	4052000	0	11029000	0	15092000	0	0	0	33793000	0	0	8733700	34039000	18532000	3762800	16833000	30184000	5451700	15750000	0	11776000	31115000	10799000	4558700	62761000	6193000	103760000	37207000	118910000	41590000	36143000	166050000
ADIEPWPDEPGEPVEESEVAAVEER	2778.25	MSMEG0839	MSMEG0839	3	7.9598e-23	213.03	82692000	31442000	0	0	0	0	1843000	0	0	0	0	0	0	0	0	10546000	0	17452000	0	0	0	0	0	0	0	21409000	0	0	0	0	0	0	0
ADIPDVDLFIR	1272.67	MSMEG4490	MSMEG4490	2	1.2781e-05	168.22	39307000	0	0	0	0	1840600	0	0	0	0	0	0	0	0	0	0	0	0	0	0	0	0	0	0	0	0	0	0	0	11607000	3767200	0	22093000
ADIPVADGR	912.466	MSMEG2554	MSMEG2554	2	0.10467	81.338	3104500	0	0	0	0	0	0	0	0	0	0	0	0	0	0	0	0	0	0	0	0	0	3104500	0	0	0	0	0	0	0	0	0	0
ADIQTVCLGQAASAAAVLLAAGTPGK	2453.29	MSMEG4672	MSMEG4672	3	1.4011e-27	223.67	84785000	1393800	0	0	1321300	0	672840	0	0	0	0	0	0	3489000	6773100	661630	0	17912000	0	0	1743600	2498300	4289600	0	0	11237000	0	0	8743300	0	13943000	2889200	7217300
ADIQTVCLGQAASAAAVLLAAGTPGKR	2609.4	MSMEG4672	MSMEG4672	3	3.6047e-08	143.05	18636000	0	0	0	0	0	0	0	0	0	0	0	0	0	0	777230	0	0	0	0	0	0	0	0	0	7378300	0	0	0	0	6162200	0	4317800
ADISAVPTTFDQSVVLLDVR	2145.13	MSMEG6425	MSMEG6425	2,3	3.9001e-72	308.02	18075000	1252400	392340	0	9989200	701460	0	0	0	0	0	0	0	2061500	2842800	0	835480	0	0	0	0	0	0	0	0	0	0	0	0	0	0	0	0
ADITPELQAHLR	1362.73	MSMEG1959	MSMEG1959	3	0.19137	75.416	4787700	0	0	0	0	0	0	0	0	0	0	0	0	0	0	0	0	4787700	0	0	0	0	0	0	0	0	0	0	0	0	0	0	0
ADLAVASLAGDTFR	1405.72	MSMEG4271	MSMEG4271	2	6.6569e-05	166.03	2315400	0	0	0	0	0	0	0	0	0	0	0	0	0	0	0	0	2315400	0	0	0	0	0	0	0	0	0	0	0	0	0	0	0
ADLAVLDGDTR	1144.57	MSMEG4278	MSMEG4278	2	0.010559	111.86	2427600	0	0	0	0	0	0	0	0	0	0	0	0	0	0	0	0	2427600	0	0	0	0	0	0	0	0	0	0	0	0	0	0	0
ADLEMQIESLKEELAYLK	2122.09	CON__P02533	CON__P02533	3	1.2709e-06	185.27	7930000	0	0	0	0	1304600	3578200	0	0	0	0	0	0	0	0	0	0	0	0	0	0	0	0	0	0	0	3047200	0	0	0	0	0	0
ADLEMQIESLTEELAYLK	2095.04	CON__P13645	CON__P13645	2,3	3.8585e-168	418.57	267610000	13718000	2105200	4631900	2153200	10786000	7230200	14002000	5604000	10321000	2932200	5409100	7804000	9680700	7959500	2942300	19772000	9422100	8436800	912930	13324000	23195000	3641600	12232000	14498000	22152000	11457000	0	2590100	0	17293000	1404300	0
ADLEMQIESLTEELAYLKK	2223.13	CON__P13645	CON__P13645	3	2.7055e-10	205.52	89848000	5603200	0	1107800	996620	7777400	2082700	2001800	4213700	0	0	0	0	0	0	3795200	0	0	0	0	2408200	1754900	0	0	1868600	7606100	16502000	0	2994100	0	29136000	0	0
ADLGQFEQALTLLSTPPLDPTSR	2469.28	MSMEG3754	MSMEG3754	3	2.1309e-09	175.59	3071000	0	0	1377400	0	1693700	0	0	0	0	0	0	0	0	0	0	0	0	0	0	0	0	0	0	0	0	0	0	0	0	0	0	0
ADLLNYVR	962.519	MSMEG3247	MSMEG3247	2	8.6647e-05	172.21	19295000	0	0	0	0	0	0	0	0	0	0	0	0	8656200	8201900	0	0	0	0	0	0	0	0	0	2436600	0	0	0	0	0	0	0	0
ADLLRPWANWVTPK	1665.9	MSMEG1047;MSMEG2327	MSMEG1047	3	0.004373	138.24	940740	0	0	0	0	0	0	0	0	0	0	0	0	0	0	0	0	0	0	0	0	0	0	0	940740	0	0	0	0	0	0	0	0
ADLNANDIDAAAK	1300.63	MSMEG1346	MSMEG1346	2	1.7864e-29	229.97	0	0	0	0	0	0	0	0	0	0	0	0	0	0	0	0	0	0	0	0	0	0	0	0	0	0	0	0	0	0	0	0	0
ADLTVACDGR	1076.49	MSMEG4962	MSMEG4962	2	0.00086273	141.88	7530900	0	0	0	0	0	0	0	0	0	0	0	0	0	0	0	0	0	0	0	0	0	1811600	0	0	5719300	0	0	0	0	0	0	0
ADNDGTAGLAASFDVTIPKPR	2115.06	MSMEG0551	MSMEG0551	3	0.015741	106.93	1584400	0	0	0	0	0	0	0	0	0	0	0	0	0	0	0	0	0	0	0	0	0	0	0	0	0	0	0	0	0	1584400	0	0
ADNNDITGAASLENNKK	1773.85	MSMEG2727	MSMEG2727	3	0.0021352	147.56	21879000	0	0	0	0	0	0	0	0	0	0	0	0	0	0	0	0	21879000	0	0	0	0	0	0	0	0	0	0	0	0	0	0	0
ADPAPATENNEAR	1354.61	MSMEG0663	MSMEG0663	2	0.001499	139.78	657180	0	0	0	0	0	0	0	0	0	0	0	0	0	0	0	0	0	0	0	657180	0	0	0	0	0	0	0	0	0	0	0	0
ADPLDLQGAGDQGLMFGYAIGDTPELMPLPIALAHR	3762.88	MSMEG3055	MSMEG3055	3,4,5	5.322e-42	191.13	24384000	0	0	0	0	0	0	0	0	0	0	0	0	0	0	0	0	24384000	0	0	0	0	0	0	0	0	0	0	0	0	0	0	0
ADPVLFTNELTALR	1558.84	MSMEG1026;MSMEG2306	MSMEG1026	2	5.9033e-10	194.23	29423000	0	0	0	0	0	0	0	0	0	0	0	0	0	0	0	0	0	0	0	0	1106000	2141900	0	0	7527400	0	0	0	9681200	8966000	0	0
ADSVPNLEIETGEIVGAGHASATGR	2450.2	MSMEG3123	MSMEG3123	3	3.9499e-05	118.05	95520000	0	0	0	0	0	7100500	0	0	0	0	0	0	0	0	0	0	12872000	0	0	0	0	0	0	0	12471000	0	0	4436600	31282000	27358000	0	0
ADTASGAGISIWPNALAALDAIGLGDPVR	2791.45	MSMEG4641	MSMEG4641	3	2.7167e-26	192.99	1912500	0	0	0	0	0	0	0	0	0	0	0	0	0	0	0	0	0	0	0	0	0	0	0	0	1912500	0	0	0	0	0	0	0
ADTDLTSTTFAK	1269.61	MSMEG0035	MSMEG0035	2	2.0437e-30	262.56	61146000	0	0	0	0	0	0	0	0	26246000	5645900	0	0	0	2394300	20401000	0	0	0	0	0	0	0	6459500	0	0	0	0	0	0	0	0	0
ADTDVEYR	967.425	MSMEG5240	MSMEG5240	2	0.0018689	146.58	3290800	0	0	0	0	0	0	0	0	0	0	0	0	3290800	0	0	0	0	0	0	0	0	0	0	0	0	0	0	0	0	0	0	0
ADTDVFTTFEGDNHVLTQLVAK	2420.19	MSMEG4474	MSMEG4474	2,3	3.2e-180	241.38	552860000	0	0	0	0	0	0	0	0	0	0	0	0	0	0	0	0	0	0	0	0	0	0	0	474620000	0	0	0	0	0	0	0	78239000
ADTLDDAVTSR	1162.55	MSMEG2739	MSMEG2739	2	3.0069e-30	260.6	730730000	47406000	27493000	8983600	43009000	36226000	20326000	5579700	762500	81819000	73598000	102780000	53057000	104030000	801540	59504000	65357000	0	0	0	0	0	0	0	0	0	0	0	0	0	0	0	0
ADTLTDEINFLR	1406.7	CON__P04259;CON__P02538;CON__P48668	CON__P02538	2	1.6721e-15	226.73	52835000	0	2153500	0	2227900	1995500	0	0	3291800	0	0	0	0	0	0	2668400	0	0	0	0	0	0	0	0	4268100	0	0	0	0	0	36229000	0	0
ADTVDAVGVPDLR	1326.68	MSMEG6367	MSMEG6367	2	2.6401e-06	179.67	26133000	0	0	0	0	0	0	0	0	0	0	0	0	0	0	0	0	0	0	0	0	0	0	0	0	26133000	0	0	0	0	0	0	0
ADVIDEAATFLK	1291.67	MSMEG2782	MSMEG2782	2	9.2595e-15	216.03	74794000	5404500	0	0	0	0	0	0	0	8162000	0	0	0	8733500	17618000	0	0	15111000	0	0	1399500	3861500	6100000	0	2171200	0	0	0	0	0	6233300	0	0
ADVLIVVSSGSVDGAR	1543.82	MSMEG0975	MSMEG0975	2	1.1328e-07	179.79	7616000	0	0	0	0	0	0	0	0	0	0	0	0	0	0	0	0	0	0	0	0	0	0	0	0	0	0	0	7616000	0	0	0	0
ADVLLDCFRPGTCER	1807.83	MSMEG5734	MSMEG5734	3	0.13263	101.39	3865200	0	0	0	0	0	0	0	0	0	0	0	0	0	0	0	0	3865200	0	0	0	0	0	0	0	0	0	0	0	0	0	0	0
ADVPDVVAAAR	1082.57	MSMEG2365	MSMEG2365	2	1.2275e-05	168.3	3759400	0	0	0	0	0	0	0	0	0	0	0	0	0	0	0	0	0	0	0	0	0	0	0	0	3759400	0	0	0	0	0	0	0
ADVRPGTLSGGQQQR	1568.8	MSMEG6911	MSMEG6911	2,3	1.2192e-22	237.32	51132000	0	0	0	236600	0	0	0	0	0	0	0	0	0	0	0	0	5698300	0	0	0	1721000	1323800	0	0	11755000	0	0	4615700	12513000	8815900	3795800	657190
ADVSSVIVYGGHEIFCAGDDIPELR	2718.3	MSMEG1048;MSMEG2328	MSMEG1048	3	1.0269e-11	174.2	1934000	0	0	0	0	0	0	0	0	0	0	0	0	0	0	1934000	0	0	0	0	0	0	0	0	0	0	0	0	0	0	0	0	0
ADVVAADEKESALR	1472.75	MSMEG3033	MSMEG3033	3	0.034715	113.69	14907000	0	0	0	0	0	0	0	0	0	0	0	0	0	0	0	0	0	0	0	0	0	0	0	0	4432200	0	0	0	6389900	4084500	0	0
ADVVLAETPANPGLDVVDLHR	2200.15	MSMEG2394	MSMEG2394	3	0.067191	99.273	1364400	0	0	0	0	0	0	0	0	0	0	0	0	0	0	0	0	0	0	0	0	1364400	0	0	0	0	0	0	0	0	0	0	0
ADWEALTER	1089.51	MSMEG0358	MSMEG0358	2	2.1065e-28	259.58	10064000000	680170000	0	0	0	0	0	0	0	3294300000	0	0	0	0	0	0	0	4127200000	0	0	0	0	0	0	0	1962400000	0	0	0	0	0	0	0
AEAAAPPVEEAAPEAEAPAAPAAGGAEAK	2613.26	MSMEG0690	MSMEG0690	2,3	2.0068e-26	197.28	35203000	0	0	0	0	0	0	0	0	0	0	0	0	0	0	0	0	8575600	0	0	0	0	0	0	0	26628000	0	0	0	0	0	0	0
AEAAAPPVEEAAPEAEAPAAPAAGGAEAKPVTGLGMAGAAK	3666.82	MSMEG0690	MSMEG0690	4	0.0039635	68.948	3410700	0	0	0	0	0	0	0	0	0	0	0	0	0	0	0	0	3410700	0	0	0	0	0	0	0	0	0	0	0	0	0	0	0
AEAEAELQR	1015.49	MSMEG6114	MSMEG6114	2	7.6383e-06	176.38	30162000	0	0	0	0	0	0	0	0	0	0	0	0	6826500	0	0	0	17316000	0	0	2610900	1702700	986020	402250	317520	0	0	0	0	0	0	0	0
AEAEQFTEFR	1226.56	MSMEG4313	MSMEG4313	2	1.0661e-15	211.64	20995000	4496500	0	0	0	0	0	0	0	0	0	0	0	11613000	4885000	0	0	0	0	0	0	0	0	0	0	0	0	0	0	0	0	0	0
AEAESLYQSK	1124.54	CON__P04264	CON__P04264	2	1.1751e-80	336.96	655940000	32413000	8983800	1908100	15999000	2540100	20613000	9835200	13611000	0	0	0	44250000	59085000	0	21697000	73798000	7397800	22347000	11219000	20369000	55184000	0	0	51256000	18094000	39906000	0	12081000	0	98290000	15057000	0
AEAESLYQSKYEELQITAGR	2285.12	CON__P04264	CON__P04264	3	1.7444e-24	230.82	46163000	0	0	0	4405100	0	0	2202500	8841700	0	0	0	0	0	0	3630500	0	0	0	0	0	0	0	0	0	0	0	0	0	0	10873000	8128100	8082400
AEAESWYQTK	1211.55	CON__P04259;CON__O95678;CON__P02538;CON__P48668;CON__Q8VED5	CON__P02538	2	3.1118e-41	283.82	44779000	0	1270000	0	0	0	1780600	1768000	0	0	0	6018600	0	2899100	0	0	0	0	0	0	0	0	0	0	0	0	2607200	0	0	0	28435000	0	0
AEALADSTDWGATSAAFR	1838.84	MSMEG2731	MSMEG2731	2	2.486e-87	327.53	25665000	0	0	0	0	0	0	0	0	0	0	0	0	0	0	0	0	0	0	0	0	0	0	0	0	0	0	0	0	0	0	0	25665000
AEALLALHRPGDPGVLPTVWDAWSAR	2797.47	MSMEG0422	MSMEG0422	3,4	8.4291e-12	162.72	76121000	0	0	0	0	0	0	0	0	0	0	0	0	0	0	0	0	0	0	0	0	0	0	0	0	4350000	0	0	0	53210000	0	18562000	0
AEALQDLESALTAAQEAQR	2014	MSMEG1959	MSMEG1959	3	1.3896e-57	297.45	11747000	0	0	0	0	0	0	0	0	0	0	0	0	0	0	0	0	11039000	0	0	707490	0	0	0	0	0	0	0	0	0	0	0	0
AEAPGLVTVSVAGQQR	1581.85	MSMEG5489	MSMEG5489	2,3	1.4762e-24	238.02	452870000	0	0	0	0	0	0	0	0	0	0	0	14542000	23948000	0	0	0	38426000	19385000	60633000	14384000	46587000	69452000	165510000	0	0	0	0	0	0	0	0	0
AEAPHSAATHDTTAQYAYR	2059.93	MSMEG1930	MSMEG1930	2,3,4	6.1595e-34	252.38	48997000	543130	0	3206300	0	7542100	0	0	0	0	0	0	0	0	0	0	0	0	0	0	0	0	0	1078200	0	0	0	11184000	0	7973600	3011800	1928300	12530000
AEASDVANAVLDGADAVMLSGETSVGK	2576.23	MSMEG3227	MSMEG3227	3	3.3694e-46	262.78	23552000	0	0	0	0	0	0	0	0	3165600	0	0	0	5088500	4542700	0	0	5039200	0	0	497920	0	0	0	0	5218200	0	0	0	0	0	0	0
AEASMSER	879.376	MSMEG0752	MSMEG0752	2	1.3012e-07	204.36	60773000	0	0	0	0	0	0	0	0	0	0	0	0	0	0	0	0	0	60773000	0	0	0	0	0	0	0	0	0	0	0	0	0	0
AEATGTDTYEVNR	1425.64	MSMEG3123	MSMEG3123	2	2.9935e-53	302.58	78079000	0	0	0	3510700	2289300	2859900	1037400	216830	5760800	0	2527700	3430400	3361300	0	491090	0	0	0	0	1022400	0	0	521860	0	12105000	0	1524600	5737900	0	19776000	3298000	8608400
AEAYPAQLSGGQQQR	1602.78	MSMEG3237	MSMEG3237	2	5.5279e-23	231.13	40163000	0	0	0	1250100	0	0	0	0	3016900	0	0	0	0	0	0	0	0	0	0	0	0	4431700	0	0	0	1291100	0	10469000	0	0	11826000	7877700
AEDAHTEDLSTQTPQQEGLPER	2451.11	MSMEG4626	MSMEG4626	3	6.3e-06	150.69	36255000	0	0	0	0	0	0	0	0	0	0	0	0	0	0	0	0	0	0	0	0	0	0	0	0	0	0	0	0	10290000	9959700	0	16005000
AEDGAIVVTRPDDER	1641.8	MSMEG1470	MSMEG1470	2,3	3.317e-06	174.95	256100000	0	0	18973000	0	22705000	0	0	0	16135000	0	19786000	0	23838000	0	0	0	0	0	7824800	9299500	37735000	41013000	0	0	0	0	46101000	0	0	0	0	12693000
AEDGAIVVTRPDDERR	1797.9	MSMEG1470	MSMEG1470	2,3	2.6564e-07	183.89	146560000	0	0	6390800	0	11234000	0	0	0	0	0	0	0	0	0	0	0	0	0	0	0	10382000	23344000	9732400	0	0	0	40155000	0	11481000	0	10774000	23063000
AEDSELRMLAEAEELLQTDK	2290.1	REV__RS_MSMEG2716	REV__RS_MSMEG2716	2	0.031252	128.99	19392000	0	0	0	0	0	0	0	0	10484000	0	0	0	0	8908400	0	0	0	0	0	0	0	0	0	0	0	0	0	0	0	0	0	0
AEEAINSGFFER	1368.63	MSMEG5273	MSMEG5273	2	3.7961e-52	289.37	276120000	50176000	0	0	82875000	93598000	45787000	0	0	0	0	0	0	0	0	0	0	1804100	0	0	0	0	0	1879700	0	0	0	0	0	0	0	0	0
AEEAINSGFFEREITPVTLPDGTVVSKDDGPR	3445.7	MSMEG5273	MSMEG5273	4	9.9476e-06	98.326	3130400	0	0	0	3130400	0	0	0	0	0	0	0	0	0	0	0	0	0	0	0	0	0	0	0	0	0	0	0	0	0	0	0	0
AEEDLPVDFAGEPLTIAFNPTYLTDGLGSLHSER	3673.78	MSMEG0001	MSMEG0001	3	6.1452e-28	177.8	5183200	0	0	0	0	0	0	0	0	0	0	0	0	0	0	0	0	3666100	0	1517100	0	0	0	0	0	0	0	0	0	0	0	0	0
AEELFSLLR	1076.59	MSMEG4937	MSMEG4937	2	0.008781	114.97	0	0	0	0	0	0	0	0	0	0	0	0	0	0	0	0	0	0	0	0	0	0	0	0	0	0	0	0	0	0	0	0	0
AEEQGLEVDTPAEVAK	1684.82	MSMEG2374	MSMEG2374	2	1.7872e-33	252.82	23199000	0	0	0	1058600	0	1285400	0	0	0	0	0	0	0	0	0	0	2830400	0	0	1740900	0	3550900	0	0	12732000	0	0	0	0	0	0	0
AEFDGPVHAVVCGEAFDITR	2189.02	MSMEG4902	MSMEG4902	3	5.1329e-25	230.82	11492000	0	0	0	0	0	0	0	0	0	0	0	0	0	0	0	0	0	0	0	0	2505200	3870600	0	0	0	0	0	5116400	0	0	0	0
AEFEAENR	964.425	MSMEG1368	MSMEG1368	2	1.7773e-11	223.83	549670000	0	0	803880	0	0	0	0	0	0	0	8109800	0	0	0	0	0	0	0	515150000	0	0	0	0	0	0	0	25605000	0	0	0	0	0
AEFEAENRR	1120.53	MSMEG1368	MSMEG1368	2	0.042784	135.83	311740000	0	0	0	0	0	0	0	0	0	0	0	0	0	0	0	0	0	0	311520000	222300	0	0	0	0	0	0	0	0	0	0	0	0
AEFVDVVTYVVTER	1625.83	MSMEG2174	MSMEG2174	2	1.4705e-41	280.23	123480000	0	0	0	0	0	0	0	0	0	0	58590000	0	0	0	0	0	0	0	6333700	0	0	0	0	0	0	0	58556000	0	0	0	0	0
AEFVEVTK	921.481	CON__P02769	CON__P02769	2	0.00033306	164.96	80419000	11647000	4680500	2666300	16521000	6694800	0	5774700	2334900	0	0	0	0	9634700	0	1922800	0	0	0	5794300	0	0	0	0	0	0	0	0	0	0	0	0	12748000
AEGAAADVTPAEA	1171.54	MSMEG2656	MSMEG2656	2	0.13241	87.667	1519900	0	0	0	0	0	0	0	0	0	0	0	0	0	0	0	1519900	0	0	0	0	0	0	0	0	0	0	0	0	0	0	0	0
AEGLTDGDVLLLENIR	1726.91	MSMEG3085	MSMEG3085	1,2,3	2.0107e-72	300.51	12616000000	0	0	0	0	0	0	579980000	0	0	0	0	0	0	13093000	5200100	0	0	0	0	0	0	1863900	6773400000	2582400	0	0	0	0	0	0	5223700000	16497000
AEGLTDGDVLLLENIRFDAR	2216.14	MSMEG3085	MSMEG3085	2,3	2.6579e-25	246.03	397200000	0	0	0	0	0	0	15706000	0	0	0	0	0	0	0	0	0	0	0	0	0	0	0	20602000	0	0	0	0	0	0	0	360900000	0
AEGSDLGSAAAADAPGLESVLR	2056.01	MSMEG5691	MSMEG5691	2	2.1738e-47	272.3	4302100	0	0	0	0	0	0	0	0	0	0	0	0	0	0	0	0	0	0	0	0	0	0	0	0	0	0	0	0	0	0	0	4302100
AEHLMLVDLGR	1252.66	MSMEG3217	MSMEG3217	3	0.061793	94.692	2644700	0	0	0	0	0	0	0	0	0	0	0	0	0	0	0	0	2644700	0	0	0	0	0	0	0	0	0	0	0	0	0	0	0
AEIAGEVDEVEEQLFR	1832.88	MSMEG4939	MSMEG4939	2	1.2617e-11	195.6	12209000	0	0	0	0	0	0	0	0	0	0	0	0	3271900	7087000	0	0	0	0	0	0	0	0	0	0	0	0	0	0	0	0	0	1850000
AEIEGEMGDSHVGLQAR	1797.83	MSMEG2723	MSMEG2723	3	0.048745	88.706	2097100	0	0	0	0	0	0	0	0	0	0	0	0	0	0	0	0	2097100	0	0	0	0	0	0	0	0	0	0	0	0	0	0	0
AEIENSDSDYDR	1412.57	MSMEG0880	MSMEG0880	2	2.9025e-40	273.27	186670000	5574900	2718000	1376600	2885200	1822800	943050	779770	2140100	35247000	0	7325500	5986700	40681000	0	785850	3821500	0	3452400	0	4011400	2126900	3881400	3781000	1713900	10337000	3962300	0	4959200	11018000	5657600	9180700	10498000
AEIENSDSDYDREK	1669.71	MSMEG0880	MSMEG0880	2,3	1.0456e-40	271.64	257580000	7233700	3263800	2005300	3130300	4256700	2586600	1415600	3966500	11771000	0	2837000	0	14356000	0	2261000	0	54659000	33144000	2109900	1510800	0	1198600	849850	378470	14572000	5306100	765850	8257100	21238000	10325000	16103000	28075000
AEIENSDSDYDREKLQER	2195.99	MSMEG0880	MSMEG0880	3	0.037886	109.83	2140300	0	0	0	0	0	0	0	0	0	0	0	0	0	0	0	0	0	0	0	664570	0	1475800	0	0	0	0	0	0	0	0	0	0
AEIGEQMGR	989.46	RS_MSMEG1219	RS_MSMEG1219	2	0.19725	60.91	11722000	0	0	0	0	0	0	0	0	0	0	0	0	0	0	0	0	0	11722000	0	0	0	0	0	0	0	0	0	0	0	0	0	0
AEILDPQGQAIVGALGR	1706.93	MSMEG5832	MSMEG5832	2	2.0302e-24	231.71	2707400	0	0	0	0	0	0	0	0	0	0	0	0	0	0	0	0	0	0	0	0	0	2707400	0	0	0	0	0	0	0	0	0	0
AEKPSNGQEHATVK	1494.74	MSMEG5672	MSMEG5672	3	5.5875e-06	179.67	1695600	0	0	0	0	0	0	0	0	0	0	0	0	0	0	0	0	1270200	0	0	425400	0	0	0	0	0	0	0	0	0	0	0	0
AELAAALADIER	1241.66	MSMEG1055;MSMEG2335	MSMEG1055	2	1.2096e-21	237.67	551840000	0	3901700	0	5356800	2659000	4060700	0	0	23581000	0	0	0	7892100	6276600	0	13738000	228620000	0	0	6673900	10611000	16296000	0	1956600	109720000	0	0	21471000	44350000	22296000	22374000	0
AELAHAGIGVTTLCPGMIDTGIVDTTR	2768.38	MSMEG4280	MSMEG4280	3	8.9202e-16	177.91	13473000	0	0	0	0	0	0	0	0	0	0	0	0	0	0	0	0	13473000	0	0	0	0	0	0	0	0	0	0	0	0	0	0	0
AELDQLIANRPVIAAEINDR	2220.19	MSMEG5263	MSMEG5263	3	4.8587e-07	172.93	8148400	0	0	0	0	0	0	0	0	0	0	0	0	0	0	0	0	0	0	0	3894900	0	4253500	0	0	0	0	0	0	0	0	0	0
AELEAIFGDVK	1190.62	MSMEG6105	MSMEG6105	2	4.1905e-16	227.81	262440000	0	0	0	0	0	2593700	0	0	0	0	0	0	0	0	0	0	0	26899000	0	6670600	33449000	23266000	143330000	26230000	0	0	0	0	0	0	0	0
AELEELYGFLTPDDETVVYCR	2518.16	MSMEG1809	MSMEG1809	3	4.5649e-46	278.39	36835000	0	0	0	0	0	0	0	0	0	0	0	6773100	7420300	15586000	0	7056200	0	0	0	0	0	0	0	0	0	0	0	0	0	0	0	0
AELIDVLTTK	1101.63	MSMEG2389	MSMEG2389	2	4.6389e-16	221.5	1364500000	10133000	0	32012000	8190700	16612000	6312400	2486700	6681700	22924000	0	0	8061800	27857000	35528000	15110000	12901000	167980000	102290000	224040000	41019000	114670000	144710000	44033000	93200000	15717000	0	126220000	24201000	22443000	28941000	10165000	0
AELPLIEEWFEFVGEK	1934.97	MSMEG0255	MSMEG0255	2	0.00013372	156	0	0	0	0	0	0	0	0	0	0	0	0	0	0	0	0	0	0	0	0	0	0	0	0	0	0	0	0	0	0	0	0	0
AELPPLAGIAHLAGVLDDALLSAQNPER	2850.52	MSMEG0408	MSMEG0408	3	1.5996e-21	201.64	60378000	0	0	0	0	0	0	0	0	0	0	0	0	0	0	0	0	0	0	0	0	0	0	0	0	15666000	0	0	0	0	44712000	0	0
AELPSLAIEQIPR	1435.8	MSMEG5893	MSMEG5893	2	0.073932	92.856	0	0	0	0	0	0	0	0	0	0	0	0	0	0	0	0	0	0	0	0	0	0	0	0	0	0	0	0	0	0	0	0	0
AELTPHYDQAQR	1427.68	MSMEG1604	MSMEG1604	2,3	7.5399e-10	200.93	10100000	0	0	0	0	0	0	0	0	0	0	0	0	0	0	0	0	2632000	0	0	0	0	0	0	0	7467900	0	0	0	0	0	0	0
AELVEAPVLDADLLR	1622.89	MSMEG3047	MSMEG3047	2	4.9098e-05	164.15	37109000	0	0	0	0	0	0	0	0	0	0	0	0	0	0	0	0	0	0	0	1909600	0	7380700	0	0	0	0	0	0	12242000	15576000	0	0
AEPAAPAPVEKPTAAPVDEIAAAAEEVAAQAK	3082.58	MSMEG6438	MSMEG6438	3	1.7239e-26	175.71	22629000	0	0	0	0	0	0	0	0	0	0	0	0	0	0	0	0	0	0	0	0	0	0	20227000	2402300	0	0	0	0	0	0	0	0
AEPAPAASSDGSPYVTPLVR	1983.99	MSMEG4283	MSMEG4283	2	8.9483e-53	269.61	78174000	0	0	0	0	0	0	0	0	0	0	0	0	0	0	0	0	0	0	0	2035900	814270	3118300	0	2856700	0	0	0	3267300	18646000	22480000	0	24956000
AEPATVSELDR	1186.58	MSMEG6897	MSMEG6897	2	1.9706e-11	208.74	168450000	5741400	2511000	0	0	8913900	0	0	3276500	12030000	0	0	0	15556000	2008900	4681100	2098700	85301000	0	0	8025600	0	0	18305000	0	0	0	0	0	0	0	0	0
AEPLIAPSILAADFAR	1653.91	MSMEG3066	MSMEG3066	2	0.0033395	136.63	1511800	0	0	0	0	0	0	0	0	0	0	0	0	0	0	0	0	0	0	0	0	0	0	0	0	0	1511800	0	0	0	0	0	0
AEPSDVDVLFNQLLQTEDQALAAAR	2713.36	MSMEG0224	MSMEG0224	3	3.8688e-05	118.32	3459600	0	0	0	0	0	0	0	0	0	0	0	0	0	0	0	0	0	0	0	0	0	0	0	0	0	0	0	475700	2983900	0	0	0
AEPVYEELPGWWEDISGAR	2203.02	MSMEG0759	MSMEG0759	2,3	5.0687e-08	185.55	8524200	0	0	0	0	0	0	0	0	0	0	0	0	1981000	6543200	0	0	0	0	0	0	0	0	0	0	0	0	0	0	0	0	0	0
AEQAQAAGADIVGSDDLIEK	1999.97	MSMEG1347	MSMEG1347	2,3	1.6224e-206	379.94	119660000	0	0	18141000	0	29422000	1373400	0	0	0	0	0	0	0	0	0	0	5198800	0	7378100	2530200	10988000	19383000	3551100	1632000	0	1812600	0	0	11036000	7211800	0	0
AEQDEYAAQSHQK	1503.66	MSMEG4920	MSMEG4920	2,3	1.0974e-81	328.29	32107000	0	0	0	0	0	0	0	0	0	0	0	0	0	0	0	781800	16814000	3108800	6480500	4921900	0	0	0	0	0	0	0	0	0	0	0	0
AERPTALISLTEDPTAGPVLDWVR	2606.37	MSMEG3623	MSMEG3623	3	1.2563e-07	151.82	8355000	0	0	0	0	0	0	0	0	0	0	0	0	0	4530900	0	0	1054700	0	0	0	0	0	0	0	0	0	0	0	0	0	0	2769400
AESGPDALETLHELK	1608.8	MSMEG1516	MSMEG1516	2,3	2.932e-32	262.37	698730000	0	0	0	5338800	0	0	0	0	0	0	0	5406200	4887900	0	0	0	16715000	39493000	0	8153100	487370	16618000	0	0	221090000	7403800	0	178690000	82871000	111570000	0	0
AETECQNTEYQQLLDIK	2081.96	CON__P13645	CON__P13645	2,3	2.5745e-168	421.99	1673900000	66139000	18758000	43203000	35270000	48370000	63086000	92486000	51293000	74109000	23478000	109440000	74610000	64231000	56021000	55431000	85067000	8319500	7479600	29425000	12352000	30459000	13060000	34099000	70871000	95244000	112840000	0	53587000	0	175840000	49553000	19814000
AETECQNTEYQQLLDIKIR	2351.14	CON__P13645	CON__P13645	3	0.019394	114.59	920620	0	0	0	0	0	0	0	0	0	0	0	0	0	0	0	0	0	0	0	0	0	0	0	0	0	920620	0	0	0	0	0	0
AETILDEVLAAAS	1301.67	MSMEG6077	MSMEG6077	2	1.9857e-66	310.77	16502000	0	0	9154500	0	0	0	0	0	0	0	0	0	0	0	0	0	0	0	7347500	0	0	0	0	0	0	0	0	0	0	0	0	0
AETLGQLAEIER	1328.69	MSMEG1679	MSMEG1679	2	0.00068853	145.81	3965300	0	0	0	0	0	0	0	0	0	0	0	0	0	0	0	0	0	0	0	0	0	0	0	0	0	0	0	3965300	0	0	0	0
AETLQPIGAFK	1173.64	MSMEG3532	MSMEG3532	2	1.9254e-27	231.42	17133000	0	0	0	0	0	0	0	0	0	0	0	0	0	0	0	0	0	0	0	0	0	0	0	0	0	0	0	8044500	0	0	9088000	0
AETLTNEETEELR	1533.72	MSMEG2962	MSMEG2962	2	1.2544e-40	270.21	22534000	0	0	0	0	0	0	0	0	0	0	0	0	0	0	0	0	0	0	0	823890	0	0	0	0	14710000	0	0	0	6999500	0	0	0
AETTKPVLVK	1084.65	MSMEG4198	MSMEG4198	2	0.0042169	142	58096000	0	0	0	0	0	0	0	0	0	0	0	0	0	0	0	0	58096000	0	0	0	0	0	0	0	0	0	0	0	0	0	0	0
AEVASLLR	857.497	MSMEG3081	MSMEG3081	2	0.018579	109.11	3860400	0	0	0	0	0	0	0	0	0	0	0	0	0	0	0	0	0	0	3860400	0	0	0	0	0	0	0	0	0	0	0	0	0
AEVEDLVLEEVPDVSYNDIGGLGR	2587.27	MSMEG3902	MSMEG3902	2,3	3.6062e-16	196.61	37213000	0	0	0	0	0	0	0	0	5312900	0	0	0	5130300	10314000	0	3095200	0	0	0	0	0	0	0	0	0	0	0	0	0	0	0	13361000
AEVELAK	758.417	MSMEG6182	MSMEG6182	2	0.13283	87.323	0	0	0	0	0	0	0	0	0	0	0	0	0	0	0	0	0	0	0	0	0	0	0	0	0	0	0	0	0	0	0	0	0
AEVKFEGDTLVNR	1476.76	CON__Q9U6Y5	CON__Q9U6Y5	3	0.025431	122.33	34484000	0	0	0	0	0	0	0	0	0	0	0	0	0	0	0	34484000	0	0	0	0	0	0	0	0	0	0	0	0	0	0	0	0
AEVKFEGDTLVNRIELK	1960.06	CON__Q9U6Y5	CON__Q9U6Y5	3,4	4.2917e-07	179.65	18058000	0	0	0	0	0	0	0	0	0	0	0	0	0	0	0	18058000	0	0	0	0	0	0	0	0	0	0	0	0	0	0	0	0
AEVLDVAQLLLNSLDTSK	1928.05	MSMEG0690	MSMEG0690	2,3	3.1327e-110	321.62	274200000	4198900	626670	545410	3173000	1786100	839580	0	477790	15182000	441370	1925600	3741300	6236200	8382800	2111700	4168200	61139000	7293500	6558700	6641900	4206300	26190000	6362600	3216100	62425000	3623200	0	4011600	17966000	8089800	2636200	0
AEVLVLVEHADGALK	1562.87	MSMEG2352	MSMEG2352	3	0.083902	84.365	1311300	0	0	0	0	0	0	0	0	0	0	0	0	0	0	0	0	0	0	0	1311300	0	0	0	0	0	0	0	0	0	0	0	0
AEVPGIDPAK	995.529	MSMEG3932	MSMEG3932	2	0.00016057	152.54	246420000	6267400	0	0	9436200	0	0	0	0	37102000	0	0	0	0	0	0	15940000	8880900	0	0	7280600	0	0	0	0	45618000	3394200	0	18243000	13291000	35541000	24258000	21172000
AEVPGIDPAKDIDITVR	1807.97	MSMEG3932	MSMEG3932	2,3	7.982e-06	169.4	220960000	0	0	0	0	6862100	0	0	0	0	0	0	0	0	0	0	0	0	0	0	0	0	0	0	0	56061000	3629900	0	20866000	50828000	37780000	0	44932000
AEVTDDDGKPVATSIVTMLGEAEIDEADEISSQIAAAR	3916.87	MSMEG0948	MSMEG0948	3	1.2509e-47	195.23	4708800	0	0	0	0	0	0	0	0	0	0	0	0	0	0	0	0	4708800	0	0	0	0	0	0	0	0	0	0	0	0	0	0	0
AEVVPDELAIIADFEDAQAASAAAR	2542.26	MSMEG1193	MSMEG1193	3	2.2883e-16	190.57	22280000	0	0	0	0	0	0	0	0	0	0	0	0	0	0	0	0	3609600	0	0	552230	1194000	1418500	0	0	0	0	0	0	0	15506000	0	0
AEWGVPNYPVVPGHEIAGVVTEVGSEVTK	3019.53	MSMEG1037;MSMEG2317	MSMEG1037	3	8.4452e-16	151.84	118940000	4792000	0	0	0	0	0	0	1395900	16159000	0	0	0	18690000	39826000	1995600	5402800	11614000	0	8450600	3174600	0	0	0	2868300	0	0	0	0	0	0	0	4574200
AEYEALAEQNR	1292.6	CON__Q7Z3Y7;CON__Q7Z3Y8;CON__Q7Z3Z0	CON__Q7Z3Y7	2	0.00015381	150.06	1523000	0	0	0	0	0	0	1523000	0	0	0	0	0	0	0	0	0	0	0	0	0	0	0	0	0	0	0	0	0	0	0	0	0
AEYWLAR	907.455	MSMEG0391	MSMEG0391	2	0.0049977	158.12	48389000	0	0	0	0	0	0	0	0	0	0	0	0	0	0	0	0	0	0	0	1103700	0	0	0	0	26367000	0	0	0	20918000	0	0	0
AFAFQVPDTLVDTAR	1649.84	MSMEG4484	MSMEG4484	2	4.6029e-05	164.53	8270400	0	0	0	0	0	0	0	0	0	0	0	0	0	0	0	0	2158300	0	0	0	0	0	0	0	6112000	0	0	0	0	0	0	0
AFDATELGR	978.477	MSMEG5680	MSMEG5680	2	3.9959e-06	182.76	66362000	2105000	0	0	0	0	0	0	0	19413000	0	0	3802000	0	4917700	23439000	0	5212100	0	0	3171200	0	0	0	4301200	0	0	0	0	0	0	0	0
AFDGLPALSADEAADWMITAAR	2291.09	MSMEG1073	MSMEG1073	3	4.6009e-05	144.66	2016900	0	0	0	0	0	0	0	0	0	0	0	0	0	0	0	0	2016900	0	0	0	0	0	0	0	0	0	0	0	0	0	0	0
AFDQIDNAPEER	1403.63	MSMEG1401	MSMEG1401	2	5.7477e-31	266.78	757080000	39526000	6737200	0	7061800	4172900	5474300	0	0	87104000	0	30575000	0	75356000	28783000	0	0	55808000	61945000	16621000	18655000	10460000	40352000	60106000	15704000	26979000	10241000	0	13921000	0	38839000	56213000	46447000
AFDTEGDPQK	1106.49	MSMEG3247	MSMEG3247	2	6.4922e-16	218.47	20225000	0	0	0	0	0	0	0	0	0	0	0	994130	6695100	0	0	0	11074000	0	0	1355800	0	0	106050	0	0	0	0	0	0	0	0	0
AFFGGDTGYTK	1162.53	MSMEG5638	MSMEG5638	2	0.0091697	114.83	2642500	0	0	0	0	0	0	0	0	0	0	0	0	0	0	0	0	2642500	0	0	0	0	0	0	0	0	0	0	0	0	0	0	0
AFGDLVVLDGITTTVK	1647.91	MSMEG5316	MSMEG5316	2	9.0774e-06	166.35	1794500	0	0	0	0	0	0	0	0	0	0	0	0	0	0	0	0	1794500	0	0	0	0	0	0	0	0	0	0	0	0	0	0	0
AFGDVPLNLEYK	1364.7	MSMEG6904	MSMEG6904	2	0.00035735	156.14	12826000	0	0	0	0	0	0	0	0	0	0	0	0	0	0	0	0	12826000	0	0	0	0	0	0	0	0	0	0	0	0	0	0	0
AFGGTPVTIHLTVTDVDAK	1941.02	MSMEG5680	MSMEG5680	3	0.0033001	123.42	56056000	0	0	0	0	0	0	0	0	0	0	0	0	0	12083000	16012000	0	24667000	0	0	0	0	0	0	3294900	0	0	0	0	0	0	0	0
AFGINPELVPSGEQSSLGLLDEFPPYDEVFDPVNR	3846.86	MSMEG0954	MSMEG0954	3	2.4069e-25	166.22	855340	0	0	0	0	0	0	0	0	0	0	0	0	0	0	0	0	855340	0	0	0	0	0	0	0	0	0	0	0	0	0	0	0
AFGQAIALEVIDGR	1458.78	MSMEG1046;MSMEG2326	MSMEG1046	2	3.2455e-16	227.47	264070000	0	0	0	0	0	26234000	8514700	0	0	0	0	0	0	0	0	0	1041500	0	0	0	0	3101700	0	0	35429000	4974900	0	12984000	119190000	26938000	12357000	13310000
AFGQNFVHDANTVR	1574.76	MSMEG5438	MSMEG5438	3	0.13155	74.46	3411200	0	0	0	0	0	0	0	0	0	0	0	0	0	0	0	0	3411200	0	0	0	0	0	0	0	0	0	0	0	0	0	0	0
AFITEQYDR	1141.54	MSMEG5824	MSMEG5824	2	9.3558e-06	173.37	39392000	0	0	0	0	0	0	0	0	0	0	0	0	0	0	0	0	0	0	0	0	0	0	0	0	13697000	0	0	0	0	21336000	4358600	0
AFKEDVLEILGK	1360.76	MSMEG1809	MSMEG1809	3	0.00034434	163.12	5008900	0	0	0	0	0	0	0	0	0	3290600	0	0	0	0	0	1718300	0	0	0	0	0	0	0	0	0	0	0	0	0	0	0	0
AFLADPAVLILDEATSSLDIPSER	2542.32	MSMEG5659	MSMEG5659	3	4.2842e-13	161.08	27447000	0	0	0	0	0	0	0	0	0	0	0	0	0	0	0	0	1428200	0	0	0	0	0	0	0	16599000	0	0	0	9419800	0	0	0
AFLDDLAIVTGGQVVNPDVGLLLR	2494.38	MSMEG1583	MSMEG1583	2,3,4	2.1998e-16	201.61	97829000	0	270520	626190	0	0	0	0	1093200	9396100	0	4950200	0	10055000	17722000	301030	0	17770000	2800800	8228000	1332800	1556200	3942400	0	2248200	4568800	1477300	0	3454900	0	0	0	6035200
AFLLQGGDCAETFVDNTEPHIR	2489.16	MSMEG4244	MSMEG4244	3	2.9214e-05	147.1	70555000	0	0	0	0	0	0	0	0	0	0	0	0	0	0	0	0	20675000	0	5160100	0	0	0	5616000	0	39104000	0	0	0	0	0	0	0
AFLLTNVVEAEESK	1548.8	MSMEG1647	MSMEG1647	2	0.087251	84.173	433000	0	0	0	0	0	0	0	0	0	0	0	0	0	0	0	0	0	0	0	0	0	433000	0	0	0	0	0	0	0	0	0	0
AFLSELESELPAAATGAAAPATVPGKPPLVEQLTK	3473.87	MSMEG0408	MSMEG0408	3	3.5476e-58	229.71	17071000	0	0	0	0	0	0	0	0	0	0	0	0	0	0	0	0	1515200	0	0	535110	0	0	0	0	3809300	0	0	5892400	0	5319200	0	0
AFMEVLSQGTR	1237.61	MSMEG5720	MSMEG5720	2	1.0921e-06	171.05	2357500	0	0	0	0	0	0	0	0	0	0	0	0	2357500	0	0	0	0	0	0	0	0	0	0	0	0	0	0	0	0	0	0	0
AFNSVGGTPR	1004.5	MSMEG0969	MSMEG0969	2	8.5018e-07	172.27	10763000	0	0	0	0	0	0	0	0	0	0	0	0	0	0	0	0	0	0	0	0	0	0	0	0	4707700	928970	0	2514000	0	0	2612300	0
AFPQGGTVGVDELVAK	1586.83	MSMEG1474	MSMEG1474	2	2.0506e-33	250.52	65692000	0	0	0	0	11495000	0	0	0	0	0	0	0	0	0	5588800	0	6681600	0	13110000	3533800	8623800	16658000	0	0	0	0	0	0	0	0	0	0
AFRDEVIAAIGTK	1389.76	MSMEG5789	MSMEG5789	2,3	9.9039e-10	205.62	105670000	0	0	0	7232900	0	0	0	1205000	5173300	0	0	0	2978300	5584900	6382000	3309800	34502000	0	0	0	0	0	0	0	17941000	0	0	0	14055000	0	0	7304300
AFSAAQLLEILDAVR	1615.89	MSMEG4457	MSMEG4457	2	2.601e-23	240.46	911720	0	0	0	0	0	0	0	0	0	0	0	0	0	0	0	0	0	0	0	0	0	0	0	0	911720	0	0	0	0	0	0	0
AFTPWYLVR	1151.61	MSMEG1055;MSMEG2335	MSMEG1055	2	4.1281e-06	182.53	114080000	0	0	0	0	0	0	0	0	0	0	0	0	0	0	0	0	28875000	0	0	1009700	3068800	5500900	2127200	0	28910000	0	0	0	16325000	28261000	0	0
AFVNRPLVLIADEPTGNLDPETSK	2595.35	MSMEG2089	MSMEG2089	3	2.3608e-30	242.34	683370000	0	0	0	7207700	0	5851500	0	0	20212000	0	0	0	0	0	0	0	36081000	0	0	10444000	19107000	33484000	6430100	4365100	133750000	0	0	63995000	118360000	94495000	37916000	91663000
AFVQFDPEHTVAR	1515.75	MSMEG4757	MSMEG4757	3	0.12615	78.903	5159800	0	0	0	0	0	0	0	0	0	0	0	0	0	0	0	0	0	0	0	0	0	0	0	0	0	0	0	5159800	0	0	0	0
AFVQFDPEHTVARPLPDSSDWEVTR	2898.39	MSMEG4757	MSMEG4757	3,4	0.00014878	116.65	45819000	0	0	0	0	0	0	0	0	0	0	0	0	0	0	0	0	0	0	0	0	0	0	0	0	5946700	0	0	0	7594500	0	0	32278000
AFWNVVNWDDVQNR	1761.82	MSMEG6427	MSMEG6427	2,3	7.1093e-83	337.25	139530000	4683600	0	0	0	0	0	0	0	16405000	0	0	0	24530000	66165000	0	0	14717000	0	6015000	926590	0	5091100	0	0	0	996620	0	0	0	0	0	0
AFYIFTSGTTGLPK	1501.78	MSMEG5086	MSMEG5086	2	1.5403e-22	241.84	90676000	0	0	0	0	0	0	0	0	0	0	0	0	0	0	0	0	0	0	0	1103800	0	1679900	0	0	24509000	0	0	15269000	21083000	14998000	0	12033000
AGAAELVADLDR	1199.61	MSMEG2621	MSMEG2621	2	0.0018006	133.32	6823200	0	0	0	0	0	0	0	0	0	0	0	0	5390500	0	0	0	0	0	0	505520	0	0	0	927210	0	0	0	0	0	0	0	0
AGAATEVELK	987.524	MSMEG0880	MSMEG0880	2	9.5351e-41	275	370670000	7631700	3367500	0	1702300	0	968310	0	3736800	29379000	0	12576000	0	44149000	0	2202900	0	31812000	75960000	0	10442000	7568300	15332000	55198000	0	8058200	8872200	0	6758500	5563700	7669400	15449000	16273000
AGAAYVPVDPAVPAAR	1523.81	MSMEG0400	MSMEG0400	2	0.022556	102.5	7977700	0	0	0	0	0	0	0	0	0	0	0	0	0	0	0	0	0	0	0	1422100	0	0	0	0	6555600	0	0	0	0	0	0	0
AGAGEITEVFACGTAAVITPVSHVK	2484.27	MSMEG4276	MSMEG4276	3	4.239e-52	280.32	37156000	0	0	0	0	0	0	0	0	0	0	0	0	0	0	0	0	19798000	0	3255100	2457300	0	2296200	0	0	0	0	0	0	0	0	0	9349900
AGAGLVLAGLVADGETEVHDVFHIDR	2660.36	MSMEG4932	MSMEG4932	3,4	1.6916e-15	177	121520000	0	0	0	0	0	0	0	0	0	0	0	0	0	0	0	0	27093000	8375500	6381400	0	2691500	2051900	0	0	20283000	0	0	17182000	19876000	6911500	10677000	0
AGAIALQTR	899.519	MSMEG5068	MSMEG5068	2	5.8536e-06	179.51	46603000	0	0	0	943160	0	0	0	0	0	0	0	5018200	0	0	0	0	6565800	0	0	10853000	6891300	9674600	0	0	0	0	0	6656700	0	0	0	0
AGAPDWDVTPEELEQTFIR	2173.03	MSMEG3777	MSMEG3777	2,3	1.452e-80	269.59	0	0	0	0	0	0	0	0	0	0	0	0	0	0	0	0	0	0	0	0	0	0	0	0	0	0	0	0	0	0	0	0	0
AGASVIGVNAR	1013.56	MSMEG3219	MSMEG3219	2	8.9688e-07	174.4	49210000	0	0	0	0	0	0	0	0	3460500	0	0	0	0	0	0	0	6374900	0	0	0	0	0	0	0	5437300	0	0	3349200	0	25840000	0	4748200
AGATTLILVTNTVAGR	1556.89	MSMEG5706	MSMEG5706	2	1.8664e-44	279.24	17102000	0	0	0	0	0	0	0	0	0	0	0	0	0	0	0	0	0	0	0	0	0	0	0	0	11091000	0	0	6010900	0	0	0	0
AGATVVVNDIAGALEGSDVLDEIAAAGSK	2712.38	MSMEG5903	MSMEG5903	3	1.2375e-64	285.87	22846000	0	0	0	1480800	0	951470	0	0	0	0	0	0	0	0	0	0	3134400	0	0	0	1192600	2037600	0	0	6883700	614700	0	3664600	2886200	0	0	0
AGDAAPAKPASR	1110.58	MSMEG4248	MSMEG4248	2	0.0018826	147.33	426890	0	0	0	0	0	0	0	0	0	0	0	0	0	0	0	0	0	0	0	0	0	0	0	0	0	0	0	0	0	0	426890	0
AGDAAPAKPASRLPEAAAG	1719.89	MSMEG4248	MSMEG4248	2	4.1459e-08	188.9	4716300	0	0	0	0	0	0	0	0	0	0	0	0	0	0	0	0	0	0	0	0	0	0	0	0	0	0	0	0	0	0	4716300	0
AGDGFICTSGK	1111.5	MSMEG0777	MSMEG0777	2	1.039e-10	199.03	89434000	1865600	0	0	0	0	0	0	0	7998500	0	0	2444000	0	720890	0	0	0	0	0	0	0	0	0	0	22948000	0	0	0	49176000	0	4280200	0
AGDHIVSSPR	1037.53	MSMEG1652	MSMEG1652	3	0.09493	98.943	3668000	0	0	0	0	0	0	0	0	0	0	0	0	0	0	0	0	3668000	0	0	0	0	0	0	0	0	0	0	0	0	0	0	0
AGDITLDDLHRPETFFK	1973.98	MSMEG2262	MSMEG2262	3,4	0.049076	106.3	66020000	0	0	0	0	0	0	0	0	0	0	0	0	0	0	0	0	0	0	0	0	0	0	0	0	32514000	0	0	0	19070000	8622800	5813500	0
AGDQNGPLTNSR	1228.58	MSMEG3640	MSMEG3640	2	6.9231e-16	228.12	3205500	0	0	0	0	0	0	0	0	0	0	0	0	0	0	0	0	2520800	0	0	684650	0	0	0	0	0	0	0	0	0	0	0	0
AGDVTDPAALGALVDAGCSLLTCDR	2517.18	MSMEG5245	MSMEG5245	2,3	5.0384e-65	299.47	89002000	4490600	4917100	2076500	3115000	1549600	700930	0	3565200	7158900	0	0	0	11811000	19604000	3123000	2347000	11733000	0	0	3911400	0	0	0	3166200	0	0	0	950860	0	0	0	4782500
AGEDYPAAFDAYER	1573.67	MSMEG5719	MSMEG5719	2	0.0038649	126.71	12315000	0	0	0	0	0	0	0	0	0	0	0	0	0	0	0	0	0	0	0	0	0	0	0	0	0	0	0	0	0	7907400	4407500	0
AGEFDVIVAGGQESMSQAPHLLPK	2480.24	MSMEG4920	MSMEG4920	3	2.8211e-08	156.15	17190000	0	0	0	0	0	0	0	0	0	0	0	0	0	0	0	0	15689000	0	0	0	0	0	0	1501300	0	0	0	0	0	0	0	0
AGEGHAFISAGVETVSR	1686.83	MSMEG5273	MSMEG5273	3	0.0069446	114.31	3119900	546690	657530	0	1328800	586840	0	0	0	0	0	0	0	0	0	0	0	0	0	0	0	0	0	0	0	0	0	0	0	0	0	0	0
AGEILVR	756.449	MSMEG4624	MSMEG4624	2	0.0123	134.66	267680000	0	0	0	0	0	0	0	0	0	0	0	0	0	0	0	3701700	115830000	0	0	0	0	0	121680000	26467000	0	0	0	0	0	0	0	0
AGEIVGLAGLVGAGR	1338.76	MSMEG3602	MSMEG3602	2	4.1473e-06	160.48	0	0	0	0	0	0	0	0	0	0	0	0	0	0	0	0	0	0	0	0	0	0	0	0	0	0	0	0	0	0	0	0	0
AGELVGVYPEATISR	1560.81	MSMEG6409	MSMEG6409	2	9.9945e-07	174.59	168310000	0	0	0	2879200	0	1267900	0	0	24891000	0	0	0	0	0	0	0	7683900	0	0	1966300	0	4385800	7460100	0	43284000	2246000	0	11546000	42954000	17749000	0	0
AGEPVSLSPTEFTLLR	1715.91	MSMEG5872	MSMEG5872	2	1.5231e-44	280.87	90473000	0	0	0	0	0	0	0	0	0	0	0	0	0	0	0	0	0	0	0	1501300	3899800	6841800	0	933930	18233000	0	0	11636000	18635000	12320000	0	16472000
AGEVFDSAPYGWPVAK	1692.81	MSMEG3235	MSMEG3235	2	2.9446e-05	157.75	2637000	0	0	0	0	0	0	0	0	0	0	0	0	0	0	0	0	0	0	0	1568400	1068600	0	0	0	0	0	0	0	0	0	0	0
AGFAGDDAPR	975.441	CON__P60712	CON__P60712	2	0.00094202	119.53	4039900	0	0	0	0	0	0	0	0	0	0	0	0	0	0	0	0	4039900	0	0	0	0	0	0	0	0	0	0	0	0	0	0	0
AGFLTGR	720.392	MSMEG4270	MSMEG4270	2	0.12937	79.116	984960	0	0	0	0	0	0	0	0	0	0	0	0	0	0	0	0	0	0	0	984960	0	0	0	0	0	0	0	0	0	0	0	0
AGFVTEFLQR	1166.61	MSMEG0408	MSMEG0408	2	1.6279e-10	192.26	4677900	0	0	0	0	0	0	0	0	0	0	0	0	0	0	0	0	0	0	0	0	0	0	0	0	0	0	0	0	4677900	0	0	0
AGFWTAPDPDTTVEQLLTNLR	2344.17	MSMEG3047	MSMEG3047	2,3	9.7245e-26	234.77	39845000	418140	0	0	0	347470	0	0	0	2379800	0	0	1819000	1839000	2506000	0	1749600	3995700	1638300	1139100	239180	1440500	1803300	0	495440	6939500	555760	0	0	0	5891400	1226900	3420400
AGGAISDNATDTPR	1344.63	MSMEG4757	MSMEG4757	2	1.7338e-41	278.82	78334000	2325500	779160	505030	1743500	0	964300	0	432530	0	1748200	1789100	0	2723600	0	1924700	1996500	0	1514100	1798900	1510900	0	1703700	912250	374690	7708000	0	0	6318900	0	12412000	6365000	20783000
AGGALSPEVADLLLQYPLR	1982.08	MSMEG4916	MSMEG4916	3	2.052e-17	216.54	9097900	0	0	0	0	0	0	0	0	0	1103700	0	0	1876300	0	1419400	1841800	0	2547500	0	0	0	0	0	309060	0	0	0	0	0	0	0	0
AGGLNWSSLPLK	1241.68	MSMEG0358	MSMEG0358	2,3	2.9625e-40	272.97	10758000000	25043000	0	0	0	0	0	0	0	4487300000	0	0	0	0	0	0	0	4757300000	0	0	0	0	0	0	0	1488000000	0	0	0	0	0	0	0
AGGLNWSSLPLKLFAGGNAK	2000.08	MSMEG0358	MSMEG0358	3	1.457e-24	233.78	253910000	32094000	0	0	0	0	0	0	0	75980000	0	0	0	0	0	0	0	80312000	0	0	0	0	0	0	0	65524000	0	0	0	0	0	0	0
AGHTLACTTDAHR	1409.65	MSMEG0947	MSMEG0947	3	3.398e-06	176.78	1712600	0	0	0	0	0	0	0	0	0	0	0	0	0	0	0	0	1712600	0	0	0	0	0	0	0	0	0	0	0	0	0	0	0
AGIADVEIER	1071.56	MSMEG1442	MSMEG1442	2	1.6417e-10	192.12	1019400000	8832500	0	25408000	8148300	30811000	7091300	0	0	49620000	0	0	0	0	6779600	4249400	0	10313000	0	0	6815900	11902000	38866000	0	0	44186000	5517800	309270000	64743000	127490000	69438000	39710000	150250000
AGIFQGVEPTAVAALTK	1671.92	MSMEG6189	MSMEG6189	2,3	2.6233e-17	218.12	26318000	0	0	0	0	0	0	0	0	0	0	0	0	10418000	0	0	0	5742100	0	0	3028500	0	5194000	1935000	0	0	0	0	0	0	0	0	0
AGIPLVVLGGK	1022.65	MSMEG3143	MSMEG3143	2	5.9872e-07	179.51	47327000	0	0	0	0	0	0	0	0	12674000	0	0	0	11143000	17937000	1251500	0	0	0	0	3010800	1309500	0	0	0	0	0	0	0	0	0	0	0
AGITLSDENFAGLLTEAIQHATR	2427.24	MSMEG6193	MSMEG6193	3	2.6159e-09	172.37	15834000	0	0	0	0	0	0	0	0	0	0	0	0	0	0	0	0	3534700	0	0	1356400	0	0	0	0	6012900	1141200	0	3789300	0	0	0	0
AGLDELFAQIPVADIANK	1884	MSMEG4631	MSMEG4631	2,3	6.1487e-19	227	24782000	850070	0	0	0	0	0	0	329870	7302400	0	0	0	4905500	11394000	0	0	0	0	0	0	0	0	0	0	0	0	0	0	0	0	0	0
AGLDGFYLGLGEALR	1550.81	MSMEG6385	MSMEG6385	2,3	6.7728e-32	254.45	553270000	3475800	1396100	0	6967600	4172300	4717800	0	0	19213000	0	0	8215200	6372200	7850600	0	11056000	21692000	8580400	4182600	5364300	4928100	9035800	0	1223900	142510000	10835000	0	103540000	60485000	67305000	0	40156000
AGLENTVAETECR	1448.66	CON__P13646-1	CON__P13646-1	2	1.2459e-53	305.6	6514300	0	0	0	0	0	0	0	0	0	0	0	0	0	0	0	0	0	0	0	0	0	0	0	0	0	6514300	0	0	0	0	0	0
AGLFLAMQYPVEVPGVSMSNFLR	2525.28	MSMEG3124	MSMEG3124	3	2.8649e-05	137.89	1274600	0	0	0	0	0	0	0	0	0	0	0	0	0	0	0	0	1274600	0	0	0	0	0	0	0	0	0	0	0	0	0	0	0
AGLGAAYLAGFDWGLR	1636.84	MSMEG3859	MSMEG3859	2	3.5593e-12	206.2	25424000	0	0	0	0	0	0	0	0	0	0	0	0	0	0	0	2566300	0	0	0	0	0	0	0	0	19689000	0	0	3169100	0	0	0	0
AGLISAGANAAFFR	1364.72	MSMEG0861	MSMEG0861	2	3.7397e-10	199.8	63271000	0	0	0	0	0	0	0	0	0	0	0	0	0	0	0	0	32233000	0	0	0	821490	0	0	0	24739000	0	0	5477700	0	0	0	0
AGLNLIESIGR	1141.65	MSMEG2195	MSMEG2195	2	4.5698e-15	215.08	3861900	0	0	0	0	0	0	0	0	0	0	0	0	0	0	0	0	0	0	0	0	0	0	0	0	0	0	0	3861900	0	0	0	0
AGLPPATYFAGGK	1248.65	MSMEG6759	MSMEG6759	2	9.4659e-06	169.89	517920000	0	0	0	0	0	0	0	0	0	0	0	0	0	0	0	0	18086000	10308000	0	10271000	0	0	0	0	112330000	6160900	0	123630000	0	85077000	51509000	100550000
AGLRPADVGYLEAHGTGTSLGDPIEAQAAGEVLGAGR	3575.8	MSMEG0408	MSMEG0408	4	0.047653	55.366	1664000	0	0	0	0	0	0	0	0	0	0	0	0	0	0	0	0	0	0	0	0	0	1664000	0	0	0	0	0	0	0	0	0	0
AGLSGADVDYLEAHGTGTPLGDPIEVQAAAAAYGAGR	3540.71	MSMEG0408	MSMEG0408	3	1.1499e-69	251.82	4437000	0	0	0	0	0	0	0	0	0	0	0	0	0	0	0	0	0	0	0	0	0	0	0	0	0	0	0	4437000	0	0	0	0
AGLSVKPGTPLEPYLEILR	2052.16	MSMEG3066	MSMEG3066	3	0.00023548	151.59	16844000	0	0	0	0	0	0	0	0	0	0	0	0	0	0	0	0	0	0	0	2673900	0	0	0	0	8025900	0	0	0	6143800	0	0	0
AGLVPPHLR	958.571	MSMEG3021	MSMEG3021	2,3	7.6897e-06	176.29	984500000	0	0	0	0	0	8151800	0	0	0	0	0	0	0	6427600	0	0	0	0	0	0	168780000	359620000	0	0	0	0	0	0	0	441520000	0	0
AGLVTSLGFGHVSGLVALVHPEAFIAALDPSER	3329.78	MSMEG4757	MSMEG4757	4	0.11137	48.321	1004100	0	0	0	0	0	0	0	0	0	0	0	0	0	0	0	0	1004100	0	0	0	0	0	0	0	0	0	0	0	0	0	0	0
AGLWPYLEK	1075.57	MSMEG3143	MSMEG3143	2	0.0027107	143.28	38227000	0	0	0	0	0	0	0	0	0	0	0	0	0	7384100	721400	0	28173000	0	0	1948500	0	0	0	0	0	0	0	0	0	0	0	0
AGMGIQYLLLR	1233.69	MSMEG3375	MSMEG3375	2	6.9352e-08	151.22	10220000	0	0	0	0	0	0	0	0	0	0	0	0	0	0	0	0	10220000	0	0	0	0	0	0	0	0	0	0	0	0	0	0	0
AGMIGLAEALAPVLADK	1638.9	MSMEG0372	MSMEG0372	2	0.00090093	136.63	3612600	0	0	0	0	0	0	0	0	0	0	0	0	1656500	0	0	0	1144300	0	0	299320	0	0	0	512500	0	0	0	0	0	0	0	0
AGMPCLGCTEPEFPHFDLAPGTVFK	2777.27	MSMEG2262	MSMEG2262	3	5.6153e-05	112.58	14795000	0	0	0	1492000	0	0	0	0	0	0	0	0	0	0	0	0	6093700	0	0	0	0	0	7209100	0	0	0	0	0	0	0	0	0
AGNDVVVVVSAMGDTTDDLLDLAR	2445.21	MSMEG6257	MSMEG6257	3	2.2573e-31	246.67	10300000	0	0	0	0	0	0	0	0	0	0	0	0	0	0	0	0	6487600	0	0	0	0	0	0	0	1709700	0	0	2102800	0	0	0	0
AGNMLSVFFTDAPVHDFAAAK	2208.07	MSMEG0969	MSMEG0969	3	0.014543	93.152	2457000	0	0	0	0	0	0	0	0	0	0	0	0	0	0	0	0	2457000	0	0	0	0	0	0	0	0	0	0	0	0	0	0	0
AGPEIGVAATK	1012.56	MSMEG1568	MSMEG1568	2	1.4091e-21	230.41	97188000	0	0	0	0	0	0	0	0	0	0	0	0	0	0	0	0	0	0	0	0	7421800	12283000	0	0	18984000	0	0	11280000	24125000	15793000	7302600	0
AGPNVVTR	812.45	MSMEG1436	MSMEG1436	2	0.00035093	164.57	190030000	0	0	0	0	0	0	0	0	0	0	0	0	0	0	0	0	31175000	13472000	82922000	10832000	50802000	633720	187920	0	0	0	0	0	0	0	0	0
AGPTTNEYWAVTSAVLSATK	2066.03	MSMEG0141	MSMEG0141	3	4.2139e-25	234.04	5505100	0	0	0	0	0	0	0	0	0	0	0	0	0	0	0	0	1380200	0	0	0	0	0	0	0	4125000	0	0	0	0	0	0	0
AGQGSGEKPAEGAEPLAEWEQELLAGATAGAADASAEGAAAPESSTDAS	4583.07	MSMEG2519	MSMEG2519	3,4	2.5092e-42	114.11	96127000	0	0	3006200	0	6335200	0	0	0	0	0	0	0	9659800	31920000	0	0	6164000	0	0	0	0	1007400	0	0	0	0	0	0	0	18302000	0	19732000
AGQIAAASNAK	1000.53	MSMEG3811	MSMEG3811	2	9.1891e-05	155.48	2258100	0	0	0	0	0	0	0	0	0	0	0	0	0	0	0	0	0	0	0	0	2258100	0	0	0	0	0	0	0	0	0	0	0
AGQIFDDTSAQLVATATALLNWHDNAR	2898.43	MSMEG1946	MSMEG1946	3	4.799e-05	103.84	878670	0	0	0	0	0	0	0	0	0	0	0	0	0	0	0	0	0	0	0	0	0	0	0	0	878670	0	0	0	0	0	0	0
AGQPAQPEDLIDVAHVVTAYYTR	2513.26	MSMEG2136	MSMEG2136	2,3,4	4.6968e-18	190.19	15254000000	0	0	4405800	0	31177000	0	0	1220700	0	0	0	0	1250000000	0	1205400	0	0	0	0	0	3179600000	2894700000	0	0	3546900	0	0	0	7869700000	14130000	0	4778200
AGRPTPELLAYQYLQTLPQMAK	2488.31	MSMEG3155	MSMEG3155	3	2.069e-08	177.6	8057900	0	0	0	0	0	0	0	0	0	0	0	0	0	0	0	0	7399700	0	0	0	0	0	0	0	0	0	0	658220	0	0	0	0
AGSNLFHIEDFVAR	1574.78	MSMEG6422	MSMEG6422	2,3	1.3328e-06	181.58	100340000	7004700	6837700	0	3843700	3177300	6677600	2917700	0	0	9492000	0	0	0	0	2641400	0	0	0	0	3260800	4162700	6485500	2562300	0	0	7782400	0	0	12918000	20577000	0	0
AGSSWLGSPPVR	1212.63	MSMEG6137	MSMEG6137	2	1.7305e-06	181.68	5134500	0	0	0	0	0	0	0	0	0	0	0	0	0	0	0	0	0	0	0	0	0	0	0	0	5134500	0	0	0	0	0	0	0
AGSTNVYHLHGSLFEFR	1933.94	MSMEG5175	MSMEG5175	3,4	0.001178	132.08	71330000	0	0	0	0	0	0	0	0	0	0	0	0	0	0	0	0	0	0	0	0	0	0	0	0	7755600	0	0	3950900	0	0	0	59623000
AGTDVAASVK	917.482	MSMEG2378	MSMEG2378	2	0.027049	110.53	1599900	0	0	0	0	0	0	0	0	0	0	0	0	0	0	0	0	0	0	0	1599900	0	0	0	0	0	0	0	0	0	0	0	0
AGTERPFTGEYTDTK	1671.77	MSMEG2784	MSMEG2784	2	1.5406e-22	241.42	5651000	3274700	1549000	0	0	0	0	0	827350	0	0	0	0	0	0	0	0	0	0	0	0	0	0	0	0	0	0	0	0	0	0	0	0
AGTIIGPAQVGLLAAVGR	1662.98	MSMEG5470	MSMEG5470	2	2.4298e-72	325.79	11878000	0	0	0	0	0	0	0	0	0	0	0	0	0	0	0	0	11878000	0	0	0	0	0	0	0	0	0	0	0	0	0	0	0
AGTPHCPVCGER	1339.58	MSMEG3808	MSMEG3808	2	0.058074	96.745	1124200	0	0	0	0	0	0	0	0	0	0	0	0	1124200	0	0	0	0	0	0	0	0	0	0	0	0	0	0	0	0	0	0	0
AGTQIVGGVNAR	1141.62	MSMEG5524	MSMEG5524	2	3.7023e-30	257.8	26361000	0	0	0	0	0	0	0	0	0	0	0	0	9846800	0	0	0	8202800	0	0	3114200	0	4504700	0	0	0	692410	0	0	0	0	0	0
AGTSSPSVSAR	1018.5	MSMEG6202	MSMEG6202	2	0.0013082	136.02	33355000	0	0	0	0	0	0	0	0	0	0	0	0	0	0	0	0	16564000	3539800	0	3626700	9625200	0	0	0	0	0	0	0	0	0	0	0
AGTVITLDDLVEAIGVDAAR	1998.06	MSMEG4959	MSMEG4959	2,3	3.0864e-14	186.98	2639500	0	0	0	0	0	0	0	247240	0	0	0	0	0	0	0	0	2022600	0	0	369660	0	0	0	0	0	0	0	0	0	0	0	0
AGTVLSSQAVGPK	1213.67	MSMEG3263	MSMEG3263	2	7.7054e-15	212.59	36084000	0	0	0	0	0	0	0	0	0	0	0	0	0	0	0	0	0	0	0	0	0	0	0	0	11746000	0	0	6927800	8544800	6924100	1941400	0
AGVASTVQPADGEVPEGDNLDPLFDVLMK	2983.45	MSMEG5132	MSMEG5132	3	2.1833e-05	96.019	1633600	0	0	0	0	0	0	0	0	0	0	0	0	1633600	0	0	0	0	0	0	0	0	0	0	0	0	0	0	0	0	0	0	0
AGVFSGDALADVDALLER	1817.92	MSMEG3046	MSMEG3046	2,3	1.3105e-49	278.85	106350000	0	0	0	0	0	0	0	0	0	0	0	0	0	0	0	1141100	0	0	0	2344600	1799400	4013900	0	0	24104000	4743400	0	6000600	42383000	8107000	11713000	0
AGVGLDNVDVDAATAR	1542.76	MSMEG2378	MSMEG2378	2	6.3248e-18	226.7	3781500	0	0	0	0	0	0	0	752180	0	0	0	0	0	0	0	0	0	0	3029300	0	0	0	0	0	0	0	0	0	0	0	0	0
AGVGVVATQNVTNPALGPLTLDSLEAGFDAPTALK	3406.8	MSMEG1680	MSMEG1680	3	9.294e-25	155.14	8141800	0	0	0	0	0	0	0	0	0	0	0	0	0	8141800	0	0	0	0	0	0	0	0	0	0	0	0	0	0	0	0	0	0
AGVITPVSACSSGSEAIAHAWR	2226.09	MSMEG4327	MSMEG4327	2,3	1.4462e-36	259.18	2111900000	0	0	0	18947000	14317000	17606000	0	0	49923000	0	0	19692000	0	0	0	18296000	88792000	50889000	0	0	0	105460000	0	0	410930000	31416000	0	291920000	23095000	418690000	330630000	221290000
AGVLGANDGIVSTAGIVVGVAAATASR	2396.3	MSMEG1942	MSMEG1942	3	1.0599e-20	195.71	1280800	0	0	0	0	0	0	0	0	0	0	0	0	0	0	0	0	0	0	0	0	0	0	0	0	0	0	0	1280800	0	0	0	0
AGVPLIEIVTKPIEGAGAR	1890.09	MSMEG2367	MSMEG2367	3	0.086447	93.909	1366200	0	0	0	0	0	0	0	0	0	0	0	0	0	0	0	0	0	0	0	1366200	0	0	0	0	0	0	0	0	0	0	0	0
AGVPTLILWSTADQPYWGNQLK	2457.27	MSMEG0392	MSMEG0392	3	7.2646e-20	225.54	8930700	0	0	0	0	0	0	0	0	0	0	0	0	0	0	0	0	0	0	0	0	0	0	0	0	8930700	0	0	0	0	0	0	0
AGVPVEQPFWNAYLDVIHPEDIADAAER	3121.51	MSMEG4034	MSMEG4034	3	3.2289e-06	110.26	2555500	0	0	0	0	0	0	0	0	0	0	0	0	0	0	0	0	0	0	0	0	0	0	0	0	0	0	0	2555500	0	0	0	0
AGVQWGLFGGAIENLGTER	1974	MSMEG4474	MSMEG4474	2,3	2.1235e-30	240.68	71240000	0	0	0	0	0	0	0	0	0	0	0	0	0	0	0	0	0	0	0	0	0	0	0	42966000	0	0	0	0	0	0	0	28274000
AGVSKPVLYQHFSSK	1646.88	MSMEG1935	MSMEG1935	4	0.070613	105.03	1703700	0	0	0	0	0	0	0	0	0	0	0	0	0	0	0	0	0	0	0	0	0	0	0	0	0	0	0	0	1703700	0	0	0
AGVTDSPATR	973.483	MSMEG3253	MSMEG3253	2	0.0052303	135.86	387420	0	0	0	0	0	0	0	0	0	0	0	0	0	0	0	387420	0	0	0	0	0	0	0	0	0	0	0	0	0	0	0	0
AGVTLAELIGDTR	1314.71	MSMEG2839	MSMEG2839	2	1.4594e-15	225.97	7894400	0	0	0	0	0	0	0	0	0	0	0	0	0	0	0	0	0	0	0	0	0	0	0	0	0	0	0	0	0	0	0	7894400
AGVVFDALVAAVR	1286.73	MSMEG4278	MSMEG4278	2	0.010547	117.23	304310	0	0	0	0	0	0	0	0	0	0	0	0	0	0	0	0	0	0	0	304310	0	0	0	0	0	0	0	0	0	0	0	0
AGWNIDVAAGVPDWASK	1755.86	MSMEG1367	MSMEG1367	2,3	3.5299e-63	287.57	3614500000	0	0	233710000	0	0	0	0	0	0	0	1460300000	0	0	0	0	0	0	0	728040000	0	0	0	0	0	0	0	1192400000	0	0	0	0	0
AGWQNIYVPSAEVLHYK	1974	MSMEG1826	MSMEG1826	3	0.00067893	140.27	47747000	0	0	0	0	0	0	0	0	0	0	0	0	0	0	0	0	4747600	0	0	0	1765500	0	0	0	21678000	0	0	0	19556000	0	0	0
AGWYDTETGELVPECEIVER	2352.06	MSMEG4757	MSMEG4757	2,3	1.9435e-45	278.4	53094000	0	0	0	0	0	0	0	0	0	0	0	0	0	0	0	0	0	0	0	0	0	0	0	0	0	0	0	0	9341900	13936000	0	29816000
AGYAPSDLR	948.466	MSMEG0408	MSMEG0408	2	0.0514	94.85	1054100	0	0	0	0	0	0	0	0	0	0	0	0	0	0	0	0	0	0	0	1054100	0	0	0	0	0	0	0	0	0	0	0	0
AGYCDLK	825.369	MSMEG1603	MSMEG1603	2	0.13551	69.998	936570	0	0	0	0	0	0	0	0	0	0	0	0	0	0	0	0	0	0	0	936570	0	0	0	0	0	0	0	0	0	0	0	0
AGYEIDDVVVNAATRPAR	1915.98	MSMEG2624	MSMEG2624	3	0.17839	86.497	3775300	0	0	0	0	0	0	0	0	0	0	0	0	0	0	0	0	0	0	0	0	0	3775300	0	0	0	0	0	0	0	0	0	0
AGYGDIELPIFEDTALFAR	2097.04	MSMEG2976	MSMEG2976	2,3	2.4614e-05	163.56	3222800	0	0	0	0	0	0	0	0	0	0	0	0	0	0	0	0	2310900	410230	0	501620	0	0	0	0	0	0	0	0	0	0	0	0
AGYGGIIGVGK	990.55	MSMEG4281	MSMEG4281	2	0.00073145	143.03	1510100	0	0	0	0	0	0	0	0	0	0	0	0	0	1510100	0	0	0	0	0	0	0	0	0	0	0	0	0	0	0	0	0	0
AHDENGEAGIGDR	1339.58	MSMEG1445	MSMEG1445	2,3	8.6263e-10	198.16	77271000	0	0	0	0	0	0	0	0	0	0	0	0	0	0	0	0	32152000	6905700	31799000	6414200	0	0	0	0	0	0	0	0	0	0	0	0
AHGEIGASVIEFFQAAELATTPLGEIIPSGQR	3308.7	MSMEG4165	MSMEG4165	3	4.5502e-10	113.91	669610	0	0	0	0	0	0	0	0	0	0	0	0	0	0	0	0	0	0	0	0	0	0	0	0	669610	0	0	0	0	0	0	0
AHGGELVLGEEVTEPPSGVVVYDTAPTALLSIYR	3538.82	MSMEG2377	MSMEG2377	3	5.2496e-28	179.54	33211000	0	0	0	0	0	0	0	0	0	0	0	0	0	0	0	0	0	0	0	0	0	0	0	0	8512800	0	0	3999300	17940000	2759200	0	0
AHGLADPTGFVK	1211.63	MSMEG0903	MSMEG0903	2	0.053577	98.156	9624300	0	0	0	0	0	0	0	0	0	0	0	0	0	0	0	0	0	0	0	0	0	0	0	0	0	0	0	0	0	9624300	0	0
AHGSAFDALTGR	1201.58	MSMEG2554	MSMEG2554	2	0.045753	96.82	0	0	0	0	0	0	0	0	0	0	0	0	0	0	0	0	0	0	0	0	0	0	0	0	0	0	0	0	0	0	0	0	0
AHGSYWELTSDK	1392.63	MSMEG0053	MSMEG0053	2	1.3342e-09	194.39	14840000	0	0	0	0	0	0	0	0	0	0	0	0	0	0	0	0	0	0	0	0	0	0	0	0	3027400	0	0	4067600	0	7745400	0	0
AHLESAGGQLTHEGQSTEK	1978.93	MSMEG6467	MSMEG6467	3	6.6578e-05	152.32	15973000	1016100	0	0	0	0	0	0	0	5893200	0	3042000	0	4819400	0	792500	0	0	0	0	0	0	0	0	409450	0	0	0	0	0	0	0	0
AHLLASETAVPVVEFTCSLPVVAAGER	2822.46	MSMEG3942	MSMEG3942	3	0.0015825	99.454	0	0	0	0	0	0	0	0	0	0	0	0	0	0	0	0	0	0	0	0	0	0	0	0	0	0	0	0	0	0	0	0	0
AHLQEWQEFTAPTAR	1783.86	MSMEG1260	MSMEG1260	3	0.0030944	125.73	1807400	0	0	0	0	0	0	0	0	0	0	0	0	0	0	0	0	1807400	0	0	0	0	0	0	0	0	0	0	0	0	0	0	0
AHPDLAADTATGQIVGVSGR	1934.98	MSMEG6094	MSMEG6094	3	2.4191e-05	147.17	16830000	0	0	0	0	0	0	0	0	0	0	0	0	0	0	0	0	7376900	0	0	0	0	0	0	0	9453100	0	0	0	0	0	0	0
AHPELADQVAK	1177.61	MSMEG5427	MSMEG5427	3	7.7524e-07	176.48	1958500	0	0	0	0	0	0	0	0	1958500	0	0	0	0	0	0	0	0	0	0	0	0	0	0	0	0	0	0	0	0	0	0	0
AHPLPESALPVELPDVPDYSPVLFDPDDADSEPSPPLNK	4179.02	MSMEG6917	MSMEG6917	4	2.5705e-21	148.05	9677600	0	0	0	0	0	0	0	0	0	0	0	0	0	9677600	0	0	0	0	0	0	0	0	0	0	0	0	0	0	0	0	0	0
AHQEIYNSLLQVLEDGR	1984	MSMEG6091	MSMEG6091	2,3	6.3021e-06	168.1	52309000	0	0	0	1914500	0	0	0	0	7180400	0	0	0	3754700	9433000	0	0	2016400	0	0	1194100	0	1821300	1532200	586320	7475100	0	0	3775600	0	5399000	0	6226600
AHQITDDVSDDISDEICDACWPETPAHGTAFDETISR	4173.78	MSMEG1530	MSMEG1530	4	1.7101e-20	150.4	15147000	0	0	0	0	0	0	0	0	0	0	0	0	0	0	0	0	0	0	0	0	0	0	0	0	15147000	0	0	0	0	0	0	0
AHSFAFPAINCVGSESINAAIK	2303.14	MSMEG0752	MSMEG0752	2,3,4	1.2352e-157	284.98	7380200000	0	331790000	0	0	0	0	0	0	0	682020000	0	0	0	0	0	0	0	3871600000	13237000	7340800	0	0	0	0	0	2474200000	0	0	0	0	0	0
AHVADPQAQSATVDR	1564.76	MSMEG4939	MSMEG4939	2,3	5.6323e-11	204.35	37444000	0	0	0	0	0	0	0	0	7216700	0	0	1117300	6081900	0	0	0	11693000	0	2713600	2226400	0	2452700	1574200	0	886320	280070	0	0	0	306500	895430	0
AHVGALLDSVDSAVELVEQLTN	2279.16	MSMEG3897	MSMEG3897	2,3	8.9002e-61	304.09	92674000	0	0	0	0	0	0	0	0	0	0	0	0	0	0	0	0	11063000	0	0	0	0	0	0	0	0	0	0	0	39030000	42581000	0	0
AHVKPATLSGGQK	1292.72	MSMEG5316	MSMEG5316	3	1.2075e-05	176.18	13628000	0	0	0	0	0	0	0	0	0	0	0	0	0	0	0	0	13628000	0	0	0	0	0	0	0	0	0	0	0	0	0	0	0
AHWDDEELR	1169.51	MSMEG1030;MSMEG2310	MSMEG1030	2,3	0.00083816	150.27	15360000	0	0	0	0	0	0	0	0	0	0	0	0	0	0	0	0	9468500	0	0	0	0	0	0	0	5891400	0	0	0	0	0	0	0
AIAASGIPR	854.497	MSMEG2407	MSMEG2407	2	0.010623	124.98	5036500	0	0	0	0	0	0	0	0	5036500	0	0	0	0	0	0	0	0	0	0	0	0	0	0	0	0	0	0	0	0	0	0	0
AIACGADAVVLGTPLATSAEALGNGWFWPAAAAHPSLPR	3885.96	MSMEG1603	MSMEG1603	3,4	1.2663e-69	229.56	39000000	0	0	0	0	0	0	0	0	0	0	0	0	0	0	0	0	6249300	0	0	0	0	0	0	0	13019000	0	0	0	19732000	0	0	0
AIADIAAR	799.455	MSMEG4283	MSMEG4283	2	0.0005264	160.75	78594000	0	0	0	1162000	0	0	0	0	8511200	0	0	0	0	0	1321200	0	35227000	0	0	3682100	0	0	21905000	2338100	2901500	1545200	0	0	0	0	0	0
AIAFAEENAIPINVTK	1699.91	MSMEG3770	MSMEG3770	2	2.2606e-34	266.45	130900000	0	0	0	0	0	0	0	0	0	0	0	0	0	0	0	0	41042000	0	0	0	0	5885800	9729700	0	27221000	0	0	11176000	35843000	0	0	0
AIAGLDQPDSGTVTINGR	1783.91	MSMEG4530	MSMEG4530	2	5.3404e-106	364.81	64625000	0	0	0	0	0	0	0	0	0	0	0	0	0	0	0	0	9454100	0	0	1137100	0	0	0	0	25514000	0	0	8193300	20327000	0	0	0
AIAILEHWNDNWLEK	1850.93	MSMEG2263	MSMEG2263	3	1.3379e-10	197.36	69805000	0	0	0	0	0	0	0	0	0	0	0	0	0	0	0	6552100	0	0	9683200	0	2683400	5447200	0	5354100	12436000	0	0	10117000	6415800	11117000	0	0
AIAQAVGEFVDHMEGAPPAR	2065.01	MSMEG4280	MSMEG4280	3	0.0037738	114.29	1954800	0	0	0	0	0	0	0	0	0	0	0	0	0	0	0	0	1954800	0	0	0	0	0	0	0	0	0	0	0	0	0	0	0
AIAQEGLTDLAEVR	1484.78	MSMEG6284	MSMEG6284	2	1.4465e-100	364.3	204280000	38755000	0	0	0	0	1355700	0	0	22444000	0	0	0	0	0	0	0	12526000	0	0	0	0	0	0	0	129200000	0	0	0	0	0	0	0
AIAQVATVSSR	1101.61	MSMEG1583	MSMEG1583	2	1.1156e-10	205.56	101990000	0	0	0	1534600	0	0	0	0	14705000	0	0	0	20356000	0	0	0	39721000	0	0	0	0	0	0	0	0	2935000	0	3554100	6336400	0	9174400	3678200
AIDACSDGDPICSDGR	1707.68	MSMEG1529	MSMEG1529	2	4.9093e-25	245.19	128230000	0	0	0	0	0	0	0	0	0	0	0	0	0	0	0	0	0	0	0	0	0	0	0	0	15209000	6075900	0	10659000	22254000	40865000	10748000	22420000
AIDALSHVGVK	1108.62	MSMEG0067	MSMEG0067	2	3.8737e-06	169.65	11078000	0	0	0	0	0	0	0	0	0	0	0	0	0	0	0	0	0	0	0	0	0	0	0	0	0	0	0	11078000	0	0	0	0
AIDEITER	945.477	MSMEG0408	MSMEG0408	2	0.012535	115.7	3141400	0	0	0	0	0	0	0	0	0	0	0	0	0	0	0	0	0	0	0	0	0	0	0	0	3141400	0	0	0	0	0	0	0
AIDLAEDR	901.451	MSMEG3047	MSMEG3047	2	0.03503	103.56	0	0	0	0	0	0	0	0	0	0	0	0	0	0	0	0	0	0	0	0	0	0	0	0	0	0	0	0	0	0	0	0	0
AIDLIDEAGAR	1142.59	MSMEG6091	MSMEG6091	2	0.0054594	111.86	3948700	0	0	0	0	0	0	0	0	0	0	0	0	0	0	0	0	0	0	0	0	0	2470000	0	1478600	0	0	0	0	0	0	0	0
AIDRDTQTASAGSVTPHR	1881.93	MSMEG0408	MSMEG0408	3	7.9294e-05	163.56	1343100	0	0	0	0	0	0	0	0	0	0	0	0	0	0	0	0	0	0	0	0	0	0	0	0	1343100	0	0	0	0	0	0	0
AIEALLEQTEVPLPEK	1778.97	MSMEG4674	MSMEG4674	2,3	1.078e-24	240.92	59892000	0	0	0	0	0	0	0	1176400	12744000	0	0	0	13675000	15758000	0	0	10855000	0	0	0	1199500	4483700	0	0	0	0	0	0	0	0	0	0
AIEITPAVIPHLCVDNAAAAIDFYVK	2810.47	MSMEG5680	MSMEG5680	3	5.609e-09	144.5	8304900	0	0	0	0	0	0	0	0	0	0	0	0	0	0	8304900	0	0	0	0	0	0	0	0	0	0	0	0	0	0	0	0	0
AIELAGLKPTDIDHVNAHATGTNVGDVAESK	3142.59	MSMEG4328	MSMEG4328	4	0.0017844	85.982	97457000	0	0	0	0	0	0	0	0	0	0	0	0	6222000	8504200	0	0	25377000	0	0	4327000	0	0	0	0	20541000	4424400	0	12429000	0	0	15631000	0
AIELNQIWDFPIK	1585.85	MSMEG6242	MSMEG6242	2	7.883e-10	199.13	10946000	0	0	0	0	0	0	0	471850	0	0	0	0	0	2800100	0	0	0	0	0	0	0	744080	0	466500	0	0	0	0	0	0	0	6463300
AIELSGASNLLFR	1389.76	MSMEG5104	MSMEG5104	2	0.012676	113.69	4832900	0	0	0	0	0	0	0	0	0	0	0	0	0	0	0	0	4832900	0	0	0	0	0	0	0	0	0	0	0	0	0	0	0
AIEVIGR	756.449	MSMEG2435	MSMEG2435	2	0.014418	128.57	23686000	0	0	0	590220	4151700	0	0	800890	3840800	0	0	0	0	0	0	0	0	0	0	0	0	14302000	0	0	0	0	0	0	0	0	0	0
AIGEDDHLVGLVLENK	1720.9	MSMEG1516	MSMEG1516	2,3	9.0602e-72	325.24	378480000	0	0	0	7395000	0	5109800	0	0	0	0	0	0	3572300	0	0	0	63875000	0	0	0	7722500	9772700	0	0	72170000	0	0	79094000	51625000	46831000	31317000	0
AIGEDDHLVGLVLENKR	1877	MSMEG1516	MSMEG1516	3	7.5756e-11	201.3	20737000	0	0	0	0	0	0	0	0	0	0	0	0	0	0	0	0	2562000	0	0	0	0	0	0	0	8589800	0	0	9585600	0	0	0	0
AIGEVFDLR	1018.54	MSMEG3055	MSMEG3055	2	6.5881e-06	178.22	93942000	0	0	0	0	0	0	0	0	0	0	0	0	0	0	0	0	0	0	0	0	0	0	0	0	28405000	0	0	11923000	19879000	13639000	20096000	0
AIGEVFDLRPAAIVR	1625.93	MSMEG3055	MSMEG3055	2,3	6.3235e-10	192.65	1007000000	0	0	0	6552900	7744500	8422200	0	0	0	0	0	0	0	0	0	0	42080000	0	0	14981000	28902000	57570000	0	0	221280000	18002000	0	89441000	157630000	133650000	99825000	120900000
AIGGGLSSVGGGSSTIK	1446.77	CON__P02538;CON__P48668	CON__P02538	2	0.0019576	128.74	1637000	0	1637000	0	0	0	0	0	0	0	0	0	0	0	0	0	0	0	0	0	0	0	0	0	0	0	0	0	0	0	0	0	0
AIGLVLPELK	1051.66	MSMEG3084	MSMEG3084	2	7.9687e-07	173.37	162620000	4010900	0	0	0	0	0	0	0	24824000	0	0	0	19687000	40571000	0	0	16920000	0	5310400	10454000	4914400	11736000	14614000	9579700	0	0	0	0	0	0	0	0
AIHAGQRPDAATGAR	1490.77	MSMEG0239	MSMEG0239	2	0.024037	115.06	504540	0	0	0	0	0	0	0	0	0	0	0	0	292660	0	0	0	0	0	0	0	0	0	0	0	0	0	0	211880	0	0	0	0
AIIGDDDLTPEILTDFVTALHK	2396.25	MSMEG3596	MSMEG3596	3	0.00051787	115.26	3018200	0	0	0	0	0	0	0	0	0	0	0	0	0	0	0	0	0	0	0	0	0	732770	0	0	2285400	0	0	0	0	0	0	0
AILGLPVDTTLR	1267.75	MSMEG5274	MSMEG5274	2	0.00010132	163.12	55009000	0	0	0	0	0	0	0	0	0	0	0	0	0	0	0	0	0	0	0	2175300	936420	2174900	0	0	8555600	0	0	14788000	12358000	14021000	0	0
AILNFLESGVDLDDVLR	1887.99	MSMEG4505	MSMEG4505	2	1.1468e-109	301.43	8170500	0	0	0	0	0	0	0	0	0	0	0	0	0	0	0	0	0	0	0	434070	0	525490	0	0	0	0	0	4225400	2985500	0	0	0
AILSALEQGK	1028.59	MSMEG4957	MSMEG4957	2	4.9679e-35	179.57	75890000	0	0	0	0	0	0	0	0	0	0	0	0	0	0	0	0	8227100	0	0	0	0	0	9067400	0	25903000	0	0	10028000	16363000	0	0	6301200
AINDNDLAVTAVLSGNR	1741.9	MSMEG3143	MSMEG3143	2	1.6025e-05	164.93	1204300	0	0	0	0	0	0	0	0	0	0	0	0	0	0	0	0	0	0	0	0	0	1204300	0	0	0	0	0	0	0	0	0	0
AINDYLGHTAGDAFISILAQR	2245.15	MSMEG2196	MSMEG2196	3	0.0010015	120.9	2922700	0	0	0	0	0	0	0	0	0	0	0	0	0	0	0	0	0	0	0	0	0	0	0	0	2922700	0	0	0	0	0	0	0
AINNGFSVVEVPITFTER	1992.03	MSMEG3859	MSMEG3859	2,3	5.1173e-12	204.23	36073000	0	0	0	0	0	0	0	0	0	0	0	0	0	0	0	0	0	0	0	612340	980320	2570300	0	0	24177000	0	0	0	7733900	0	0	0
AIPNLSVVRPGDPNETAYAWK	2297.18	MSMEG3103	MSMEG3103	3	0.12105	86.8	27002000	0	0	0	0	0	0	0	0	0	0	0	0	0	0	0	0	23875000	0	0	3127000	0	0	0	0	0	0	0	0	0	0	0	0
AIQFNTLFLDPYLWK	1867.99	MSMEG4757	MSMEG4757	2	3.0962e-23	238.88	6373000	0	0	0	0	0	0	0	0	0	0	0	0	0	0	0	0	0	0	0	0	0	0	0	0	1550900	0	0	1564400	3257600	0	0	0
AIQLHPLVCEAFNADFDGDQMAVHLPLSAEAQAEAR	3933.88	MSMEG1368	MSMEG1368	4,5	2.4716e-73	234.27	688100000	0	0	0	0	0	0	0	0	0	0	451060000	0	0	0	0	0	0	0	194350000	0	0	0	0	0	0	0	42692000	0	0	0	0	0
AIRGELANLSSSEIAAGVR	1913.03	MSMEG3086	MSMEG3086	2,3	3.0847e-24	232.54	1088800000	0	0	0	0	0	0	0	58784000	0	0	0	0	0	0	0	34037000	0	0	0	0	0	0	0	314190000	0	0	0	0	0	0	0	681820000
AIRGELANLSSSEIAAGVRVLYGGSVNAK	2901.57	MSMEG3086	MSMEG3086	3	1.163e-20	180.56	11879000	0	0	0	0	0	0	0	0	0	0	0	0	0	0	0	0	0	0	0	0	0	0	0	0	0	0	0	0	0	0	0	11879000
AISLLLR	784.517	MSMEG4938	MSMEG4938	2	0.0033105	159.19	16555000	0	0	0	0	0	0	0	0	0	0	0	0	4493400	0	0	0	6876800	0	0	0	1354300	3094900	0	0	0	735150	0	0	0	0	0	0
AISVQMPALGESVTEGTVTR	2045.05	MSMEG4283	MSMEG4283	2	1.1246e-97	293.33	3246500	0	0	0	0	0	0	0	0	0	0	0	0	0	0	0	0	2636700	0	0	609850	0	0	0	0	0	0	0	0	0	0	0	0
AITDLVADGALFDESAPGR	1916.95	MSMEG3200	MSMEG3200	2	2.2329e-07	171.21	2199000	0	0	0	0	0	0	0	0	0	0	0	0	0	0	0	0	0	0	0	0	0	0	0	0	0	0	0	0	0	2199000	0	0
AITTAHLALDAADR	1437.76	MSMEG0935	MSMEG0935	3	0.012119	110.8	4382800	0	0	0	0	0	0	0	0	0	0	0	0	4382800	0	0	0	0	0	0	0	0	0	0	0	0	0	0	0	0	0	0	0
AIVEHLTYLSR	1300.71	MSMEG4121	MSMEG4121	2,3	0.0081489	117.02	3020100	0	0	0	0	0	0	0	0	0	0	0	0	0	0	0	0	0	0	0	3020100	0	0	0	0	0	0	0	0	0	0	0	0
AIVGLGDAVTFISVLR	1629.95	MSMEG4767	MSMEG4767	2,3	4.9528e-17	210.37	8205000	0	0	0	0	0	0	0	0	0	0	0	0	0	0	0	0	0	0	0	0	0	0	0	0	8205000	0	0	0	0	0	0	0
AIVSTIVVNEGR	1256.71	MSMEG0003	MSMEG0003	2	0.0046282	138.02	6903300	0	0	0	0	0	0	0	0	0	0	0	0	0	0	0	0	0	0	0	0	0	3267000	0	0	0	0	0	0	0	0	3636300	0
AIVVINPNNPTGAVYSR	1783.96	MSMEG0688	MSMEG0688	2	1.6304e-33	252.36	20869000	0	0	0	0	0	0	0	0	0	0	0	0	0	0	0	0	6081500	0	0	935890	0	0	0	0	0	0	0	4844400	0	9007300	0	0
AIWNVVNWQDVQVR	1725.9	MSMEG6636	MSMEG6636	2	2.1936e-15	218.11	3826200	0	0	0	0	0	0	0	0	0	0	0	0	0	0	0	0	3826200	0	0	0	0	0	0	0	0	0	0	0	0	0	0	0
AKAAEQAERPGGPAPDEDAS	1965.9	MSMEG3793	MSMEG3793	2,3	0.00017014	154.19	2280800	0	0	0	0	0	0	0	0	0	0	0	0	0	0	0	0	0	0	0	0	0	487180	0	0	0	0	0	0	0	0	1705100	88517
AKAHSFAFPAINCVGSESINAAIK	2502.27	MSMEG0752	MSMEG0752	3,4	2.1981e-22	223.46	169690000	0	0	0	0	0	0	0	0	0	0	0	0	0	0	0	0	0	164960000	0	0	0	0	0	0	0	4734700	0	0	0	0	0	0
AKDFTSDQEVR	1294.62	MSMEG4645	MSMEG4645	2	0.00034904	153.74	1435000	0	0	0	0	0	0	0	0	0	0	0	0	0	0	0	0	0	0	0	0	0	0	0	0	0	0	0	0	0	1043100	391940	0
AKDHPGFADAAAR	1325.65	MSMEG6403	MSMEG6403	2,3	1.3666e-05	174.39	100070000	0	0	0	780030	0	0	0	0	3869200	378250	0	0	0	0	0	0	17911000	0	0	0	0	1292000	0	0	41588000	0	0	7783300	12763000	6529700	7173900	0
AKEQQLHSLTYAYR	1706.87	MSMEG3791	MSMEG3791	2,3	1.2996e-21	231.58	33883000	0	0	0	0	0	0	0	0	0	0	0	0	0	0	0	0	0	0	0	0	0	0	0	0	0	0	0	0	0	0	0	33883000
AKLEAAGASVTVK	1243.71	MSMEG1365	MSMEG1365	2,3	2.178e-09	201.06	134900000	0	0	9039700	0	15993000	0	0	0	0	0	0	0	0	0	0	0	0	0	0	0	0	10105000	0	0	0	0	68222000	2658200	0	0	3685300	25196000
AKPAVPFGGAYR	1232.67	MSMEG5078	MSMEG5078	3	0.040191	112.13	2788900	0	0	0	0	0	0	0	0	0	0	0	0	0	0	0	0	2788900	0	0	0	0	0	0	0	0	0	0	0	0	0	0	0
ALAAEEPVPSDK	1225.62	MSMEG4757	MSMEG4757	2	1.2258e-21	237.53	53103000	2056700	792510	0	0	0	0	0	0	0	0	0	0	5013700	0	2225000	0	0	0	0	1455400	1197000	0	0	0	0	0	0	5676600	0	12102000	5253800	17329000
ALAAGASTAMLGSLLAGTAESPGELIFVNGK	2916.53	MSMEG1602	MSMEG1602	3	2.3133e-09	111.4	994980	0	0	0	0	0	0	0	0	0	0	0	0	0	0	0	0	0	0	0	0	0	0	994980	0	0	0	0	0	0	0	0	0
ALAAHPGYSATNLQGHSGNR	2020.98	MSMEG5430	MSMEG5430	3	2.3637e-08	186.98	11937000	0	0	0	0	0	0	0	0	0	0	0	0	0	0	0	0	3387500	0	0	0	0	0	3161500	0	5387600	0	0	0	0	0	0	0
ALAAHPTVILADEPTSALDPTTTQEILTLLTNLR	3598.95	MSMEG3056	MSMEG3056	3,4	9.8787e-28	170.53	21112000	0	0	0	0	0	0	0	0	0	0	0	0	0	0	0	0	2424400	0	0	0	0	0	0	0	4591500	0	0	1910300	5711500	6473800	0	0
ALAALVEGPDGSPGVFVSDGFGVVHR	2552.3	MSMEG3085	MSMEG3085	2,3,4	1.4743e-45	254.4	14247000000	0	0	0	0	0	0	921470000	3197600	0	0	0	0	0	8409400	3390100	0	0	0	0	0	0	0	9290300000	23186000	0	0	0	0	0	0	3976100000	20486000
ALAALVEGPDGSPGVFVSDGFGVVHRK	2680.4	MSMEG3085	MSMEG3085	3,4	2.6933e-08	144.92	1612500000	0	0	0	0	0	0	173080000	0	0	0	0	0	0	0	0	0	0	0	0	0	0	0	264030000	0	0	0	0	0	0	0	1175400000	0
ALADAFYGHLPAYAVPLFVR	2190.16	MSMEG5086	MSMEG5086	3	5.3888e-12	201.3	293330000	1930500	1097100	0	4433300	2900800	2518900	1602200	0	8052800	1006800	0	3884000	1405800	0	0	0	53754000	8022600	0	3058500	3284200	4217700	0	0	53108000	3779300	0	17736000	75274000	25152000	0	17114000
ALADFAHR	899.461	MSMEG6189	MSMEG6189	2	0.014196	112.17	1375000	0	0	0	0	0	0	0	0	0	0	0	0	0	554750	0	0	0	0	0	0	0	0	0	0	0	820250	0	0	0	0	0	0
ALADLLGTGR	985.556	MSMEG5048	MSMEG5048	2	1.0601e-10	198.25	15941000	0	0	0	0	0	0	0	0	0	0	0	0	0	0	0	0	4479800	0	0	638440	0	0	0	0	10822000	0	0	0	0	0	0	0
ALAEFTVEGLATVIPFHR	1970.06	MSMEG1807	MSMEG1807	3	3.2249e-05	161.04	7404200	0	0	0	0	0	0	0	0	0	0	0	0	0	0	0	0	1669300	0	0	0	0	0	0	0	0	0	0	0	0	0	0	5734900
ALAENGIEHPFAIQELTLPLALAGDDLIGQAR	3355.78	MSMEG1930	MSMEG1930	3	5.2382e-16	145.19	5784300	0	0	0	0	0	0	0	0	0	0	0	0	0	0	0	0	0	0	2151300	0	0	0	0	0	0	0	0	0	0	0	0	3633000
ALAEQEEAIVSELNSVQGK	2014.02	MSMEG1654	MSMEG1654	2,3	2.1201e-135	319.33	55527000	0	0	0	0	0	0	0	0	0	0	0	0	9028700	22038000	0	0	3939300	0	0	3883500	2090600	6090900	0	2801500	0	0	0	0	0	0	0	5654600
ALAGFGGLGLR	1030.59	MSMEG5086	MSMEG5086	2	2.055e-07	186.25	107550000	0	0	0	3191100	0	0	0	0	0	0	0	0	0	0	0	0	19423000	6535200	0	0	2200500	0	0	0	37379000	2546700	0	19536000	0	16738000	0	0
ALAGLPAAVADIEAGIEQANDLLAQPDTPQADK	3285.67	MSMEG4484	MSMEG4484	3,4	3.6704e-27	171.75	2969300	0	0	0	0	0	0	0	0	0	0	0	0	0	0	0	0	0	0	0	0	0	0	0	0	2969300	0	0	0	0	0	0	0
ALAILTAR	827.523	MSMEG5798	MSMEG5798	2	4.1484e-07	193.28	174330000	0	0	0	1988000	0	0	0	0	0	0	0	0	0	0	0	0	0	0	0	0	0	6474700	0	0	39018000	0	0	16818000	31977000	29083000	20343000	28632000
ALALAAALTAWNVVVDPR	1850.04	MSMEG5821	MSMEG5821	3	4.0632e-19	228.9	1529000	0	0	0	0	0	0	0	0	0	0	0	0	0	0	0	0	0	0	0	0	0	0	0	0	992570	0	0	536480	0	0	0	0
ALAMAPQVMFFDEATSALDPELVK	2593.28	MSMEG6911	MSMEG6911	3	0.062633	67.563	1482700	0	0	0	0	0	0	0	0	0	0	0	0	0	0	0	0	1482700	0	0	0	0	0	0	0	0	0	0	0	0	0	0	0
ALANEDAADTLTEQQAVILNAAR	2397.21	MSMEG1288	MSMEG1288	3	1.0473e-13	192.64	2933100	0	0	0	0	0	0	0	0	0	0	0	0	0	0	0	0	0	0	0	0	0	0	0	0	0	0	0	2933100	0	0	0	0
ALANPGSVADDFTKPGHVVPLR	2260.2	MSMEG3072	MSMEG3072	3,4	1.695e-05	154.74	24244000	0	1952200	0	9824900	1741800	10725000	0	0	0	0	0	0	0	0	0	0	0	0	0	0	0	0	0	0	0	0	0	0	0	0	0	0
ALAQLPITIDEDGYLVANGDFVEPVGPAFWER	3501.75	MSMEG4262	MSMEG4262	3	4.6804e-10	113.43	3842500	0	0	0	0	0	0	0	0	0	0	0	0	0	0	0	0	1247300	0	0	0	0	0	0	0	2595200	0	0	0	0	0	0	0
ALAQQPTELLLDEPTNHLDIAHQLEILALIR	3487.9	MSMEG4557	MSMEG4557	4	6.3131e-06	94.087	21698000	0	0	0	0	0	0	0	0	0	0	0	0	0	0	0	0	9775900	0	0	0	0	0	0	0	11922000	0	0	0	0	0	0	0
ALATAEVAIR	1013.59	MSMEG5245	MSMEG5245	2	1.4638e-22	236.56	906190	0	0	0	0	0	0	0	0	0	0	0	0	0	0	0	0	0	0	0	0	0	0	0	0	0	906190	0	0	0	0	0	0
ALATVAGSAEQVLVTAAVGEDIPEDWDAR	2953.47	MSMEG0003	MSMEG0003	3	3.0171e-52	259.53	19632000	0	0	0	0	0	0	0	0	0	0	0	0	0	0	0	0	0	0	0	0	0	0	0	0	7380900	0	0	3901900	0	5122300	3226700	0
ALAVDPQVLLLDEPFGALDAK	2194.19	MSMEG4530	MSMEG4530	2,3	4.1373e-36	267.36	467620000	0	701240	0	7775300	0	3712900	1619000	0	5103400	0	0	0	0	0	0	2529600	22633000	6160100	801020	7209100	11324000	19457000	9911600	960030	65227000	6412000	0	46262000	145940000	67116000	36766000	0
ALCAAQQELADR	1344.65	MSMEG2656	MSMEG2656	2	1.2122e-09	195.77	130170000	0	0	10478000	0	11802000	0	0	0	22552000	0	0	3822600	18909000	4003400	3938000	0	4350300	0	0	0	0	3046500	0	0	0	631820	0	0	24208000	22424000	0	0
ALCAGCPIR	1016.49	MSMEG1953	MSMEG1953	2	0.00013613	166.96	10097000	0	0	10097000	0	0	0	0	0	0	0	0	0	0	0	0	0	0	0	0	0	0	0	0	0	0	0	0	0	0	0	0	0
ALCAQTDPEAFFPEK	1722.79	MSMEG1831	MSMEG1831	2	8.1955e-55	291.2	39465000	0	0	0	0	0	0	0	0	0	0	0	0	0	0	0	0	0	0	39465000	0	0	0	0	0	0	0	0	0	0	0	0	0
ALDAAGIERPDVVAATIGPGLAGALLVGVAAAK	3026.71	MSMEG1580	MSMEG1580	3	1.001e-09	112.11	1787000	0	0	0	0	0	0	0	0	0	0	0	0	0	0	0	0	0	0	0	0	0	0	0	0	1787000	0	0	0	0	0	0	0
ALDALDEVIALIR	1410.81	MSMEG0006	MSMEG0006	2,3	3.7799e-08	184.34	2330200	0	0	0	212590	0	0	0	0	0	0	0	0	0	0	0	0	0	0	0	0	0	0	449410	0	1668200	0	0	0	0	0	0	0
ALDCGAVEAVVVDAR	1543.77	MSMEG3770	MSMEG3770	2	8.9064e-05	159.18	34136000	0	0	0	0	0	0	0	0	0	0	0	0	0	0	0	0	0	0	0	0	0	0	0	0	0	0	0	0	34136000	0	0	0
ALDDASVGTVFAPRPER	1799.92	MSMEG4621	MSMEG4621	2,3	0.00092346	146.96	61576000	0	0	0	0	0	0	0	0	0	0	0	0	0	0	0	0	0	0	0	0	2233500	5339700	0	0	13269000	2159900	0	14388000	9946100	14240000	0	0
ALDGHTVAR	938.493	MSMEG4621	MSMEG4621	2	0.17186	94.85	0	0	0	0	0	0	0	0	0	0	0	0	0	0	0	0	0	0	0	0	0	0	0	0	0	0	0	0	0	0	0	0	0
ALDISDYDQVR	1293.62	MSMEG1011;MSMEG2291	MSMEG1011	2	4.6595e-10	193.28	236180000	0	0	0	0	0	0	0	0	15038000	0	0	0	0	0	0	0	17155000	12531000	0	2843400	4270500	8747000	0	1836100	107330000	0	0	0	19869000	16557000	0	30007000
ALDNVKPALEVR	1323.75	MSMEG1399	MSMEG1399	2,3	4.1709e-06	184.03	6254500000	0	1177900	35904000	8525800	160360000	8054200	0	1398700	0	0	19368000	8068900	410090000	22139000	2962600	0	0	42089000	95468000	27095000	1182900000	2103800000	21351000	0	0	6899500	252430000	8750600	1634800000	48744000	9875000	142190000
ALDQLLVLGTLLEGHADHVMDAVGPAVVPTVGTIR	3576.93	MSMEG6112	MSMEG6112	4	0.011992	63.706	4962500	0	0	0	0	0	0	0	0	0	0	0	0	0	0	0	0	4962500	0	0	0	0	0	0	0	0	0	0	0	0	0	0	0
ALDTLDTLPEDDPGFR	1773.84	MSMEG6249	MSMEG6249	2	1.2414e-11	198.16	5701000	0	0	0	0	0	0	0	0	0	0	0	0	0	0	0	0	0	0	0	0	0	0	0	0	0	0	0	0	5701000	0	0	0
ALDVFSWESVAAQTVAVYER	2240.11	MSMEG6484	MSMEG6484	3	1.8854e-52	236.78	0	0	0	0	0	0	0	0	0	0	0	0	0	0	0	0	0	0	0	0	0	0	0	0	0	0	0	0	0	0	0	0	0
ALEAFEVEWVTAPVEHEDAACAK	2571.2	MSMEG2442	MSMEG2442	3	1.5271e-05	144.17	6967800	0	0	0	0	0	0	0	0	0	0	0	0	0	0	0	0	0	0	0	0	686820	0	0	0	6281000	0	0	0	0	0	0	0
ALEEANADLEVK	1300.65	CON__P02533;CON__Q6IFX2;CON__P08779;CON__P13646-1	CON__P02533	2	9.6068e-23	247.88	66051000	0	0	0	0	0	3245900	8968500	1984500	0	0	0	9651900	0	0	0	22370000	0	0	0	0	0	0	0	0	0	0	0	0	0	14828000	5003000	0
ALEEANTELEVK	1344.68	CON__Q04695;CON__Q9QWL7	CON__Q04695	2	1.503e-53	307.03	18227000	0	0	0	0	0	0	0	0	0	0	0	0	0	0	0	0	0	0	0	0	0	0	0	0	0	0	0	0	0	18227000	0	0
ALEEFYPADNPIITIVK	1932.02	MSMEG1368	MSMEG1368	2,3	1.0963e-24	239.55	5037900000	0	0	62317000	699380	4254800	0	0	0	3988900	0	2045000000	0	5747000	10779000	1137600	0	0	0	1272900000	408150	0	0	0	0	0	0	1592700000	8295500	0	6071900	9310200	14257000
ALEESNYELEGK	1380.64	CON__P13645;CON__P02535-1	CON__P13645	2	3.1033e-52	292.73	1971900000	82806000	19910000	48282000	36390000	72626000	63881000	75387000	41463000	89358000	0	239000000	116660000	0	14651000	0	0	10618000	107370000	0	23567000	38112000	28634000	102940000	33924000	140840000	100940000	0	47644000	31589000	310490000	59310000	35538000
ALEFAFDAASR	1196.58	MSMEG3945	MSMEG3945	2	4.9348e-07	181.31	5424500	0	0	0	0	0	0	0	0	0	0	0	0	0	0	0	0	0	0	0	0	0	0	0	0	0	0	0	5424500	0	0	0	0
ALEGDPK	728.37	MSMEG1401	MSMEG1401	2	0.024841	102.71	449050	0	0	0	0	0	0	0	0	0	0	0	0	0	0	0	0	0	0	0	0	0	201540	0	247510	0	0	0	0	0	0	0	0
ALEGTDISAIK	1116.6	MSMEG0709	MSMEG0709	2	6.5637e-22	240.21	2062200000	33577000	36059000	33126000	42582000	14541000	39247000	19351000	22595000	67062000	0	0	19461000	47293000	0	15901000	0	226900000	32814000	12779000	14961000	12933000	28164000	134000000	326500000	0	28055000	0	49939000	66691000	131160000	0	606470000
ALEILGDSVPDHLAAAGK	1775.94	MSMEG3081	MSMEG3081	3	0.021273	98.694	290970000	0	0	0	0	0	0	0	0	0	0	0	0	0	0	0	0	9417600	0	281550000	0	0	0	0	0	0	0	0	0	0	0	0	0
ALELAMAQIDK	1201.64	MSMEG2723	MSMEG2723	2	4.6334e-27	224.66	4979200	0	0	0	0	0	0	0	0	0	0	0	0	0	0	0	0	0	4979200	0	0	0	0	0	0	0	0	0	0	0	0	0	0
ALELGCGTGFFLLNLIQSGVAR	2335.24	MSMEG1049;MSMEG2329	MSMEG1049	2,3	7.0258e-91	329.54	35843000	0	0	0	0	0	0	0	0	0	0	0	0	0	0	0	0	0	0	0	0	210260	0	0	0	19419000	0	0	5444700	6823200	3946300	0	0
ALELQAPSVVQR	1309.74	MSMEG4938	MSMEG4938	2	1.1249e-07	189.24	88638000	0	0	0	0	0	0	0	0	0	0	0	0	20644000	25625000	0	0	4443500	0	0	3227000	0	0	10245000	6446000	8855500	0	0	0	0	0	9150900	0
ALEPAEVLENLLEQAEGFK	2099.08	MSMEG0759	MSMEG0759	3	9.1048e-45	270.51	10003000	0	0	0	0	0	0	0	0	2298500	0	0	0	1814800	4010000	0	542130	0	0	0	0	0	0	0	0	1337600	0	0	0	0	0	0	0
ALEPLPFPGAVYHVDTGENHSGNILFGPALPYR	3547.79	MSMEG4735	MSMEG4735	4	0.00076895	71.927	6160900	0	0	0	0	0	0	0	0	0	0	0	0	0	0	0	0	0	0	0	0	0	0	0	0	0	0	0	0	0	6160900	0	0
ALESGLAAGECAIAALQNGGPDDFTNYAQR	3079.43	MSMEG1028;MSMEG2308	MSMEG1028	2,3,4	1.4719e-64	283.19	532910000	0	0	3989400	0	0	0	2545500	0	0	0	0	0	10871000	11890000	0	13168000	38724000	0	0	0	15492000	29838000	0	0	134660000	5139700	0	74625000	47746000	44580000	49367000	50270000
ALESVAGNVDTAR	1301.66	MSMEG4484	MSMEG4484	2	9.9937e-07	185.95	6646800	0	0	0	0	0	0	0	0	0	0	0	0	0	0	0	0	0	0	0	0	0	0	0	0	6646800	0	0	0	0	0	0	0
ALEVGLVDQLVSSVDELVPAAK	2251.23	MSMEG5720	MSMEG5720	2,3	1.8118e-36	256.84	15896000	0	0	0	0	0	0	0	0	2207700	0	0	0	2903900	5344700	0	0	2276200	0	0	0	0	1497600	1389000	277250	0	0	0	0	0	0	0	0
ALFDALR	804.449	REV__MSMEG1626	REV__MSMEG1626	2	0.014418	128.57	1185400	0	0	0	0	0	0	0	0	0	0	0	0	0	0	0	0	0	0	0	0	0	0	0	0	0	1185400	0	0	0	0	0	0
ALGAAEVIGR	955.545	MSMEG2079	MSMEG2079	2	2.2961e-05	167.67	24319000	0	0	0	0	0	0	0	0	0	0	0	0	0	0	0	0	7459300	0	0	1586400	0	0	0	0	15273000	0	0	0	0	0	0	0
ALGAEVPAHR	1019.55	MSMEG1011;MSMEG2291	MSMEG1011	2,3	3.414e-11	205.83	267560000	0	523130	0	2620300	889100	2241900	1107800	0	18062000	0	0	3858600	2678400	0	0	0	29803000	5646000	2307900	11717000	3635200	24780000	6910900	0	58698000	2453400	0	21479000	0	35560000	30261000	2330700
ALGAFGLTEAGGGSDAGATK	1749.85	MSMEG4715	MSMEG4715	2	6.6288e-59	306.4	68058000	0	0	0	0	0	0	0	0	0	0	0	0	0	0	0	0	2349700	0	0	466420	0	2092800	0	0	23275000	0	0	5209500	17957000	16708000	0	0
ALGAPADVLLLDEPTAHLDGALEDR	2571.32	MSMEG3231	MSMEG3231	3	5.6591e-05	112.44	8005800	0	0	0	0	0	0	0	0	0	0	0	0	0	0	0	0	0	0	0	0	0	931750	0	0	7074000	0	0	0	0	0	0	0
ALGATGGEGQTHR	1253.61	MSMEG4281	MSMEG4281	2,3	2.1516e-22	245.15	6560900	0	0	0	0	0	0	0	0	0	0	0	0	0	0	0	0	1354100	344570	0	2883800	1978500	0	0	0	0	0	0	0	0	0	0	0
ALGDPNELSEER	1328.62	MSMEG5534	MSMEG5534	2	0.00014215	160.18	1178900	0	0	1178900	0	0	0	0	0	0	0	0	0	0	0	0	0	0	0	0	0	0	0	0	0	0	0	0	0	0	0	0	0
ALGDSATYTVAK	1195.61	MSMEG1364	MSMEG1364	2	2.1177e-27	248.05	284370000	4915100	2444800	15775000	4507000	39483000	3109000	0	0	0	0	0	0	0	4399900	2036400	0	74473000	0	0	13541000	39212000	0	36890000	0	7991000	2848300	0	5948200	9741200	10752000	6299700	0
ALGEPLVVIR	1065.65	MSMEG4641	MSMEG4641	2	0.00077165	145.72	5303000	0	0	0	0	0	0	0	0	0	0	0	0	0	0	0	0	0	0	0	0	0	1163000	0	0	4139900	0	0	0	0	0	0	0
ALGEPSAVVVGK	1125.64	MSMEG2352	MSMEG2352	2	4.4788e-05	167.18	63827000	0	0	0	0	0	0	0	0	18024000	0	0	0	18325000	8730400	0	0	9254300	0	0	0	0	0	9494400	0	0	0	0	0	0	0	0	0
ALGEPSAVVVGKPGTAAGLTDGLK	2207.22	MSMEG2352	MSMEG2352	3	6.2028e-08	161.08	79686000	3555500	0	0	1186900	0	0	0	0	0	0	0	0	0	14201000	3310100	0	33064000	0	0	7535800	0	0	16833000	0	0	0	0	0	0	0	0	0
ALGFPFK	778.438	MSMEG1467	MSMEG1467	2	0.017708	110.54	21075000	0	0	0	0	0	0	0	0	0	0	0	0	7921000	0	0	0	4303100	0	0	1646900	0	3111400	0	4093100	0	0	0	0	0	0	0	0
ALGGFVPSR	902.497	MSMEG4323	MSMEG4323	2	0.0054329	133.13	133100000	27780000	18602000	0	40413000	21331000	18817000	0	0	0	0	0	0	0	0	0	0	0	0	0	0	0	6154000	0	0	0	0	0	0	0	0	0	0
ALGISPDPIEATNQLVDLLSDYR	2499.29	MSMEG1920	MSMEG1920	2,3	1.0791e-45	240.42	7130300	0	0	0	0	0	0	0	0	0	0	0	0	1347500	0	0	0	0	0	0	0	0	0	0	0	4254100	0	0	1528800	0	0	0	0
ALGMDEDKLNVSGGAIALGHPFGMTGAR	2784.37	MSMEG5273	MSMEG5273	4	1.4776e-12	161.53	14348000	0	0	0	3079900	0	0	0	0	0	0	0	0	0	0	0	0	11268000	0	0	0	0	0	0	0	0	0	0	0	0	0	0	0
ALGPIGWIAAR	1123.65	MSMEG0905	MSMEG0905	2	2.4359e-07	185.6	15405000	0	0	0	0	0	0	0	0	0	0	0	0	0	0	0	0	4258700	0	0	0	0	0	0	0	11146000	0	0	0	0	0	0	0
ALGVGVGYALANSLVGGTAPVIYQALK	2601.45	MSMEG0985	MSMEG0985	3	1.678e-36	245.82	16277000	0	0	0	0	0	0	0	0	0	0	0	0	0	0	0	0	7961700	0	0	0	0	0	0	0	8315000	0	0	0	0	0	0	0
ALGVTLSR	815.486	MSMEG6284	MSMEG6284	2	0.0018689	146.58	54641000	9600000	0	0	0	0	0	0	0	0	0	0	0	0	0	0	0	8052800	0	0	902020	0	0	0	0	36086000	0	0	0	0	0	0	0
ALGWTNEQIVER	1414.72	MSMEG1367	MSMEG1367	2,3	3.5271e-41	286.29	4760000000	0	0	211990000	0	0	0	0	0	0	0	2142100000	0	8189500	0	0	0	3851900	0	8381300	0	0	0	0	0	0	0	2347200000	5033400	0	0	0	33309000
ALGYFSFR	959.486	MSMEG4937	MSMEG4937	2	0.0010067	150.4	5117500	0	0	0	0	0	0	0	0	0	0	0	0	0	0	0	0	0	0	0	443170	0	0	0	0	4674400	0	0	0	0	0	0	0
ALHAVAIVNENDTVATNEIR	2149.11	MSMEG4621	MSMEG4621	2,3	3.2438e-45	271.92	103080000	0	0	0	0	0	0	0	0	0	0	0	0	0	0	0	0	1151500	0	0	0	0	0	0	0	29411000	0	0	13368000	50125000	9019700	0	0
ALICAGWSDFSDVALADHVK	2174.05	MSMEG0389	MSMEG0389	3	4.184e-05	154.51	5616000	0	0	0	0	0	0	0	0	0	0	0	0	0	0	0	0	0	0	0	0	0	0	0	0	5616000	0	0	0	0	0	0	0
ALIDDDLEGLVLPLGGPEVLSFHQQR	2830.49	MSMEG4034	MSMEG4034	3	4.3589e-05	107.06	1257300	0	0	0	0	0	0	0	0	0	0	0	0	0	0	0	0	0	0	0	0	0	0	0	0	0	0	0	1257300	0	0	0	0
ALIEAGWSPTAAVTAR	1612.86	MSMEG1530	MSMEG1530	2	0.00026243	143.38	6415200	0	0	0	0	0	0	0	0	0	0	0	0	0	0	0	0	0	0	0	0	0	0	0	0	6415200	0	0	0	0	0	0	0
ALIGADPVLDER	1267.68	MSMEG4313	MSMEG4313	2	0.00014263	160.15	62572000	4016100	0	0	0	0	0	0	0	18230000	0	0	0	20104000	14483000	0	0	4375700	0	0	1363600	0	0	0	0	0	0	0	0	0	0	0	0
ALILNSPHNPTGAVASDAELR	2145.12	MSMEG5725	MSMEG5725	3	0.00083092	128.1	4133900	0	0	0	0	0	0	0	0	0	0	0	0	0	0	0	0	0	0	0	0	0	0	0	0	0	0	0	0	0	4133900	0	0
ALILVQPEDRPALK	1561.92	MSMEG1557	MSMEG1557	2,3	9.9402e-07	187.97	301610000	6103400	0	30134000	3567600	63103000	4004000	0	0	0	0	0	0	0	0	0	0	0	0	2993900	11363000	1985200	41946000	0	0	0	0	0	0	28924000	0	0	107480000
ALISAFPVVLLDEPTENLDAGDAR	2525.3	MSMEG3230	MSMEG3230	3	2.3972e-12	188.19	2910700	0	0	0	0	0	0	0	0	0	0	0	0	0	0	0	0	0	0	0	0	0	0	0	0	2910700	0	0	0	0	0	0	0
ALIVSPPK	823.517	MSMEG4954	MSMEG4954	2	0.036837	103.83	0	0	0	0	0	0	0	0	0	0	0	0	0	0	0	0	0	0	0	0	0	0	0	0	0	0	0	0	0	0	0	0	0
ALKDDIITVLGQLDALKPR	2078.21	MSMEG1574	MSMEG1574	3	0.054012	115.87	0	0	0	0	0	0	0	0	0	0	0	0	0	0	0	0	0	0	0	0	0	0	0	0	0	0	0	0	0	0	0	0	0
ALLAPADDAALQVIVEDFR	2026.07	MSMEG4401	MSMEG4401	2,3	3.3773e-06	169.25	4582700	0	0	0	0	0	0	0	0	0	0	0	0	0	0	0	0	2161100	0	0	741680	0	0	0	0	0	1680000	0	0	0	0	0	0
ALLDEAGVTVTR	1243.68	MSMEG2520	MSMEG2520	2	1.5657e-09	191.79	8327400	3942800	0	0	0	0	0	0	1250900	0	0	0	0	0	0	1733100	0	1400700	0	0	0	0	0	0	0	0	0	0	0	0	0	0	0
ALLDEVASGQR	1157.6	MSMEG6512	MSMEG6512	2	0.023533	107.03	2845200	0	0	0	0	0	0	0	0	0	0	0	0	0	2845200	0	0	0	0	0	0	0	0	0	0	0	0	0	0	0	0	0	0
ALLDLGDVAK	1013.58	MSMEG0786	MSMEG0786	2	6.4922e-16	218.47	173620000	0	0	0	0	0	0	0	0	33625000	27981000	0	20650000	25570000	22658000	26183000	16949000	0	0	0	0	0	0	0	0	0	0	0	0	0	0	0	0
ALLDQEGR	900.466	MSMEG4272	MSMEG4272	2	0.00055579	172.94	60159000	0	0	0	0	0	0	0	0	0	0	0	24625000	35534000	0	0	0	0	0	0	0	0	0	0	0	0	0	0	0	0	0	0	0
ALLDQEGRDDLALR	1583.83	MSMEG4272	MSMEG4272	2,3	2.5515e-09	190.1	83629000	0	0	0	0	0	0	0	0	0	0	0	0	0	0	15524000	0	0	0	0	0	0	0	0	0	15081000	0	0	26437000	0	26588000	0	0
ALLDVLAWPEDSVAAR	1724.91	MSMEG6269	MSMEG6269	2	3.8741e-17	214.45	7476500	0	0	0	0	0	0	0	0	0	0	0	0	0	0	0	0	0	0	0	0	0	0	0	0	7476500	0	0	0	0	0	0	0
ALLFSVFEGGLR	1307.72	MSMEG1353	MSMEG1353	2	1.8612e-21	231.7	121210000	915040	0	0	1554700	1542200	1313500	0	0	0	0	0	8358700	0	0	0	0	2438700	0	0	547980	0	1240200	0	0	26920000	1857100	0	13065000	32779000	10231000	9006100	9439000
ALLTGFLLATLAGDK	1502.87	MSMEG1567	MSMEG1567	2,3	8.6213e-55	290.34	22233000	0	0	0	0	0	0	0	0	0	0	0	0	0	0	0	0	890480	0	0	0	0	0	0	0	9522400	299250	0	0	7476200	0	4044900	0
ALLTIGDQFPEYDLTAVVGGDLSK	2521.3	MSMEG4891	MSMEG4891	2,3	3.943e-79	316.76	493450000	13054000	4830200	9277500	18748000	4860100	1999500	1752700	3432200	25124000	13980000	33049000	16817000	30294000	52322000	19029000	21039000	5320400	0	0	0	0	0	0	0	45578000	19550000	0	50842000	25875000	54588000	0	22091000
ALLVWLLEK	1083.67	MSMEG3772	MSMEG3772	2	3.733e-09	191.85	23999000	0	0	0	0	0	0	0	0	0	0	0	0	0	0	0	0	0	0	0	0	0	0	0	0	5759800	0	0	13103000	5136200	0	0	0
ALMGANMQR	990.474	MSMEG1367	MSMEG1367	2	4.412e-15	226.68	1236600000	0	0	0	0	0	0	0	0	0	0	292960000	0	0	0	0	0	5620600	0	937980000	0	0	0	0	0	0	0	0	0	0	0	0	0
ALMNLGYEALFPR	1493.77	MSMEG1033;MSMEG2313	MSMEG1033	2	1.368e-05	173.19	545860	0	0	0	0	0	0	0	0	0	0	0	0	0	0	0	0	0	0	0	545860	0	0	0	0	0	0	0	0	0	0	0	0
ALNEAVDEVIAVADAEGIDAGAVK	2339.19	MSMEG6471	MSMEG6471	2,3	6.5858e-33	248.7	550540000	2004000	1299700	0	5652800	0	0	0	0	12128000	2144100	0	4810400	2533200	0	0	6081100	28278000	0	1552300	6078300	6679500	14912000	3659800	1083300	182310000	18257000	0	63535000	50270000	69544000	35241000	32490000
ALNLGNPDPAETYSSSPHLYEDLDIPTDATGTVGK	3657.73	MSMEG1930	MSMEG1930	3	6.2404e-12	124.57	3132700	0	0	0	0	3132700	0	0	0	0	0	0	0	0	0	0	0	0	0	0	0	0	0	0	0	0	0	0	0	0	0	0	0
ALNLGNPDPAETYSSSPHLYEDLDIPTDATGTVGKPAK	3953.92	MSMEG1930	MSMEG1930	4	0.00013768	73.87	22047000	0	0	0	0	6919100	0	0	0	0	0	0	0	0	0	0	0	0	0	0	0	0	0	0	0	0	0	0	0	0	0	0	15128000
ALPAMATAVSSNPEAYVYLAESIR	2523.27	MSMEG1115	MSMEG1115	3	2.6288e-11	172.57	2298200	0	0	0	0	0	0	0	0	0	0	0	0	0	0	0	0	2298200	0	0	0	0	0	0	0	0	0	0	0	0	0	0	0
ALPDAVFVSAR	1144.62	MSMEG2736	MSMEG2736	2	0.041005	101.39	3903900	0	0	0	0	0	0	0	0	0	0	0	0	0	0	0	0	3903900	0	0	0	0	0	0	0	0	0	0	0	0	0	0	0
ALPNEDAEVSK	1171.57	MSMEG0903	MSMEG0903	2	0.01829	108.72	49735000	1927600	0	0	0	0	0	0	0	8217700	0	0	0	7381500	0	0	0	5041500	0	0	1997000	0	0	2484800	0	0	0	0	0	0	7030400	0	15654000
ALPSTFATWR	1148.6	MSMEG6141	MSMEG6141	2	0.00025666	151.22	9599600	0	0	0	0	0	0	0	0	0	0	0	0	0	0	0	0	0	0	0	0	0	0	0	0	9599600	0	0	0	0	0	0	0
ALPTGILDALDAAGR	1452.79	MSMEG3642	MSMEG3642	2	4.1991e-16	218.68	15753000	0	0	0	0	0	0	0	0	0	0	0	0	0	0	0	0	0	0	0	0	0	0	0	0	0	0	0	0	0	0	0	15753000
ALPVFRPLP	1008.61	MSMEG0633	MSMEG0633	2	0.071374	111.82	31830000	0	0	0	0	0	0	0	0	0	0	0	0	0	0	0	0	0	0	0	0	0	0	0	0	31830000	0	0	0	0	0	0	0
ALPVIAEAVGDQVEVLLDGGIR	2233.23	MSMEG1424	MSMEG1424	2,3	1.5327e-24	228.46	85041000	389360	0	0	0	0	0	0	0	2634800	0	0	1304000	1134100	1906200	0	663940	2566600	0	334590	2277600	4979100	2257900	0	229310	36800000	0	0	6290200	14010000	4616400	2647100	0
ALPVPLVDR	978.586	MSMEG0786	MSMEG0786	2	0.19725	60.91	3015100	0	0	0	0	0	0	0	0	0	0	0	0	0	0	0	0	3015100	0	0	0	0	0	0	0	0	0	0	0	0	0	0	0
ALQGLDLTR	985.556	MSMEG2271	MSMEG2271	2	0.00039244	160.53	155730000	0	0	0	2419600	0	2188700	0	0	0	0	0	0	0	0	0	0	0	0	0	3055100	0	0	0	0	48150000	0	0	21071000	26698000	42216000	9932300	0
ALQIGLEKDDVEWLHNSAVK	2264.18	MSMEG1210	MSMEG1210	3	0.00050421	148.15	1842800	0	0	1842800	0	0	0	0	0	0	0	0	0	0	0	0	0	0	0	0	0	0	0	0	0	0	0	0	0	0	0	0	0
ALQTVDK	773.428	REV__RS_MSMEG0400	REV__RS_MSMEG0400	2	0.020254	107.74	13020000	0	0	0	0	0	0	0	0	0	0	0	0	0	0	0	0	0	0	0	0	0	0	0	0	0	0	13020000	0	0	0	0	0
ALQTVHR	823.466	MSMEG2136	MSMEG2136	2	0.00023325	185.42	734440000	0	0	0	0	6728600	0	0	0	0	0	0	0	7041200	0	0	0	0	0	0	0	669690000	13599000	0	0	0	0	0	0	37382000	0	0	0
ALQTVHRYDYLDAYVADLPNVVNLHAIR	3238.69	MSMEG2136	MSMEG2136	4,5	5.201e-36	238.69	67779000	0	0	0	0	0	0	0	0	0	0	0	0	0	0	0	0	0	0	0	0	14724000	53056000	0	0	0	0	0	0	0	0	0	0
ALQVAHTAGLVHR	1371.77	MSMEG0030	MSMEG0030	3	0.011145	116.24	13328000	0	0	0	0	0	0	0	0	0	0	0	0	0	0	0	0	0	0	0	1666400	0	0	0	0	9301800	558560	0	0	0	0	1801700	0
ALREELDAK	1043.56	MSMEG4085	MSMEG4085	2	0.11487	104.43	3107800	0	0	0	0	0	0	0	0	0	0	0	0	0	0	0	0	0	0	0	0	0	0	0	0	0	0	0	0	0	3107800	0	0
ALRPYAEK	946.524	MSMEG1525	MSMEG1525	3	0.029347	123.98	45498000	0	0	0	0	0	0	0	0	0	0	0	0	0	0	0	0	20516000	7688500	17293000	0	0	0	0	0	0	0	0	0	0	0	0	0
ALSAEVAVIPR	1124.66	MSMEG2656	MSMEG2656	2	2.3755e-11	208.6	44136000	3949400	0	6070500	0	13211000	0	0	0	0	0	0	0	0	0	3386900	0	0	0	0	0	0	0	0	0	0	0	0	0	17519000	0	0	0
ALSASAEGAEPR	1157.57	MSMEG3894	MSMEG3894	2	9.1347e-41	283.43	76749000	0	351400	0	0	0	0	0	0	12129000	4955900	0	2719400	7712500	0	1099300	5642000	4017900	0	4084500	0	1786200	0	2017300	955070	9128300	0	0	3202800	0	10434000	3210300	3302500
ALSDLHAVDPYAVGLGDFGKPDGYLER	2874.42	MSMEG6337	MSMEG6337	4	0.00018793	102.67	1467400	0	0	0	0	0	0	0	0	0	0	0	0	0	0	0	0	0	0	0	0	0	0	0	1467400	0	0	0	0	0	0	0	0
ALSEGWCPHCGSPYSFLPQLSPGDIVADQYEIK	3720.72	MSMEG0786	MSMEG0786	3,4	6.0815e-34	192.3	10325000	0	0	0	0	0	0	0	0	0	0	0	0	0	0	7832200	2492700	0	0	0	0	0	0	0	0	0	0	0	0	0	0	0	0
ALSGSVPQR	913.498	MSMEG3632	MSMEG3632	2	0.0035542	140.14	12347000	0	0	0	0	0	0	0	0	0	0	0	0	0	0	0	0	10910000	0	0	1437200	0	0	0	0	0	0	0	0	0	0	0	0
ALSHFGEHSAGWVALAAAGALAQPAK	2530.31	MSMEG6402	MSMEG6402	3,4	2.4019e-20	191.78	171140000	0	0	0	0	0	0	0	0	0	0	0	0	0	0	0	0	59642000	0	0	1692900	4464200	5340600	0	0	15576000	0	0	7489600	76935000	0	0	0
ALSIAYTPGVAQVSR	1531.84	MSMEG5055	MSMEG5055	2	1.6001e-32	265.12	3194600	0	0	0	0	0	0	0	0	0	0	0	0	3194600	0	0	0	0	0	0	0	0	0	0	0	0	0	0	0	0	0	0	0
ALSSAGNGNVTVAPTGAGIHEVDVK	2363.21	MSMEG5790	MSMEG5790	3	1.0179e-08	158.44	30500000	0	0	0	0	0	0	0	0	0	0	0	0	9673300	5897400	3674400	0	8655500	0	0	0	0	0	0	2599500	0	0	0	0	0	0	0	0
ALSVADVEK	930.502	MSMEG1364	MSMEG1364	2	0.0040218	138.4	120680000	0	0	13898000	0	25015000	0	0	0	0	0	0	0	18192000	6538900	0	0	6597500	0	0	8213900	14689000	21578000	0	0	0	2469400	0	3486800	0	0	0	0
ALTAEQK	759.413	MSMEG2654	MSMEG2654	2	0.014066	130.77	1084900	0	0	0	0	0	0	0	0	0	0	0	0	506580	0	0	0	0	0	0	0	0	193360	0	0	0	0	385010	0	0	0	0	0
ALTALEVAAEPGER	1425.75	MSMEG3021	MSMEG3021	2,3	4.725e-23	246.64	3729700000	0	0	0	0	0	164450000	0	0	0	0	0	0	0	200560000	0	0	0	0	0	0	268530000	636100000	0	0	0	0	0	0	0	2460000000	0	0
ALTALEVAAEPGERVTVETIEQSLDK	2768.44	MSMEG3021	MSMEG3021	3	5.092e-35	233.89	86536000	0	0	0	0	0	0	0	0	0	0	0	0	0	0	0	0	0	0	0	0	6359400	19323000	0	0	0	0	0	0	0	60854000	0	0
ALTALEVAAEPGERVTVETIEQSLDKAAVR	3165.69	MSMEG3021	MSMEG3021	3,4	2.138e-33	223.89	92819000	0	0	0	0	0	0	0	0	0	0	0	0	0	0	0	0	0	0	0	0	0	19057000	0	0	0	0	0	0	0	73762000	0	0
ALTGLLDEWTPVIAGSELGEHPYSPITPESIR	3447.76	MSMEG5512	MSMEG5512	3	8.4332e-34	196.02	32368000	0	0	0	0	0	0	0	0	0	0	0	0	2057000	6889300	0	0	0	0	0	0	0	0	0	0	0	0	0	0	0	13083000	0	10338000
ALTGRPGVNQTAAALLSQTVGLLR	2406.37	MSMEG4939	MSMEG4939	3	0.048181	83.213	409210	0	0	0	0	0	0	0	0	0	0	0	0	0	0	0	0	0	0	0	409210	0	0	0	0	0	0	0	0	0	0	0	0
ALTQHATVGSPVTR	1436.77	MSMEG2349	MSMEG2349	3	0.041066	97.463	7138200	0	0	0	0	0	0	0	0	0	0	0	0	0	0	0	0	3848600	3289600	0	0	0	0	0	0	0	0	0	0	0	0	0	0
ALTRPGTTLVVPADGYYQVR	2176.16	MSMEG2394	MSMEG2394	3	0.006649	124.63	13831000	0	0	0	0	0	0	0	0	0	0	0	0	0	0	0	0	0	0	0	0	0	0	0	0	9666600	0	0	4164900	0	0	0	0
ALTSSGLASLHLVHEWNR	1990.04	MSMEG4244	MSMEG4244	3,4	0.0030722	126.16	21170000	0	0	0	0	0	0	0	0	0	0	0	0	0	0	0	0	0	0	0	1166300	0	0	0	0	0	0	0	0	20004000	0	0	0
ALTVSGFTDPDNDPEK	1704.78	MSMEG0250	MSMEG0250	2	6.0636e-71	312.78	13665000	0	0	0	0	0	0	0	0	0	0	0	0	0	0	0	0	0	0	0	1172200	0	0	0	0	9126300	0	0	3366700	0	0	0	0
ALVADMSDQEIWNLK	1731.85	MSMEG4323	MSMEG4323	2	5.2367e-165	419.8	20193000	0	5049300	0	12427000	2716500	0	0	0	0	0	0	0	0	0	0	0	0	0	0	0	0	0	0	0	0	0	0	0	0	0	0	0
ALVAFTQSGDTVR	1363.71	MSMEG3227	MSMEG3227	2	2.502e-30	252.08	378380000	7287400	0	0	5006400	0	5704100	0	803120	14353000	0	0	0	15539000	0	0	0	0	0	0	0	5096300	10516000	12751000	0	63657000	10591000	0	14873000	98544000	48403000	28999000	36256000
ALVCAGGTDLR	1131.57	MSMEG0392	MSMEG0392	2	5.6456e-15	211.78	8619300	0	0	0	0	0	0	0	0	0	0	0	0	0	0	0	0	0	0	0	0	0	0	0	0	6927500	0	0	1691800	0	0	0	0
ALVDAGADVIALPAEWVPGPLK	2201.21	MSMEG3347	MSMEG3347	2,3	2.8496e-13	195.77	84497000	24978000	19798000	0	14205000	16449000	9067500	0	0	0	0	0	0	0	0	0	0	0	0	0	0	0	0	0	0	0	0	0	0	0	0	0	0
ALVGTALLGLSR	1169.71	MSMEG5821	MSMEG5821	2	0.00026643	151.26	1449000	0	0	0	0	0	0	0	0	0	0	0	0	0	0	0	0	0	0	0	0	0	1449000	0	0	0	0	0	0	0	0	0	0
ALVGVGQLISVLPVGLTR	1791.1	MSMEG5719	MSMEG5719	2,3	2.8399e-37	226.93	23195000	0	0	0	0	0	0	0	0	0	0	0	0	0	0	0	0	6631900	1058700	0	3522200	813630	1891400	0	0	7907000	1370200	0	0	0	0	0	0
ALVLDPEIILCDEPDSGLDPVR	2435.23	MSMEG1366	MSMEG1366	2,3	2.4902e-36	252.51	68608000	0	0	0	2172200	743320	0	0	0	3906500	0	0	3021300	2168100	0	326540	2095200	14207000	0	0	952930	0	343490	0	254720	15935000	0	0	11944000	0	6952700	0	3584500
ALVLGTALDWLADNTASSNHILGFPFTEHGLK	3407.75	MSMEG0786	MSMEG0786	4	6.0926e-07	107.98	9010000	0	0	0	0	0	0	0	0	3215800	0	0	0	0	0	0	0	5794200	0	0	0	0	0	0	0	0	0	0	0	0	0	0	0
ALVLIAFAQYLQQCPFEDHVK	2489.28	CON__P02768-1	CON__P02768-1	3	7.2327e-06	162.79	1530600	0	0	0	0	0	1530600	0	0	0	0	0	0	0	0	0	0	0	0	0	0	0	0	0	0	0	0	0	0	0	0	0	0
ALVLNLAAEPGETAGFSAER	2015.03	MSMEG3080	MSMEG3080	2,3	8.2076e-58	290.88	65696000	0	0	0	0	0	0	0	0	0	0	0	0	0	0	0	0	0	0	0	0	0	0	0	0	28440000	0	0	10399000	18089000	0	8768000	0
ALVMYAGR	879.464	MSMEG4997	MSMEG4997	2	0.12029	81.297	0	0	0	0	0	0	0	0	0	0	0	0	0	0	0	0	0	0	0	0	0	0	0	0	0	0	0	0	0	0	0	0	0
ALVNSAGIGWAQR	1341.72	MSMEG0216	MSMEG0216	2	1.7189e-30	257.19	23404000	3150900	0	0	0	0	0	0	0	6809200	0	0	0	6227100	7216700	0	0	0	0	0	0	0	0	0	0	0	0	0	0	0	0	0	0
ALVNYPSALLLDEPLGALDLK	2224.24	MSMEG3281	MSMEG3281	2,3	5.9969e-26	240.13	20238000	0	0	0	0	0	0	0	0	0	0	0	0	0	0	0	0	0	0	0	680370	945140	1724100	0	0	15518000	1369800	0	0	0	0	0	0
ALVPSLCGR	971.522	MSMEG4310	MSMEG4310	2	0.11952	78.149	7117100	0	0	0	0	0	0	0	0	0	0	0	0	0	0	0	0	0	0	0	0	0	0	0	0	7117100	0	0	0	0	0	0	0
ALVPVLPSIEEFPYAIR	1913.07	MSMEG2656	MSMEG2656	2,3	3.1855e-08	186.77	200810000	3525400	966480	8991800	0	14611000	0	0	0	16271000	0	0	1832400	24137000	37753000	4264700	5751400	2467300	0	0	3352500	1213300	4512100	0	1329000	0	0	0	0	20157000	17389000	0	32286000
ALVVDYWSPILR	1430.79	MSMEG1477	MSMEG1477	2	0.00048196	145.09	5080100	0	0	0	0	0	0	0	0	0	0	0	0	0	0	0	0	1728600	0	0	0	0	0	0	0	0	0	0	3351500	0	0	0	0
ALVVGHADEER	1194.6	MSMEG3902	MSMEG3902	2	4.3078e-10	194.5	1975200	0	354190	0	0	0	0	0	0	0	0	0	0	0	0	0	0	0	0	0	0	0	0	0	0	0	0	0	1621000	0	0	0	0
ALVVVPTR	853.539	MSMEG1930	MSMEG1930	2	0.077149	89.296	2787800	0	0	0	0	2787800	0	0	0	0	0	0	0	0	0	0	0	0	0	0	0	0	0	0	0	0	0	0	0	0	0	0	0
ALYDDLDNQLHSR	1558.74	MSMEG5487	MSMEG5487	3	0.046755	97.734	5212400	0	0	0	0	0	0	0	0	0	0	0	0	0	0	0	0	0	0	0	0	0	0	0	0	5212400	0	0	0	0	0	0	0
ALYEWNHAK	1130.55	MSMEG4583	MSMEG4583	2	0.00057929	155.84	8326300	0	0	0	0	0	0	0	0	0	0	0	0	0	0	0	0	0	0	0	0	0	0	0	0	0	0	0	2917800	0	5408400	0	0
ALYGWTVLVPR	1273.72	MSMEG0954	MSMEG0954	2	5.5795e-27	222.3	2446800	0	0	0	0	0	0	0	0	0	0	0	0	0	0	0	0	0	0	0	583220	0	1863600	0	0	0	0	0	0	0	0	0	0
AMADQAR	761.349	MSMEG2758	MSMEG2758	2	0.034701	91.9	509730	0	0	0	0	0	0	0	0	0	0	509730	0	0	0	0	0	0	0	0	0	0	0	0	0	0	0	0	0	0	0	0	0
AMASDSISSAR	1094.5	MSMEG3689	MSMEG3689	2	3.9327e-07	183.03	5329100	0	0	0	0	0	0	0	0	0	0	0	0	3033800	0	0	0	0	0	0	1088700	0	0	1206500	0	0	0	0	0	0	0	0	0
AMETAGLDPK	1031.5	MSMEG4327	MSMEG4327	2	3.5752e-07	177.57	53784000	0	0	0	1767500	0	0	0	0	4975400	0	0	4348800	0	0	0	0	7088700	0	0	0	0	0	0	0	14682000	0	0	9564100	0	6513700	4843500	0
AMPAYNWMTVAK	1381.65	MSMEG3151	MSMEG3151	2	0.072581	92.19	7782400	0	0	0	0	0	0	0	0	0	0	0	0	0	0	0	0	7782400	0	0	0	0	0	0	0	0	0	0	0	0	0	0	0
AMPGSGLGLAIVQQVVLK	1780.03	MSMEG5487	MSMEG5487	2,3	0.0012879	133.86	6046500	0	0	0	0	0	0	0	0	0	0	0	0	0	0	0	0	6046500	0	0	0	0	0	0	0	0	0	0	0	0	0	0	0
AMTPMIR	818.414	MSMEG5912	MSMEG5912	2	0.062213	88.734	18541000	0	0	0	0	0	0	0	0	0	16418000	0	0	0	0	2123700	0	0	0	0	0	0	0	0	0	0	0	0	0	0	0	0	0
AMVPALLGQEASAVVSVPYFWSDQYDVK	3069.52	MSMEG1416	MSMEG1416	3	1.6168e-13	166.91	2871000	0	0	0	0	0	0	0	0	0	0	0	0	0	0	0	0	2871000	0	0	0	0	0	0	0	0	0	0	0	0	0	0	0
AMVTEYGMSSK	1202.53	MSMEG6105	MSMEG6105	2	5.6072e-16	227.37	12299000	0	0	0	0	0	0	0	0	0	0	0	0	0	0	0	0	7418100	0	0	0	0	0	4880400	0	0	0	0	0	0	0	0	0
ANAEHPIEVTGK	1264.64	MSMEG2374	MSMEG2374	2,3	1.1527e-21	238.2	196320000	0	0	0	0	0	0	165580	290820	0	0	0	0	9509100	0	0	0	159110000	5119500	0	0	0	0	436780	0	8045000	0	0	3598400	0	6877300	3169000	0
ANAPLISWDNAFGLVK	1714.9	MSMEG4528	MSMEG4528	2	6.0035e-08	184.48	977660	0	0	0	977660	0	0	0	0	0	0	0	0	0	0	0	0	0	0	0	0	0	0	0	0	0	0	0	0	0	0	0	0
ANDIETLK	902.471	MSMEG2520	MSMEG2520	2	0.013255	146.69	4723400	0	0	0	0	0	0	0	0	0	0	0	0	0	0	0	0	0	0	0	4723400	0	0	0	0	0	0	0	0	0	0	0	0
ANDISAFIPTNVISITDGQCFLESDLFNQGVR	3540.72	MSMEG4938	MSMEG4938	3	1.9974e-49	232.83	19691000	0	0	0	0	0	0	0	0	4216800	0	0	0	2950100	9529900	0	0	1801900	0	0	0	0	0	0	0	1192700	0	0	0	0	0	0	0
ANDITYNR	965.457	MSMEG3791	MSMEG3791	2	0.013473	113.71	37150000	0	0	0	0	0	0	0	0	0	0	0	0	0	0	0	0	15519000	15865000	0	0	5359600	406830	0	0	0	0	0	0	0	0	0	0
ANDPTENVATIANNGTR	1756.83	MSMEG6398	MSMEG6398	2	1.3431e-33	255.19	3476400	0	0	0	0	0	0	0	0	0	0	0	0	0	0	1261100	0	0	0	0	587550	0	1627700	0	0	0	0	0	0	0	0	0	0
ANEAGVELDELPISPAQVAAVVK	2319.23	MSMEG2367	MSMEG2367	3	1.0269e-19	212.26	6374300	0	0	0	0	0	0	0	0	0	0	0	0	0	5250200	0	1124100	0	0	0	0	0	0	0	0	0	0	0	0	0	0	0	0
ANEILADNLK	1099.59	MSMEG2136	MSMEG2136	2	3.1118e-41	283.82	9564200000	0	0	0	0	486070000	0	0	0	0	0	0	0	869500000	0	0	0	0	0	0	0	2264600000	2587000000	0	0	0	0	0	0	3357100000	0	0	0
ANEILADNLKAVK	1397.79	MSMEG2136	MSMEG2136	2,3	1.1293e-15	228.38	90685000	0	0	0	0	0	0	0	0	0	0	0	0	0	0	0	0	0	0	0	0	9284700	81401000	0	0	0	0	0	0	0	0	0	0
ANEILADNLKAVKR	1553.89	MSMEG2136	MSMEG2136	3	0.028663	119.88	31971000	0	0	0	0	0	0	0	0	0	0	0	0	0	0	0	0	0	0	0	0	0	31971000	0	0	0	0	0	0	0	0	0	0
ANFAQWK	863.429	MSMEG0391	MSMEG0391	2	0.0056205	149.4	37735000	0	0	0	0	0	0	0	0	0	0	0	0	0	0	0	0	0	0	0	0	0	0	0	0	16935000	0	0	0	20800000	0	0	0
ANFMWTAAPNAEYDHDFAK	2197.95	MSMEG6403	MSMEG6403	3	0.010231	107.82	178040000	0	0	0	0	0	0	0	0	0	0	0	0	0	0	0	0	162620000	0	0	0	0	0	0	0	15420000	0	0	0	0	0	0	0
ANIAEILK	870.517	MSMEG1469	MSMEG1469	2	3.1935e-07	196.99	171830000	0	0	0	0	5680400	0	0	0	15623000	0	13737000	0	18143000	12174000	0	0	8761600	1543500	66300000	2389100	0	6050600	0	3783500	0	0	17640000	0	0	0	0	0
ANIDLLTER	1043.56	MSMEG4165	MSMEG4165	2	0.0041343	137.98	18443000	0	0	0	0	0	0	0	0	0	0	0	0	0	0	0	0	0	0	0	0	0	0	0	0	4056500	0	0	0	0	14386000	0	0
ANIEYPLEIAGWDR	1645.81	MSMEG3056	MSMEG3056	2	4.9041e-10	196.8	67525000	0	0	0	0	0	1172400	0	0	0	0	0	0	0	0	0	0	0	0	0	189140	3184900	5967200	0	0	14977000	0	0	6734500	0	16363000	18938000	0
ANNSDNVFQVSEIQQTGAFVGR	2380.14	MSMEG4268	MSMEG4268	3	0.0092015	104.45	0	0	0	0	0	0	0	0	0	0	0	0	0	0	0	0	0	0	0	0	0	0	0	0	0	0	0	0	0	0	0	0	0
ANPALFALAIAASSEDVDGR	1987	MSMEG1193	MSMEG1193	3	0.00058668	137.73	1564400	0	0	0	0	0	0	0	0	0	0	0	0	0	0	0	0	0	0	0	751680	0	812680	0	0	0	0	0	0	0	0	0	0
ANPETVAVQPWDR	1481.73	MSMEG5720	MSMEG5720	2	0.0023592	145.43	0	0	0	0	0	0	0	0	0	0	0	0	0	0	0	0	0	0	0	0	0	0	0	0	0	0	0	0	0	0	0	0	0
ANQVTALGGTVTATTSVR	1745.93	MSMEG2779	MSMEG2779	2	1.4605e-71	317.58	3507100	0	0	0	0	0	0	0	0	0	0	0	0	0	0	0	0	0	0	0	0	0	0	0	0	0	0	0	3507100	0	0	0	0
ANRDPETIK	1042.54	MSMEG4752	MSMEG4752	2,3	0.011445	140.83	131840000	0	0	0	0	0	0	0	0	0	0	0	6203900	0	0	0	0	90605000	1823100	0	8978700	17458000	6139700	636010	0	0	0	0	0	0	0	0	0
ANRDPETIKR	1198.64	MSMEG4752	MSMEG4752	2,3	1.4284e-06	182.28	141010000	0	0	0	0	0	0	0	0	0	0	0	0	1445000	0	0	0	52504000	28019000	5125600	15884000	23983000	2240100	0	0	0	1705300	0	2198400	0	3512300	4388700	0
ANTTAESLAGLKPAFR	1645.88	MSMEG4920	MSMEG4920	2,3	0.010416	122.97	19195000	0	0	0	0	0	0	0	0	0	0	0	0	0	0	0	0	8786200	6696100	0	3264900	0	0	0	447880	0	0	0	0	0	0	0	0
ANVAVGIPTFNR	1257.68	MSMEG6403	MSMEG6403	2	0.043278	101.39	6107700	0	0	0	0	0	0	0	0	0	0	0	0	0	0	0	0	0	0	0	0	0	0	0	0	6107700	0	0	0	0	0	0	0
ANVAVGIPTFNRPADCVNALAALTSDPLVDEVISAVIVSDQGTSK	4594.36	MSMEG6403	MSMEG6403	4	3.5196e-32	153.55	103220000	0	0	0	0	0	0	0	0	0	0	0	0	0	0	0	0	69669000	0	0	0	0	0	0	0	33549000	0	0	0	0	0	0	0
ANVTKPVVGYVAGFTAPEGK	2004.07	MSMEG5524	MSMEG5524	3	0.00011466	157.54	52027000	3302800	0	0	0	0	0	0	0	0	0	0	0	0	0	2801000	0	24917000	0	0	4233400	3538600	11491000	0	1743400	0	0	0	0	0	0	0	0
ANVVSELLGVLDDLDR	1726.91	MSMEG0710	MSMEG0710	3	5.9937e-45	238.88	0	0	0	0	0	0	0	0	0	0	0	0	0	0	0	0	0	0	0	0	0	0	0	0	0	0	0	0	0	0	0	0	0
ANYTAADVK	951.466	MSMEG2520	MSMEG2520	2	0.00044453	142.83	0	0	0	0	0	0	0	0	0	0	0	0	0	0	0	0	0	0	0	0	0	0	0	0	0	0	0	0	0	0	0	0	0
APAAVQVPASAPSPAPPSAPR	1938.03	MSMEG2038	MSMEG2038	2,3	4.672e-08	171.13	32734000	0	0	0	0	0	0	0	0	0	0	0	0	0	0	0	0	15601000	0	0	0	0	0	0	0	17133000	0	0	0	0	0	0	0
APAEQIAAVVHEIDQR	1745.91	MSMEG0947	MSMEG0947	3	1.6347e-11	194.59	38772000	0	0	0	0	0	0	0	0	0	0	0	0	0	0	0	0	0	0	0	2037900	0	0	0	0	0	0	0	13041000	16513000	7179400	0	0
APDFTIDSTQIAGGAQGLLDEISISK	2646.34	MSMEG5419	MSMEG5419	3	2.1824e-20	193.39	6061400	0	0	0	0	0	0	0	0	0	0	0	0	0	6061400	0	0	0	0	0	0	0	0	0	0	0	0	0	0	0	0	0	0
APDTTDPTVSAMK	1332.62	MSMEG0250	MSMEG0250	2	0.03108	104.17	707250	0	0	0	0	0	0	0	0	0	0	0	0	0	0	0	0	0	0	0	707250	0	0	0	0	0	0	0	0	0	0	0	0
APEAQPTEGLPEAK	1436.71	MSMEG2621	MSMEG2621	2	0.0045413	126.48	0	0	0	0	0	0	0	0	0	0	0	0	0	0	0	0	0	0	0	0	0	0	0	0	0	0	0	0	0	0	0	0	0
APEEPLLIGSAK	1223.68	MSMEG0408	MSMEG0408	2	3.9472e-06	171.32	6484500	0	0	0	0	0	0	0	0	0	0	0	0	0	0	0	0	0	0	0	0	0	0	0	0	0	0	0	6484500	0	0	0	0
APENVTVGMVAPK	1311.69	MSMEG2374	MSMEG2374	2	3.6456e-41	282.89	202930000	0	0	0	0	0	0	0	0	8706100	0	0	0	0	10978000	0	0	125880000	12472000	0	6067200	0	0	23760000	15069000	0	0	0	0	0	0	0	0
APESSETPQTASSMTWSILLNMAR	2607.23	REV__MSMEG1626	REV__MSMEG1626	3	0.14206	16.324	48402000	0	0	0	0	0	0	0	0	0	0	0	0	0	48402000	0	0	0	0	0	0	0	0	0	0	0	0	0	0	0	0	0	0
APEVEDVGR	970.472	MSMEG4310	MSMEG4310	2	0.07047	87.149	10495000	0	0	0	0	0	0	0	0	0	0	0	0	0	0	0	0	10495000	0	0	0	0	0	0	0	0	0	0	0	0	0	0	0
APFLVPLGIGAHLR	1459.87	MSMEG5638	MSMEG5638	3	3.1184e-08	189.57	29759000	0	0	0	0	0	0	0	0	0	0	0	0	0	0	0	0	18898000	0	0	0	0	0	0	0	10861000	0	0	0	0	0	0	0
APGASAVIYGGVDATGVVFDGVDAALQVPHTDIR	3337.69	MSMEG5274	MSMEG5274	4	2.2719e-28	185.34	2667100	0	0	0	0	0	0	0	0	0	0	0	0	0	0	0	0	0	0	0	0	0	0	0	0	0	0	0	2667100	0	0	0	0
APGFGDR	718.34	MSMEG0880	MSMEG0880	2	0.029986	97.071	89967000	0	0	0	0	0	0	0	0	0	0	0	0	0	0	0	0	56384000	24311000	0	9271900	0	0	0	0	0	0	0	0	0	0	0	0
APGIFVGDLAEVLGR	1512.83	MSMEG2606	MSMEG2606	2	1.6446e-10	194.59	99308000	14495000	19884000	15767000	15431000	11972000	7681900	6249500	7828100	0	0	0	0	0	0	0	0	0	0	0	0	0	0	0	0	0	0	0	0	0	0	0	0
APGNPLFIVSQK	1269.71	MSMEG4757	MSMEG4757	2	1.5095e-06	182.71	33637000	0	0	0	0	0	0	0	0	0	0	0	0	0	0	0	0	0	0	0	0	0	0	0	0	6831700	0	0	7559200	0	0	0	19246000
APHTEEPTNWSR	1423.65	MSMEG6077	MSMEG6077	2,3	6.4315e-07	186.76	212940000	0	0	24892000	0	0	0	0	0	0	0	28706000	0	0	0	0	0	3877400	0	146810000	0	0	0	0	0	0	0	8663800	0	0	0	0	0
APIADVAGR	868.477	MSMEG1368	MSMEG1368	2	0.00098471	149.72	2910200000	0	0	0	0	0	0	0	0	0	0	50571000	0	0	0	0	0	0	0	2824200000	0	0	0	2404400	0	0	0	33086000	0	0	0	0	0
APIGGEVVAVR	1066.61	MSMEG0861	MSMEG0861	2	8.1159e-07	175.86	139910000	0	0	0	0	0	0	0	0	0	0	0	0	0	0	0	0	23394000	0	0	4197400	10574000	18430000	18545000	0	53092000	0	0	11674000	0	0	0	0
APLDNATDGVPDDLRDIVLGIVR	2433.29	MSMEG4302	MSMEG4302	3	2.0402e-05	148.52	1953100	0	0	0	0	0	0	0	0	0	0	0	0	0	0	0	0	0	0	0	0	0	0	0	0	0	0	0	1953100	0	0	0	0
APLGPPPGPGPAQAQPQPQGDGFAGISGELVDGR	3234.61	MSMEG5013	MSMEG5013	3	5.5289e-28	179	1405900	0	0	0	0	0	0	0	0	0	0	0	0	0	0	1405900	0	0	0	0	0	0	0	0	0	0	0	0	0	0	0	0	0
APLVPGTPDPVKDADEVVAFAK	2235.18	MSMEG1807	MSMEG1807	3	0.0015518	117.78	167930000	10585000	0	0	0	0	0	0	0	0	0	0	0	30872000	38133000	7167000	0	0	0	0	8688500	0	11297000	0	10821000	0	0	0	0	0	17245000	0	33119000
APLVTVDR	869.497	MSMEG1557	MSMEG1557	2	9.6334e-05	170.24	234130000	2861100	0	13822000	0	45376000	1975900	0	0	11856000	0	0	0	30388000	0	1539200	0	0	0	0	0	42982000	54509000	0	0	0	0	0	3290600	0	8013000	0	17517000
APQFTGGGTVHGPK	1352.68	MSMEG1437	MSMEG1437	3	0.0012339	138.89	7010000	0	0	0	0	1903300	0	0	0	0	0	0	0	0	0	0	0	0	0	0	5106700	0	0	0	0	0	0	0	0	0	0	0	0
APQFTGGGTVHGPKPR	1605.84	MSMEG1437	MSMEG1437	2,3,4	1.2909e-07	186.42	72528000	0	0	0	0	1379200	0	0	0	0	0	0	0	0	0	0	0	0	0	0	0	0	15008000	20110000	0	0	0	31696000	0	4334400	0	0	0
APQQQQFGPGAR	1283.64	MSMEG0067	MSMEG0067	2	1.6697e-21	220.1	26447000	0	0	0	988390	0	450730	0	0	0	0	0	1474400	0	0	0	888240	0	0	0	1385100	0	0	323170	0	7443700	0	0	4560500	0	5751200	3182100	0
APQQTDYVEPGTTVELLFVAANDSTEGSNK	3180.51	MSMEG6078	MSMEG6078	3	6.6299e-22	185.89	27719000	1286100	0	0	0	0	0	0	575070	0	0	0	0	6039500	13660000	0	0	5434200	0	0	0	0	0	0	724300	0	0	0	0	0	0	0	0
APSLHNTQPWR	1305.66	MSMEG5246	MSMEG5246	2,3	3.5679e-15	218.15	46856000	7993100	0	0	0	0	0	0	0	22120000	0	0	0	0	1220300	994160	0	0	0	0	11154000	0	0	0	0	0	0	0	0	0	0	3374600	0
APSTYGGGLSVSSR	1337.66	CON__P08779	CON__P08779	2	3.0155e-06	171.26	19420000	0	1279100	0	0	0	2087400	0	2062200	0	0	0	4350600	0	0	2286900	7354100	0	0	0	0	0	0	0	0	0	0	0	0	0	0	0	0
APSTYGGGLSVSSSR	1424.69	CON__P02533	CON__P02533	2	6.0878e-16	213.99	70465000	0	0	0	2995600	0	4456200	5933300	5093900	0	0	14659000	0	0	350360	5710200	12057000	0	0	0	1042900	0	0	0	0	6307700	8646100	0	3212700	0	0	0	0
APTASELAHELDMDR	1654.76	MSMEG1804	MSMEG1804	3	0.11662	77.894	4719800	0	0	0	0	0	0	0	0	0	0	0	0	0	0	0	0	0	0	4719800	0	0	0	0	0	0	0	0	0	0	0	0	0
APTIATGLALAR	1153.68	MSMEG4645	MSMEG4645	2	2.1158e-11	209.19	28881000	0	0	0	947110	0	0	0	0	0	0	0	0	0	5146200	0	0	0	0	0	765380	0	0	0	0	7658600	0	0	4067100	0	0	0	10297000
APTVSIPHTAVVPAAGLGTR	1914.07	MSMEG5471	MSMEG5471	3	2.7982e-05	159.69	51262000	0	0	0	0	0	0	0	0	0	0	0	0	0	2767500	0	0	11624000	0	0	1404200	0	0	0	0	8604100	0	0	3824900	10420000	12618000	0	0
APVLSDSSCK	1062.5	CON__P00761	CON__P00761	2	5.1834e-07	179.1	52699000	0	0	0	0	0	0	0	0	0	0	0	2288000	13091000	0	0	2895500	21250000	9886400	0	3288400	0	0	0	0	0	0	0	0	0	0	0	0
APVMLVNSPDAVPVTNWVPFADWADGR	2923.43	MSMEG6250	MSMEG6250	3	2.3234e-06	113.65	2487200	0	0	0	0	0	0	0	0	0	0	0	0	0	0	0	0	2487200	0	0	0	0	0	0	0	0	0	0	0	0	0	0	0
APYILGEKPSPLESTPEGGLGEK	2368.22	MSMEG0690	MSMEG0690	3	7.2809e-09	175.52	185420000	0	0	0	0	0	0	0	0	9683000	0	0	0	13601000	13613000	0	0	22135000	3200900	0	3965800	3030100	0	10982000	0	71243000	3902200	0	9922300	20137000	0	0	0
AQAEAMVSDAR	1147.53	MSMEG4217	MSMEG4217	2	3.2061e-10	198.32	10289000	0	1811100	0	4604800	0	0	0	0	0	0	0	0	3872700	0	0	0	0	0	0	0	0	0	0	0	0	0	0	0	0	0	0	0
AQAEIYDVTER	1293.62	MSMEG6892	MSMEG6892	2	3.1667e-07	184.34	5013600	0	0	0	0	0	0	0	0	0	0	0	0	0	0	0	0	0	0	0	0	0	0	0	0	0	0	0	0	0	0	5013600	0
AQAHLAESHPGR	1272.63	MSMEG5154	MSMEG5154	3	0.026469	106.67	3411800	0	0	0	0	0	0	0	0	0	0	0	0	0	0	0	0	0	1064400	0	2347400	0	0	0	0	0	0	0	0	0	0	0	0
AQAPAAEIAETLR	1339.71	MSMEG6779	MSMEG6779	2	3.9252e-16	228.25	14381000	0	0	0	0	0	0	0	0	0	0	0	0	0	0	0	0	0	0	0	0	0	0	0	0	9962800	0	0	4418000	0	0	0	0
AQASGEVAQTLTQADQQLSAQGDQVR	2699.31	MSMEG4940	MSMEG4940	3	8.6214e-36	240.2	881470	0	0	0	0	0	0	0	881470	0	0	0	0	0	0	0	0	0	0	0	0	0	0	0	0	0	0	0	0	0	0	0	0
AQDENLAAVVSNAAQDIGSFIR	2288.14	MSMEG0918	MSMEG0918	3	3.3634e-06	159.75	2292100	0	0	0	0	0	0	0	0	0	0	0	0	0	0	0	0	1109200	0	0	372470	0	538570	0	0	271800	0	0	0	0	0	0	0
AQEALNFFLESSSLFGR	1914.95	MSMEG6141	MSMEG6141	3	0.024817	98.508	572060	0	0	0	0	0	0	0	0	0	0	0	0	0	0	0	0	572060	0	0	0	0	0	0	0	0	0	0	0	0	0	0	0
AQEIMTELEIAPTR	1600.81	MSMEG3050	MSMEG3050	2	1.6101e-10	205.28	6441800	0	0	0	0	0	0	0	0	0	0	0	0	0	0	0	0	0	0	0	0	0	0	0	6441800	0	0	0	0	0	0	0	0
AQELLELVGLPGR	1393.79	MSMEG3056	MSMEG3056	2	9.3726e-10	197.19	97425000	0	0	0	0	0	2067400	0	0	0	0	0	0	0	0	0	0	0	0	0	0	5814600	10707000	0	0	23119000	0	0	7952400	20610000	27155000	0	0
AQETAAPIAESHGLSIDTDDDLIESWNTFEGQK	3587.65	MSMEG0970	MSMEG0970	3	1.5485e-34	205.07	96268000	5215600	0	0	0	0	0	0	0	0	0	0	0	0	0	0	0	0	0	0	0	0	0	0	0	91053000	0	0	0	0	0	0	0
AQGAQQIQLMR	1242.65	MSMEG4939	MSMEG4939	2	0.00089094	141.1	2480600	0	0	0	0	0	0	0	0	0	0	0	0	0	0	0	0	2480600	0	0	0	0	0	0	0	0	0	0	0	0	0	0	0
AQGPQHVIK	976.545	MSMEG1028;MSMEG2308	MSMEG1028	2,3	0.0052376	133.86	104810000	0	0	0	0	0	0	0	0	0	0	0	0	0	0	0	0	69880000	10844000	0	13760000	10328000	0	0	0	0	0	0	0	0	0	0	0
AQGSGQIIAMSSAAGER	1632.79	MSMEG6385	MSMEG6385	2,3	1.0541e-34	267.39	26703000	0	0	0	0	0	0	0	0	0	0	0	0	0	0	0	0	22822000	0	0	0	0	0	0	0	2612800	0	0	1268200	0	0	0	0
AQGVSIHDK	953.493	MSMEG1368	MSMEG1368	2,3	1.7554e-05	169.93	677810000	0	0	1328800	0	0	0	0	0	0	0	6772900	0	0	0	0	0	1762400	0	632460000	0	0	0	0	0	0	0	35480000	0	0	0	0	0
AQHEDLK	839.414	MSMEG4891	MSMEG4891	2	0.016657	114.5	1925300	0	0	0	0	0	0	0	0	0	0	0	0	1925300	0	0	0	0	0	0	0	0	0	0	0	0	0	0	0	0	0	0	0
AQHTDHTTDPDAGTDAGTDAVAAR	2393.05	MSMEG4302	MSMEG4302	3	1.8892e-22	212.65	2295200	0	0	0	0	0	0	0	0	0	0	436660	0	0	0	0	0	0	0	0	0	0	0	0	0	0	0	905190	953340	0	0	0	0
AQIDVPLTEQLIVELYSK	2058.12	MSMEG1523	MSMEG1523	2,3	2.7497e-75	248.97	645570000	0	0	6201800	0	13697000	0	0	0	0	0	0	0	8406500	5780400	642340	0	7072200	0	13398000	0	1861500	4076000	2319200	0	5686900	1535800	187790000	47394000	163020000	53252000	19708000	103720000
AQIYAWR	906.471	MSMEG1019;MSMEG2299	MSMEG1019	2	0.17044	64.803	5138700	0	0	0	0	0	0	0	0	0	0	0	0	0	0	0	0	5138700	0	0	0	0	0	0	0	0	0	0	0	0	0	0	0
AQKLEADLAELEAEGAK	1784.92	MSMEG1368	MSMEG1368	2,3	6.7748e-44	276.03	803040000	0	0	12116000	0	0	0	0	0	0	0	481770000	0	0	0	0	0	0	0	45355000	0	0	0	0	0	0	0	263800000	0	0	0	0	0
AQKLEADLAELEAEGAKSDVR	2242.14	MSMEG1368	MSMEG1368	3,4	2.236e-12	206.21	93824000	0	0	3850300	0	0	0	0	0	0	0	68513000	0	0	0	0	0	0	0	21461000	0	0	0	0	0	0	0	0	0	0	0	0	0
AQLAAAQQER	1084.56	REV__MSMEG3980	REV__MSMEG3980	2	0.0025609	131.5	68939000	0	0	0	0	0	0	0	0	0	0	0	5771100	11232000	0	0	5239800	11350000	0	13719000	6010200	15024000	0	591900	0	0	0	0	0	0	0	0	0
AQLEAENDVAAR	1285.63	MSMEG4450	MSMEG4450	2	6.6329e-05	149.69	12783000	0	0	0	0	0	0	0	0	0	0	0	0	0	0	0	0	0	0	0	0	0	0	0	0	0	0	0	7396000	0	0	5387500	0
AQLQHELADTR	1280.65	MSMEG6757	MSMEG6757	2,3	4.5066e-10	193.81	26895000	0	0	0	0	0	0	0	0	0	0	0	0	0	0	0	0	0	0	0	0	0	0	0	0	10301000	0	0	0	13631000	0	2962900	0
AQLVGQHPR	1004.55	MSMEG5798	MSMEG5798	3	0.11133	79.906	27290000	0	0	0	0	0	0	0	0	0	0	0	0	0	0	0	0	18193000	4102800	0	4993900	0	0	0	0	0	0	0	0	0	0	0	0
AQNPNLAALSAAGVSVWLDDLSR	2367.22	MSMEG3102	MSMEG3102	3	0.0021889	103.92	398530	0	0	0	0	0	0	0	0	0	0	0	0	0	0	0	0	398530	0	0	0	0	0	0	0	0	0	0	0	0	0	0	0
AQPAYWLLEEAK	1417.72	MSMEG3950	MSMEG3950	2	1.6534e-08	188.29	119350000	0	0	0	0	0	0	0	0	16860000	0	0	0	0	0	0	0	0	0	9141900	3433800	3451900	7560600	0	3511800	6403500	6765400	0	7425100	22775000	21054000	0	10963000
AQPVLLVIDEFGK	1427.8	MSMEG1244	MSMEG1244	2	0.0023304	131.53	2451900	0	0	0	0	0	0	0	0	0	0	0	0	0	0	0	0	0	0	0	0	0	0	0	0	2451900	0	0	0	0	0	0	0
AQSEDPEDFIAPAAHR	1752.81	MSMEG6921	MSMEG6921	3	0.00041403	138.42	4569100	0	0	0	0	0	0	0	0	0	0	0	0	0	0	0	3789300	0	0	0	779770	0	0	0	0	0	0	0	0	0	0	0	0
AQTLATDNYRPELVR	1745.91	MSMEG0141	MSMEG0141	3	0.15855	92.19	12127000	0	0	0	0	0	0	0	0	0	0	0	0	0	0	0	0	0	0	0	0	0	0	0	0	12127000	0	0	0	0	0	0	0
AQVDVYTLANAVTAGLDGLDVPLR	2470.31	MSMEG2580	MSMEG2580	3	1.526e-58	198.84	11768000	0	0	0	499260	353020	0	0	0	0	0	0	0	0	0	0	0	0	520430	0	752520	0	877770	0	255250	2964000	494120	0	0	1187400	2029700	961440	872840
AQVVAGLPGGTLDEAFAQIGELAR	2382.25	MSMEG0033	MSMEG0033	3	1.2422e-11	181.64	1892900	0	0	0	0	0	0	0	0	0	0	0	0	0	0	0	0	1892900	0	0	0	0	0	0	0	0	0	0	0	0	0	0	0
AQWAAAVDCVGGATLADVLSTLK	2316.18	MSMEG2079	MSMEG2079	2,3	5.9161e-48	273.66	60415000	811390	0	0	0	0	0	0	0	0	0	0	0	0	0	0	0	13616000	2682100	11851000	0	1610100	4504200	0	3472900	11233000	0	0	3073100	2786200	1607400	3167900	0
AQYDDIASR	1037.48	CON__Q61726;CON__Q9NSB4	CON__Q61726	2	4.3136e-06	167.09	0	0	0	0	0	0	0	0	0	0	0	0	0	0	0	0	0	0	0	0	0	0	0	0	0	0	0	0	0	0	0	0	0
AQYDDIVTR	1079.52	CON__O43790;CON__Q14533	CON__O43790	2	0.00034706	161.67	9451900	0	0	0	0	0	0	0	0	0	0	0	0	0	0	0	0	0	0	0	0	0	0	0	0	0	0	0	9451900	0	0	0	0
AQYEEIANR	1092.52	CON__P13647	CON__P13647	2	1.6733e-20	229.17	201240000	8453900	0	4005200	5926100	0	6634600	10007000	8685600	9041900	3986900	0	10387000	11824000	0	9632900	19116000	0	3355200	0	2629500	0	0	0	17885000	9897000	10344000	0	5387000	0	37581000	6455900	0
AQYEEIAQR	1106.54	CON__P35908;CON__P04259;CON__P02538;CON__P48668;CON__ENSEMBL:ENSBTAP00000038253;CON__P19013	CON__P35908	2	1.6953e-10	208.63	957100000	40276000	6887700	18364000	14951000	27967000	18342000	24170000	21164000	42495000	24871000	91118000	71639000	47327000	0	22948000	113970000	9172000	31675000	0	9472000	19940000	9485500	18422000	29359000	29567000	41594000	11260000	18044000	19586000	102920000	20117000	0
AQYWLGVGAQPTEPVLALLK	2153.19	MSMEG2435	MSMEG2435	2,3	1.8759e-34	256.98	93763000	0	1826000	19426000	990660	25793000	0	0	0	0	0	0	0	0	4371800	5085800	0	3348300	0	0	4100300	4502700	7739400	0	2184800	0	0	0	1344200	0	0	0	13050000
ARKPLIAGNWK	1252.74	MSMEG3086	MSMEG3086	2,3	6.4436e-05	167.67	587110000	0	0	0	0	0	0	0	22105000	0	0	0	0	0	0	0	19552000	0	0	0	0	0	0	0	320190000	0	0	0	0	0	0	0	225260000
ARPAQPESAEDSQDSAPR	1910.87	MSMEG3754	MSMEG3754	2,3	6.2784e-87	332.56	60261000	946700	270840	4555900	573970	4927100	197890	0	126780	2891400	807490	8072400	803690	3883300	0	612370	0	2391700	0	0	691320	1061900	509140	0	0	0	0	21647000	867720	191480	0	949010	3282100
ARPEGANAAIIGR	1294.71	MSMEG2276	MSMEG2276	2,3	7.3123e-22	245.15	78052000	0	0	0	0	0	0	0	0	0	0	0	0	0	0	0	0	0	0	0	0	0	0	0	0	21754000	0	0	9972800	10393000	10207000	7724600	18001000
ARQINDYYNQLGDGILEYVGPLVEPGLQEKPLSIALR	4141.18	MSMEG3053	MSMEG3053	4	5.7324e-13	130.25	3994000	0	0	0	0	0	0	0	0	0	0	0	0	0	0	0	0	0	0	3994000	0	0	0	0	0	0	0	0	0	0	0	0	0
ARSDVLVSTDWAESNLKAPK	2186.13	MSMEG5789	MSMEG5789	3	2.7822e-07	181.54	1969900	0	0	0	1969900	0	0	0	0	0	0	0	0	0	0	0	0	0	0	0	0	0	0	0	0	0	0	0	0	0	0	0	0
ASAATDTEVGR	1076.51	MSMEG4757	MSMEG4757	2	4.8217e-52	300.35	2959500	0	0	0	0	0	0	0	0	0	0	0	0	0	0	0	0	0	868660	0	0	0	0	0	0	0	0	0	0	0	0	0	2090800
ASAEQFAPR	975.477	MSMEG0777	MSMEG0777	2	2.8408e-14	213.53	46653000	2304900	0	0	0	0	0	0	0	10818000	0	0	0	0	0	0	0	8773000	0	0	3909600	0	0	4825700	0	13709000	0	0	0	0	0	2312600	0
ASAIATTAPVVVGVDGSPASEK	2026.06	MSMEG3945	MSMEG3945	2	7.0612e-58	257.72	33340000	0	0	3093600	0	0	0	0	0	0	0	0	0	0	0	0	0	1431100	0	0	713330	0	0	0	0	15487000	0	0	0	0	0	5605100	7009800
ASAPGSSVQER	1087.53	MSMEG3080	MSMEG3080	2	3.8424e-10	196.11	19335000	0	0	0	0	0	0	0	0	0	0	0	0	0	0	0	0	8329400	3210900	0	2815300	4979700	0	0	0	0	0	0	0	0	0	0	0
ASDLFSQVVNSGPGSFLAK	1922.97	MSMEG0372	MSMEG0372	2,3	1.7235e-22	181.72	10227000	0	0	0	0	0	0	0	0	0	0	0	0	0	4454100	0	0	0	0	0	0	0	1254100	1627900	0	0	0	0	0	0	0	0	2890700
ASDSAAKPDSGSVATK	1490.72	MSMEG1881	MSMEG1881	2,3	4.0001e-24	240.2	8595100	0	0	0	0	0	0	0	0	0	0	0	0	0	0	0	0	6350700	0	0	2244400	0	0	0	0	0	0	0	0	0	0	0	0
ASEAAQQLLGK	1114.6	MSMEG0370	MSMEG0370	2	3.0009e-10	199.03	9224300	0	0	0	0	0	0	0	0	0	0	0	0	0	0	0	0	0	0	0	1217000	0	0	0	0	0	0	0	8007300	0	0	0	0
ASEAYIASGAHRPTPTITAR	2069.07	MSMEG0222	MSMEG0222	3	0.0010563	144.29	42534000	0	0	0	7077000	0	0	0	2557300	0	0	26970000	0	0	0	0	0	0	0	0	0	0	0	0	0	0	0	0	5930400	0	0	0	0
ASELLHATSR	1083.57	MSMEG4571	MSMEG4571	2,3	1.9049e-22	232.88	98473000	0	0	0	0	0	0	0	0	0	0	0	0	0	0	0	0	5138700	0	26919000	14314000	0	39208000	12893000	0	0	0	0	0	0	0	0	0
ASFDETKLAENYGAALDEVLR	2311.13	MSMEG1347	MSMEG1347	3	0.00077735	138.46	3514800	0	0	0	0	0	0	0	0	0	0	0	0	0	0	0	0	0	0	0	0	0	3514800	0	0	0	0	0	0	0	0	0	0
ASFEDAALTSVAR	1336.66	MSMEG3200	MSMEG3200	2	3.7873e-10	204.48	5717100	0	0	0	947910	0	0	0	0	0	0	0	0	0	0	0	0	0	0	0	0	0	0	0	0	0	0	0	0	4769100	0	0	0
ASGADLFDLTPDDDQK	1706.76	MSMEG2081	MSMEG2081	2	6.6172e-47	271.43	31182000	0	0	0	0	0	0	0	0	0	0	0	0	0	4243800	0	0	0	0	0	1448800	0	0	0	0	19040000	0	0	0	0	0	6449100	0
ASGAEIGR	759.388	MSMEG1524	MSMEG1524	2	2.917e-07	194.9	346340000	0	0	15107000	0	0	0	0	0	0	0	27539000	0	0	0	0	0	0	0	73693000	0	0	0	0	0	0	0	230000000	0	0	0	0	0
ASGAEIGRIPVDSIYSPVLK	2071.13	MSMEG1524	MSMEG1524	2,3	8.7289e-34	252.76	1994000000	0	0	114690000	0	0	0	0	0	0	0	352470000	0	0	0	0	0	0	0	1043100000	0	0	0	0	0	0	0	483740000	0	0	0	0	0
ASGDFVWDEEESEALR	1838.8	MSMEG2758	MSMEG2758	2,3	8.257e-87	331.42	955250000	0	0	77058000	0	0	0	0	0	0	0	309890000	0	0	0	0	0	0	0	96146000	640890	0	0	0	0	0	0	471510000	0	0	0	0	0
ASGLAAGIVDAGLSR	1356.74	MSMEG5485	MSMEG5485	2	9.0069e-11	201.3	1736900	0	0	0	0	0	0	0	0	0	0	0	0	0	0	1736900	0	0	0	0	0	0	0	0	0	0	0	0	0	0	0	0	0
ASGVDAVQAFYDAALELGAESLHAPR	2657.31	MSMEG0884	MSMEG0884	3,4	1.325e-45	255.82	121090000	2430000	2125400	2580000	722120	760740	1443900	0	1242000	13513000	3491600	8907900	6870800	2804400	0	45655000	5672500	7889300	4969800	0	0	1860300	0	7465800	690130	0	0	0	0	0	0	0	0
ASHSDIFDGIR	1216.58	MSMEG4938	MSMEG4938	2,3	0.0009927	139.86	11543000	0	0	0	0	0	0	0	0	0	0	0	0	3394500	8148500	0	0	0	0	0	0	0	0	0	0	0	0	0	0	0	0	0	0
ASHTAEVVLDNVR	1409.73	MSMEG0531	MSMEG0531	3	0.23194	58.674	3235600	0	0	0	0	0	0	0	0	0	0	0	0	0	0	0	0	3235600	0	0	0	0	0	0	0	0	0	0	0	0	0	0	0
ASHVIETWANVLDLLER	1965.03	MSMEG3897	MSMEG3897	3	1.7938e-17	221.59	6159100	0	0	0	0	0	0	0	0	0	0	0	0	0	0	0	0	0	0	0	0	0	0	0	0	5490500	0	0	668630	0	0	0	0
ASIIDTVANLAK	1214.69	MSMEG4485	MSMEG4485	2	4.9121e-31	267.02	12941000	0	0	0	0	0	0	0	0	0	0	0	0	0	0	0	0	2040200	0	0	1303600	0	2102700	0	0	0	0	0	0	7494600	0	0	0
ASLATDSWLSAASFQETTR	2040.98	MSMEG1368	MSMEG1368	2,3	0	387.95	4539100000	0	0	249190000	0	0	0	0	0	0	0	1385100000	0	0	0	0	0	0	0	862720000	2044100	0	0	0	0	6612400	0	2025800000	0	0	0	0	7569800
ASLDASLQDDLPEASR	1686.81	MSMEG5693	MSMEG5693	2	5.3461e-71	314.51	7796000	0	0	0	0	0	0	0	0	0	0	0	0	0	0	0	0	0	0	0	0	0	0	0	0	7796000	0	0	0	0	0	0	0
ASLEGNLAETENR	1402.67	CON__Q04695	CON__Q04695	2	0.047135	97.203	0	0	0	0	0	0	0	0	0	0	0	0	0	0	0	0	0	0	0	0	0	0	0	0	0	0	0	0	0	0	0	0	0
ASLENSLEETK	1219.59	CON__P02533;CON__P08779;CON__Q3ZAW8;CON__Q9Z2K1	CON__P02533	2	1.0823e-61	276.95	85999000	0	5652400	0	0	5694200	9404400	0	8294300	0	0	0	0	33397000	0	9003700	0	0	0	0	0	0	0	0	0	0	14553000	0	0	0	0	0	0
ASLGIISAAR	957.561	MSMEG3147	MSMEG3147	2	8.2659e-16	215.56	172220000	0	0	0	0	0	2067300	0	0	0	0	0	0	14344000	3893900	0	0	5136300	0	0	2871600	0	15887000	0	0	44081000	3621200	0	21613000	0	32998000	25704000	0
ASLIVATR	829.502	MSMEG2669	MSMEG2669	2	8.3084e-05	172.94	13125000	5713700	3494800	0	0	0	0	3916100	0	0	0	0	0	0	0	0	0	0	0	0	0	0	0	0	0	0	0	0	0	0	0	0	0
ASNLDQWR	988.473	MSMEG1334	MSMEG1334	2	0.048785	93.649	6416000	0	0	0	0	0	0	0	0	6416000	0	0	0	0	0	0	0	0	0	0	0	0	0	0	0	0	0	0	0	0	0	0	0
ASNSAITGAIDFDGR	1493.71	MSMEG0640	MSMEG0640	2	1.3088e-43	287.01	30182000	0	0	0	1344500	0	1758500	0	0	0	0	0	0	0	0	0	0	0	0	0	0	0	0	0	0	0	0	0	5637400	0	21441000	0	0
ASQLTQASEGSAK	1276.63	MSMEG3123	MSMEG3123	2	5.513e-41	280.23	5111800	0	0	0	0	0	0	0	0	0	0	0	2116700	2995100	0	0	0	0	0	0	0	0	0	0	0	0	0	0	0	0	0	0	0
ASSGLTDEALIQLLGR	1642.89	MSMEG0788	MSMEG0788	2	8.7923e-08	182.02	3271900	0	0	0	0	0	0	0	0	0	0	0	0	0	0	0	0	3271900	0	0	0	0	0	0	0	0	0	0	0	0	0	0	0
ASSLESIGR	918.477	MSMEG6392	MSMEG6392	2	0.03056	106.2	10492000	0	0	0	0	0	0	0	0	0	0	0	0	0	0	0	0	10492000	0	0	0	0	0	0	0	0	0	0	0	0	0	0	0
ASSTDTATDAASPAS	1351.57	MSMEG0750	MSMEG0750	2	9.0634e-55	289.45	5479300	0	0	0	0	0	0	0	0	937930	0	0	0	0	0	0	0	0	0	0	0	0	0	0	0	2084200	0	0	504030	1307100	0	646170	0
ASTATVVTEYR	1196.6	MSMEG1364	MSMEG1364	2	1.4459e-15	224.66	246390000	4472600	0	23022000	5615300	46424000	4544900	0	1922600	0	0	0	0	31736000	0	1899600	0	0	0	14607000	0	0	54847000	0	0	0	0	16369000	0	17967000	13832000	9134100	0
ASTYITGAVIPVDGGVSTIR	1976.06	MSMEG0121	MSMEG0121	2,3	5.3543e-25	230.05	116980000	0	0	0	0	0	0	0	0	0	0	0	0	0	0	0	0	28800000	0	0	0	2109800	3191600	0	0	27048000	0	0	12543000	25548000	12144000	5594900	0
ASVALELLTGPSLLILDEPTSGLDPALDR	2975.61	MSMEG1642	MSMEG1642	3	5.5061e-43	247.64	28333000	0	0	0	0	0	0	0	0	0	0	0	0	0	0	0	0	10533000	0	0	0	0	0	0	0	8435500	0	0	1285900	7004600	0	1074000	0
ASVCVLGPLVGR	1226.68	MSMEG4932	MSMEG4932	2	6.5612e-10	202.03	67593000	0	0	0	0	0	0	0	0	0	0	0	0	0	0	0	0	0	0	0	2445800	0	0	0	0	29786000	0	0	0	20695000	0	14667000	0
ASVDECK	807.343	MSMEG1367	MSMEG1367	2	0.0049726	151.29	8359200	0	0	0	0	0	0	0	0	0	0	2686700	0	0	0	0	0	0	0	4368400	0	0	0	0	0	0	0	1304100	0	0	0	0	0
ASVDECKDK	1050.47	MSMEG1367	MSMEG1367	2	5.2134e-09	202.2	13496000	0	0	703270	0	0	0	0	0	0	0	2937600	0	0	0	0	0	0	0	2821200	0	0	0	0	0	0	0	7033500	0	0	0	0	0
ASVDECKDKDMTYAAPLFVTAEFINNNTGEIK	3590.69	MSMEG1367	MSMEG1367	3,4	1.2646e-146	226.03	601230000	0	0	5042300	0	0	0	0	0	0	0	262500000	0	0	0	0	0	0	0	255650000	0	0	0	0	0	0	0	78037000	0	0	0	0	0
ASVEVAGEVSPETLIEVVETAGYTAHLPAPPQPETGGTEQDPEDR	4672.23	MSMEG5014	MSMEG5014	4	0.089762	40.384	1408600	0	0	0	0	0	0	0	0	0	0	0	0	0	0	0	0	1408600	0	0	0	0	0	0	0	0	0	0	0	0	0	0	0
ASVLGLDR	829.466	MSMEG6141	MSMEG6141	2	0.0093258	122.52	4650600	0	0	0	0	0	0	0	0	0	0	0	0	0	0	0	0	0	0	0	0	0	0	0	0	4650600	0	0	0	0	0	0	0
ASVNIKPLEDK	1212.67	MSMEG1582	MSMEG1582	2,3	1.5836e-09	193.28	185520000	25346000	4773900	0	0	0	0	0	2792700	0	0	0	0	0	0	0	0	23000000	0	0	0	0	95733000	9207100	0	0	2801200	0	0	0	10347000	11517000	0
ASVNIKPLEDKILVQANEAETTTASGLVIPDTAK	3535.9	MSMEG1582	MSMEG1582	4	3.9412e-05	90.899	22388000	0	0	0	0	0	0	0	0	0	0	0	0	0	0	0	0	0	0	0	5471000	0	16917000	0	0	0	0	0	0	0	0	0	0
ASVVYNHVVEGMLALTGYYAWHR	2635.3	MSMEG0358	MSMEG0358	3,4	3.3135e-37	261.31	174510000	0	0	0	0	0	0	0	0	13955000	0	0	0	0	0	0	0	153180000	0	0	0	0	0	0	0	7370500	0	0	0	0	0	0	0
ATAAAVLTEHDLDVAALPATVTVERPR	2786.49	MSMEG4959	MSMEG4959	4	2.1203e-08	138.82	10251000	0	0	0	0	0	0	0	0	0	0	0	0	0	0	0	0	10251000	0	0	0	0	0	0	0	0	0	0	0	0	0	0	0
ATADHTFALILAATR	1570.85	MSMEG2529	MSMEG2529	3	0.00040729	145.81	33559000	0	0	0	0	0	0	0	0	0	0	0	0	0	0	0	0	0	0	0	0	1295100	0	0	0	27947000	0	0	4316500	0	0	0	0
ATAEGLVAAK	929.518	MSMEG2520	MSMEG2520	2	2.02e-07	185.61	20539000	0	0	0	0	0	0	0	0	0	0	0	0	0	0	0	0	4050500	0	0	6204800	3228700	7055200	0	0	0	0	0	0	0	0	0	0
ATAENEFVVLK	1219.64	CON__P78386	CON__P78386	2	2.0976e-10	202.16	4913600	0	0	0	0	0	0	0	0	0	0	0	0	0	0	0	0	0	0	0	0	0	0	0	0	0	0	0	4913600	0	0	0	0
ATAENEFVVLKKDVDCAYLR	2340.18	CON__P78386	CON__P78386	3	0.060584	99.663	122540000	0	0	0	40359000	0	24458000	0	0	0	0	0	0	0	0	0	0	0	0	0	8575100	0	0	0	39964000	0	0	0	0	0	9187800	0	0
ATAGGVTDDASLVEQLGTPVQIVDGDPLAFK	3083.57	MSMEG6076	MSMEG6076	3	1.5089e-34	220.69	4301700	0	0	0	0	0	0	0	0	0	0	0	0	0	4301700	0	0	0	0	0	0	0	0	0	0	0	0	0	0	0	0	0	0
ATALALAAAGAELYLTDR	1789.96	MSMEG1011;MSMEG2291	MSMEG1011	2,3	9.5463e-88	339.58	52159000	0	0	0	0	0	0	0	0	0	0	0	0	0	0	0	0	1471500	0	0	0	0	0	0	0	18785000	1377400	0	11836000	14419000	0	0	4270800
ATALALAAAGAELYLTDRDADGLVQTVADAR	3101.6	MSMEG1011;MSMEG2291	MSMEG1011	3	1.5539e-09	133.27	0	0	0	0	0	0	0	0	0	0	0	0	0	0	0	0	0	0	0	0	0	0	0	0	0	0	0	0	0	0	0	0	0
ATALNLAIDK	1028.59	MSMEG5639	MSMEG5639	2	0.13582	91.961	1143200	0	0	0	0	0	0	0	0	0	0	0	0	0	0	0	0	0	0	0	1143200	0	0	0	0	0	0	0	0	0	0	0	0
ATAQPVEDAIVPILDIVDHPPAEPLTAVVEGR	3331.77	MSMEG6848	MSMEG6848	3	1.8314e-06	101.73	1187500	0	0	0	0	0	0	0	0	0	0	0	0	0	0	0	0	0	0	0	0	0	0	0	0	1187500	0	0	0	0	0	0	0
ATASIAEFDER	1208.57	MSMEG0977	MSMEG0977	2	1.278e-51	288.11	251950000	2057300	0	0	0	0	0	0	0	21956000	0	0	0	0	0	0	0	142790000	0	0	0	0	0	0	0	85149000	0	0	0	0	0	0	0
ATATAIDEAGGVAHAYGLDVADPDAVQR	2753.33	MSMEG4280	MSMEG4280	3	3.3903e-59	287.37	33389000	0	0	0	0	0	0	0	0	0	0	0	0	0	0	0	0	0	0	0	0	1034000	0	0	0	26502000	0	0	5852600	0	0	0	0
ATATSPTHVDSTTSGNQFR	1976.92	MSMEG1530	MSMEG1530	3	1.4123e-08	188.59	12449000	0	0	0	0	0	0	0	0	0	0	0	0	0	0	0	0	0	0	0	0	0	0	0	0	5101200	0	0	0	5387900	0	1960300	0
ATAVADIAEQFK	1262.65	MSMEG1364	MSMEG1364	2	1.6035e-22	247.29	134960000	0	3637800	0	7682000	61947000	0	0	2834800	0	0	0	0	0	24854000	0	0	0	0	0	4145600	0	10155000	0	0	0	4163200	0	7274100	8266000	0	0	0
ATDNDIVIPDVLASR	1597.83	MSMEG1642	MSMEG1642	2	3.4292e-16	220.59	116290000	0	0	0	653440	0	0	0	0	0	0	0	10170000	0	0	0	0	13600000	0	0	0	5106700	10055000	4313700	0	40530000	0	0	0	31857000	0	0	0
ATDPRPEVADQVASLGGEYLAVDDSGEVAEVSK	3373.62	MSMEG0110;MSMEG4109	MSMEG0110	3	3.7856e-27	184.3	22470000	0	0	0	0	0	0	0	0	0	0	0	0	0	0	0	0	0	0	0	0	0	0	0	0	10673000	0	0	0	11797000	0	0	0
ATDTELPR	901.451	MSMEG4268	MSMEG4268	2	0.0048034	147.19	5556700	0	0	0	0	0	0	0	0	0	0	0	0	0	0	0	0	2936000	0	0	2620700	0	0	0	0	0	0	0	0	0	0	0	0
ATEDYISGR	1010.47	MSMEG5779	MSMEG5779	2	4.6225e-28	249.03	79459000	0	0	0	1116500	0	595050	0	0	0	0	0	0	0	0	0	2870300	5722000	0	0	2712900	4473900	7561700	0	0	13884000	1987400	0	8275000	0	22315000	7944900	0
ATEGFTAALPGQR	1317.67	MSMEG6471	MSMEG6471	2	2.2407e-30	253.79	269480000	0	0	0	0	0	2524600	0	0	16187000	0	0	0	0	0	0	0	23238000	0	0	5650100	7440700	16255000	0	0	74450000	6910300	0	39628000	43553000	33641000	0	0
ATEISYER	967.461	MSMEG0082	MSMEG0082	2	0.0024254	144.12	4108000	0	0	0	0	0	0	0	0	0	0	0	0	0	0	0	0	4108000	0	0	0	0	0	0	0	0	0	0	0	0	0	0	0
ATEYNNAAEAFAAQLVTAEQSVEDLK	2782.33	MSMEG2695	MSMEG2695	3	5.1309e-46	263.54	42373000	0	0	4294800	0	0	0	0	2068800	0	0	0	0	7001400	0	6237700	0	6759500	3677200	0	920240	1019500	2565000	0	1029900	6799100	0	0	0	0	0	0	0
ATFCQPQVASFGLTEEQAR	2139.01	MSMEG0903	MSMEG0903	2,3	5.9172e-25	238.19	5540700	0	0	0	0	0	0	0	0	0	0	0	0	0	0	0	0	5540700	0	0	0	0	0	0	0	0	0	0	0	0	0	0	0
ATFCQPQVASFGLTEEQARDEGYDVK	2945.35	MSMEG0903	MSMEG0903	3	0.00021338	105.06	12357000	0	0	0	0	0	0	0	0	0	0	0	0	0	0	0	0	0	0	0	503810	0	0	0	0	0	0	0	0	0	0	0	11853000
ATFFEADGQVFQKPLDYSELEVPLYDVR	3275.6	MSMEG0400	MSMEG0400	3	4.6767e-21	202.73	76384000	0	0	0	2177600	0	0	0	0	0	0	0	0	0	0	0	0	0	0	0	420250	737000	1121600	0	0	14980000	0	0	10855000	0	21899000	5660700	18532000
ATFGLVNPGPSAEELR	1656.85	MSMEG0053	MSMEG0053	2	1.5356e-24	237.59	119700000	0	0	0	0	0	0	0	0	0	0	0	0	0	0	0	0	5582600	0	0	1692900	3789200	0	0	0	20687000	0	0	14019000	47716000	20207000	0	6008700
ATFIVDPNNEVQFVSVTAGSVGR	2406.22	MSMEG4891	MSMEG4891	2,3	1.9394e-204	306.06	1450900000	76443000	62632000	48397000	216350000	47655000	45857000	13220000	14754000	28256000	41059000	0	42493000	18748000	86169000	86910000	84667000	21418000	0	7785600	8222100	0	0	4554200	0	114910000	80689000	15949000	94379000	61198000	35344000	25222000	67619000
ATGGGLSSVGGGSSTIK	1434.73	CON__P04259	CON__P04259	2	1.4113e-08	188.44	1258900	0	0	0	0	0	0	0	0	0	0	0	0	0	0	1258900	0	0	0	0	0	0	0	0	0	0	0	0	0	0	0	0	0
ATGLGWAGGYVGHGVTATNLAGR	2185.1	MSMEG6471	MSMEG6471	2,3	4.5997e-49	286.97	588960000	0	0	0	7568200	2623100	4054000	0	0	0	0	0	7129200	0	0	0	6813200	61698000	36501000	0	9263200	7266800	12990000	5927700	1554800	188520000	13075000	0	63185000	64500000	42556000	32992000	20743000
ATGRPGESPFVK	1244.65	MSMEG4262	MSMEG4262	2,3	0.00070565	155.48	40826000	3178200	0	0	0	0	0	0	0	0	0	0	0	0	0	0	0	2240700	0	0	0	0	0	0	0	23267000	2003300	0	0	10137000	0	0	0
ATGSALIEVSERPGVTIETVER	2313.22	MSMEG3123	MSMEG3123	3	1.4333e-05	157.11	4409400	0	0	0	0	0	0	0	0	0	0	0	0	0	0	0	0	0	0	0	0	0	0	0	0	0	0	0	0	0	4409400	0	0
ATGVAPQIVDEPFIIGVVGPAFSGETK	2698.42	MSMEG3247	MSMEG3247	3	5.7079e-28	225.2	44728000	1554700	0	0	0	0	0	0	734420	6173100	0	0	0	9599500	15736000	679510	0	0	0	0	2146100	0	0	4893200	2232600	0	979470	0	0	0	0	0	0
ATGWYGSNSYIAAK	1487.7	MSMEG3263	MSMEG3263	2	0.0078585	118.52	4257000	0	0	0	0	0	0	0	0	0	0	0	0	0	0	0	0	4257000	0	0	0	0	0	0	0	0	0	0	0	0	0	0	0
ATHDLIFAR	1042.56	MSMEG2070	MSMEG2070	2,3	0.002778	143.03	5218400	0	0	0	0	0	0	0	0	0	0	0	0	0	0	2350100	0	2868300	0	0	0	0	0	0	0	0	0	0	0	0	0	0	0
ATISELVLVPGPTALLAPK	1889.12	MSMEG5691	MSMEG5691	3	0.004719	118.21	1492200	0	0	0	0	0	0	0	0	0	0	0	0	0	0	0	0	0	0	0	0	0	0	0	0	0	0	0	0	0	0	0	1492200
ATITDPR	772.408	MSMEG1438	MSMEG1438	2	0.036871	91.041	48866000	0	0	0	0	0	0	0	0	0	0	0	0	0	0	0	0	8321800	0	11885000	4498800	24160000	0	0	0	0	0	0	0	0	0	0	0
ATLESICYQSR	1326.62	MSMEG6759;MSMEG6229	MSMEG6759	2	1.4723e-40	284.28	1451500000	13103000	0	3930100	16694000	7800800	7180500	7105200	0	61211000	0	0	8677200	19239000	5454200	2423500	0	68607000	8312100	0	18255000	21141000	53422000	24298000	0	197430000	16378000	0	162030000	210370000	175680000	178290000	164450000
ATLGNMSPEFGSTAAIFPIDEETINYLR	3056.48	MSMEG3143	MSMEG3143	3	1.6971e-36	237.6	10055000	0	0	0	0	0	0	0	0	0	0	0	0	6455400	0	0	0	3599900	0	0	0	0	0	0	0	0	0	0	0	0	0	0	0
ATPALNAVLDSLTDQR	1683.88	MSMEG2261	MSMEG2261	3	0.001974	126.48	3266400	0	0	0	0	0	0	0	0	0	0	0	0	0	3266400	0	0	0	0	0	0	0	0	0	0	0	0	0	0	0	0	0	0
ATPEALVESALWEASLFEEHGFGDIK	2845.38	MSMEG2580	MSMEG2580	3	1.0531e-06	126.4	2820100	0	0	0	0	0	0	0	0	0	0	0	0	0	0	0	0	0	0	0	0	0	0	0	0	2820100	0	0	0	0	0	0	0
ATPLTELPWVGHR	1475.79	MSMEG6471	MSMEG6471	2,3	1.4527e-09	190.46	367680000	0	0	0	0	0	0	0	0	0	0	0	0	0	0	0	0	218380000	0	0	11021000	0	19221000	0	0	72309000	0	0	19732000	0	16479000	10537000	0
ATPPQRPDRPGGR	1403.74	MSMEG2110	MSMEG2110	3	0.1327	59.418	2567000	0	0	0	0	0	0	0	0	0	0	0	0	0	0	0	0	0	0	0	0	0	0	2567000	0	0	0	0	0	0	0	0	0
ATQEDPWR	1001.46	MSMEG3833	MSMEG3833	2	3.1935e-07	196.99	27878000	0	0	0	0	0	0	0	0	0	0	0	0	0	0	1074000	0	0	0	0	0	0	0	0	0	0	0	0	5885600	0	13366000	7552300	0
ATQGNIDAIR	1057.55	MSMEG5100	MSMEG5100	2	8.8319e-23	241.4	44655000	0	0	0	0	0	0	0	0	0	0	0	0	0	0	0	0	0	0	0	0	0	0	0	0	14924000	0	0	8119600	3803100	12987000	4821700	0
ATQLSPEHPVLVDR	1560.83	MSMEG3047	MSMEG3047	2,3	8.8393e-16	224.67	8438400	0	0	0	0	0	0	0	0	0	0	0	0	0	0	0	0	4746500	0	0	0	0	0	0	0	3691900	0	0	0	0	0	0	0
ATQSLLQADLVLAEQVISDHEK	2407.26	MSMEG5776	MSMEG5776	3	9.6983e-09	170.38	20661000	0	0	0	0	0	0	0	0	0	0	0	0	0	0	0	0	5376700	0	3535900	1142100	0	0	0	0	5492700	798300	0	4315600	0	0	0	0
ATSALVDVDSATWAR	1561.77	MSMEG2606	MSMEG2606	2	1.6297e-43	286.74	44020000	12128000	6571700	0	5156300	12005000	0	0	8159600	0	0	0	0	0	0	0	0	0	0	0	0	0	0	0	0	0	0	0	0	0	0	0	0
ATSASAGYSSAAR	1198.56	MSMEG0222	MSMEG0222	2	2.5725e-06	179.93	465940	0	0	0	0	0	0	0	0	0	0	0	0	0	0	0	0	0	0	0	0	0	0	0	0	0	0	319130	0	0	0	0	146810
ATSGDNHLGGDDWDDR	1729.69	MSMEG0709	MSMEG0709	2,3	3.5617e-87	313.54	1677100000	49442000	39842000	46709000	45416000	39142000	45819000	34633000	25545000	75210000	24217000	50329000	14453000	67449000	0	15179000	28192000	21778000	25821000	14441000	21549000	0	0	9847100	24131000	46104000	30663000	0	67617000	34207000	146090000	84148000	549140000
ATSGVATTVTDLLGQLQR	1829.98	MSMEG0400	MSMEG0400	2,3	1.1147e-24	236.78	28249000	0	0	0	0	0	0	0	0	0	0	0	0	0	0	0	0	0	0	0	0	0	702400	0	0	3813900	0	0	8575000	0	12001000	0	3157300
ATTELAVDNR	1088.55	MSMEG0791	MSMEG0791	2	9.4289e-05	159.83	24172000	0	0	0	0	0	0	0	0	0	0	0	0	0	0	0	0	0	7885600	0	2205000	0	0	0	0	11595000	0	0	0	0	0	2486900	0
ATTFYDDPDVLAK	1454.69	MSMEG2937	MSMEG2937	2	2.4912e-06	180.24	23265000	0	0	0	0	0	0	0	0	5204000	0	0	0	5647000	0	0	0	0	0	0	0	0	0	0	0	0	1550100	0	0	0	10864000	0	0
ATVESLAENTSDAQVAPLLWAAVAGVPGVLVYR	3366.78	MSMEG4310	MSMEG4310	3,4	3.4218e-21	157.73	15074000	0	0	0	0	0	0	0	0	0	0	0	0	0	0	0	0	3244500	0	0	0	0	0	0	0	11829000	0	0	0	0	0	0	0
ATVGEVGNAEQSNINWGK	1872.9	MSMEG1439	MSMEG1439	2,3	2.4251e-151	355.43	317600000	0	0	0	0	0	0	0	4733300	0	0	0	7202300	0	5707400	29873000	7622900	0	0	18497000	3586000	14439000	33545000	0	0	0	0	67296000	19054000	75537000	0	0	30509000
ATVGLASGALGATPSDAADFIEAVR	2359.2	MSMEG3632	MSMEG3632	3	2.0336e-39	226.72	14338000	0	0	0	0	0	0	0	0	0	0	0	0	3929300	6840300	0	0	0	0	0	1006200	0	0	2562200	0	0	0	0	0	0	0	0	0
ATVLAIADELTEDGLVLR	1898.04	MSMEG4535	MSMEG4535	2	1.5803e-44	274.17	378870	0	0	0	0	0	0	0	0	0	0	0	0	0	0	378870	0	0	0	0	0	0	0	0	0	0	0	0	0	0	0	0	0
ATVTSPAGTTAAGLR	1372.73	MSMEG0943	MSMEG0943	2	0.00063728	141.54	3584400	0	0	0	0	0	0	0	0	2862000	0	0	0	0	0	0	0	0	0	0	722380	0	0	0	0	0	0	0	0	0	0	0	0
ATVVALAEGLQTTFWR	1761.94	MSMEG6661	MSMEG6661	3	2.0244e-11	191.06	1804900	0	0	0	0	0	0	0	0	0	0	0	0	0	0	0	0	0	0	0	0	0	0	0	0	0	0	0	1804900	0	0	0	0
AVAAALQAGYR	1089.59	MSMEG2408	MSMEG2408	2	0.0011475	137.98	3518900	0	0	0	0	0	0	0	0	0	0	0	0	0	0	0	0	2324300	0	0	0	0	0	1194700	0	0	0	0	0	0	0	0	0
AVADAPPPVDDNTHNEIAGALMAALAAGDMDGVVR	3443.64	MSMEG1666	MSMEG1666	3,4	3.573e-42	201.66	1053500000	0	0	0	97361000	0	0	0	0	0	0	0	247480000	0	0	0	0	0	0	0	287110000	0	0	0	0	0	0	0	421560000	0	0	0	0
AVADAPWDEQLLADVAAVR	2009.02	MSMEG2350	MSMEG2350	2,3	1.5117e-52	247.46	10807000	2453600	3357300	1001700	0	0	0	2706000	796580	0	0	0	0	0	0	491420	0	0	0	0	0	0	0	0	0	0	0	0	0	0	0	0	0
AVADEFTAK	950.471	MSMEG5912	MSMEG5912	2	0.17763	65.347	4066900	0	0	0	0	0	0	0	0	0	0	0	0	0	0	0	0	4066900	0	0	0	0	0	0	0	0	0	0	0	0	0	0	0
AVADSEQIIAR	1171.62	MSMEG0916	MSMEG0916	2	8.7537e-07	174.77	1844000	0	0	0	0	1844000	0	0	0	0	0	0	0	0	0	0	0	0	0	0	0	0	0	0	0	0	0	0	0	0	0	0	0
AVAECDDWEDLR	1477.61	MSMEG0594	MSMEG0594	2	0.00016701	158.4	7229400	0	0	0	0	0	0	0	0	0	0	0	0	0	0	0	0	0	0	0	0	0	0	0	0	7229400	0	0	0	0	0	0	0
AVAEGVER	829.429	REV__MSMEG0116	REV__MSMEG0116	2	0.043231	96.492	5082500	0	0	0	0	0	0	0	0	0	0	0	0	0	0	0	0	0	0	0	5082500	0	0	0	0	0	0	0	0	0	0	0	0
AVAELLATAGVK	1141.67	MSMEG0690	MSMEG0690	2	4.2504e-10	204.64	40824000	0	0	0	0	0	0	0	0	0	0	0	0	0	0	0	0	4809500	0	0	0	0	0	0	0	22249000	0	0	0	13765000	0	0	0
AVAEQLADEAAELVLR	1696.9	MSMEG2762	MSMEG2762	2,3	4.9317e-45	285.75	334390000	0	530730	0	5538900	0	2447900	0	0	9131000	563050	0	1506500	1422400	0	0	5404300	4338700	0	0	1784800	1400600	2795000	819510	0	75928000	7296400	0	46934000	70024000	46213000	19137000	31169000
AVAETAAAK	830.45	MSMEG5590	MSMEG5590	2	0.10029	82.279	57953000	0	0	0	0	0	0	0	0	0	0	0	0	0	0	0	0	0	0	57953000	0	0	0	0	0	0	0	0	0	0	0	0	0
AVAGLSVRPGYVLSDGFR	1863	MSMEG2442	MSMEG2442	3	0.062504	101.42	2144400	0	0	0	0	0	0	0	0	0	0	0	0	0	0	0	0	0	0	0	0	0	0	0	0	0	0	0	0	2144400	0	0	0
AVAQCTGSELVR	1289.64	MSMEG4583	MSMEG4583	2	4.0894e-06	170.66	78473000	0	0	0	0	0	0	433320	0	0	0	0	0	0	0	0	0	0	0	0	1672700	0	3843100	0	0	13317000	1246700	0	7156400	16002000	18820000	11849000	4132900
AVAVQLGYDFLPGTTVNR	1920.01	MSMEG5273	MSMEG5273	2,3	3.264e-37	266.23	1007000000	222740000	176810000	0	197380000	193120000	175450000	5581400	0	0	0	0	0	0	31012000	0	0	0	0	0	0	0	1346500	0	0	0	0	0	0	0	0	3607200	0
AVAVTHR	752.429	MSMEG3715	MSMEG3715	2	0.037121	90.986	4663200	0	0	0	0	556760	0	0	0	0	0	0	0	0	0	0	0	0	0	0	0	0	0	0	0	0	0	0	0	4106500	0	0	0
AVCRDEDPELFFPVGNSGPALAQIADAK	2986.45	MSMEG1919	MSMEG1919	3,4	3.5667e-58	285.87	44290000	0	0	25041000	0	0	0	0	0	0	0	0	0	0	0	0	0	0	0	19250000	0	0	0	0	0	0	0	0	0	0	0	0	0
AVDAEDLAER	1087.51	MSMEG2014	MSMEG2014	2	9.1756e-07	170.89	4327300	0	0	0	0	0	0	0	0	0	0	0	0	0	0	0	0	0	0	0	0	0	0	0	0	4327300	0	0	0	0	0	0	0
AVDAGVSAISVSNHGGNNLDGTPAAIR	2562.28	MSMEG1424	MSMEG1424	2,3	1.4021e-57	280.2	380380000	0	0	0	0	0	0	0	0	0	0	0	0	0	0	0	0	14339000	13761000	0	3038500	4485000	12757000	0	1312000	126830000	7111600	0	24920000	131310000	15616000	24903000	0
AVDDISFELR	1163.58	MSMEG4997	MSMEG4997	2	8.207e-07	172.88	7911200	0	0	0	0	0	0	0	0	0	0	0	0	0	0	0	0	0	0	0	0	0	0	0	0	7911200	0	0	0	0	0	0	0
AVDDVEAGGLVEGR	1385.68	MSMEG1567	MSMEG1567	2	0.0015351	136.33	11272000	0	0	0	0	0	0	0	0	0	0	0	0	0	0	0	0	0	0	0	0	0	0	0	0	8398300	0	0	2874100	0	0	0	0
AVDGVFTDDPR	1190.56	MSMEG2540	MSMEG2540	2	0.019431	108.35	4922800	0	0	0	0	0	0	0	0	0	0	0	0	0	0	0	0	0	0	0	1972500	2950300	0	0	0	0	0	0	0	0	0	0	0
AVDGVSFDLK	1049.54	MSMEG0640	MSMEG0640	2	0.12917	93.096	9657800	0	0	0	0	0	0	0	0	0	0	0	0	0	0	0	0	0	0	0	0	0	0	0	0	0	0	0	0	0	9657800	0	0
AVDLLQTCSAALSSTPRPER	2171.1	MSMEG1854	MSMEG1854	3	0.011499	116.51	23488000	0	0	0	0	0	0	0	0	0	0	0	0	0	0	0	0	8175600	0	0	0	4529500	0	0	0	10782000	0	0	0	0	0	0	0
AVDVVLLNK	969.586	MSMEG2271	MSMEG2271	2	0.00043017	159.58	162830000	0	0	0	3641100	0	0	0	0	0	0	0	0	0	0	0	0	16079000	0	0	3315600	3936900	5961700	0	0	19719000	0	0	31980000	14482000	44598000	9976100	9135700
AVEAGAEVVMELADQFWGDR	2192.02	MSMEG5680	MSMEG5680	3	8.4023e-17	218.12	600210	0	0	0	0	0	0	0	0	0	0	0	0	0	0	600210	0	0	0	0	0	0	0	0	0	0	0	0	0	0	0	0	0
AVEAIDSGAAEQLLAR	1612.84	MSMEG4258	MSMEG4258	2,3	4.9317e-45	285.75	108100000	0	0	0	0	0	0	0	0	0	0	0	0	0	0	0	0	2540900	0	0	3623100	0	0	0	0	33495000	2490000	0	13614000	26603000	8800800	16928000	0
AVEAVLDEIAPQVIGLSADDQR	2308.19	MSMEG5415	MSMEG5415	2,3	1.1331e-27	245.92	150090000	2341700	0	0	3274400	0	6712300	0	0	13908000	0	0	6652800	11983000	32662000	1258400	2266500	0	0	0	4708800	3529100	7109000	2436000	2799100	0	0	0	39573000	0	0	0	8880200
AVEDQRDADLEAR	1486.7	MSMEG1368	MSMEG1368	2,3	4.9598e-15	225.97	217610000	0	0	16176000	0	0	0	0	0	0	0	130220000	0	0	0	0	0	0	0	40469000	0	0	0	0	0	0	0	30752000	0	0	0	0	0
AVEEALLIK	984.586	MSMEG2351	MSMEG2351	2	0.0047417	135.71	54425000	4388100	0	0	0	0	0	0	0	0	0	0	0	0	0	0	0	22532000	0	0	0	0	0	25401000	0	0	2104400	0	0	0	0	0	0
AVEKVTETLLK	1229.72	MSMEG0880	MSMEG0880	3	0.16161	99.283	3285200	0	0	0	0	0	0	0	0	0	0	0	0	0	0	0	0	0	0	0	0	0	3285200	0	0	0	0	0	0	0	0	0	0
AVELFKPLAAK	1185.71	MSMEG5798	MSMEG5798	2,3	1.7455e-06	180.97	243690000	0	0	0	0	0	0	0	0	0	0	0	0	0	0	0	0	0	0	0	3596500	0	0	0	0	55622000	0	0	29240000	51716000	43952000	13413000	46155000
AVELLDLVGIAQPER	1621.9	MSMEG4997	MSMEG4997	2	7.6575e-07	178.14	11065000	0	0	0	0	0	0	0	0	0	0	0	0	0	0	0	0	0	0	0	0	0	0	0	0	7451000	0	0	3613900	0	0	0	0
AVEMFYDDDADLSIIQGR	2056.94	MSMEG2374	MSMEG2374	2	4.5241e-19	199.08	0	0	0	0	0	0	0	0	0	0	0	0	0	0	0	0	0	0	0	0	0	0	0	0	0	0	0	0	0	0	0	0	0
AVENFPISFR	1178.61	MSMEG5240	MSMEG5240	2	0.020151	107.06	49771000	0	0	0	0	0	0	0	0	0	0	0	0	12595000	23842000	0	0	13334000	0	0	0	0	0	0	0	0	0	0	0	0	0	0	0
AVESNQLGETLSLLVVSQESLFK	2490.32	MSMEG1260	MSMEG1260	3	3.8455e-14	203.26	4626600	0	0	0	0	0	0	0	0	0	0	0	0	0	0	0	0	0	0	0	0	749170	1346200	0	0	1794500	0	0	736660	0	0	0	0
AVESPEPPAFLLLGSDALSAYR	2302.18	MSMEG2026	MSMEG2026	3	2.7847e-24	195.97	1528000	0	0	0	0	0	0	0	0	0	0	0	0	1528000	0	0	0	0	0	0	0	0	0	0	0	0	0	0	0	0	0	0	0
AVETGFLEHLWNAPTK	1811.92	MSMEG3770	MSMEG3770	3	4.0716e-05	152.99	195870000	0	0	0	3044100	0	0	0	0	0	0	0	0	7956200	0	0	0	80653000	0	3491100	3301300	0	0	0	0	16944000	2436300	0	12785000	45698000	19557000	0	0
AVETVTTDHVTTAFAHPVTVTYDEGR	2816.36	MSMEG3215	MSMEG3215	3	2.5662e-20	190.57	5567500	0	0	0	0	0	0	0	0	0	0	0	0	0	0	0	0	0	0	0	0	0	0	0	0	5567500	0	0	0	0	0	0	0
AVFPSIVGR	944.544	CON__P60712	CON__P60712	2	0.017941	115.7	2284400	0	0	0	0	2284400	0	0	0	0	0	0	0	0	0	0	0	0	0	0	0	0	0	0	0	0	0	0	0	0	0	0	0
AVFTSLQQQIGYETIK	1824.96	MSMEG3149	MSMEG3149	2	9.4339e-88	345.3	3602600	0	0	0	0	0	0	0	0	0	0	0	0	0	0	0	0	0	0	0	0	0	0	0	0	3602600	0	0	0	0	0	0	0
AVGAVLSR	771.46	MSMEG4962	MSMEG4962	2	0.047588	94.262	75395000	0	0	0	0	0	0	0	0	0	0	43798000	0	0	0	0	0	0	0	31597000	0	0	0	0	0	0	0	0	0	0	0	0	0
AVGAVSTALR	943.545	MSMEG3930	MSMEG3930	3	0.11592	95.358	180640000	0	0	0	0	0	0	0	0	0	0	0	0	0	0	0	0	0	0	180640000	0	0	0	0	0	0	0	0	0	0	0	0	0
AVGIDLGTTNSVVAVLEGGDPVVVANSEGSR	2981.53	MSMEG0709	MSMEG0709	2,3,4	4.9236e-44	247.69	495950000	9036100	5445300	5858100	5014900	4171200	11627000	10021000	7681200	8759600	0	0	0	3847200	0	0	7695200	0	1217600	0	0	778020	1158600	2651300	4002400	9080800	19202000	0	42295000	0	50592000	11295000	274520000
AVGLGFSQGGSENNYER	1783.81	MSMEG6091	MSMEG6091	2	2.8763e-25	246.34	14587000	0	0	0	2651700	0	0	0	0	0	0	0	0	0	0	0	0	0	0	0	1253800	0	0	0	2151200	7125500	1405300	0	0	0	0	0	0
AVGPEGSVTSYEVR	1449.71	MSMEG3906	MSMEG3906	2	0.011124	111.83	7449300	0	0	0	0	0	0	0	0	0	0	0	0	0	0	0	0	0	0	0	0	0	0	0	0	0	0	0	0	0	0	0	7449300
AVGTNTLSGSEEMGDK	1594.71	MSMEG4598	MSMEG4598	2	3.0831e-58	307.32	9659100	0	0	0	0	0	0	0	0	0	0	0	0	0	0	0	0	9659100	0	0	0	0	0	0	0	0	0	0	0	0	0	0	0
AVGTTPGELR	999.535	MSMEG1444	MSMEG1444	2	0.00011398	157.66	80793000	8884100	5577300	7321600	9354900	10773000	4598500	856480	5431400	10387000	0	0	0	0	0	12464000	0	0	0	0	0	0	0	0	0	0	1935000	0	0	0	3209300	0	0
AVHAALHTASSAAR	1361.72	MSMEG5158	MSMEG5158	2,3	1.8159e-22	240.6	945910	0	0	0	0	0	0	0	0	0	0	0	0	0	0	0	0	0	0	0	0	0	0	0	0	0	0	0	0	945910	0	0	0
AVHADGSSINVAGTLSGPQLVEK	2249.17	MSMEG2378	MSMEG2378	3	8.9015e-07	161.08	12013000	0	0	0	0	0	0	0	0	0	0	0	0	0	6116400	0	0	5896200	0	0	0	0	0	0	0	0	0	0	0	0	0	0	0
AVIAELVQSLR	1197.71	MSMEG2372	MSMEG2372	2	8.8857e-05	155.97	2746400	0	0	0	0	0	0	0	0	0	0	0	0	0	0	0	0	1165300	0	0	0	0	1581100	0	0	0	0	0	0	0	0	0	0
AVIDALK	728.443	MSMEG4283	MSMEG4283	2	0.023477	104.21	18362000	0	0	0	0	0	0	0	0	0	0	0	0	0	0	0	0	4291700	0	0	2409400	0	0	0	0	3401400	0	0	0	0	8259300	0	0
AVIDGVEQLVHDGSALQYPAPNK	2420.23	MSMEG6256	MSMEG6256	3	1.3954e-06	155.94	15414000	0	0	0	0	0	0	0	0	0	0	0	0	0	0	0	0	3829100	0	2400000	0	0	0	9185200	0	0	0	0	0	0	0	0	0
AVIDTAR	744.413	MSMEG3021	MSMEG3021	2	0.004383	160.03	469310000	0	0	0	0	0	0	0	0	0	0	0	0	0	0	0	0	0	0	0	0	458700000	5359400	0	0	0	0	0	0	0	5247700	0	0
AVIHGTYEQK	1144.59	MSMEG4199	MSMEG4199	2,3	0.0019543	136.32	6139200	0	0	0	0	0	0	0	0	0	0	0	0	2851800	0	0	0	3287400	0	0	0	0	0	0	0	0	0	0	0	0	0	0	0
AVIISEPFLVATPVLEEK	1954.1	MSMEG5435	MSMEG5435	3	4.9482e-05	156.17	2538300	0	0	0	0	0	0	0	0	0	0	0	0	0	2538300	0	0	0	0	0	0	0	0	0	0	0	0	0	0	0	0	0	0
AVILATGVDYR	1176.65	MSMEG1516	MSMEG1516	2	4.0518e-30	257.88	147470000	0	0	0	0	0	0	0	0	0	0	0	0	0	0	0	0	0	0	0	1178600	0	0	0	0	22569000	0	0	41340000	0	67953000	0	14425000
AVIPANHNHPESEPMIIGK	2053.04	MSMEG0826	MSMEG0826	4	0.17233	64.52	4298800	0	0	0	0	0	0	0	0	0	0	0	0	0	0	0	0	4298800	0	0	0	0	0	0	0	0	0	0	0	0	0	0	0
AVISGAQK	772.444	MSMEG2389	MSMEG2389	2	0.0056992	130.22	2867400	0	0	0	0	0	0	0	0	0	0	0	0	0	0	0	0	0	0	0	0	0	0	0	2094300	0	0	773120	0	0	0	0	0
AVISGAQKLPADGPAVK	1620.92	MSMEG2389	MSMEG2389	3	0.066826	102.38	42730000	0	0	0	0	0	0	0	0	0	0	0	0	0	0	0	0	0	0	0	3488700	0	39241000	0	0	0	0	0	0	0	0	0	0
AVISGAQKLPADGPAVKR	1777.02	MSMEG2389	MSMEG2389	3	0.0065282	130.4	29877000	0	0	0	0	0	0	0	0	0	0	0	0	0	0	0	0	0	0	0	0	3230100	26647000	0	0	0	0	0	0	0	0	0	0
AVITESFER	1050.53	MSMEG3143	MSMEG3143	2	0.00042187	159.79	22961000	0	0	0	0	0	0	0	0	0	0	0	0	0	0	0	0	14839000	0	0	0	0	0	8121700	0	0	0	0	0	0	0	0	0
AVLECAGVHDILAK	1494.79	MSMEG1472	MSMEG1472	2,3	3.1354e-06	170.52	136440000	0	0	0	0	0	0	0	0	0	0	0	0	0	0	0	0	10200000	0	8242600	9127100	0	18926000	0	4582500	40295000	14226000	16545000	0	14298000	0	0	0
AVLEEVLR	927.539	MSMEG5706	MSMEG5706	2	0.0032437	140.5	9104300	0	0	0	0	0	0	0	0	0	0	0	0	0	0	0	0	0	0	0	1177300	0	0	0	0	7927000	0	0	0	0	0	0	0
AVLFSPEDLSLVR	1444.79	MSMEG0003	MSMEG0003	2	7.5586e-15	212.9	57708000	0	0	0	0	0	0	0	0	0	0	0	0	0	0	0	0	0	1207800	0	0	3679800	6730500	0	0	17579000	0	0	0	15283000	13228000	0	0
AVLIVNPNATSTTAAGR	1654.9	MSMEG1920	MSMEG1920	2	1.7636e-33	251.05	6739200	0	0	0	0	0	0	0	0	0	0	0	0	0	0	0	0	0	0	0	0	0	0	0	0	6739200	0	0	0	0	0	0	0
AVLNGSEPISAATVR	1483.8	MSMEG6393	MSMEG6393	2	6.0622e-32	255.91	9268600	0	0	0	0	0	0	0	0	0	0	0	0	0	2344200	0	0	6924400	0	0	0	0	0	0	0	0	0	0	0	0	0	0	0
AVLNLLDNAAK	1140.65	MSMEG5487	MSMEG5487	2	4.9348e-07	181.31	22128000	0	0	0	0	0	0	0	0	0	0	0	0	0	0	0	0	10695000	0	0	0	0	0	0	0	11433000	0	0	0	0	0	0	0
AVLQQIQNDLFDAGADLSTPLVEDPK	2796.42	MSMEG4934	MSMEG4934	3	4.9442e-05	106.45	901230	0	0	0	0	0	0	0	0	0	0	0	0	0	0	0	0	0	0	0	0	0	0	901230	0	0	0	0	0	0	0	0	0
AVLSAYGDESR	1166.56	MSMEG0388	MSMEG0388	2	0.00010015	154.15	17553000	0	0	0	0	0	0	0	0	0	0	0	0	0	481530	0	0	0	0	0	0	0	0	0	0	7370300	0	0	0	0	9701400	0	0
AVLVLEDGR	970.545	MSMEG3046	MSMEG3046	2	0.01993	113.18	18711000	0	0	0	0	0	0	0	0	0	0	0	0	0	0	0	0	7087900	0	0	0	0	0	0	0	11623000	0	0	0	0	0	0	0
AVLWTSGWTPR	1272.66	MSMEG4262	MSMEG4262	2	7.6996e-22	238.73	244060000	0	0	0	0	0	0	0	0	12725000	0	0	0	8337300	10848000	0	0	103510000	0	0	3920000	3224700	5750100	15462000	2289600	40899000	4757800	0	8120400	24215000	0	0	0
AVMDDFAAFVEK	1341.63	CON__P02768-1	CON__P02768-1	2	1.2094e-08	191.79	28689000	0	0	0	0	11038000	17651000	0	0	0	0	0	0	0	0	0	0	0	0	0	0	0	0	0	0	0	0	0	0	0	0	0	0
AVNPESTFSR	1106.54	MSMEG1654	MSMEG1654	2	0.001354	141.1	24293000	0	0	0	0	0	0	0	0	0	0	0	0	19505000	0	0	0	0	0	0	4787600	0	0	0	0	0	0	0	0	0	0	0	0
AVNVNEQFQVSR	1389.7	MSMEG2613	MSMEG2613	2	1.6898e-12	194.98	22820000	0	0	0	0	0	0	0	0	0	0	0	0	0	0	0	0	0	0	0	0	0	0	0	0	13626000	0	0	4137400	0	5056600	0	0
AVPEQIRPWVPGTYVTLGTDGFGFSDTR	3065.52	MSMEG4323	MSMEG4323	3	4.2753e-36	240.49	48858000	12825000	8199700	0	12806000	4798000	10230000	0	0	0	0	0	0	0	0	0	0	0	0	0	0	0	0	0	0	0	0	0	0	0	0	0	0
AVPEQIRPWVPGTYVTLGTDGFGFSDTRPAAR	3460.75	MSMEG4323	MSMEG4323	3,4	1.325e-05	94.087	133220000	20722000	13810000	0	24677000	12732000	61280000	0	0	0	0	0	0	0	0	0	0	0	0	0	0	0	0	0	0	0	0	0	0	0	0	0	0
AVPVALTDAGWELDAFHAAIR	2222.15	MSMEG1043;MSMEG2323	MSMEG1043	3	0.19045	60.307	5004500	0	0	0	0	0	0	0	0	0	0	0	0	0	0	0	0	0	0	0	0	0	0	0	0	5004500	0	0	0	0	0	0	0
AVQGAAALVAVAAAGWLSGACR	2069.08	MSMEG4310	MSMEG4310	3	3.473e-09	182.82	10686000	0	0	0	0	0	0	0	0	0	0	0	0	0	0	0	0	0	0	0	0	0	0	0	0	8127800	0	0	2558200	0	0	0	0
AVSALHEAFGLGGDDEAVVYAGTGR	2461.19	MSMEG6257	MSMEG6257	3	5.375e-23	218.25	24654000	0	0	0	0	0	0	0	0	0	0	0	0	0	0	0	0	0	0	0	0	0	0	0	0	218670	0	0	0	0	233750	24202000	0
AVSEGDLTPDSDPDVVAR	1841.86	MSMEG2195	MSMEG2195	2	4.584e-25	243.83	2016800	0	0	0	0	0	0	0	0	0	0	0	0	0	0	0	0	0	0	0	0	0	0	0	0	0	0	0	2016800	0	0	0	0
AVSEHLATR	982.52	MSMEG2379	MSMEG2379	2	0.12273	89.08	1813100	0	0	0	0	0	0	0	0	0	0	0	0	0	0	0	0	1813100	0	0	0	0	0	0	0	0	0	0	0	0	0	0	0
AVSELDISPR	1085.57	MSMEG1193	MSMEG1193	2	5.0276e-07	179.42	20738000	0	0	0	0	0	0	0	0	0	0	0	0	0	0	0	0	3071900	0	0	2897500	3598900	5825400	0	0	0	0	0	0	0	5344700	0	0
AVSLLSR	744.449	MSMEG6403	MSMEG6403	2	0.016754	113.89	64187000	0	0	0	0	0	0	0	0	0	0	0	0	0	0	0	0	16290000	0	0	0	0	0	0	0	39659000	0	0	8238200	0	0	0	0
AVSPQVAATLTDLMVAAEQVTQQK	2498.3	MSMEG0031	MSMEG0031	3	1.5739e-06	133.74	1024800	0	0	0	0	0	0	0	0	0	0	0	0	0	0	0	0	1024800	0	0	0	0	0	0	0	0	0	0	0	0	0	0	0
AVSYLQK	807.449	MSMEG1028;MSMEG2308	MSMEG1028	2	0.0056205	149.4	432890000	0	0	0	0	0	0	0	0	0	0	0	5804600	0	0	0	0	305340000	8665500	33393000	14400000	34937000	30350000	0	0	0	0	0	0	0	0	0	0
AVTAEGNVFAQQTLSEVFTVTDR	2482.23	MSMEG2275	MSMEG2275	3	2.1936e-20	225.5	15810000	0	0	0	0	0	0	0	0	0	0	0	0	0	0	0	0	0	0	0	0	0	0	0	0	6503600	0	0	9306800	0	0	0	0
AVTDVPAFAHLTEADIENLGIELDAIR	2892.49	MSMEG1886	MSMEG1886	3	1.3737e-20	191.65	4251700	0	0	0	0	0	0	0	0	0	0	0	0	0	0	0	0	0	0	0	0	0	0	0	0	2493700	0	0	1757900	0	0	0	0
AVTENSTDPAELR	1401.67	MSMEG2762	MSMEG2762	2	0.12583	78.964	2816800	0	0	0	0	0	0	0	0	0	0	0	0	0	0	0	0	0	0	2816800	0	0	0	0	0	0	0	0	0	0	0	0	0
AVTGLVLK	799.517	MSMEG0370	MSMEG0370	2	0.0048034	133.6	4656600	0	0	0	0	0	0	0	0	0	0	0	0	0	0	0	0	0	0	0	0	0	0	0	0	0	0	0	4656600	0	0	0	0
AVTISQVLASR	1143.66	MSMEG1960	MSMEG1960	2	1.5942e-05	167.71	7622200	0	0	0	0	0	0	0	0	0	0	0	0	0	0	0	0	7622200	0	0	0	0	0	0	0	0	0	0	0	0	0	0	0
AVTRPGGNK	898.498	MSMEG2400	MSMEG2400	2	0.18512	93.178	317670	0	0	0	0	0	0	0	0	0	0	0	0	0	0	0	0	0	0	0	0	0	0	0	317670	0	0	0	0	0	0	0	0
AVTWAAPLR	983.555	MSMEG4198	MSMEG4198	2	0.00049691	157.91	18761000	0	0	0	0	0	0	0	0	0	0	0	0	0	0	0	0	10221000	0	0	0	0	0	0	0	8539900	0	0	0	0	0	0	0
AVVAHHVFR	1034.58	MSMEG6757	MSMEG6757	2,3	0.00034658	161.68	6932400	0	0	0	0	0	0	0	0	0	0	0	0	0	0	0	0	0	0	0	0	0	0	0	0	0	0	0	0	6932400	0	0	0
AVVDGKPADIVNFSVEPDVTR	2227.15	MSMEG4533	MSMEG4533	3	1.1876e-12	207.43	108840000	0	0	0	0	0	0	0	4121000	27972000	0	0	0	0	24301000	4030600	0	48418000	0	0	0	0	0	0	0	0	0	0	0	0	0	0	0
AVVEAAHAFSR	1156.6	MSMEG0110	MSMEG0110	2	0.00065408	143.97	3961800	0	0	0	0	0	0	0	0	0	0	0	0	0	0	0	0	0	0	0	0	0	0	0	0	3123500	0	0	838230	0	0	0	0
AVVGALPFVTR	1128.67	MSMEG0371	MSMEG0371	2	0.019054	108.47	15958000	0	0	0	0	0	0	0	0	0	0	0	0	0	0	0	0	7178900	0	0	0	0	3259000	0	0	0	0	0	5520400	0	0	0	0
AVVHHGGSGTTAASLR	1519.79	MSMEG0389;MSMEG0385	MSMEG0389	2,3	1.5509e-24	237.48	17766000	0	0	0	0	0	0	93150	0	0	0	0	0	0	0	0	0	0	0	0	0	0	0	0	0	9510000	0	0	1538200	4681600	1120000	518590	304860
AVVIAVGGVYDPR	1314.73	MSMEG5773	MSMEG5773	2	0.00025482	158.42	29708000	0	0	0	0	0	0	0	0	0	0	0	0	0	0	0	0	0	0	0	0	0	0	0	0	0	0	0	4077000	0	25631000	0	0
AVVLAHDHDEAIK	1416.74	MSMEG6392	MSMEG6392	2,3	6.0977e-15	216.03	9742500	0	0	0	0	0	0	0	0	0	0	0	0	0	0	0	0	0	0	0	0	0	0	0	0	0	0	0	7147900	0	0	0	2594500
AVVSDPAFIGDGEK	1403.69	MSMEG1807	MSMEG1807	2	1.9472e-15	219.35	172950000	7542500	0	0	0	0	0	0	0	53568000	0	0	0	34769000	30209000	0	21338000	8622400	0	0	3129500	0	0	0	0	0	2512100	0	0	0	11262000	0	0
AVVSIDGGNDLSK	1273.65	MSMEG6941	MSMEG6941	2	6.5127e-23	247.67	57695000	2604200	0	11066000	0	10750000	714680	0	0	0	0	0	4046000	14289000	0	2877200	4525100	4543900	0	0	0	0	0	0	0	0	0	0	2278100	0	0	0	0
AVVVIGADGNVVYSELVPEIGQEPDYEAALK	3243.66	MSMEG3479	MSMEG3479	3	1.0015e-27	202.97	11800000	0	0	0	0	0	0	0	0	6396600	0	0	0	0	0	1578400	1260800	0	0	0	0	0	0	0	0	2564600	0	0	0	0	0	0	0
AVWVPWVIR	1124.65	MSMEG3879	MSMEG3879	2	0.086629	85.212	585430	0	0	0	0	0	0	0	0	0	0	0	0	0	0	0	0	0	0	0	0	0	585430	0	0	0	0	0	0	0	0	0	0
AWFIEHR	957.482	MSMEG4474	MSMEG4474	2,3	0.014066	130.77	318330000	0	0	0	0	0	0	0	0	0	0	0	0	0	0	0	0	0	0	0	0	0	0	0	276890000	0	0	0	0	0	0	0	41441000
AWGTIEELK	1045.54	MSMEG3833	MSMEG3833	2	3.8703e-06	182.98	201670000	0	0	0	0	4989900	0	0	0	0	0	0	0	18483000	0	0	0	5049300	16730000	0	2373800	0	4331100	0	0	0	0	0	0	17027000	21741000	10166000	100790000
AWGTIEELKEK	1302.68	MSMEG3833	MSMEG3833	2	2.1324e-14	209.85	33303000	0	0	0	0	6151200	0	0	0	0	0	0	0	0	0	0	0	0	0	0	0	0	0	0	0	0	0	0	0	0	0	0	27151000
AWGTIEELKEKDEAVK	1844.95	MSMEG3833	MSMEG3833	2,3	7.0703e-11	193.32	326300000	0	0	21311000	0	23058000	0	0	0	0	0	0	0	0	0	0	0	0	0	0	0	0	0	0	0	0	0	77309000	0	90437000	0	51027000	63163000
AWIADRPEIAEQLLR	1779.96	MSMEG6189	MSMEG6189	3	4.2351e-17	228.78	56067000	0	0	0	0	0	0	0	0	17690000	0	0	0	0	0	0	0	26332000	0	0	3938700	0	8107100	0	0	0	0	0	0	0	0	0	0
AWIAYGASPR	1090.56	MSMEG3147	MSMEG3147	2	6.5056e-07	176.38	113170000	0	0	0	0	0	0	0	0	0	0	0	0	0	0	0	0	0	0	0	0	0	3719500	0	0	49219000	0	0	0	35885000	0	24343000	0
AWLEQTQSEVR	1345.66	MSMEG3833	MSMEG3833	2	1.3397e-141	298.31	568980000	0	0	16030000	0	21627000	2022500	0	0	0	0	0	9738100	48437000	20867000	2961700	0	6534800	0	7878500	3349200	4311600	8724000	13670000	0	0	0	0	23281000	42178000	54818000	62893000	219660000
AWPTQAELAR	1141.59	MSMEG1115	MSMEG1115	2	0.03996	97.813	0	0	0	0	0	0	0	0	0	0	0	0	0	0	0	0	0	0	0	0	0	0	0	0	0	0	0	0	0	0	0	0	0
AWSVADQVR	1030.52	MSMEG4165	MSMEG4165	2	0.055094	92.838	13147000	0	0	0	0	0	0	0	0	0	0	0	0	0	0	0	0	0	0	0	0	0	0	0	0	0	0	0	0	0	13147000	0	0
AWYPLTHR	1042.53	MSMEG2648	MSMEG2648	2	0.10126	84.568	13791000	0	0	0	0	0	0	0	0	0	0	0	0	0	0	0	0	0	0	0	0	0	0	0	0	13791000	0	0	0	0	0	0	0
AYAELAAICK	1108.56	MSMEG0938	MSMEG0938	2	5.1834e-07	179.1	13748000	0	0	0	0	13748000	0	0	0	0	0	0	0	0	0	0	0	0	0	0	0	0	0	0	0	0	0	0	0	0	0	0	0
AYATAEANR	965.457	MSMEG0952	MSMEG0952	2	0.029824	106.6	2107000	0	0	0	0	0	0	0	0	0	0	0	0	0	0	0	0	0	0	0	0	2107000	0	0	0	0	0	0	0	0	0	0	0
AYDHEAIDASAR	1317.59	MSMEG1435	MSMEG1435	2,3	3.5801e-40	269.81	556680000	8109100	9188900	11160000	25094000	19985000	19703000	2408300	4739600	24049000	6619900	19945000	10533000	11345000	0	7966500	13558000	0	30436000	26576000	12019000	0	18520000	12144000	6190900	53270000	43523000	18021000	14494000	30645000	61361000	9475400	25602000
AYEGEDAAR	980.42	MSMEG6366	MSMEG6366	2	0.00028763	163.16	10736000	0	0	0	0	0	0	0	0	0	0	0	0	0	0	0	0	4801100	1257100	0	1503100	3175200	0	0	0	0	0	0	0	0	0	0	0
AYENVDVLVSPATPTTAFGLGEK	2378.2	MSMEG2365	MSMEG2365	3	0.029053	80.752	1025300	0	0	0	0	0	0	0	0	0	0	0	0	0	0	0	0	0	0	0	0	0	0	0	0	0	0	0	1025300	0	0	0	0
AYFDKPVEQLDVAEGALLAALIQR	2629.41	MSMEG6900	MSMEG6900	3	1.6102e-06	145.71	1231400	0	0	0	0	0	0	0	0	0	0	0	0	0	0	0	0	0	0	0	0	0	0	0	0	1231400	0	0	0	0	0	0	0
AYGWHVQEVQGGENVVGIEQALEEAR	2867.38	MSMEG3103	MSMEG3103	3	3.5127e-21	206.85	21158000	0	0	0	0	0	0	0	0	0	0	0	0	10801000	0	0	0	0	0	0	2137900	2085100	5078800	0	1055600	0	0	0	0	0	0	0	0
AYGYGFPSAGER	1273.57	MSMEG5715	MSMEG5715	2	0.070427	92.866	1867800	0	0	0	0	0	0	0	0	0	0	0	0	0	0	0	0	1867800	0	0	0	0	0	0	0	0	0	0	0	0	0	0	0
AYLSVDEIIR	1177.63	MSMEG2412;MSMEG6648	MSMEG2412	2	0.0034029	123.86	0	0	0	0	0	0	0	0	0	0	0	0	0	0	0	0	0	0	0	0	0	0	0	0	0	0	0	0	0	0	0	0	0
AYNNASPASGR	1106.51	MSMEG4954	MSMEG4954	2	1.9249e-05	167.18	10018000	0	0	0	0	0	0	0	0	0	0	0	0	0	0	0	0	2535600	735800	2737500	1030400	2855600	0	0	0	0	0	0	0	0	0	0	122620
AYNPLFIWGESGLGK	1650.84	MSMEG6947	MSMEG6947	2	4.9345e-23	233.02	93358000	0	0	0	0	0	0	0	0	0	0	0	807160	0	0	0	0	2968400	0	0	925530	1837600	3474000	0	128840	34353000	1275200	0	17392000	0	19276000	0	10921000
AYPYEGNYSTYLEK	1696.76	MSMEG4700	MSMEG4700	2	0.0036355	127.18	2044000	0	0	0	0	0	0	0	0	0	0	0	0	0	0	0	0	2044000	0	0	0	0	0	0	0	0	0	0	0	0	0	0	0
AYQLLAPASR	1088.6	MSMEG0003	MSMEG0003	2	0.038696	98.04	0	0	0	0	0	0	0	0	0	0	0	0	0	0	0	0	0	0	0	0	0	0	0	0	0	0	0	0	0	0	0	0	0
AYSILPDDGR	1105.54	MSMEG0913	MSMEG0913	2	0.12206	94.309	5652000	0	0	0	0	0	0	0	0	0	0	0	0	0	5652000	0	0	0	0	0	0	0	0	0	0	0	0	0	0	0	0	0	0
AYTSQGPSR	965.457	MSMEG0975	MSMEG0975	2	0.0015121	147.75	9476200	0	0	0	0	0	0	0	0	0	0	0	0	0	0	0	0	4565000	0	0	1541600	3369600	0	0	0	0	0	0	0	0	0	0	0
AYVHDPQPVNALK	1450.76	MSMEG5100	MSMEG5100	2,3	6.506e-10	200.93	21989000	0	0	0	0	0	0	0	0	0	0	0	0	0	0	0	0	2323600	0	0	0	0	0	0	0	19665000	0	0	0	0	0	0	0
AYVSGDLEPHGVHPGDPYPLLR	2388.19	MSMEG6284	MSMEG6284	3,4	5.3085e-06	153.75	138870000	16686000	0	0	0	0	0	0	0	14718000	0	0	0	0	0	0	0	0	0	0	0	0	0	0	0	107470000	0	0	0	0	0	0	0
CAEAGITFVGPSAEVLQLTGNK	2261.14	MSMEG2412	MSMEG2412	3	0.0038604	104.45	1089300	0	0	0	0	0	0	0	0	0	0	0	0	0	0	0	0	0	0	0	0	0	1089300	0	0	0	0	0	0	0	0	0	0
CCAAADPHECYAK	1551.59	CON__P02768-1	CON__P02768-1	2,3	6.2411e-15	215.72	8211200	0	0	0	0	2214900	5266300	729950	0	0	0	0	0	0	0	0	0	0	0	0	0	0	0	0	0	0	0	0	0	0	0	0	0
CCAADDKEACFAVEGPK	1926.79	CON__P02769	CON__P02769	3	0.0014982	144.18	2414500	2414500	0	0	0	0	0	0	0	0	0	0	0	0	0	0	0	0	0	0	0	0	0	0	0	0	0	0	0	0	0	0	0
CCITAAPYR	1110.49	CON__O43790;CON__Q14533	CON__O43790	2	0.0040218	138.4	6795800	0	0	0	0	0	0	0	0	0	6795800	0	0	0	0	0	0	0	0	0	0	0	0	0	0	0	0	0	0	0	0	0	0
CCTESLVNR	1137.49	CON__P02769;CON__P02768-1	CON__P02768-1	2	2.2119e-07	189.38	23548000	2753400	1952700	0	4600900	4397600	7078600	0	0	0	0	0	0	0	0	0	0	0	0	0	1952700	0	0	0	0	0	0	0	0	0	0	811480	0
CDVGALAR	860.417	MSMEG0839	MSMEG0839	2	0.0023682	144.38	11733000	0	0	0	0	0	0	0	0	0	0	0	0	0	0	0	0	11733000	0	0	0	0	0	0	0	0	0	0	0	0	0	0	0
CEMEQQNQEYK	1485.59	CON__P02533;CON__Q61782;CON__Q04695;CON__Q9QWL7	CON__P02533	2	2.9291e-22	244.95	1417100	103120	0	0	155610	0	284530	0	0	405520	0	0	366440	0	0	0	0	0	0	0	0	0	0	101910	0	0	0	0	0	0	0	0	0
CFVTGAASGIGR	1194.58	MSMEG1011;MSMEG2291	MSMEG1011	2	1.6721e-15	226.73	107470000	0	0	0	0	0	0	0	0	0	0	0	0	0	0	0	0	19485000	0	0	4172000	8712800	18675000	5639600	0	30124000	0	0	5959000	0	9045700	5653200	0
CGPVLGVDGDDPASEWAR	1899.84	MSMEG6250	MSMEG6250	2	1.9906e-05	164.53	1989700	0	0	0	0	0	0	0	0	0	0	0	0	0	0	0	0	1989700	0	0	0	0	0	0	0	0	0	0	0	0	0	0	0
CGRPHSVYR	1130.54	MSMEG1468	MSMEG1468	2,3	0.0025652	151.44	53691000	0	0	0	0	0	0	0	0	0	0	0	0	0	0	0	0	17623000	10116000	16314000	0	9637900	0	0	0	0	0	0	0	0	0	0	0
CGVEVTR	819.391	MSMEG1368	MSMEG1368	2	0.017461	110.81	2381500000	0	0	0	0	0	0	0	0	0	0	3950100	0	0	0	0	0	2926900	0	2373200000	1386900	0	0	0	0	0	0	0	0	0	0	0	0
CHELQTSDDPDPEEQR	1954.8	MSMEG4474	MSMEG4474	2,3	2.6703e-44	275.42	215650000	0	0	0	0	0	0	0	0	0	0	0	0	0	0	0	0	0	0	0	0	0	0	0	199460000	0	0	0	0	0	0	0	16195000
CHELQTSDDPDPEEQRELEAR	2553.1	MSMEG4474	MSMEG4474	3,4	1.1244e-12	207.53	128050000	0	0	0	0	0	0	0	0	0	0	0	0	0	0	0	0	0	0	0	0	0	0	0	110270000	0	0	0	0	0	0	0	17777000
CINHLETVSAGR	1355.66	MSMEG3237	MSMEG3237	3	0.046507	100.38	6383400	0	0	0	0	0	0	0	0	0	0	0	0	0	0	0	0	6383400	0	0	0	0	0	0	0	0	0	0	0	0	0	0	0
CLPLADHIAR	1164.61	MSMEG1804	MSMEG1804	2,3	0.00026867	149.72	334530000	0	0	0	0	0	0	0	0	0	0	159460000	0	0	0	0	0	0	0	175070000	0	0	0	0	0	0	0	0	0	0	0	0	0
CPVAVIHGESK	1195.6	MSMEG3945	MSMEG3945	2,3	4.9184e-05	162.36	3182900	0	0	0	0	0	0	0	0	0	0	0	0	0	0	0	0	0	0	0	0	0	0	0	0	0	0	0	3182900	0	0	0	0
CQGQGDVFLADR	1364.61	MSMEG5013	MSMEG5013	2	4.2561e-05	166.62	0	0	0	0	0	0	0	0	0	0	0	0	0	0	0	0	0	0	0	0	0	0	0	0	0	0	0	0	0	0	0	0	0
CQSQCPAWNTGKPLSPK	1957.91	MSMEG0690	MSMEG0690	3	6.0964e-17	221.59	20814000	0	0	0	0	0	0	0	0	0	0	0	0	0	0	0	0	11739000	0	0	2342000	0	4123900	2608800	0	0	0	0	0	0	0	0	0
CSAVDDLAMTLVGTGFSYSHEAR	2486.12	MSMEG2762	MSMEG2762	3	9.0188e-06	147.1	2061700	0	0	0	0	0	0	0	0	0	0	0	0	0	0	0	0	2061700	0	0	0	0	0	0	0	0	0	0	0	0	0	0	0
CTRPICEPCR	1347.58	CON__Q9BYR9	CON__Q9BYR9	2,3	0.094952	110.38	1041000	0	0	0	0	0	0	0	0	0	0	0	0	0	0	0	0	0	0	0	0	0	0	0	0	0	0	0	1041000	0	0	0	0
CVAGEIGVPVIADPTISTHIESLANK	2690.39	MSMEG3641	MSMEG3641	3	9.1666e-05	102.07	1474900	0	0	0	0	0	0	0	0	0	0	0	0	0	0	0	0	0	0	0	0	0	0	0	1474900	0	0	0	0	0	0	0	0
DAAATPTVTATR	1173.6	MSMEG6512	MSMEG6512	2	0.0034376	128.08	7465300	0	0	0	0	0	0	0	0	4721500	0	0	0	2743900	0	0	0	0	0	0	0	0	0	0	0	0	0	0	0	0	0	0	0
DAAAVLGPEPVEFTASGPLLDR	2224.14	MSMEG1419	MSMEG1419	2,3	2.9573e-36	249.52	26867000	0	5054200	0	2965500	0	0	10673000	2605800	0	0	0	0	0	5568400	0	0	0	0	0	0	0	0	0	0	0	0	0	0	0	0	0	0
DAADPAPNPHATAEEVEAAMHDSK	2473.08	MSMEG1049;MSMEG2329	MSMEG1049	3	4.9916e-05	123.6	1678500	0	0	0	0	0	0	0	0	0	0	0	0	0	0	0	0	0	0	0	0	0	0	0	0	1678500	0	0	0	0	0	0	0
DAAPDSPPDRPVPR	1488.73	MSMEG5705	MSMEG5705	2	0.0034616	141.58	8231700	0	0	0	0	0	0	0	0	0	0	6522900	0	0	0	0	0	0	0	0	0	0	0	0	0	0	0	1708700	0	0	0	0	0
DAAQAAWGSVLEGFETPTLVAPPAQAGPR	2906.46	MSMEG0400	MSMEG0400	3	2.7852e-26	192.57	44031000	656910	0	0	0	0	0	0	0	0	0	0	0	0	0	0	0	0	0	0	0	0	818230	0	0	9169200	0	0	12087000	6605700	14693000	0	0
DAAVAAASER	959.467	MSMEG3777	MSMEG3777	2	0.12115	94.465	207930	0	0	0	0	0	0	0	0	0	0	0	0	0	0	0	207930	0	0	0	0	0	0	0	0	0	0	0	0	0	0	0	0
DAAVEQMR	918.423	MSMEG6385	MSMEG6385	2	4.4659e-11	215.88	73249000	0	0	0	0	0	0	0	0	0	0	0	0	0	0	0	0	73249000	0	0	0	0	0	0	0	0	0	0	0	0	0	0	0
DAAVQAAGEAK	1029.51	MSMEG4484	MSMEG4484	2	0.004839	124.12	79428	0	0	0	0	0	0	0	0	0	0	0	0	0	0	0	0	0	0	0	0	0	0	0	0	0	0	0	0	0	0	0	79428
DACLEYALAHDER	1561.68	MSMEG1831	MSMEG1831	2	1.1587e-09	194.3	14091000	0	0	8690900	0	0	0	0	0	0	0	0	0	0	0	0	0	0	0	5400500	0	0	0	0	0	0	0	0	0	0	0	0	0
DACPQVLVR	1056.54	MSMEG5246	MSMEG5246	2	0.013772	120.99	32359000	7659100	0	0	1072300	0	0	0	0	0	0	0	0	13053000	0	0	0	5186700	0	0	5387300	0	0	0	0	0	0	0	0	0	0	0	0
DADEVVAFAK	1063.52	MSMEG1807	MSMEG1807	2	0.0009067	144.65	5028500	0	0	0	0	0	0	0	0	0	0	0	0	0	5028500	0	0	0	0	0	0	0	0	0	0	0	0	0	0	0	0	0	0
DADGLVQTVADAR	1329.65	MSMEG1011;MSMEG2291	MSMEG1011	2	4.6184e-41	281.51	346900000	0	0	0	0	0	0	0	0	22999000	0	0	0	0	0	0	0	26565000	6280100	0	4362000	7712600	12950000	5969100	0	129080000	0	0	13908000	54619000	37830000	0	24632000
DADGWELTLR	1174.56	MSMEG0371	MSMEG0371	2	0.0020802	110.84	801670	0	0	0	0	0	0	0	0	0	0	0	0	0	0	0	0	0	0	0	0	0	0	0	0	0	801670	0	0	0	0	0	0
DADLEAR	788.366	MSMEG1368	MSMEG1368	2	0.0044002	154.01	20245000	0	0	1034400	0	0	0	0	0	0	0	4481100	0	0	0	0	0	0	0	0	0	0	0	0	0	0	0	14729000	0	0	0	0	0
DAEAFALGTTDPAVQEYGHLPLTHYTPEIVR	3410.68	MSMEG5221	MSMEG5221	4	0.001004	80.944	7504900	0	0	0	0	0	0	0	0	0	0	0	0	0	0	0	0	0	0	0	0	0	0	0	0	0	0	0	7504900	0	0	0	0
DAEAHAEEDR	1141.46	MSMEG0709	MSMEG0709	2	1.0662e-15	211.64	3780700	0	0	0	0	0	0	0	0	0	0	0	0	0	0	0	0	0	0	0	0	0	78232	0	383380	0	0	187860	0	0	0	0	3131300
DAEAHAEEDRK	1269.56	MSMEG0709	MSMEG0709	2,3	1.3374e-14	224.58	1294300	0	0	0	0	0	0	0	0	0	0	0	0	0	0	0	0	0	0	0	0	0	0	0	0	0	0	0	0	0	0	0	1294300
DAEAWFNEK	1108.48	CON__Q7Z3Y7;CON__Q7Z3Y8;CON__Q148H6;CON__Q7Z3Z0;CON__P13645	CON__P13645	2	3.1127e-38	238.51	563670000	30807000	0	12122000	5103000	17382000	16394000	32971000	14147000	53693000	0	160410000	22363000	32404000	0	25149000	48865000	0	0	4894300	6186500	10418000	0	11590000	0	21509000	0	0	37268000	0	0	0	0
DAEDWFFSK	1143.49	CON__Q04695;CON__Q9QWL7	CON__Q04695	2	9.5946e-15	223.84	7449200	0	0	0	0	0	0	0	0	0	0	0	0	0	0	0	0	0	0	0	0	0	0	0	0	0	0	0	0	0	7449200	0	0
DAEEWFFTK	1171.52	CON__P02533;CON__Q6IFX2	CON__P02533	2	9.5946e-15	223.84	44153000	0	0	0	0	0	0	0	0	0	0	0	0	9488400	0	4604900	8673900	0	0	0	0	1454600	0	0	0	0	0	0	0	0	19932000	0	0
DAEEWFHAK	1131.5	CON__P13646-1	CON__P13646-1	2	3.8703e-06	182.98	3225100	0	0	0	0	0	0	0	0	0	0	0	0	0	0	0	0	0	0	0	0	0	0	0	0	0	3225100	0	0	0	0	0	0
DAELTASADSVR	1233.58	MSMEG2758	MSMEG2758	2	6.2503e-30	250.48	609080000	0	0	32443000	0	0	0	0	0	0	0	299000000	0	0	0	0	0	0	0	101590000	0	0	0	0	0	0	0	176050000	0	0	0	0	0
DAESYLGEDITDAVITVPAYFNDAQR	2872.34	MSMEG0709	MSMEG0709	2,3,4	5.7994e-46	262.91	1355100000	25664000	21871000	26238000	26468000	20311000	24054000	15854000	12499000	27023000	11687000	21791000	12527000	32240000	31304000	8075700	9330000	34022000	17989000	8305600	5252700	11377000	13766000	24641000	37513000	25971000	16677000	22162000	35842000	38667000	99109000	30861000	606010000
DAETGLWAQVDPYEISSTDGWQR	2623.18	MSMEG5175	MSMEG5175	2,3	4.5725e-28	244.91	76354000	0	0	0	0	0	0	0	0	0	0	0	0	0	0	0	0	0	0	0	0	0	0	0	0	17202000	0	0	9545200	12374000	8316100	0	28917000
DAETWFLSK	1095.52	CON__P08779	CON__P08779	2	9.0975e-10	205.14	3325500	0	0	0	0	0	0	0	0	0	0	0	0	0	0	0	0	1586000	0	0	0	0	0	0	0	0	1739500	0	0	0	0	0	0
DAEVWHR	911.425	MSMEG1033;MSMEG2313	MSMEG1033	2	0.034695	91.906	718740	0	0	0	0	0	0	0	0	0	0	0	0	0	0	0	0	0	0	0	718740	0	0	0	0	0	0	0	0	0	0	0	0
DAFLGSFLYEYSR	1566.74	CON__P02769	CON__P02769	2	8.6138e-15	210.64	29342000	0	0	0	0	0	0	0	0	0	0	0	7467100	6440400	8021300	0	2841600	0	0	0	0	0	0	0	0	0	0	0	0	0	0	0	4572000
DAGADEVADAHVDK	1411.62	MSMEG0643	MSMEG0643	2,3	1.1674e-81	312.05	17467000	0	0	0	0	0	0	0	914540	3796100	0	2833100	0	7519200	0	0	0	0	0	0	396030	0	0	0	0	2007800	0	0	0	0	0	0	0
DAGFYWATR	1085.49	MSMEG1368	MSMEG1368	2	3.7096e-10	207.68	3158800000	0	0	107830000	0	0	0	0	0	0	0	1033100000	0	0	0	0	0	0	0	562280000	0	0	0	0	0	0	0	1455600000	0	0	0	0	0
DAGGVLIELVEPSPEEH	1789.87	MSMEG4921	MSMEG4921	2	0.02457	98.694	837680	0	0	0	0	0	0	0	0	0	0	0	0	0	0	0	0	0	0	0	837680	0	0	0	0	0	0	0	0	0	0	0	0
DAGHIEDEAVR	1210.56	MSMEG4682	MSMEG4682	2,3	0.0012312	136.96	7728900	0	0	0	0	0	0	0	0	0	0	0	0	0	0	0	0	1568700	0	0	0	860750	0	0	0	2904900	0	0	0	0	0	2394600	0
DAGISVSDIDHVVLVGGSTR	1996.02	MSMEG0709	MSMEG0709	2,3	5.7285e-58	295.98	1211800000	12939000	10856000	11068000	10748000	13455000	23138000	19219000	11616000	16217000	6921700	0	0	10028000	7084300	8818200	8022300	80915000	0	0	5413400	7800100	11962000	55297000	34122000	18681000	32560000	0	55616000	0	59518000	25138000	654660000
DAGLASVAVYAEPDADAPHVR	2123.03	MSMEG1807	MSMEG1807	2,3	5.8896e-89	329.1	134340000	8234100	0	0	0	0	0	0	0	7375700	0	0	0	35762000	36333000	5492200	0	11532000	0	0	3878800	2812700	4571900	0	2450200	9119000	3341500	0	0	0	0	0	3437500
DAGLLTGPVVPGSR	1337.73	MSMEG1961	MSMEG1961	2	9.569e-07	183.89	53498000	11080000	0	0	0	0	0	0	0	25671000	0	0	0	0	0	0	0	0	0	0	0	0	0	0	0	16746000	0	0	0	0	0	0	0
DAGLPNVTAAQLHAVAATAAPAGVLLGGGNPVVGLQR	3445.88	MSMEG0694	MSMEG0694	3	1.8637e-34	181.31	15414000	0	0	0	0	0	0	0	0	0	0	0	0	0	4092500	0	0	1695000	0	0	0	0	1027800	0	0	0	0	0	8598800	0	0	0	0
DAGLVTGGTDNHIVLLDVTSFGLTGR	2627.36	MSMEG5249	MSMEG5249	3	1.5845e-08	133.68	1228800	0	0	0	0	0	0	0	0	0	0	0	0	0	0	0	0	1228800	0	0	0	0	0	0	0	0	0	0	0	0	0	0	0
DAHQSLLATR	1110.58	MSMEG2412;MSMEG6648	MSMEG2412	2	0.13407	82.261	0	0	0	0	0	0	0	0	0	0	0	0	0	0	0	0	0	0	0	0	0	0	0	0	0	0	0	0	0	0	0	0	0
DAHVETSAFAR	1202.57	MSMEG1368	MSMEG1368	2,3	1.1791e-30	265.36	5686300000	0	0	246220000	749290	3056200	0	0	0	0	0	1308400000	0	0	0	0	0	0	0	2736100000	0	0	0	0	0	0	0	1386600000	5175700	0	0	0	0
DAIADVLER	1000.52	MSMEG6892	MSMEG6892	2	0.004494	136.63	16177000	0	0	0	0	0	0	0	0	0	0	0	0	0	0	0	0	0	0	0	0	0	0	0	0	11548000	0	0	4629100	0	0	0	0
DAIDGLATCALLAATEALLGDK	2201.12	MSMEG6286	MSMEG6286	3	3.9709e-27	238.8	4641500	0	0	0	0	0	0	0	0	0	0	0	0	0	4641500	0	0	0	0	0	0	0	0	0	0	0	0	0	0	0	0	0	0
DAIPGGNVK	869.461	MSMEG1465	MSMEG1465	2	0.11952	78.149	15258000	0	0	0	0	0	0	0	0	0	0	0	0	15258000	0	0	0	0	0	0	0	0	0	0	0	0	0	0	0	0	0	0	0
DAIPLLDQLYGGALR	1613.88	MSMEG1914	MSMEG1914	2,3	1.8352e-23	242.91	354000000	0	0	63862000	0	0	0	0	0	0	0	215580000	0	0	0	0	0	0	0	30423000	0	0	0	0	0	0	0	44141000	0	0	0	0	0
DALALALDQER	1213.63	MSMEG6422	MSMEG6422	2	1.1196e-22	247.3	95903000	8782100	8417200	0	6801000	0	4808700	2722100	2982000	0	8135300	0	0	6994300	5386600	0	0	0	0	0	0	0	0	0	0	5616400	0	0	0	0	35257000	0	0
DALASAGGTLVELFGLAR	1759.95	MSMEG1524	MSMEG1524	2,3	3.2403e-174	379.9	8951000000	4515700	0	52465000	2645900	9520300	713890	0	1494400	15882000	0	239880000	2314200	12064000	19151000	3825800	5480200	20097000	2592100	7178700000	38201000	9963000	16142000	10551000	5681100	0	1633400	1155500000	90194000	10856000	14093000	8202200	18630000
DALDEGQIVLVAGFQGVSQDSK	2275.13	MSMEG6257	MSMEG6257	3	2.0514e-19	219.06	3455700	0	0	0	0	0	0	0	0	0	0	0	0	0	0	0	0	0	0	0	0	0	0	0	0	0	0	0	3455700	0	0	0	0
DALPMLTSTQK	1203.62	MSMEG6403	MSMEG6403	2	7.8244e-05	157.68	23726000	0	0	0	0	0	0	0	0	0	0	0	0	0	0	0	0	23726000	0	0	0	0	0	0	0	0	0	0	0	0	0	0	0
DALPQALAGLAEGDAAATVEQR	2166.09	MSMEG2174	MSMEG2174	2,3	3.8701e-103	283.72	199790000	0	0	11050000	0	0	0	0	0	0	0	106900000	0	0	0	0	0	0	0	35834000	0	0	0	0	0	0	0	46002000	0	0	0	0	0
DALVNAIDDQLVELYEK	1946.98	MSMEG4306	MSMEG4306	2,3	0.0042041	133.86	0	0	0	0	0	0	0	0	0	0	0	0	0	0	0	0	0	0	0	0	0	0	0	0	0	0	0	0	0	0	0	0	0
DANSSLVSNWTVAPAGTGSSVNLK	2374.18	MSMEG6282	MSMEG6282	3	6.4678e-23	223.46	6236900	0	0	0	0	0	0	0	0	0	0	0	0	0	0	0	0	0	0	0	0	0	0	0	0	6236900	0	0	0	0	0	0	0
DAPADGTPHVILTGR	1518.78	MSMEG2585	MSMEG2585	2,3	2.5563e-16	222.75	33846000	0	0	0	0	0	0	0	0	0	0	0	0	0	0	0	0	0	0	0	0	0	0	0	0	23014000	0	0	0	0	0	3133400	7698200
DAPEQGVYSSPAEAIMAMDR	2136.95	MSMEG1368	MSMEG1368	2,3	3.0472e-72	312.27	560620000	0	0	0	0	0	0	0	0	0	0	451750000	0	0	0	0	0	0	0	108870000	0	0	0	0	0	0	0	0	0	0	0	0	0
DAPFLLIGEGTSEIQK	1716.89	MSMEG2208	MSMEG2208	2	6.4756e-18	226.65	6255500	0	0	0	0	0	0	0	0	0	0	0	0	0	0	0	0	1414600	0	0	0	0	0	0	0	0	0	0	0	0	0	0	4840900
DAPQALIDAADLVTEMTK	1900.95	MSMEG2616	MSMEG2616	2,3	6.6622e-38	183.65	708340	0	0	0	337920	0	0	0	0	0	0	0	0	0	0	0	0	0	0	0	0	0	0	0	0	0	0	0	370430	0	0	0	0
DAQTPTLLFPFAAPR	1643.87	MSMEG4757	MSMEG4757	2	3.8746e-23	236.4	24246000	0	0	0	0	0	0	0	0	0	0	0	0	0	0	1237000	986280	0	0	0	298370	0	0	0	0	0	0	0	3437300	0	7125400	0	11162000
DASEAAEWFAGR	1308.57	MSMEG5010	MSMEG5010	2	5.3129e-15	221.6	15901000	0	0	0	0	0	0	0	0	9441000	0	0	0	0	0	0	0	6459600	0	0	0	0	0	0	0	0	0	0	0	0	0	0	0
DASEVLGPIEQALVGSPIVDAEDPVELGHVAR	3281.68	MSMEG2263	MSMEG2263	3,4	9.6346e-41	213.39	18042000	0	0	0	0	0	0	0	0	0	0	0	0	0	0	0	0	0	2339100	1588600	2431100	0	0	3791700	0	7891900	0	0	0	0	0	0	0
DASGPLAVVLDAPDVLWAGR	2021.06	MSMEG4757	MSMEG4757	2,3	5.8161e-46	285.19	19471000	0	0	0	400750	0	0	0	0	0	0	0	0	834680	2475900	0	1093500	546690	0	0	346290	0	310860	0	227170	452220	0	0	497080	986450	3386400	0	7912900
DASYPLGSLFGGPSVDDDLDRDLER	2708.26	MSMEG0940	MSMEG0940	3	0.023419	109.5	0	0	0	0	0	0	0	0	0	0	0	0	0	0	0	0	0	0	0	0	0	0	0	0	0	0	0	0	0	0	0	0	0
DATAQVSTLVR	1159.62	MSMEG6182	MSMEG6182	2	0.065403	128.08	16232000	0	0	0	0	0	0	0	0	0	0	0	0	0	0	0	0	16232000	0	0	0	0	0	0	0	0	0	0	0	0	0	0	0
DATDPLELK	1000.51	MSMEG5525	MSMEG5525	2	0.028034	107.57	20614000	0	0	0	0	0	0	0	0	0	0	0	0	20614000	0	0	0	0	0	0	0	0	0	0	0	0	0	0	0	0	0	0	0
DAVAAMTELVGR	1231.62	MSMEG2617	MSMEG2617	2	9.4773e-15	215.72	50925000	0	0	7371800	0	0	0	0	0	0	0	0	0	0	0	0	0	0	0	43553000	0	0	0	0	0	0	0	0	0	0	0	0	0
DAVAVVDSSMHAAGER	1613.75	MSMEG2617	MSMEG2617	2,3	0.0002738	155.22	4700000	0	0	4700000	0	0	0	0	0	0	0	0	0	0	0	0	0	0	0	0	0	0	0	0	0	0	0	0	0	0	0	0	0
DAVEAGIDSWR	1217.57	MSMEG3632	MSMEG3632	2	0.11561	91.658	4648200	0	0	0	0	0	0	0	0	0	0	0	4648200	0	0	0	0	0	0	0	0	0	0	0	0	0	0	0	0	0	0	0	0
DAVHEYVTAFDIAETEAIR	2149.03	MSMEG5647	MSMEG5647	3	0.00022311	148.03	3878000	0	0	0	0	0	0	0	0	0	0	0	0	0	0	0	0	0	0	0	0	0	0	0	0	3878000	0	0	0	0	0	0	0
DAVQTELER	1059.52	MSMEG0370	MSMEG0370	2	0.00039244	160.53	9563300	0	0	0	0	0	0	0	0	0	0	0	0	0	0	0	0	0	0	0	0	0	0	0	0	0	0	0	9563300	0	0	0	0
DAVSSSAPELVR	1229.63	MSMEG3221	MSMEG3221	2	0.00084091	144.1	16186000	0	0	0	0	0	0	0	0	0	0	0	0	0	0	0	0	0	0	0	0	0	0	0	0	9707000	0	0	0	0	0	6478900	0
DAVVLLPDYPVPDLR	1680.91	MSMEG6410	MSMEG6410	2	0.0062747	117.2	811650	0	0	0	0	0	0	0	0	0	0	0	0	0	0	0	0	0	0	0	0	0	811650	0	0	0	0	0	0	0	0	0	0
DAWVEFPIFDAK	1436.7	MSMEG6366	MSMEG6366	2	3.7374e-05	167.71	63131000	0	0	0	1100600	0	649040	0	0	0	0	0	0	0	0	0	0	0	1404700	0	1137400	1834600	2989400	0	0	20663000	1144700	0	12671000	19538000	0	0	0
DAYQIATGNDADSDR	1610.68	MSMEG2136	MSMEG2136	1,2,3	4.0145e-104	310.74	8267000000	0	0	0	0	1060800000	0	0	0	0	0	0	0	152220000	0	0	0	0	0	0	0	1550100000	1904000000	0	0	0	0	0	0	3593500000	6381000	0	0
DAYVEAGLPWFDYYDADAR	2235.97	MSMEG6783	MSMEG6783	2	4.2945e-05	158.65	2181900	0	0	0	0	0	0	0	0	0	0	0	0	0	0	0	0	0	0	0	0	0	0	0	0	0	0	0	2181900	0	0	0	0
DCLALAAETQVR	1345.67	MSMEG5798	MSMEG5798	2	1.7397e-10	207.47	23296000	0	0	0	0	0	0	0	0	0	0	0	0	0	0	0	0	0	0	0	0	0	0	0	0	6526200	0	0	16770000	0	0	0	0
DCVTDLPEDR	1218.52	MSMEG6392	MSMEG6392	2	0.0018745	136.96	15933000	0	0	0	0	0	0	0	0	0	0	0	0	0	0	0	0	0	0	0	0	0	0	0	0	0	0	0	6953600	0	5618600	3360900	0
DDDPEDTLGDVFLSAMFGDHPVGR	2604.14	MSMEG2657	MSMEG2657	3	1.9483e-08	160.47	3225100	0	0	0	0	0	0	0	0	0	0	0	0	0	0	0	0	3225100	0	0	0	0	0	0	0	0	0	0	0	0	0	0	0
DDDTTSTAVEATPIETSADSAALPK	2505.16	MSMEG2962	MSMEG2962	3	1.3277e-16	198.49	1617500	0	0	0	0	0	0	0	0	0	0	0	0	0	0	0	0	1617500	0	0	0	0	0	0	0	0	0	0	0	0	0	0	0
DDEGNDLPGVTTSDCHYK	2021.83	MSMEG4474	MSMEG4474	3	4.5732e-05	157.23	11938000	0	0	0	0	0	0	0	0	0	0	0	0	0	0	0	0	0	0	0	0	0	0	0	11938000	0	0	0	0	0	0	0	0
DDFGDDFYHAEDDAFER	2062.78	MSMEG2739	MSMEG2739	3	1.7568e-11	192.32	64391000	0	0	0	0	0	0	0	0	0	18921000	0	0	32811000	0	5264800	7394100	0	0	0	0	0	0	0	0	0	0	0	0	0	0	0	0
DDGLHGSDLIQTAWTLAR	1967.97	MSMEG2351	MSMEG2351	3	6.0615e-12	203.27	38098000	0	0	0	0	0	0	0	828220	0	0	0	0	3920000	10951000	1712500	0	12736000	0	0	2066000	1317100	3142600	0	1424600	0	0	0	0	0	0	0	0
DDGQLVQGR	986.478	MSMEG1961	MSMEG1961	2	0.0044506	145.72	4949900	0	0	0	0	0	0	0	0	0	0	0	0	0	0	0	0	4949900	0	0	0	0	0	0	0	0	0	0	0	0	0	0	0
DDHGAVAQESLIGGDVAR	1808.87	MSMEG4261	MSMEG4261	2,3	1.6202e-44	273.82	55105000	0	0	0	0	0	0	0	776400	0	0	0	4518900	20791000	11921000	759590	0	3979000	0	0	4755400	2366300	0	0	5238000	0	0	0	0	0	0	0	0
DDHPAHFDEAAAK	1422.62	MSMEG0948	MSMEG0948	3	0.0018267	136.53	1111900	760930	0	0	0	0	0	0	0	0	0	0	0	0	0	351000	0	0	0	0	0	0	0	0	0	0	0	0	0	0	0	0	0
DDIPTFSPGDTVNVHVK	1839.9	MSMEG2440	MSMEG2440	2,3	2.0995e-24	231.13	115720000	0	0	0	1949700	31595000	0	0	0	0	0	0	0	25798000	0	0	1467200	0	0	0	8273400	0	46640000	0	0	0	0	0	0	0	0	0	0
DDLQVWQNR	1172.56	MSMEG4313	MSMEG4313	2	0.028711	107.21	7350800	0	0	0	0	0	0	0	0	0	0	0	0	0	7350800	0	0	0	0	0	0	0	0	0	0	0	0	0	0	0	0	0	0
DDPHACYSTVFDK	1553.65	CON__P02769	CON__P02769	2	0.047877	97.273	21003000	0	0	0	21003000	0	0	0	0	0	0	0	0	0	0	0	0	0	0	0	0	0	0	0	0	0	0	0	0	0	0	0	0
DDPWGSAPASGSFSGADDEPPF	2207.89	MSMEG6896	MSMEG6896	2	4.3952e-72	261.15	0	0	0	0	0	0	0	0	0	0	0	0	0	0	0	0	0	0	0	0	0	0	0	0	0	0	0	0	0	0	0	0	0
DDSERLSLAK	1132.57	MSMEG3085	MSMEG3085	2	0.064428	115.57	61987000	0	0	0	0	0	0	3501600	0	0	0	0	0	0	0	0	0	0	0	0	0	0	0	0	0	0	0	0	0	0	0	58485000	0
DDSVIQAAVDEALAANPDIVEK	2282.13	MSMEG2367	MSMEG2367	3	4.9126e-37	265.29	12146000	0	0	0	0	0	0	0	0	3321200	0	0	0	0	7135300	0	1689500	0	0	0	0	0	0	0	0	0	0	0	0	0	0	0	0
DDVIFCSFGDMLR	1573.69	MSMEG2275	MSMEG2275	2	0.0035067	134.68	0	0	0	0	0	0	0	0	0	0	0	0	0	0	0	0	0	0	0	0	0	0	0	0	0	0	0	0	0	0	0	0	0
DEADDEFDDDREDDDFDTDEDLADR	2992.08	MSMEG2739	MSMEG2739	3	2.3773e-50	223.93	0	0	0	0	0	0	0	0	0	0	0	0	0	0	0	0	0	0	0	0	0	0	0	0	0	0	0	0	0	0	0	0	0
DEAVHGYYIGYK	1413.66	MSMEG1033;MSMEG2313	MSMEG1033	2,3	1.5202e-09	192.3	9590100	0	0	0	0	0	0	0	0	0	0	0	0	0	0	0	0	7455700	0	0	0	0	0	0	0	2134500	0	0	0	0	0	0	0
DEDPELFFPVGNSGPALAQIADAK	2500.21	MSMEG1919	MSMEG1919	2,3	5.9262e-23	223.93	175060000	0	0	42388000	0	0	0	0	0	0	0	20023000	0	0	0	0	0	0	0	112650000	0	0	0	0	0	0	0	0	0	0	0	0	0
DEEAPIFEIADLGIVGDLFK	2190.11	MSMEG2352	MSMEG2352	2	5.9971e-12	200.39	2224500	0	0	0	0	0	0	0	0	0	0	0	0	2224500	0	0	0	0	0	0	0	0	0	0	0	0	0	0	0	0	0	0	0
DEESQWLVQDHSQTK	1828.82	MSMEG6329	MSMEG6329	3	0.11848	77.527	2560300	0	0	0	0	0	0	0	0	0	0	0	0	0	0	0	0	0	0	0	0	0	0	0	0	2560300	0	0	0	0	0	0	0
DEGKDPVLYVVGR	1445.75	MSMEG4937	MSMEG4937	3	0.045507	112.51	3878800	0	0	0	0	0	0	0	0	0	0	0	0	0	0	0	0	1656900	0	0	630190	0	0	0	1591700	0	0	0	0	0	0	0	0
DEGYVPFYDEYPEEVTAGK	2206.96	MSMEG5086	MSMEG5086	2	1.3795e-11	195.46	205070000	0	0	0	7105600	0	1390600	0	0	0	0	0	0	0	0	0	0	5668100	0	0	0	948160	0	0	0	60272000	0	0	28111000	39259000	25268000	10926000	26122000
DEHGFILAGPDLR	1438.72	MSMEG1516	MSMEG1516	2,3	4.3321e-05	168.31	357080000	2777200	0	0	8125100	0	0	0	0	4681700	0	0	0	0	0	0	2996600	9732800	5578200	0	7884700	10348000	20799000	0	1117000	61880000	4500900	0	62864000	66448000	56971000	0	30381000
DELAALGEK	944.481	MSMEG6941	MSMEG6941	2	0.03056	106.2	5020300	0	0	0	0	5020300	0	0	0	0	0	0	0	0	0	0	0	0	0	0	0	0	0	0	0	0	0	0	0	0	0	0	0
DELPTEPVNR	1168.57	MSMEG1837	MSMEG1837	2	0.1629	85.29	2900600	0	0	0	0	0	0	0	0	0	0	0	0	0	0	0	0	0	0	0	0	0	0	0	0	2900600	0	0	0	0	0	0	0
DELTAVR	802.418	MSMEG0243	MSMEG0243	2	0.031977	91.065	3992600	0	0	0	0	0	0	0	0	0	0	0	0	0	0	0	0	0	0	0	3992600	0	0	0	0	0	0	0	0	0	0	0	0
DELVGMLMEMGMSADTAEK	2056.88	MSMEG4473	MSMEG4473	2	0.1748	12.942	8687600	0	0	0	0	0	0	0	0	0	0	0	0	0	0	0	0	0	8687600	0	0	0	0	0	0	0	0	0	0	0	0	0	0
DENVEYVDIR	1250.58	MSMEG4290	MSMEG4290	2	3.9023e-08	188.96	3604200	0	0	0	0	0	0	0	0	0	0	0	0	0	3604200	0	0	0	0	0	0	0	0	0	0	0	0	0	0	0	0	0	0
DEQGQDVLLFIDNIFR	1920.96	MSMEG4936	MSMEG4936	2,3	1.1796e-72	322.17	180520000	2053900	312140	0	862500	748300	0	0	0	12824000	0	1729600	1328100	3512600	8532800	315940	2443000	1677400	0	0	578550	351740	0	0	0	28026000	0	0	14521000	45674000	29891000	16246000	8887100
DEQVGELVGEAMTK	1504.71	MSMEG1583	MSMEG1583	2,3	0.00028252	152.16	5283000	0	0	0	0	0	0	0	0	0	0	0	0	0	0	0	0	5283000	0	0	0	0	0	0	0	0	0	0	0	0	0	0	0
DESTHITGSLK	1186.58	MSMEG6203	MSMEG6203	2,3	4.4467e-05	163.12	17599000	5719800	4608900	0	0	3874600	3395700	0	0	0	0	0	0	0	0	0	0	0	0	0	0	0	0	0	0	0	0	0	0	0	0	0	0
DETDVNPAILSALAPNADENHDFFSGSGSSYVIGK	3636.69	MSMEG1033;MSMEG2313	MSMEG1033	3	2.9058e-50	219.26	205970000	3127800	0	0	3186600	0	0	0	732500	7651400	0	0	0	9151800	15928000	2397400	0	5931100	0	0	2379000	0	3946600	0	0	45057000	0	0	13333000	42804000	15996000	19438000	14912000
DETTIVEGAGDAEAIQGR	1830.86	MSMEG0880	MSMEG0880	2,3	2.3467e-146	300.03	193380000	2784100	2324000	0	2242000	2917700	0	0	0	19689000	0	0	5571800	46662000	20475000	0	0	7786100	0	0	3646900	1986100	8665800	0	0	19916000	8807100	0	20557000	0	0	9866100	9479600
DEVEQIAESQK	1274.6	MSMEG6392	MSMEG6392	2	8.6413e-05	156.36	1363600	0	0	0	0	0	0	0	0	0	0	0	0	0	1363600	0	0	0	0	0	0	0	0	0	0	0	0	0	0	0	0	0	0
DEVIAAIGTK	1015.55	MSMEG5789	MSMEG5789	2	4.7144e-07	180.07	194140000	15432000	5301900	0	23915000	0	0	0	0	33953000	0	0	17692000	40939000	26336000	4388200	0	0	0	0	0	0	0	0	0	20099000	1680500	0	4406500	0	0	0	0
DEYGYSTASGHAPR	1509.65	MSMEG3641	MSMEG3641	2	4.0386e-10	215.51	2487800	0	0	0	0	0	0	0	0	790110	588130	0	0	0	0	1109600	0	0	0	0	0	0	0	0	0	0	0	0	0	0	0	0	0
DFAAVLR	790.434	MSMEG5431	MSMEG5431	2	0.015085	124.37	6936100	0	0	0	0	0	0	0	0	0	0	0	0	0	0	0	0	2898000	0	0	1473100	0	2564900	0	0	0	0	0	0	0	0	0	0
DFADPEVALPHAVTADPAEDAAALEDR	2805.31	MSMEG1567	MSMEG1567	3	7.0085e-36	236.5	33945000	0	0	0	0	0	0	0	0	0	0	0	0	0	0	0	0	0	0	0	0	0	0	0	0	17243000	0	0	0	16701000	0	0	0
DFAQSVVAPVAAK	1301.7	MSMEG4715	MSMEG4715	2	0.00012415	164.53	76096000	0	0	0	0	0	0	0	0	14062000	0	0	0	0	0	0	0	0	0	0	0	0	0	0	0	43016000	0	0	11610000	0	7408100	0	0
DFEHWSIHR	1225.56	MSMEG4936	MSMEG4936	2,3	0.0075694	128.86	53607000	0	0	0	0	0	0	0	0	0	0	0	0	0	2486500	0	0	8114400	0	0	7033200	2208100	4212300	0	0	29553000	0	0	0	0	0	0	0
DFHDATIVECPDESLIGK	2044.94	MSMEG6141	MSMEG6141	3	1.635e-07	174.59	16623000	0	0	0	0	0	0	0	0	0	0	0	0	0	0	0	0	0	0	0	0	0	0	0	0	16623000	0	0	0	0	0	0	0
DFIQEIR	919.476	MSMEG4757	MSMEG4757	2	0.00091229	172.15	20804000	0	0	0	0	0	0	0	0	0	0	0	0	0	0	0	0	0	0	0	0	0	0	0	0	0	0	0	0	6748400	0	0	14056000
DFLQNPSR	975.477	MSMEG6105	MSMEG6105	2	0.0014307	148.52	175940000	0	0	0	0	0	0	0	0	0	0	0	0	0	0	0	0	18712000	0	0	4648200	38830000	18720000	75781000	19252000	0	0	0	0	0	0	0	0
DFPVAPHSSR	1111.54	MSMEG5246	MSMEG5246	2	0.033413	102.52	8848500	0	0	0	0	0	0	0	0	0	0	0	0	0	0	1411900	0	0	0	0	0	0	0	0	0	0	0	0	0	0	0	0	7436700
DFPVETTPLTR	1274.65	MSMEG6094	MSMEG6094	2	0.0037026	124.12	2138500	0	0	0	0	0	0	0	0	0	0	0	0	0	0	0	0	0	0	0	0	0	0	0	0	0	0	0	2138500	0	0	0	0
DFQVVSIPTMILFK	1636.89	MSMEG6934	MSMEG6934	2	9.2214e-21	220.21	3141800	0	0	0	0	0	0	0	0	0	3141800	0	0	0	0	0	0	0	0	0	0	0	0	0	0	0	0	0	0	0	0	0	0
DFSAAVTQIK	1078.57	MSMEG3247	MSMEG3247	2	0.16596	84.507	1111000	0	0	0	0	0	0	0	0	0	0	0	0	0	0	0	0	0	0	0	1111000	0	0	0	0	0	0	0	0	0	0	0	0
DFSEPVALNWSQHGTDVDFGSLSR	2663.23	MSMEG2613	MSMEG2613	3	4.3175e-16	194.08	207830000	0	0	0	0	0	0	0	0	0	0	0	0	0	0	0	0	8203100	0	0	2560400	3554500	7248200	0	0	52803000	4168800	0	8506500	62270000	14561000	29259000	14699000
DFSGTDLGAIAIR	1334.68	MSMEG4920	MSMEG4920	2	3.8768e-06	151.55	5048700	2450200	0	0	0	0	0	0	0	0	0	0	0	0	0	0	0	0	0	0	0	0	2598400	0	0	0	0	0	0	0	0	0	0
DFTELIHIAR	1213.65	MSMEG4086	MSMEG4086	2	5.0804e-11	204.07	5813700	0	0	0	0	0	0	0	0	0	0	0	0	0	0	0	0	0	0	0	0	0	0	0	0	0	0	0	0	0	5813700	0	0
DFTFVCPTEIAAFGK	1701.81	MSMEG4891	MSMEG4891	2,3	9.0837e-46	267.21	1769400000	59638000	48426000	44204000	180650000	24515000	17366000	0	10356000	110810000	94450000	98448000	91137000	93301000	174670000	61236000	118950000	0	0	7211500	0	3633500	8904900	0	3251300	104330000	52688000	62770000	62301000	80054000	83354000	0	72794000
DFTSDQEVR	1095.48	MSMEG4645	MSMEG4645	2	0.00068292	153.24	19280000	1942700	0	0	2026700	0	0	0	0	6799400	0	0	0	0	0	0	0	0	0	0	0	0	0	0	0	3588600	0	0	2148500	0	2773800	0	0
DFVDAQQFSK	1183.55	MSMEG5789	MSMEG5789	2	1.0029e-30	251.43	457460000	27998000	5640700	0	28041000	0	2300500	0	3249900	58968000	0	16272000	55508000	46810000	47814000	0	25996000	44747000	0	0	7534200	4207200	0	0	3513700	44763000	3436300	0	0	0	30662000	0	0
DFVNTPPSHLFPDEFAK	1959.94	MSMEG4281	MSMEG4281	3	0.11692	75.911	2555100	0	0	0	0	0	0	0	0	0	0	0	0	0	0	0	0	0	0	0	0	0	0	0	2555100	0	0	0	0	0	0	0	0
DFVTALQLDTK	1249.66	MSMEG2656	MSMEG2656	2	5.5433e-15	212.09	32152000	0	0	0	0	4840700	0	0	0	0	0	0	0	4897800	0	0	0	0	0	0	0	0	0	0	0	0	0	0	0	12431000	0	0	9982400
DGAEWIHLVDLDAAFGR	1883.92	MSMEG3209	MSMEG3209	3	0.018355	113.72	0	0	0	0	0	0	0	0	0	0	0	0	0	0	0	0	0	0	0	0	0	0	0	0	0	0	0	0	0	0	0	0	0
DGAGDLIQGVTVALPAR	1651.89	REV__RS_MSMEG5631	REV__RS_MSMEG5631	2	0.098665	79.337	23856000	0	0	0	0	0	0	0	0	0	0	0	0	0	0	0	0	0	0	0	0	0	0	0	0	0	0	0	0	0	23856000	0	0
DGAIEVEGR	944.456	MSMEG1519	MSMEG1519	2	0.063828	90.108	2150000	0	0	0	0	0	0	0	0	0	0	0	0	0	0	0	0	0	0	0	2150000	0	0	0	0	0	0	0	0	0	0	0	0
DGALVNLMNSTPDGDYQTYK	2200.99	MSMEG4323	MSMEG4323	2	2.3575e-88	330.54	10078000	3115300	0	0	5273800	0	1689400	0	0	0	0	0	0	0	0	0	0	0	0	0	0	0	0	0	0	0	0	0	0	0	0	0	0
DGATLISLISPALRPDLVEQLGTR	2534.41	MSMEG0110	MSMEG0110	3	1.053e-11	187.73	46980000	0	0	0	1024100	0	0	0	0	0	0	0	2181200	4305200	7431700	0	0	0	0	0	1655200	1534000	3757700	0	0	23401000	1690700	0	0	0	0	0	0
DGCCTTGDADLGR	1396.53	MSMEG2446	MSMEG2446	2	0.0030425	129.71	148820	0	148820	0	0	0	0	0	0	0	0	0	0	0	0	0	0	0	0	0	0	0	0	0	0	0	0	0	0	0	0	0	0
DGDDEDLER	1062.41	MSMEG1367	MSMEG1367	2	3.5589e-14	209.6	941910000	0	0	2021500	0	0	0	0	0	0	0	7576600	0	0	0	0	0	2002000	0	902880000	951820	0	0	0	0	0	0	26478000	0	0	0	0	0
DGDDLTVTVPVSFHELALGTTLSVPTLDGK	3096.59	MSMEG0711	MSMEG0711	3	1.7737e-12	146.39	19652000	0	0	0	0	0	0	0	0	0	0	0	0	0	0	0	0	0	0	0	0	0	0	0	0	0	0	0	0	8520900	9381000	1750300	0
DGDILVGK	815.439	MSMEG1367	MSMEG1367	2	0.00038168	163.9	1636200000	0	0	0	0	0	0	0	0	0	0	0	0	0	0	0	0	0	0	1636200000	0	0	0	0	0	0	0	0	0	0	0	0	0
DGDQHYDVVSAFIK	1592.75	MSMEG3021	MSMEG3021	2,3	2.5269e-42	286.74	2415800000	0	0	0	0	0	58621000	0	0	0	0	0	0	0	103180000	0	0	0	0	0	0	276790000	359660000	0	0	0	0	0	0	0	1617600000	0	0
DGDQILAVIAGSAVNHDGR	1906.95	MSMEG6392	MSMEG6392	3	0.0047112	118.24	13925000	0	0	0	0	0	0	0	0	0	0	0	0	0	0	0	0	0	0	0	0	1035100	2253700	0	0	5814200	0	0	0	0	4821900	0	0
DGEAAGLQVVQDR	1356.66	MSMEG0238	MSMEG0238	2	5.6989e-15	216.88	9962500	0	0	0	0	0	0	0	0	0	0	0	0	0	0	0	0	0	0	0	0	0	0	0	0	9962500	0	0	0	0	0	0	0
DGEAGEDEVSR	1162.47	MSMEG2541	MSMEG2541	2	1.0295e-06	172.13	1237200	0	0	0	0	0	0	0	0	0	0	0	0	0	0	0	0	0	0	0	1237200	0	0	0	0	0	0	0	0	0	0	0	0
DGEALFLR	919.476	MSMEG6896	MSMEG6896	2	1.8323e-05	186.13	34035000	2189700	0	0	0	0	0	0	0	13782000	0	0	0	18064000	0	0	0	0	0	0	0	0	0	0	0	0	0	0	0	0	0	0	0
DGEDQIALR	1015.49	MSMEG0408	MSMEG0408	2	2.6033e-14	214.83	13105000	0	0	0	0	0	0	0	0	0	0	0	0	0	0	0	0	0	0	0	0	0	0	0	0	3305100	0	0	4386400	0	5413700	0	0
DGEDWIINGTK	1246.58	MSMEG2070	MSMEG2070	2	1.9125e-05	167.2	3278400	0	0	0	0	0	0	0	0	0	0	0	0	0	0	3278400	0	0	0	0	0	0	0	0	0	0	0	0	0	0	0	0	0
DGEIDASVAAQAAEQYR	1792.82	MSMEG4323	MSMEG4323	2	1.9061e-92	292.44	1802500	1802500	0	0	0	0	0	0	0	0	0	0	0	0	0	0	0	0	0	0	0	0	0	0	0	0	0	0	0	0	0	0	0
DGEQTHVSLGVR	1296.64	MSMEG2657	MSMEG2657	2	0.0017987	124.12	9736400	0	0	0	0	0	0	0	0	0	0	0	0	0	0	0	0	0	0	0	0	0	0	0	0	0	0	0	0	7196500	0	0	2539900
DGEVMVDADGK	1134.49	MSMEG1367	MSMEG1367	2	3.4517e-22	244.27	876460000	0	0	39006000	0	0	0	0	0	0	0	591680000	0	0	0	0	0	0	0	187310000	0	0	0	0	0	0	0	58466000	0	0	0	0	0
DGGFKYNPPNGGPADSDATSVIAK	2377.12	MSMEG2136	MSMEG2136	2,3	4.8777e-30	235.5	91138000	0	0	0	0	4938300	0	0	0	0	0	0	0	20831000	0	0	0	0	0	0	0	38449000	0	0	0	0	0	0	0	26920000	0	0	0
DGGFKYNPPNGGPADSDATSVIAKR	2533.22	MSMEG2136	MSMEG2136	3,4	1.0893e-16	207.17	162760000	0	0	0	0	0	0	0	0	0	0	0	0	0	0	0	0	0	0	0	0	37867000	124890000	0	0	0	0	0	0	0	0	0	0
DGGLILDKPIDDVSDDDIVTAMIGR	2642.31	MSMEG3602	MSMEG3602	3	4.0297e-08	156.51	2899400	0	0	0	0	0	0	0	0	0	0	0	0	0	0	0	0	2899400	0	0	0	0	0	0	0	0	0	0	0	0	0	0	0
DGGLPLRPWWSA	1353.68	MSMEG6284	MSMEG6284	2	6.6794e-05	168.98	132610000	18283000	0	0	1827700	0	0	0	0	10505000	0	0	0	0	13803000	0	0	7241000	0	0	0	0	0	0	0	80950000	0	0	0	0	0	0	0
DGGTVDKVDIWGR	1416.7	MSMEG6897	MSMEG6897	2	0.006183	136.6	1393300	0	0	0	0	1097400	0	0	0	0	0	0	0	0	0	0	0	0	0	0	295970	0	0	0	0	0	0	0	0	0	0	0	0
DGGVEATFISADGTK	1466.69	MSMEG3247	MSMEG3247	2	0.052034	100.43	0	0	0	0	0	0	0	0	0	0	0	0	0	0	0	0	0	0	0	0	0	0	0	0	0	0	0	0	0	0	0	0	0
DGGYELR	808.372	MSMEG3932	MSMEG3932	2	0.028662	98.523	4303400	0	0	0	0	0	0	0	0	0	0	0	0	0	0	0	4303400	0	0	0	0	0	0	0	0	0	0	0	0	0	0	0	0
DGGYRDDSELAAR	1423.63	MSMEG2644	MSMEG2644	2,3	0.0010425	155.99	804810	0	0	0	0	0	0	0	0	0	0	0	0	0	0	0	0	0	0	0	0	0	0	0	0	0	0	0	0	0	0	804810	0
DGHYSGAAK	904.404	MSMEG3021	MSMEG3021	2,3	0.0024862	144.12	23428000	0	0	0	0	0	0	0	0	0	0	0	0	0	0	0	0	0	0	0	0	1331500	6958000	0	0	0	0	0	0	0	15139000	0	0
DGIILALLASEIFAVTGK	1830.05	MSMEG2136	MSMEG2136	2,3	2.1682e-124	367.23	464330000	0	0	0	0	904560	0	0	0	0	0	0	0	0	0	0	0	0	0	0	0	17291000	0	0	0	0	0	0	0	446130000	0	0	0
DGIQRPLIVFTPK	1482.86	MSMEG5049	MSMEG5049	3	0.0036135	144.1	10685000	0	0	0	0	0	0	0	0	0	0	0	0	0	0	0	0	3121800	0	0	0	0	2294400	0	1303400	0	0	0	0	0	0	0	3965600
DGKVCAVWDVANPDKFTGSPLGTAVR	2759.37	MSMEG1666	MSMEG1666	3,4	5.7655e-35	234.39	292090000	0	0	0	9648400	0	0	0	0	0	0	0	0	0	0	0	0	0	0	0	169230000	0	0	0	0	0	0	0	113210000	0	0	0	0
DGLCNVFVPHATAGLAIIETGAGSDDDLVDTLER	3540.7	MSMEG3024	MSMEG3024	3,4	1.1263e-50	242.45	120980000	20858000	16857000	11275000	13739000	9947700	9182200	20087000	11947000	0	0	0	0	0	0	4436400	2651600	0	0	0	0	0	0	0	0	0	0	0	0	0	0	0	0
DGLFCEK	867.38	MSMEG1368	MSMEG1368	2	0.0027869	161.68	584010000	0	0	82160000	0	0	0	0	0	0	0	0	0	0	0	0	0	0	0	501850000	0	0	0	0	0	0	0	0	0	0	0	0	0
DGLISAAHDLAEGGLIQAVVESALAGETGCR	3079.52	MSMEG5824	MSMEG5824	3	2.633e-34	214.44	29836000	0	0	0	0	0	0	0	0	2523400	0	0	0	0	0	0	0	0	0	0	0	0	0	0	0	6742000	0	0	0	0	12960000	0	7610100
DGLLHVAGDR	1051.54	MSMEG2750	MSMEG2750	2	8.7902e-05	160.53	50766000	0	0	0	0	0	0	0	0	0	0	0	0	0	0	0	0	0	0	0	0	0	0	0	0	0	0	0	2691200	24402000	11459000	0	12214000
DGLLTPGVADLGPGGISGR	1750.92	MSMEG4198	MSMEG4198	2	2.8675e-34	260.96	32320000	0	0	0	0	0	0	0	0	0	0	0	0	0	0	0	0	11009000	0	0	0	0	0	0	0	21311000	0	0	0	0	0	0	0
DGLLTPGVADLGPGGISGRPVAR	2174.18	MSMEG4198	MSMEG4198	3	0.0021357	109.87	46642000	0	0	0	0	0	0	0	0	0	0	0	0	0	0	0	0	38219000	0	0	0	0	0	0	0	8422900	0	0	0	0	0	0	0
DGLVEASGALR	1086.57	MSMEG5240	MSMEG5240	2	0.15144	77.124	1345500	0	0	0	0	0	0	0	0	0	0	0	0	0	0	0	0	0	0	0	1345500	0	0	0	0	0	0	0	0	0	0	0	0
DGNTEPILLLHPFLLSQSVWK	2406.29	MSMEG1655	MSMEG1655	3	0.00031512	133.52	19724000	0	0	0	0	0	0	0	0	0	0	0	0	0	0	0	0	2696400	0	0	305540	779170	1717300	612660	0	10060000	0	0	3553500	0	0	0	0
DGPTYWATGETVR	1451.67	MSMEG3227	MSMEG3227	2	7.3731e-10	199.8	35315000	0	0	0	0	0	0	0	0	0	0	0	0	0	0	0	0	0	0	0	0	0	0	0	0	12840000	1961900	0	0	0	20512000	0	0
DGQIVDVR	900.466	MSMEG3375	MSMEG3375	2	0.0008138	155.84	32855000	0	0	0	0	0	0	0	0	0	0	0	0	0	0	0	0	25900000	0	0	0	0	0	0	0	6955300	0	0	0	0	0	0	0
DGQLEYLGR	1049.51	MSMEG0400	MSMEG0400	2	7.8936e-06	175.93	9427600	0	0	0	0	0	0	0	0	0	0	0	0	0	0	0	0	0	0	0	0	0	0	0	0	0	0	0	2967400	0	6460200	0	0
DGQPLFHDESGYAGLSDIAR	2146.99	MSMEG4290	MSMEG4290	2,3	9.2154e-35	262.8	293190000	6269700	0	0	0	0	0	0	0	48258000	0	0	0	37755000	57365000	7233800	0	61860000	3148300	0	5527900	4866300	7114500	0	8861500	7477900	0	0	0	11325000	9236400	0	16890000
DGRPVAVGEVGELVIGGVGLAR	2119.18	MSMEG6137	MSMEG6137	3	0.00064721	128.74	9970500	0	0	0	0	0	0	0	0	0	0	0	0	0	0	0	0	0	0	0	0	0	0	0	0	9970500	0	0	0	0	0	0	0
DGTITGLAVEAGAAITQGTVIAEIK	2398.3	MSMEG1807	MSMEG1807	3	7.7653e-06	117.48	347880	0	0	0	0	0	0	0	0	0	0	0	0	0	0	0	0	347880	0	0	0	0	0	0	0	0	0	0	0	0	0	0	0
DGTLTGPNLDLLAAVAGR	1752.94	MSMEG3209	MSMEG3209	2	0	336.85	7295600	0	0	0	0	0	0	0	0	1875900	0	0	0	0	0	0	0	0	0	0	0	0	0	0	0	0	0	0	0	0	3008900	0	2410900
DGVDVLAVPATGLTHDVLLVAVGSFAK	2663.45	MSMEG2776	MSMEG2776	3	8.7043e-07	124.4	8634200	0	0	0	0	0	0	0	0	0	0	0	0	0	0	0	0	3701700	670030	0	665010	0	0	0	0	3597400	0	0	0	0	0	0	0
DGVFADEVVPVSIPQR	1726.89	MSMEG4920	MSMEG4920	2	0.00013446	147.56	10614000	0	0	0	0	0	0	0	0	0	0	0	0	0	0	0	0	4493400	0	0	1877800	1222700	3020500	0	0	0	0	0	0	0	0	0	0
DGVGTSIIGR	973.519	MSMEG2340	MSMEG2340	2	0.0020238	135.55	129650000	0	0	0	0	0	0	15706000	0	0	0	0	0	0	0	0	0	0	0	0	0	0	0	39217000	0	0	0	0	0	0	0	74728000	0
DGVIPPTLNYETPDPEIDLDIVAGEPR	2934.45	MSMEG4327	MSMEG4327	2,3	6.3942e-21	201.15	525920000	1908100	1023400	0	4277300	2533100	2658900	0	0	10148000	0	0	10852000	5093800	11292000	0	4118900	19294000	3726400	0	5542600	11699000	9037300	0	688330	99108000	7698900	0	50555000	112230000	78196000	32827000	41412000
DGVLGTADDVQNDFEETPYSAAEVQR	2825.26	MSMEG1961	MSMEG1961	3	6.464e-36	242.34	16201000	0	0	0	0	0	0	0	0	0	0	0	0	0	0	0	0	0	0	0	0	0	0	0	0	16201000	0	0	0	0	0	0	0
DGVLTIK	744.438	MSMEG3932	MSMEG3932	2	0.0040853	155.51	85477000	2431100	0	0	0	3840100	0	0	0	0	0	0	0	0	0	0	0	0	0	0	0	0	0	0	0	26835000	0	0	13819000	0	23938000	14614000	0
DGVTVTPK	815.439	MSMEG3457	MSMEG3457	2	0.14629	78.149	607270	0	0	0	0	0	0	0	0	0	0	0	0	0	0	0	0	0	0	0	607270	0	0	0	0	0	0	0	0	0	0	0	0
DGVTVVLTTHQLTEAEELADR	2296.15	MSMEG3119	MSMEG3119	3	1.9757e-19	228.3	12434000	0	0	0	0	0	0	0	0	0	0	0	0	0	0	0	0	0	0	0	0	0	0	0	0	12434000	0	0	0	0	0	0	0
DGVVATVSAKPLDETGCPEVIDAGGK	2584.27	MSMEG6141	MSMEG6141	3	1.9155e-35	243.16	38764000	0	0	0	0	0	0	0	0	0	0	0	0	0	0	0	0	0	0	0	0	0	0	0	0	29159000	0	0	0	9604300	0	0	0
DGYECGLTLTYNDIK	1760.79	MSMEG2628	MSMEG2628	2	3.4306e-32	261.35	54318000	0	0	0	0	4298400	0	0	0	0	0	0	0	0	0	0	0	0	0	0	0	0	0	0	0	0	0	0	7292000	0	0	0	42728000
DGYSAVQLAYGEISPR	1724.84	MSMEG1436	MSMEG1436	2,3	6.4645e-71	311.81	360620000	0	0	26446000	5911100	34958000	3810100	0	0	0	0	0	4882200	39559000	0	7789700	0	0	0	0	3138900	21404000	38524000	15050000	7751200	0	0	39575000	13208000	46004000	35914000	0	16696000
DHAFANATFGDLLGALEK	1888.93	MSMEG4690	MSMEG4690	3	1.8382e-08	173.51	646190	646190	0	0	0	0	0	0	0	0	0	0	0	0	0	0	0	0	0	0	0	0	0	0	0	0	0	0	0	0	0	0	0
DHAFTAESGEPPMTDNPNYR	2247.95	MSMEG0035	MSMEG0035	3	1.2729e-11	190.24	2719200	0	0	0	0	0	0	0	0	0	0	0	0	0	0	0	0	0	2719200	0	0	0	0	0	0	0	0	0	0	0	0	0	0
DHAPADVVLGQPDGTTEGR	1933.91	MSMEG2269	MSMEG2269	2,3	2.9432e-17	211.09	15173000	0	0	0	0	0	0	0	0	0	0	0	3722900	0	1884900	9565300	0	0	0	0	0	0	0	0	0	0	0	0	0	0	0	0	0
DHDTEGLK	913.414	MSMEG1654	MSMEG1654	2	0.0097484	121.62	240680	0	0	0	0	0	0	0	0	0	0	0	0	240680	0	0	0	0	0	0	0	0	0	0	0	0	0	0	0	0	0	0	0
DHEDQIVGWVGWLK	1680.83	MSMEG0250	MSMEG0250	3	0.00047572	153.75	2783600	0	0	0	0	0	0	0	0	0	0	0	0	0	0	0	0	0	0	0	663580	930780	1189200	0	0	0	0	0	0	0	0	0	0
DHEVAGVGVTGK	1167.59	MSMEG0552	MSMEG0552	2,3	6.9231e-16	228.12	36017000	4664800	6994900	6261600	8691900	1560200	1285700	3101800	3456500	0	0	0	0	0	0	0	0	0	0	0	0	0	0	0	0	0	0	0	0	0	0	0	0
DHEVAGVGVTGKPVIAGSSDPAFR	2365.2	MSMEG0552	MSMEG0552	3	1.793e-15	190.67	50290000	3254500	8378400	9264100	9930600	0	4415700	7042700	8003600	0	0	0	0	0	0	0	0	0	0	0	0	0	0	0	0	0	0	0	0	0	0	0	0
DHFDFFPLTVDVEER	1864.86	MSMEG2656	MSMEG2656	3	6.8236e-16	212.17	20233000	0	0	1341100	0	3023400	0	0	0	0	0	0	0	0	5239000	0	0	2627100	0	0	825740	0	0	0	410460	0	0	0	0	0	6766100	0	0
DHPGFADAAAR	1126.52	MSMEG6403	MSMEG6403	2,3	5.6022e-10	186.87	164070000	2194000	0	0	2451100	0	0	0	0	21725000	0	0	0	0	0	0	0	43167000	0	0	0	0	3169400	0	0	59967000	0	0	16241000	12619000	0	0	2537100
DHTTVMYAEK	1193.54	MSMEG6947	MSMEG6947	2	0.21443	75.509	0	0	0	0	0	0	0	0	0	0	0	0	0	0	0	0	0	0	0	0	0	0	0	0	0	0	0	0	0	0	0	0	0
DHYVQVPVQLICNR	1739.88	MSMEG4280	MSMEG4280	2,3	3.6335e-15	210.91	13744000	0	0	0	0	0	0	0	0	0	0	0	0	0	0	0	0	0	0	0	0	0	0	0	0	13744000	0	0	0	0	0	0	0
DIAGICSENR	1133.51	MSMEG5831	MSMEG5831	2	9.4554e-11	198.62	109590000	2302800	0	0	0	0	0	0	0	11175000	0	0	0	0	0	3258800	0	0	0	0	0	0	0	0	0	24442000	2281200	0	8142200	19554000	22194000	10175000	6061800
DIAGICSENRR	1289.61	MSMEG5831	MSMEG5831	2	0.01565	130.98	42304000	0	0	0	0	0	0	0	0	0	0	0	0	0	0	0	0	0	0	0	0	0	0	0	0	13820000	0	0	5390100	0	14988000	8106100	0
DIDDLIMGCGQPGGEAGFNIGR	2291.03	MSMEG5273	MSMEG5273	2,3	6.2265e-91	331.54	169890000	24381000	36908000	0	66429000	19622000	22554000	0	0	0	0	0	0	0	0	0	0	0	0	0	0	0	0	0	0	0	0	0	0	0	0	0	0
DIDHVNAHATATPIGDTAEANALR	2472.2	MSMEG4327	MSMEG4327	2,3,4	2.8239e-113	351.08	3468500000	0	0	0	12394000	4801200	15239000	0	0	34218000	0	0	58775000	14079000	7896800	3102400	17506000	243640000	94351000	6013600	36888000	85975000	146850000	28851000	17819000	819940000	61630000	0	544740000	534020000	332050000	176320000	171380000
DIDILLVDDIQFIEGK	1844.98	MSMEG6947	MSMEG6947	2	6.3248e-18	226.7	1282800	0	0	0	0	0	0	0	0	0	0	0	0	0	0	0	0	0	0	0	0	0	0	0	0	1282800	0	0	0	0	0	0	0
DIDITVR	830.45	MSMEG3932	MSMEG3932	2	0.00070027	176.29	34666000	2773900	0	0	0	0	0	0	0	0	0	0	0	0	0	0	7459700	0	0	0	0	0	0	0	0	0	0	9326800	15106000	0	0	0	0
DIEDLEFAVR	1205.59	MSMEG3227	MSMEG3227	2	4.7533e-05	164.97	45237000	0	0	0	0	1457700	0	0	0	0	0	0	0	7313100	0	0	0	0	0	0	0	0	0	4758800	0	21583000	3828500	0	6295200	0	0	0	0
DIENQYETQITQIEHEVSSSGQEVQSSAK	3263.51	CON__P35527	CON__P35527	3,4	2.684e-43	248.21	3041200000	113180000	31668000	26433000	81873000	75528000	157100000	92345000	129500000	97073000	71165000	224660000	136310000	110460000	99369000	259750000	184840000	20010000	11849000	0	16640000	43052000	27131000	23602000	0	238700000	303910000	33026000	86069000	35667000	180610000	102350000	27316000
DIGCDTVAR	1005.45	MSMEG0633	MSMEG0633	2	0.00016695	166.19	56322000	0	0	0	0	0	0	0	0	6570700	0	0	0	0	0	0	0	13085000	0	0	0	0	0	0	0	18099000	0	0	8845400	0	4875800	4846600	0
DIGERLDAK	1015.53	MSMEG3227	MSMEG3227	2	0.067731	113.18	2179300	0	0	0	0	0	0	0	0	0	0	0	0	0	0	0	0	0	964100	0	0	0	0	0	0	0	1215200	0	0	0	0	0	0
DIHNYVEQNHPTPETK	1920.9	MSMEG3143	MSMEG3143	3	4.3353e-08	185.95	26159000	4489900	0	0	0	0	0	0	0	0	0	0	0	0	0	0	0	13037000	0	0	0	0	0	0	0	0	0	0	0	0	0	0	8632100
DIILAPVISEK	1196.7	MSMEG1438	MSMEG1438	2	0.0015511	133.07	216850000	0	0	15613000	0	23534000	0	0	0	0	0	0	0	12575000	0	0	0	31980000	0	0	8783100	26677000	31708000	0	0	0	0	24369000	0	15579000	0	0	26031000
DIIQALPTAQGYSDSK	1705.85	MSMEG0688	MSMEG0688	2	1.374e-07	177.67	5187000	0	0	0	0	0	0	0	0	0	0	0	0	0	0	0	0	0	0	0	0	0	0	0	0	5187000	0	0	0	0	0	0	0
DILSVLR	814.491	MSMEG5049	MSMEG5049	2	0.001169	169.37	11035000	0	0	0	0	0	0	0	0	0	0	0	0	0	0	0	0	8832300	0	0	0	604850	1598000	0	0	0	0	0	0	0	0	0	0
DILVITTPADAPAFR	1598.87	MSMEG0384	MSMEG0384	2	9.435e-05	158.52	28938000	0	0	0	0	0	0	0	0	0	0	0	0	0	0	0	0	0	0	0	0	0	0	0	0	11888000	0	0	7916100	0	9134000	0	0
DIMDLLER	1003.5	MSMEG2089	MSMEG2089	2	0.0026146	143.28	4843600	0	0	0	0	0	0	0	0	0	0	0	0	0	0	0	0	3147300	0	0	0	0	0	1696300	0	0	0	0	0	0	0	0	0
DINLDVGK	872.46	MSMEG2728	MSMEG2728	2	0.052293	91.853	155410000	0	0	0	0	0	0	0	0	0	0	0	0	0	0	0	0	0	0	155410000	0	0	0	0	0	0	0	0	0	0	0	0	0
DIPNVSDEVLADLDER	1798.86	MSMEG1367	MSMEG1367	2,3	6.0457e-34	263.15	4220400000	0	0	361980000	0	2406900	0	0	0	0	0	3125700000	0	0	11369000	0	0	0	0	429110000	2607400	0	0	0	0	0	0	282750000	4515700	0	0	0	0
DIQDGSFVK	1007.49	MSMEG2374	MSMEG2374	2	2.3087e-14	216.45	205680000	8169100	0	0	3539700	0	2815700	1382900	1339700	20549000	0	0	0	0	4953800	0	0	29881000	0	0	8694300	11905000	27881000	6915400	0	41172000	4367200	0	6300000	25811000	0	0	0
DIQPFMSAMR	1194.55	MSMEG0358	MSMEG0358	2	6.4556e-07	176.48	489100000	6349300	0	0	0	0	0	0	0	106390000	0	0	0	0	0	0	0	327500000	0	0	0	0	0	0	0	48862000	0	0	0	0	0	0	0
DISCNLGSLNIAK	1403.71	MSMEG1019;MSMEG2299	MSMEG1019	2	7.1338e-16	227.56	91605000	0	0	0	0	0	2128000	0	0	0	0	10494000	0	14912000	21710000	0	19087000	4673400	0	0	0	1864700	4135900	0	0	12599000	0	0	0	0	0	0	0
DITDALLSALNR	1300.7	MSMEG6565	MSMEG6565	2	0.0002127	158.04	3168800	0	0	0	0	0	0	0	0	0	0	0	0	0	3168800	0	0	0	0	0	0	0	0	0	0	0	0	0	0	0	0	0	0
DITGLANLGEVYADAAPDLFDGLDNAVTTAR	3177.55	MSMEG6540	MSMEG6540	3	3.0438e-53	258.87	1914800	0	0	0	0	0	0	0	0	0	0	0	0	0	0	0	0	0	0	0	0	0	0	0	0	1914800	0	0	0	0	0	0	0
DITVVSTVPTLAALWPAEALESVR	2537.37	MSMEG6137	MSMEG6137	3	2.7632e-24	228.85	9196200	0	0	0	0	0	0	0	0	0	0	0	0	0	0	0	0	2788500	0	0	0	0	0	0	0	6407700	0	0	0	0	0	0	0
DIVAAAGLDPENR	1339.67	MSMEG0839	MSMEG0839	2	1.1329e-21	229.75	67069000	23655000	0	0	0	0	0	0	0	19231000	0	0	0	0	0	0	0	12211000	0	0	0	0	0	0	0	11972000	0	0	0	0	0	0	0
DIVATIQAEQDQVIR	1697.89	MSMEG2174	MSMEG2174	2	2.0099e-42	271.43	37995000	0	0	5989200	0	0	0	0	0	0	0	32006000	0	0	0	0	0	0	0	0	0	0	0	0	0	0	0	0	0	0	0	0	0
DIVYLVASPLER	1373.76	MSMEG0970	MSMEG0970	2	0.0019457	131.69	30942000	0	0	0	0	0	0	0	0	0	0	0	0	0	0	0	0	0	0	0	0	0	0	0	0	30942000	0	0	0	0	0	0	0
DIWFETVAIAQQR	1575.8	MSMEG1424	MSMEG1424	2	1.7544e-30	256.96	29644000	0	0	0	0	0	0	0	0	0	0	0	0	0	0	0	0	0	0	0	0	0	0	0	0	10738000	0	0	0	18906000	0	0	0
DIWPSAAEIEETIASSINR	2101.03	MSMEG3143	MSMEG3143	2,3	1.7586e-105	348.04	25744000	672810	0	0	0	0	0	0	0	2969400	0	0	0	4615500	11026000	201010	1355500	1285900	491900	558160	1237200	0	646480	0	683960	0	0	0	0	0	0	0	0
DIYDLYGYNAVVHVLSASGIR	2324.18	MSMEG3081	MSMEG3081	3	1.9186e-18	221.37	27404000	0	0	0	0	596590	0	0	0	0	0	4366300	0	0	0	0	0	0	0	21983000	0	0	458560	0	0	0	0	0	0	0	0	0	0
DKAVELLR	942.55	MSMEG0640	MSMEG0640	2	0.095739	104.2	8476100	0	0	0	0	0	0	0	0	0	0	0	0	0	0	0	0	0	0	0	0	0	0	0	0	0	0	0	0	0	8476100	0	0
DKDGNDIELPVFGSVAEAIK	2116.07	MSMEG5524	MSMEG5524	2,3	3.3236e-17	219.23	48675000	0	0	0	0	0	0	0	0	5110700	0	0	0	9145100	17926000	1721300	0	899640	0	0	4071100	0	4785900	5015200	0	0	0	0	0	0	0	0	0
DKDMTYAAPLFVTAEFINNNTGEIK	2801.36	MSMEG1367	MSMEG1367	3,4	6.6536e-40	249.51	487540000	0	0	13831000	0	0	0	0	0	0	0	283290000	0	0	0	0	0	0	0	190420000	0	0	0	0	0	0	0	0	0	0	0	0	0
DKDPELIIGR	1154.63	MSMEG4757	MSMEG4757	2,3	0.00054571	152.54	31251000	0	0	0	0	0	0	0	0	0	0	0	0	0	0	0	0	3078700	0	0	0	0	0	0	0	0	0	0	0	0	0	4259400	23913000
DKDVVHTLFAEIGPFYADR	2192.09	MSMEG1525	MSMEG1525	3	0.00020343	154.12	7638600	0	0	0	0	0	0	0	715320	0	0	0	0	0	0	0	0	0	0	0	0	0	0	1658000	1512400	0	0	0	0	0	0	0	3752800
DKISSLPDLLPLLEK	1679.97	MSMEG1583	MSMEG1583	3	0.14251	94.532	603560	0	0	0	0	0	0	0	0	0	0	0	0	0	0	0	0	0	0	0	0	0	603560	0	0	0	0	0	0	0	0	0	0
DKLDTYVR	1008.52	MSMEG0752	MSMEG0752	2	8.2141e-11	221.94	4981400000	0	79629000	0	0	0	0	0	0	0	82742000	0	0	0	0	0	0	0	4290900000	0	0	0	0	0	0	0	528100000	0	0	0	0	0	0
DKLDTYVRPLLAISAER	1959.08	MSMEG0752	MSMEG0752	2,3,4	7.3697e-33	250.19	16435000000	0	10320000	0	0	0	0	0	0	0	192860000	0	0	0	0	0	0	0	13948000000	0	0	0	0	0	0	0	2283600000	0	0	0	0	0	0
DKPCGDGLTAR	1188.56	MSMEG1028;MSMEG2308	MSMEG1028	2,3	6.4995e-05	167.2	249800000	0	0	0	0	0	0	0	0	0	0	0	0	0	0	0	3898900	123380000	20805000	0	24527000	77187000	0	0	0	0	0	0	0	0	0	0	0
DKTTDAVQVGAR	1259.65	MSMEG5101	MSMEG5101	2	0.034034	115.57	1396600	0	0	0	0	0	0	0	0	0	0	0	1396600	0	0	0	0	0	0	0	0	0	0	0	0	0	0	0	0	0	0	0	0
DKVLAWQK	986.555	MSMEG6471	MSMEG6471	2	0.0012833	163.99	7842900	0	0	0	0	0	0	0	0	0	0	0	0	0	0	0	0	0	0	0	0	0	0	0	0	7842900	0	0	0	0	0	0	0
DLAAAGISVLHAHGPK	1555.85	MSMEG4227	MSMEG4227	3	0.19839	64.104	8802900	0	0	0	0	0	0	0	0	0	0	0	0	0	0	0	0	0	0	0	0	0	0	0	0	8802900	0	0	0	0	0	0	0
DLAASEVLSR	1059.56	MSMEG6783	MSMEG6783	2	0.00013817	155	3247100	0	0	0	0	0	0	0	0	0	0	0	0	0	0	0	0	0	0	0	0	0	0	0	0	0	0	0	3247100	0	0	0	0
DLADVDLAR	986.503	REV__MSMEG0019	REV__MSMEG0019	2	0.21647	56.563	13422000	0	0	0	0	0	0	0	0	0	0	0	0	0	0	0	0	0	13422000	0	0	0	0	0	0	0	0	0	0	0	0	0	0
DLAEQSGVELDR	1330.64	MSMEG3621	MSMEG3621	2	0.0067199	113.25	65593000	0	0	0	0	0	0	0	0	0	0	0	0	0	0	0	0	0	0	0	0	0	0	0	0	34151000	0	0	23728000	0	0	7713300	0
DLAFVGFSTIGGELIPR	1790.96	MSMEG3767	MSMEG3767	2	1.2387e-07	178.14	2742500	0	0	0	0	0	0	0	0	0	0	0	0	0	0	0	0	0	0	0	0	0	0	0	0	2742500	0	0	0	0	0	0	0
DLAPITESAWAEIELEATR	2114.05	MSMEG5830	MSMEG5830	2	2.0832e-17	216.35	4525600	0	0	0	0	0	0	0	0	0	0	0	0	0	0	0	0	0	0	0	0	0	0	0	0	0	0	0	0	0	0	0	4525600
DLASAQQINEAVGAVFAEHQIFR	2513.27	MSMEG0314	MSMEG0314	3	1.6791e-06	153.06	15603000	0	0	0	0	0	0	0	0	0	0	0	0	0	0	0	0	3690100	0	0	0	0	0	0	0	3732500	0	0	0	0	4886000	0	3294400
DLASGDTIYTSR	1297.62	MSMEG0408	MSMEG0408	2	0.00011011	162.49	2857000	0	0	0	0	0	0	0	0	0	0	0	0	0	0	0	0	0	0	0	0	0	0	0	0	2857000	0	0	0	0	0	0	0
DLAVSGPWYR	1162.58	MSMEG4313	MSMEG4313	2	0.023983	111.06	9129800	0	0	0	0	0	0	0	0	0	0	0	0	9129800	0	0	0	0	0	0	0	0	0	0	0	0	0	0	0	0	0	0	0
DLDAGHWAPFSHPR	1604.75	MSMEG4280	MSMEG4280	3	0.013035	110.38	3441800	0	0	0	0	0	0	0	0	0	0	0	0	0	0	0	0	0	0	0	0	0	0	0	0	3441800	0	0	0	0	0	0	0
DLDGNLVGSSSYLNVDGTNR	2094.98	MSMEG5612	MSMEG5612	2	1.8534e-88	334.08	9177000	0	0	0	0	0	0	0	0	0	0	0	0	0	0	0	0	0	0	0	0	0	0	0	0	0	0	0	0	0	0	0	9177000
DLDLLRPIYAPTAAYGHFGR	2245.16	MSMEG3055	MSMEG3055	3,4	9.5506e-45	274.08	1004400000	0	0	0	0	0	5584800	0	0	0	0	0	0	0	0	0	0	32133000	0	0	21130000	32966000	49221000	66286000	4520000	205570000	11673000	0	55835000	246160000	89653000	134160000	49460000
DLEAFATPLTMK	1335.67	MSMEG1353	MSMEG1353	2	0.0096656	116.24	1700200	0	0	0	0	0	0	0	0	0	0	0	0	0	0	0	0	1700200	0	0	0	0	0	0	0	0	0	0	0	0	0	0	0
DLEQGEESTSDYR	1527.63	MSMEG1255	MSMEG1255	2	7.5616e-41	277.31	5797200	0	0	0	0	0	0	0	0	0	0	0	0	0	0	0	0	0	0	0	0	0	0	0	0	5797200	0	0	0	0	0	0	0
DLESAVATLVADGVR	1514.79	MSMEG0408	MSMEG0408	2,3	9.5232e-121	367.86	12823000	0	0	0	0	0	0	0	0	0	0	0	0	0	0	0	0	0	0	0	614030	534410	1028900	0	0	5272500	0	0	2978300	0	0	0	2395500
DLEVAGLHLSVAGVDDPHLK	2084.09	MSMEG6202	MSMEG6202	3	7.6021e-08	180.81	12052000	0	0	0	0	0	0	0	0	0	0	0	0	0	0	0	0	0	0	0	0	1664800	0	0	0	8687200	0	0	1700300	0	0	0	0
DLFEQAK	849.423	MSMEG6105	MSMEG6105	2	0.0049726	151.29	41404000	0	0	0	0	0	0	0	0	0	0	0	0	0	0	0	0	12867000	0	0	0	10031000	0	18506000	0	0	0	0	0	0	0	0	0
DLGATLAPQSAFQLLQGVQTLPQR	2551.38	MSMEG0239	MSMEG0239	3	1.3507e-05	129.02	410390	0	0	0	0	0	0	0	0	0	0	0	0	0	0	410390	0	0	0	0	0	0	0	0	0	0	0	0	0	0	0	0	0
DLGCEYAILYFPEAAYDR	2164.98	MSMEG5715	MSMEG5715	2	1.132e-12	185.33	0	0	0	0	0	0	0	0	0	0	0	0	0	0	0	0	0	0	0	0	0	0	0	0	0	0	0	0	0	0	0	0	0
DLGEEHFK	973.451	CON__P02769	CON__P02769	2	0.00035245	164.53	10392000	4165600	1879000	0	2952300	0	0	1394800	0	0	0	0	0	0	0	0	0	0	0	0	0	0	0	0	0	0	0	0	0	0	0	0	0
DLGEENFK	950.435	CON__P02768-1	CON__P02768-1	2	4.6214e-05	180.45	5643200	0	0	0	0	0	5643200	0	0	0	0	0	0	0	0	0	0	0	0	0	0	0	0	0	0	0	0	0	0	0	0	0	0
DLGIAILR	869.533	MSMEG3047	MSMEG3047	2	0.028889	103.83	811580	0	0	0	0	0	0	0	0	0	0	0	0	0	0	0	0	0	0	0	811580	0	0	0	0	0	0	0	0	0	0	0	0
DLGLLDPEK	998.528	MSMEG5240	MSMEG5240	2	0.091282	84.213	3690800	0	0	0	0	0	0	0	0	0	0	0	0	0	3690800	0	0	0	0	0	0	0	0	0	0	0	0	0	0	0	0	0	0
DLGLLDPEKADAIIAAAGEIAEGK	2379.25	MSMEG5240	MSMEG5240	3	1.5276e-12	189.47	33592000	966360	0	0	0	0	0	0	0	1810500	0	0	0	2282300	3516600	435160	289780	9613600	0	2567600	2333700	0	3666900	3551500	2557700	0	0	0	0	0	0	0	0
DLGMVSSAVYR	1196.59	MSMEG3659	MSMEG3659	2	0.0011275	138.22	470190000	0	0	0	7463800	0	4825000	2706500	0	0	0	0	0	0	16455000	0	0	16609000	3831800	0	4788400	0	0	0	0	87318000	6011500	0	101780000	78941000	67532000	60714000	11222000
DLGSAAAPFNAFLIAQGLETLSLR	2474.32	MSMEG1652	MSMEG1652	3	1.2571e-30	237.15	1956200	0	0	0	0	0	0	0	0	1066500	0	0	0	0	889720	0	0	0	0	0	0	0	0	0	0	0	0	0	0	0	0	0	0
DLIAALGHSLK	1136.66	MSMEG3645	MSMEG3645	2,3	4.7185e-08	188.96	100410000	0	0	0	0	0	0	0	0	0	0	0	0	0	0	0	0	0	0	0	890350	883750	0	1580800	0	0	0	0	1855200	12970000	60434000	0	21792000
DLIDDLAHCPAYHK	1666.78	MSMEG1655	MSMEG1655	3	0.0063175	121.68	34420000	0	0	0	0	0	0	0	0	0	0	0	0	0	0	0	0	0	0	0	0	0	0	0	0	21388000	0	0	13032000	0	0	0	0
DLIDSDAVGEPGELTR	1685.81	MSMEG1881	MSMEG1881	2	1.3331e-07	178.03	3006400	0	0	0	0	0	0	0	0	0	0	0	0	3006400	0	0	0	0	0	0	0	0	0	0	0	0	0	0	0	0	0	0	0
DLLAGVAR	813.471	MSMEG1914	MSMEG1914	2	0.0010596	150.17	104400000	0	0	0	0	0	0	0	0	0	0	0	0	0	0	0	0	0	0	70215000	0	0	0	0	0	0	0	34181000	0	0	0	0	0
DLLAHALESR	1123.6	MSMEG1920	MSMEG1920	2	0.087056	91.658	1636900	0	0	0	0	0	0	0	0	0	0	0	0	0	0	0	0	0	0	0	0	0	0	0	0	0	0	0	1636900	0	0	0	0
DLLAVADSGNNR	1243.62	MSMEG2269	MSMEG2269	2	3.181e-06	174.9	6329900	0	0	0	0	0	0	0	0	0	0	0	0	0	0	6329900	0	0	0	0	0	0	0	0	0	0	0	0	0	0	0	0	0
DLLLDELGVPR	1238.69	MSMEG0551	MSMEG0551	2	5.136e-07	180.97	21037000	0	0	0	0	0	0	0	0	0	0	0	0	0	0	0	0	0	0	0	0	995840	0	0	0	0	2316500	0	0	9551300	8172900	0	0
DLLNQVGLADK	1184.64	MSMEG3237	MSMEG3237	2	6.2456e-05	160.22	6950300	0	0	0	0	0	0	0	0	0	0	0	0	0	0	0	0	0	0	0	0	0	0	0	0	0	0	0	0	0	0	6950300	0
DLLPLLEK	939.564	MSMEG0880	MSMEG0880	2	3.2425e-05	183.26	304000000	5622900	2487900	0	0	3264600	0	0	0	25844000	0	0	0	41189000	69978000	1331400	0	36429000	0	0	20979000	11152000	20770000	33328000	0	0	6566600	0	0	13926000	11131000	0	0
DLLSVLDIDR	1157.63	MSMEG2745	MSMEG2745	2	2.4956e-16	225.01	11486000	0	0	0	0	0	0	0	0	0	0	0	0	0	0	0	0	663800	0	0	0	0	0	0	0	4092500	0	0	3335000	0	3395000	0	0
DLLTAEHR	953.493	MSMEG2014	MSMEG2014	2	0.055644	91.069	1867700	0	0	0	0	0	0	0	0	0	0	0	0	0	0	0	0	0	0	0	0	0	0	0	0	1867700	0	0	0	0	0	0	0
DLLVWDKPAASATAPSGTGQSR	2227.12	MSMEG5412	MSMEG5412	3	0.00034848	136.43	1091300	0	0	0	0	0	0	0	0	0	0	0	0	0	0	1091300	0	0	0	0	0	0	0	0	0	0	0	0	0	0	0	0	0
DLMSWVDRPITETA	1632.78	MSMEG2374	MSMEG2374	2	4.9099e-15	221.86	30868000	0	0	0	0	0	0	0	0	0	0	0	0	11447000	10062000	0	0	6506600	0	0	1147300	0	1704100	0	0	0	0	0	0	0	0	0	0
DLNDDHGDPANIFPDQMVFLEQLR	2798.3	MSMEG6410	MSMEG6410	3	6.2975e-08	146.19	0	0	0	0	0	0	0	0	0	0	0	0	0	0	0	0	0	0	0	0	0	0	0	0	0	0	0	0	0	0	0	0	0
DLPFAQK	817.433	MSMEG3479	MSMEG3479	2	0.016148	117.7	26952000	2931600	0	0	0	0	0	0	0	0	0	0	0	9831300	5637100	0	0	0	0	0	2435400	0	6117100	0	0	0	0	0	0	0	0	0	0
DLPFIGLLDPK	1226.69	MSMEG6110	MSMEG6110	2	7.7869e-07	176.42	29599000	0	0	0	518550	0	0	0	0	0	0	0	0	1099300	0	0	744860	1779400	0	0	1381100	1051500	1762600	0	0	8517500	864290	0	4414300	7466000	0	0	0
DLQAVAALRPILAAVK	1648	MSMEG4198	MSMEG4198	2,3	6.7632e-33	251.05	84687000	0	0	0	0	0	0	0	0	0	0	0	0	0	0	0	0	58178000	0	0	0	0	0	0	0	20710000	0	0	5800100	0	0	0	0
DLQAVVR	799.455	MSMEG2752	MSMEG2752	2	0.011642	136.11	43829000	0	0	0	0	0	0	0	0	0	0	11590000	0	0	0	0	0	0	0	32238000	0	0	0	0	0	0	0	0	0	0	0	0	0
DLQDIIAILGIDELSEEDK	2128.08	MSMEG4936	MSMEG4936	2,3	8.3817e-88	329.93	34389000	0	0	0	0	0	0	0	0	3649200	0	0	0	4942500	7019000	0	0	841790	0	0	0	0	173240	0	0	7897700	0	0	1079100	1730200	4831800	1223400	1001200
DLQDIIAILGIDELSEEDKQLVNR	2738.43	MSMEG4936	MSMEG4936	3	1.7587e-22	224.59	47039000	0	0	0	0	0	0	0	0	1436300	0	0	0	0	0	0	0	0	0	0	0	0	0	0	0	14613000	0	0	5077500	15085000	7609100	0	3218400
DLQEEFGLSYLFVAHDLGVVR	2406.22	MSMEG0639	MSMEG0639	3	6.584e-06	163.45	6880500	0	0	0	0	0	0	0	0	0	0	0	0	0	0	0	0	3548700	0	0	0	0	0	0	0	3331800	0	0	0	0	0	0	0
DLQIPDDPASAIAAAR	1622.83	MSMEG2739	MSMEG2739	2	0.00033639	140.96	9461600	5767000	0	0	0	0	0	0	0	0	0	0	0	0	0	2887700	0	0	0	0	806900	0	0	0	0	0	0	0	0	0	0	0	0
DLQPYIGK	932.497	MSMEG3833	MSMEG3833	2	0.0042993	135.83	57158000	0	0	7950100	0	16624000	0	0	0	0	0	0	0	0	0	0	0	0	0	0	0	0	0	0	0	5428700	0	0	6550600	0	0	7543200	13061000
DLQVEGASEPVSFSVR	1718.85	MSMEG3602	MSMEG3602	2	3.8508e-17	214.54	684940	0	0	0	0	0	0	0	0	0	0	0	0	0	0	0	0	684940	0	0	0	0	0	0	0	0	0	0	0	0	0	0	0
DLSEFVEDFR	1255.57	MSMEG0220	MSMEG0220	2	1.91e-22	232.84	8718700	0	0	0	0	0	0	0	0	0	0	0	0	0	0	0	0	0	0	0	0	0	0	0	0	3494200	0	0	5224500	0	0	0	0
DLSFTLPR	947.508	MSMEG4700	MSMEG4700	2	0.037584	123.98	0	0	0	0	0	0	0	0	0	0	0	0	0	0	0	0	0	0	0	0	0	0	0	0	0	0	0	0	0	0	0	0	0
DLSGTVFNTGGCK	1354.62	MSMEG1030;MSMEG2310	MSMEG1030	2	1.0152e-66	318.91	15892000	0	0	0	0	0	0	0	0	0	0	0	0	0	0	0	0	2887800	0	0	0	0	0	0	0	13004000	0	0	0	0	0	0	0
DLSTGDQIDVPADSVVAEVLSR	2285.14	MSMEG2976	MSMEG2976	2,3	8.4826e-09	172.81	6824800	0	0	0	0	0	0	0	0	0	0	0	0	0	3797400	0	0	0	0	0	202230	0	1243400	0	0	0	0	0	0	1581800	0	0	0
DLTDDQVTVLR	1273.65	MSMEG1521	MSMEG1521	2	1.3098e-48	270.56	397900000	10753000	3381400	28560000	5911400	31421000	6809100	0	0	22039000	0	0	0	19283000	0	6541000	8149400	5471000	0	0	2505300	0	0	4145200	4834900	5534700	0	92761000	8929900	42366000	26533000	5859400	56115000
DLTVAFPTDTDTVHAVR	1856.93	MSMEG4997	MSMEG4997	2,3	1.9098e-33	249.6	30736000	0	0	0	0	0	0	0	0	0	0	0	0	0	0	0	0	4270400	0	0	0	0	0	0	0	23102000	1106100	0	2257300	0	0	0	0
DLTVVDPGNNVEFFFLRPK	2206.14	MSMEG4180	MSMEG4180	3	0.028632	109.48	4235800	0	0	0	0	0	0	0	0	0	0	0	0	0	0	0	0	0	0	0	0	0	0	0	0	0	0	0	0	0	4235800	0	0
DLVDSAPK	843.434	MSMEG1365	MSMEG1365	2	0.00019775	167.9	165130000	7112800	0	6375800	3324400	8553300	0	0	0	32986000	0	0	0	70213000	0	0	0	0	0	0	9179800	13217000	0	0	0	0	2305000	0	7595500	0	0	4271200	0
DLVDSAPKPLLEK	1423.79	MSMEG1365	MSMEG1365	2,3	1.3825e-65	270.21	433590000	0	0	0	0	74301000	0	0	0	0	0	0	0	0	0	0	0	13995000	0	54504000	6674600	0	26988000	0	8024200	0	30748000	94655000	43716000	0	0	0	79983000
DLVINAPAR	967.545	MSMEG4484	MSMEG4484	2	0.11865	78.334	3367500	0	0	0	0	0	0	0	0	0	0	0	0	0	0	0	0	3367500	0	0	0	0	0	0	0	0	0	0	0	0	0	0	0
DLVNAGAVELVAATVDHGVSSEAAR	2450.24	MSMEG2367	MSMEG2367	3	1.4703e-08	153.25	21528000	0	0	0	712600	0	0	0	394980	0	0	0	0	8095700	0	895070	0	0	0	0	0	0	3358600	0	0	4183900	0	0	0	0	0	0	3886600
DLVPAEPLDEVLADYDTWR	2216.06	MSMEG4757	MSMEG4757	2	5.131e-12	204.23	15655000	0	0	0	0	0	0	0	0	0	0	0	0	1988300	0	0	0	0	0	0	404450	0	0	0	0	0	0	0	0	0	8504700	4757500	0
DLVVDTPVTLSPEDSVSDANALLHK	2634.34	MSMEG3634	MSMEG3634	3	0.10744	76.817	0	0	0	0	0	0	0	0	0	0	0	0	0	0	0	0	0	0	0	0	0	0	0	0	0	0	0	0	0	0	0	0	0
DLVVNMEPFFDAYR	1714.8	MSMEG1669	MSMEG1669	2	4.139e-22	230.16	2773800	0	0	0	0	0	0	0	0	0	0	0	0	1501700	0	0	0	1272100	0	0	0	0	0	0	0	0	0	0	0	0	0	0	0
DLVVSAGYAVLGR	1318.72	MSMEG1046;MSMEG2326	MSMEG1046	2	5.7923e-15	216.68	22980000	0	0	0	0	0	0	0	0	0	0	0	0	0	0	0	0	515750	0	0	0	0	0	0	0	15243000	0	0	7221400	0	0	0	0
DLWVSHGR	968.483	MSMEG1809	MSMEG1809	2	0.019297	108.74	25766000	0	0	0	0	0	0	0	0	0	9007200	0	0	6223500	0	1417500	0	9117500	0	0	0	0	0	0	0	0	0	0	0	0	0	0	0
DLWVTGLQPDTDAIADQLVADVK	2482.26	MSMEG5419	MSMEG5419	3	2.5442e-25	212.26	6301500	0	213360	0	0	0	0	0	655240	3102700	0	0	0	0	0	1205400	0	0	0	0	0	0	1124800	0	0	0	0	0	0	0	0	0	0
DLYDVLAINAASMSTQLAGLPFSGPVGGAR	2990.52	MSMEG2656	MSMEG2656	3	1.9677e-38	193.53	290410	0	0	0	0	0	0	0	0	0	0	0	0	0	0	0	0	290410	0	0	0	0	0	0	0	0	0	0	0	0	0	0	0
DMPIQAFLLYQEPVLGPVR	2185.16	CON__P02666	CON__P02666	3	1.629e-16	216.19	3462000	0	0	0	0	0	1838300	0	0	0	0	0	0	0	0	0	1623700	0	0	0	0	0	0	0	0	0	0	0	0	0	0	0	0
DMQWICR	1007.43	MSMEG2758	MSMEG2758	2	7.2062e-06	196.98	256250000	0	0	0	0	0	0	0	0	0	0	133440000	0	0	0	0	0	0	0	122810000	0	0	0	0	0	0	0	0	0	0	0	0	0
DMTYAAPLFVTAEFINNNTGEIK	2558.24	MSMEG1367	MSMEG1367	2,3	2.2399e-73	288.75	945260000	0	0	24144000	0	0	0	0	0	0	0	723610000	0	0	0	0	0	0	0	153810000	0	0	0	0	0	0	0	43700000	0	0	0	0	0
DMVTGAVALAEFAHVVAAK	1898.99	MSMEG0752	MSMEG0752	2,3	2.4784e-52	254.59	10787000000	0	228330000	0	0	0	0	0	0	0	139850000	0	0	0	0	0	0	0	9555700000	16688000	26600000	17839000	5500000	0	0	0	796550000	0	0	0	0	0	0
DMVTGAVALAEFAHVVAAKYPITVALHTDHCPK	3531.8	MSMEG0752	MSMEG0752	4,6	2.1427e-07	110.55	107160000	0	0	0	0	0	0	0	0	0	0	0	0	0	0	0	0	0	107160000	0	0	0	0	0	0	0	0	0	0	0	0	0	0
DNAELENLIR	1185.6	CON__Q15323;CON__Q9UE12;CON__Q14525	CON__Q15323	2	8.3031e-16	215.5	5080200	0	0	0	0	0	0	0	0	0	0	0	0	0	0	0	0	0	0	0	0	0	0	0	0	0	0	0	5080200	0	0	0	0
DNDFEPLLLDWR	1531.73	MSMEG2174	MSMEG2174	2,3	1.0181e-40	282.89	186010000	0	0	15864000	0	0	0	0	0	0	0	120210000	0	0	0	0	0	0	0	9641400	0	0	0	0	0	0	0	40293000	0	0	0	0	0
DNFSYSASK	1017.44	MSMEG0121	MSMEG0121	2	0.12276	79.201	0	0	0	0	0	0	0	0	0	0	0	0	0	0	0	0	0	0	0	0	0	0	0	0	0	0	0	0	0	0	0	0	0
DNLAELNDAGLDVVGISPDKPEK	2408.21	MSMEG4753	MSMEG4753	3	0.15089	73.809	2024000	0	0	0	0	0	0	0	0	0	0	0	0	0	0	0	0	0	0	0	0	0	2024000	0	0	0	0	0	0	0	0	0	0
DNLGDDDLLLVTVLK	1641.88	MSMEG6110	MSMEG6110	2	1.3673e-143	362.5	52993000	0	0	0	0	0	0	0	0	0	0	0	0	0	1962900	0	0	0	0	0	0	0	815330	0	0	16099000	1728400	0	10884000	0	11443000	0	10060000
DNSWSVK	834.387	MSMEG1804	MSMEG1804	2	0.011159	137.18	90740000	0	0	0	0	0	0	0	0	0	0	0	0	0	0	0	0	0	0	90740000	0	0	0	0	0	0	0	0	0	0	0	0	0
DNTNFVPESSR	1264.57	MSMEG3506	MSMEG3506	2	0.0056666	122.34	3735600	0	0	0	0	0	0	0	0	0	0	0	0	0	0	0	0	0	0	0	0	0	0	0	0	0	0	0	3735600	0	0	0	0
DNTYPGCACDIPSHMYSFSFEPK	2722.11	MSMEG1030;MSMEG2310	MSMEG1030	3	0.0032101	100.02	9885700	0	0	0	0	0	0	0	0	0	0	0	0	0	0	0	0	9885700	0	0	0	0	0	0	0	0	0	0	0	0	0	0	0
DNVAFGLK	862.455	MSMEG4530	MSMEG4530	2	0.00055579	160.11	91544000	0	0	0	0	0	0	0	0	0	0	0	0	0	0	0	0	9254600	0	0	2508200	0	0	0	0	23343000	0	0	11475000	15948000	20165000	8849900	0
DNVVVAQNLTVSSLR	1613.87	MSMEG2628	MSMEG2628	2	1.2197e-55	305.29	41428000	0	0	2558000	0	5112800	0	0	0	0	0	0	0	0	0	0	0	0	0	0	0	0	0	0	0	0	0	0	0	0	0	0	33757000
DNWFWIK	1007.49	MSMEG3375	MSMEG3375	2	0.00068131	176.66	4458100	0	0	0	0	0	0	0	0	0	0	0	0	0	0	0	0	4458100	0	0	0	0	0	0	0	0	0	0	0	0	0	0	0
DPASLDAAGLTR	1185.6	MSMEG4310	MSMEG4310	2	5.1608e-10	203.61	31072000	0	0	0	0	0	0	0	0	0	0	0	0	0	0	0	0	13023000	0	0	0	0	0	0	0	11970000	0	0	0	6079100	0	0	0
DPDGAIYPSAR	1160.55	MSMEG1826	MSMEG1826	2	0.00091683	140.78	5204000	0	0	0	0	0	0	0	0	0	0	0	0	0	0	0	0	0	0	0	0	0	0	0	0	5204000	0	0	0	0	0	0	0
DPDGNNVEAVFHGAQ	1568.69	MSMEG0884	MSMEG0884	2	1.4856e-44	285.75	81046000	0	0	0	0	0	0	0	0	11834000	0	0	0	0	0	63482000	5730000	0	0	0	0	0	0	0	0	0	0	0	0	0	0	0	0
DPETAALIAQR	1183.62	MSMEG1901	MSMEG1901	2	0.0060122	121.6	7626300	0	0	0	0	0	0	0	0	0	0	0	0	0	0	0	0	0	0	0	0	0	0	0	0	0	0	0	7626300	0	0	0	0
DPETLAR	800.403	MSMEG4646	MSMEG4646	2	0.062874	85.265	3990800	0	0	0	0	0	0	0	0	0	0	0	0	0	0	0	0	3990800	0	0	0	0	0	0	0	0	0	0	0	0	0	0	0
DPFGHQWSMGQPVR	1640.75	MSMEG5680	MSMEG5680	3	1.1268e-10	160.18	2021800	0	0	0	0	0	0	0	0	0	0	0	0	0	0	0	0	0	1647600	0	374210	0	0	0	0	0	0	0	0	0	0	0	0
DPILASTVFGVHFPGPLGLAAGFDK	2525.33	MSMEG4198	MSMEG4198	3	1.3277e-16	198.49	40378000	0	0	0	0	0	0	0	0	0	0	0	0	0	0	0	0	24645000	0	0	0	0	0	0	0	12359000	0	0	3374400	0	0	0	0
DPLAGLDVSR	1041.55	MSMEG1878	MSMEG1878	2	0.016054	118.28	1333600	1333600	0	0	0	0	0	0	0	0	0	0	0	0	0	0	0	0	0	0	0	0	0	0	0	0	0	0	0	0	0	0	0
DQADLADAALELEVVPGVVDCR	2354.14	MSMEG2272	MSMEG2272	3	1.3605e-07	169.7	3311800	0	0	0	0	0	0	0	0	0	0	0	0	0	0	0	0	0	0	0	0	0	0	0	0	2588800	723060	0	0	0	0	0	0
DQGRPFLAFVYGIAAHK	1888.99	MSMEG1599	MSMEG1599	4	0.0033708	135.14	33450000	0	0	0	0	0	0	0	0	0	0	0	0	0	0	0	0	0	0	33450000	0	0	0	0	0	0	0	0	0	0	0	0	0
DQGYMFITGPDVIK	1582.77	MSMEG6391	MSMEG6391	2	0.0050898	124.2	1592100	0	0	0	0	0	0	0	0	0	0	0	0	0	0	0	0	1592100	0	0	0	0	0	0	0	0	0	0	0	0	0	0	0
DQIGAWFGGAPHR	1410.68	MSMEG4450	MSMEG4450	3	0.16624	71.085	6757200	0	0	0	0	0	0	0	0	0	0	0	0	0	0	0	0	6757200	0	0	0	0	0	0	0	0	0	0	0	0	0	0	0
DQILPHEDSDAAAVLEQVFAQR	2451.2	MSMEG1735	MSMEG1735	3	1.0015e-13	204.63	16216000	0	0	0	0	0	0	0	0	0	0	0	0	0	0	0	0	1216800	0	0	955270	820020	0	0	0	6158200	0	0	7065900	0	0	0	0
DQINTALR	929.493	MSMEG3155	MSMEG3155	2	4.6214e-05	180.45	36510000	0	0	0	0	0	0	0	0	0	0	0	0	0	0	0	0	0	0	0	1771600	3699500	5124500	0	0	14805000	0	0	0	11109000	0	0	0
DQIVDLTVGNNK	1314.68	CON__P35527	CON__P35527	2	5.7477e-31	266.78	60534000	6171200	0	0	3573400	0	5624100	0	3583500	0	4305600	0	0	10058000	0	0	13333000	0	0	0	0	0	0	0	0	0	5764900	0	0	0	8120700	0	0
DQLPLYENDHSAVIAVSVGPPPTHK	2683.36	MSMEG4320	MSMEG4320	3	1.6977e-08	150.64	1221600	0	0	0	0	0	0	0	0	0	0	0	0	0	0	0	0	0	0	0	0	0	0	0	0	0	1221600	0	0	0	0	0	0
DQMATNLQNAGFTLER	1807.85	MSMEG4290	MSMEG4290	2	1.0271e-104	358.67	4675700	0	0	0	0	0	0	0	0	0	0	0	0	0	0	0	0	4675700	0	0	0	0	0	0	0	0	0	0	0	0	0	0	0
DQMHVIDSAAESESLAR	1857.85	MSMEG6759	MSMEG6759	2,3	1.6152e-33	252.51	207430000	0	0	0	0	0	0	0	0	0	0	0	0	0	0	0	0	61276000	6009500	4193600	0	5165800	11918000	0	0	28850000	0	0	73599000	16419000	0	0	0
DQPESFIDFTR	1353.62	MSMEG0387	MSMEG0387	2	4.9213e-15	214	133210000	0	0	0	0	0	0	0	0	0	0	0	0	0	0	0	0	19106000	0	0	2031700	0	0	0	0	31684000	0	0	12521000	22001000	35591000	0	10275000
DQPFITGER	1061.51	MSMEG0911	MSMEG0911	2	0.10037	82.261	6406300	0	0	0	0	0	0	0	0	0	0	0	0	0	6406300	0	0	0	0	0	0	0	0	0	0	0	0	0	0	0	0	0	0
DQQLIAER	971.504	MSMEG0710	MSMEG0710	2	0.049837	93.111	6183900	0	0	0	0	0	0	0	0	0	0	0	0	0	0	0	0	4099400	0	0	2084500	0	0	0	0	0	0	0	0	0	0	0	0
DQVFNLFEVFGVDK	1655.82	MSMEG0406	MSMEG0406	2	1.1092e-82	331.73	6833400	0	0	0	0	0	0	0	0	0	0	0	0	1854300	4979100	0	0	0	0	0	0	0	0	0	0	0	0	0	0	0	0	0	0
DQYEQMAEK	1140.48	CON__P08779;CON__Q3ZAW8;CON__Q9Z2K1	CON__P08779	2	0.040682	100.69	372350	0	0	0	0	0	0	0	0	0	0	0	0	0	0	0	0	0	0	0	0	0	0	0	372350	0	0	0	0	0	0	0	0
DRADWEALTER	1360.64	MSMEG0358	MSMEG0358	2,3	2.3875e-51	296.96	4521800000	517500000	0	0	0	0	0	0	0	1375600000	0	0	0	0	0	0	0	1731900000	0	0	0	0	0	0	0	896740000	0	0	0	0	0	0	0
DRADWEALTERER	1645.78	MSMEG0358	MSMEG0358	3	0.0008356	160.52	34896000	0	0	0	0	0	0	0	0	0	0	0	0	0	0	0	0	34896000	0	0	0	0	0	0	0	0	0	0	0	0	0	0	0
DRIDSGLAQDDDELSEHTNDTDGYK	2808.2	MSMEG2960	MSMEG2960	3,4	3.8911e-40	257.37	44883000	0	0	0	0	0	0	0	0	0	0	0	0	0	0	0	0	28554000	0	0	0	0	0	0	0	16330000	0	0	0	0	0	0	0
DRIDSGLAQDDDELSEHTNDTDGYKND	3037.27	MSMEG2960	MSMEG2960	3,4	1.5537e-20	204.38	98983000	0	0	0	0	0	0	0	0	0	0	0	0	0	0	0	0	33897000	0	0	0	0	0	0	0	65086000	0	0	0	0	0	0	0
DRLDKPGGGLSGGQQQR	1767.9	MSMEG5779	MSMEG5779	2,3	2.4286e-33	262.42	92662000	0	0	0	954900	416090	674920	0	0	4855600	684590	1654400	0	0	0	0	0	9829000	0	0	0	2455900	1459800	0	0	18190000	0	0	8386000	26247000	0	7630700	9223900
DRVNDILAALPAPER	1648.89	MSMEG0109;MSMEG4108	MSMEG0109	3	0.1354	95.57	13585000	0	0	0	0	0	0	0	0	0	0	0	0	0	0	0	0	0	0	0	0	0	0	0	0	0	0	0	0	13585000	0	0	0
DRVNDILAALPAPERV	1747.96	MSMEG0109;MSMEG4108	MSMEG0109	2,3	4.7927e-17	224.55	39609000	0	0	0	0	0	0	0	0	0	0	0	0	0	0	0	0	0	0	0	0	0	0	0	0	15102000	0	0	4990700	19516000	0	0	0
DRYDTVAGPANAAANLTLGLTHSPEPR	2806.4	MSMEG6202	MSMEG6202	3,4	4.8733e-20	190.87	10185000	0	0	0	0	0	0	0	0	0	0	0	0	0	0	0	0	0	0	0	0	2724700	0	0	0	7460600	0	0	0	0	0	0	0
DSAGLSFDQLR	1207.58	MSMEG1244	MSMEG1244	2	0.0012664	136.53	2067300	0	0	0	0	0	0	0	0	0	0	0	0	0	0	0	0	0	0	0	0	0	0	0	0	2067300	0	0	0	0	0	0	0
DSAVTELVR	988.519	MSMEG4598	MSMEG4598	2	0.077608	87.149	1410600	0	0	0	0	0	0	0	0	0	0	0	0	0	0	0	0	0	0	0	0	0	0	0	0	0	0	0	1410600	0	0	0	0
DSIAEINPLVTVNLHEFR	2066.08	MSMEG1937	MSMEG1937	3	0.0012671	134.14	115470000	0	0	0	5879800	0	2312100	0	0	0	0	0	0	0	0	0	0	2453600	0	0	3673800	0	0	0	0	23905000	2298000	0	22464000	21338000	22857000	8290600	0
DSISDSLNAPGIDLFR	1718.85	MSMEG5042	MSMEG5042	2	3.6024e-17	215.48	9656200	0	0	0	0	0	0	0	0	0	0	0	0	0	0	0	0	0	0	0	0	0	0	0	0	0	0	0	4793700	0	4862500	0	0
DSLDAEYAAHR	1246.56	MSMEG5706	MSMEG5706	2	3.8737e-06	169.65	8027800	0	0	0	0	0	0	0	0	0	0	0	0	0	0	0	0	0	0	0	0	0	0	0	0	0	0	0	3845300	0	4182500	0	0
DSMFQAILPLR	1289.68	MSMEG0005;MSMEG1229	MSMEG0005	2	0.12642	81.625	1241500	0	0	0	0	0	0	0	0	0	0	0	0	0	0	0	0	1241500	0	0	0	0	0	0	0	0	0	0	0	0	0	0	0
DSPATFDPSEVAGYDAATGTWTSDAGYDLDDNQDYAETEQL	4400.82	MSMEG1524	MSMEG1524	3	0.0897	44.215	55884000	0	0	0	0	0	0	0	0	0	0	55884000	0	0	0	0	0	0	0	0	0	0	0	0	0	0	0	0	0	0	0	0	0
DSSTFNPGTVDVAVYPPIPVDDWTVENLSER	3418.62	MSMEG4704	MSMEG4704	3	5.7801e-06	95.523	1961800	0	0	0	0	0	0	0	0	0	0	0	0	0	0	0	0	0	0	0	0	0	0	0	0	1961800	0	0	0	0	0	0	0
DSVIPLEFNSGDIADVIAELEEDPER	2871.37	MSMEG5969	MSMEG5969	3	2.4932e-06	120.33	531170	0	0	0	0	0	0	0	0	0	0	0	0	0	0	0	0	0	0	0	0	0	0	0	0	531170	0	0	0	0	0	0	0
DSYQIGVFGLK	1225.63	MSMEG0067	MSMEG0067	2	1.1463e-08	189.57	27263000	0	0	0	0	0	0	0	0	0	0	0	0	0	0	0	0	0	0	0	0	0	0	0	0	0	0	0	0	15519000	11743000	0	0
DTALVFGQMDEPPGTR	1732.81	MSMEG4936	MSMEG4936	2	4.5368e-45	285.94	10243000	0	0	0	0	0	0	0	0	0	0	0	0	2818700	0	0	0	6741000	0	0	683590	0	0	0	0	0	0	0	0	0	0	0	0
DTAPVVSGVR	999.535	MSMEG0791	MSMEG0791	2	7.4615e-07	174.41	71310000	0	0	0	0	0	0	0	0	0	0	0	0	0	0	0	0	0	0	0	0	0	0	0	0	28863000	0	0	7006700	18892000	6241800	10307000	0
DTASVFDETGR	1196.53	MSMEG1961	MSMEG1961	2	1.1463e-08	189.57	16971000	7466900	0	0	0	0	0	0	0	0	0	0	0	0	0	0	0	0	0	0	0	0	0	0	0	9504500	0	0	0	0	0	0	0
DTGDTESATPSTR	1336.57	MSMEG5223	MSMEG5223	2	9.171e-22	233.37	632130	0	0	0	0	0	0	0	0	0	0	0	0	185310	0	0	0	0	0	0	0	446820	0	0	0	0	0	0	0	0	0	0	0
DTGFGENPATLAYAR	1581.74	MSMEG2667	MSMEG2667	2	2.5927e-24	247.93	15414000	0	0	0	2406000	0	0	0	0	0	0	0	0	0	0	0	0	0	0	0	0	0	0	0	0	13008000	0	0	0	0	0	0	0
DTGHPQGGGSEAYVQR	1657.74	MSMEG0311	MSMEG0311	2,3	2.2276e-05	160.78	2033100	0	0	0	0	0	0	0	0	0	0	0	0	0	0	0	0	0	0	0	0	0	0	0	0	1822200	0	0	0	0	0	0	210910
DTHALSEPAWASALEVLAANDVVAMIDSGDR	3223.55	MSMEG2136	MSMEG2136	3,4	1.6569e-52	261.69	1314900000	0	0	0	0	41640000	0	0	0	0	0	0	0	7803000	0	14680000	0	0	0	0	0	166440000	54585000	0	0	0	0	0	0	1028100000	1596700	0	0
DTKLGAEEITR	1231.64	MSMEG1367	MSMEG1367	2,3	5.0187e-21	229.53	61064000	0	0	6222200	0	0	0	0	0	0	0	46979000	0	0	0	0	0	0	0	0	0	0	0	0	0	0	0	7862400	0	0	0	0	0
DTLAEMDAFIEAEIKPLER	2190.09	MSMEG2070	MSMEG2070	3	2.7669e-07	183	505180	0	0	0	0	0	0	0	0	0	0	0	0	0	0	505180	0	0	0	0	0	0	0	0	0	0	0	0	0	0	0	0	0
DTLDGYAADIALPLDLLDSEPFR	2519.24	MSMEG0370	MSMEG0370	2,3	3.9704e-48	278.4	11123000	0	0	0	0	0	0	0	0	0	0	0	0	0	0	0	0	0	0	0	0	0	0	0	0	5212100	0	0	5910400	0	0	0	0
DTLHDAPIER	1165.57	MSMEG0388	MSMEG0388	2	0.0026265	130.98	7076800	0	0	0	0	0	0	0	0	0	0	0	0	0	0	0	0	0	0	0	0	0	0	0	0	7076800	0	0	0	0	0	0	0
DTLTVGDQSYEIYR	1658.78	MSMEG3143	MSMEG3143	2	2.023e-31	264.29	17263000	0	0	0	0	0	0	0	0	6813600	0	0	0	6632600	0	1119600	0	0	0	0	1307000	0	1389800	0	0	0	0	0	0	0	0	0	0
DTNADSTATAQESVR	1564.7	MSMEG4497	MSMEG4497	2	3.0751e-214	313.54	36537000	0	197700	928930	1140000	1294300	388630	281610	0	0	0	0	0	0	0	0	0	0	0	0	0	0	275870	0	0	8373700	863730	0	4201000	12577000	3532600	2481900	0
DTPVWVNALENEIERDEDGTYVIR	2832.36	MSMEG5325	MSMEG5325	3	2.3198e-30	242.45	122900000	3728900	2762300	0	2921000	1607300	1525600	995050	845980	4389700	0	0	0	0	0	0	0	0	0	0	0	0	0	0	0	11240000	0	0	6254400	39197000	28970000	0	18466000
DTQTASAGSVTPHR	1426.68	MSMEG0408	MSMEG0408	2,3	2.2504e-31	263.83	3751300	0	0	0	194930	0	0	0	0	0	0	0	0	0	0	0	0	0	0	0	0	0	0	0	0	0	0	0	1513400	0	2043000	0	0
DTSLKVPHGESGK	1353.69	MSMEG1367	MSMEG1367	2,3	3.6498e-30	261.41	117480000	0	0	5011700	0	0	0	0	0	0	0	4295700	0	0	0	0	0	0	0	106170000	0	0	0	0	0	0	0	2001000	0	0	0	0	0
DTSLKVPHGESGKVIGIR	1892.05	MSMEG1367	MSMEG1367	4	0.03101	112.24	69949000	0	0	0	0	0	0	0	0	0	0	0	0	0	0	0	0	0	0	69949000	0	0	0	0	0	0	0	0	0	0	0	0	0
DTSPEGYSWIDANDSANNVLSFLR	2670.22	MSMEG4918	MSMEG4918	3	8.4087e-41	264.92	20233000	0	0	0	0	0	0	0	0	0	5277700	0	0	3678200	0	6287000	4990400	0	0	0	0	0	0	0	0	0	0	0	0	0	0	0	0
DTSSGSLGELLTR	1334.67	MSMEG0985	MSMEG0985	2	4.6591e-11	208.82	26156000	0	0	0	0	0	0	0	0	0	0	0	0	0	0	0	0	0	0	0	0	0	0	0	0	14652000	0	0	0	11504000	0	0	0
DTTLDVPTR	1016.51	MSMEG1809	MSMEG1809	2	0.00050677	157.66	109050000	0	0	0	0	0	0	0	0	30277000	16205000	10295000	16228000	20773000	2846000	2044000	10382000	0	0	0	0	0	0	0	0	0	0	0	0	0	0	0	0
DTTSGTDEALLDIYR	1668.78	MSMEG1367	MSMEG1367	2,3	1.9842e-42	271.64	2284700000	0	0	278620000	0	0	0	0	0	0	0	2003200000	0	0	0	0	0	0	0	2862300	0	0	0	0	0	0	0	0	0	0	0	0	0
DTTSGTDEALLDIYRK	1796.88	MSMEG1367	MSMEG1367	2,3	4.8656e-33	263.75	110900000	0	0	9324100	0	0	0	0	0	0	0	13611000	0	0	0	0	0	0	0	87964000	0	0	0	0	0	0	0	0	0	0	0	0	0
DVAEAMEADSGVHLDVLK	1897.91	MSMEG6759	MSMEG6759	3	0.0045523	121.79	10610000	0	0	0	0	0	0	0	0	0	0	0	0	0	0	0	0	0	0	0	0	0	0	0	0	0	0	0	10610000	0	0	0	0
DVAPDVLLVGNIGLSQLTHDNAPLITDALR	3139.69	MSMEG1057;MSMEG2337	MSMEG1057	3	1.7238e-16	163.18	3264500	0	0	0	0	0	0	0	0	0	0	0	0	0	0	0	0	0	0	0	0	0	0	0	0	3264500	0	0	0	0	0	0	0
DVASAIGGLATEVFEIGDIAR	2103.08	MSMEG0989	MSMEG0989	3	5.3244e-73	315.94	3244900	0	0	0	0	0	0	0	0	918240	0	0	0	513840	1812800	0	0	0	0	0	0	0	0	0	0	0	0	0	0	0	0	0	0
DVAVSQTAHR	1082.55	MSMEG4958	MSMEG4958	2	0.0034644	130.01	1220400	0	0	0	0	0	0	0	0	0	0	0	0	0	0	0	0	1220400	0	0	0	0	0	0	0	0	0	0	0	0	0	0	0
DVCGWTLERPPHHLETSVPGVFVAGDVR	3129.55	MSMEG1516	MSMEG1516	3	2.0531e-21	206.49	12958000	0	0	0	0	0	0	0	0	0	0	0	0	0	0	0	0	0	0	0	0	0	0	0	0	0	0	0	0	12958000	0	0	0
DVDAAYMNK	1025.45	CON__P04259;CON__O95678;CON__P13647;CON__P02538;CON__P48668	CON__P02538	2	0.0058701	131.5	3408300	0	0	0	0	0	836070	0	0	0	0	0	0	0	0	0	0	1100200	0	0	0	0	0	1472000	0	0	0	0	0	0	0	0	0
DVDCAYLR	1010.45	CON__P78386;CON__O43790;CON__Q14533;CON__Q61726	CON__O43790	2	0.025499	105.57	8364500	0	0	0	0	0	0	0	0	0	0	0	0	0	0	0	0	0	0	0	0	0	0	0	0	0	0	0	8364500	0	0	0	0
DVDDDALNVLAQK	1414.69	MSMEG2743	MSMEG2743	2	4.0568e-82	340.14	25302000	0	0	0	0	0	0	0	0	0	0	0	0	0	0	0	0	0	0	0	0	0	0	0	0	14383000	2487000	0	0	8431100	0	0	0
DVDGAYMTK	998.438	CON__P04264	CON__P04264	2	3.5589e-14	209.6	170200000	4877600	2485700	0	4717800	0	4710000	2199500	1661400	14745000	0	0	9194700	35358000	0	2492500	30753000	0	0	0	5889200	6461900	0	18600000	19420000	0	4482000	0	2154000	0	0	0	0
DVDLAGLANSLATLSGGLVK	1913.05	MSMEG2261	MSMEG2261	2,3	3.0839e-198	350.88	5956300	492660	0	0	0	0	0	0	0	0	0	0	0	0	3498900	0	0	0	0	0	0	0	1708000	0	0	0	256780	0	0	0	0	0	0
DVDNAYMIK	1067.5	CON__P35908	CON__P35908	2	7.4109e-14	223.84	11174000	0	0	0	0	1942700	0	1877600	0	0	1694100	0	0	0	0	0	0	0	0	0	0	0	0	0	0	1530700	4129000	0	0	0	0	0	0
DVDWTEWDDLLR	1561.7	MSMEG3746	MSMEG3746	2	2.7105e-06	177.1	6056300	0	0	0	617300	0	0	0	0	0	0	0	0	1462500	3759000	217540	0	0	0	0	0	0	0	0	0	0	0	0	0	0	0	0	0
DVDYIEAHGTGTILGDPIEADALGR	2597.26	MSMEG6392	MSMEG6392	3	8.9038e-23	211.13	5631900	0	0	0	0	922050	0	0	0	0	0	0	0	0	0	0	0	0	0	0	0	0	0	0	0	0	0	0	0	0	0	0	4709900
DVEIQCTPELAQMEIGR	1987.93	MSMEG1055;MSMEG2335	MSMEG1055	2	7.4571e-08	182.76	17508000	0	0	0	0	0	0	0	0	0	0	0	0	0	0	0	0	17508000	0	0	0	0	0	0	0	0	0	0	0	0	0	0	0
DVELLALAQLIGAAGTLVAR	1993.16	MSMEG4757	MSMEG4757	2,3	1.0084e-81	279.53	6529800	0	0	0	0	0	0	0	0	0	0	0	0	0	0	0	0	0	0	0	0	0	0	0	0	0	0	0	0	0	0	0	6529800
DVEPLLAQGIR	1209.67	MSMEG0791	MSMEG0791	2	4.6526e-15	214.82	130850000	0	0	0	0	0	0	0	0	0	0	0	0	0	0	0	0	13290000	0	0	0	3058700	3330400	0	0	37051000	2563000	0	9940900	40531000	0	15550000	5534500
DVEVEIPGIDPVCNNFTTPR	2271.08	MSMEG6422	MSMEG6422	2,3	1.2861e-08	177.4	11026000	0	0	0	0	0	0	0	0	0	0	0	0	0	0	0	0	0	0	0	0	0	0	0	0	0	0	0	0	0	11026000	0	0
DVFFYEPIILPEK	1608.84	MSMEG0408	MSMEG0408	2	0.018799	109.22	2391100	0	0	0	0	0	0	0	0	0	0	0	0	0	0	0	0	0	0	0	0	0	0	0	0	0	0	0	2391100	0	0	0	0
DVFLGMFLYEYAR	1622.78	CON__P02768-1	CON__P02768-1	2,3	2.7077e-09	204.85	57778000	0	0	0	0	22771000	29302000	5704700	0	0	0	0	0	0	0	0	0	0	0	0	0	0	0	0	0	0	0	0	0	0	0	0	0
DVGEALAQQYFHSAPWVAWTDAGR	2674.26	MSMEG4569	MSMEG4569	3	2.7969e-11	171.47	1816000	0	0	0	0	0	0	0	0	0	0	0	0	0	0	0	0	0	0	0	0	0	0	0	0	1816000	0	0	0	0	0	0	0
DVGTGISASDR	1076.51	MSMEG3072	MSMEG3072	2	8.9688e-07	174.4	2208600	0	0	0	0	884400	1324200	0	0	0	0	0	0	0	0	0	0	0	0	0	0	0	0	0	0	0	0	0	0	0	0	0	0
DVHPSHYGR	1066.49	MSMEG1367	MSMEG1367	2,3	0.00015383	166.52	508290000	0	0	1296300	0	0	0	0	0	0	0	3113300	0	0	0	0	0	0	0	480500000	0	0	0	0	0	0	0	23374000	0	0	0	0	0
DVIGLPVVQAGDPEVVSAENLDCPVR	2747.38	MSMEG2447	MSMEG2447	3	5.4866e-09	144.63	2016400	0	0	0	0	0	0	0	0	0	0	0	0	0	0	0	0	2016400	0	0	0	0	0	0	0	0	0	0	0	0	0	0	0
DVIIAATHGVLSDPAPQR	1858.99	MSMEG5427	MSMEG5427	3	7.2128e-09	189.09	22165000	0	0	0	0	0	0	0	0	0	0	0	0	5626500	6510300	0	0	10029000	0	0	0	0	0	0	0	0	0	0	0	0	0	0	0
DVKPGNILITPTGQVK	1678.96	MSMEG0030	MSMEG0030	2,3	0.0013568	138.91	5611700	0	0	0	0	0	0	0	0	0	0	0	0	0	0	0	0	574360	0	0	0	0	0	0	0	5037300	0	0	0	0	0	0	0
DVLALFDEVPASAWAR	1758.89	MSMEG1901	MSMEG1901	2	3.3601e-17	216.39	1201100	0	0	0	0	0	0	0	0	0	0	0	0	0	0	0	0	0	0	0	0	0	0	0	0	1201100	0	0	0	0	0	0	0
DVLAVVSK	829.491	MSMEG1582	MSMEG1582	2	0.010438	120.15	286290000	11256000	6549800	0	0	0	0	0	5427600	0	0	0	0	0	0	0	0	30121000	0	0	76769000	28427000	99652000	0	28086000	0	0	0	0	0	0	0	0
DVLDILAGELLEK	1426.79	MSMEG6105	MSMEG6105	2,3	9.3598e-53	291.57	594710000	1061300	0	0	796310	3081900	2717500	0	933240	4560700	1447400	0	74584000	6577500	4932100	1401000	2857400	78554000	44298000	13363000	17782000	55482000	73312000	147320000	44066000	7544200	0	0	2617900	5417600	0	0	0
DVLLEQVWGYR	1376.71	MSMEG1874	MSMEG1874	2	0.00091683	140.78	16439000	0	0	0	0	0	0	0	0	0	0	0	0	0	9215200	0	0	7223600	0	0	0	0	0	0	0	0	0	0	0	0	0	0	0
DVLLLDVTPLSLGIETK	1825.04	MSMEG0709	MSMEG0709	2	2.4124e-107	302.64	968980000	5959100	5313400	0	5184200	5022200	4693200	0	3621200	0	0	0	0	0	0	1813400	0	8056100	2124100	0	476820	2736500	1268900	5887500	15100000	8109000	16511000	5969500	40196000	82660000	46976000	27170000	674130000
DVLLTAAGAIPR	1195.69	MSMEG6393	MSMEG6393	2	2.7802e-06	176.78	7670000	0	0	0	0	0	0	0	0	0	0	0	0	0	7670000	0	0	0	0	0	0	0	0	0	0	0	0	0	0	0	0	0	0
DVLPFELAAETLR	1472.79	MSMEG1852	MSMEG1852	2	8.6465e-10	198.14	8039800	0	0	0	412820	0	0	0	0	0	0	0	0	0	0	0	0	0	0	0	0	0	0	0	0	2822100	1125700	0	0	0	3679300	0	0
DVNIEEVEKPELR	1568.8	MSMEG2443	MSMEG2443	2,3	3.3189e-21	232.37	93652000	0	0	0	0	0	0	0	0	0	0	0	0	0	0	0	0	0	0	0	0	0	0	0	0	3857800	0	0	7305600	0	82488000	0	0
DVNVTRPDTVQPCLTQDEALAAAPK	2708.34	MSMEG2364	MSMEG2364	3	3.3936e-11	174.63	7309500	0	0	0	0	0	0	0	5106100	0	0	0	0	0	0	0	0	2203500	0	0	0	0	0	0	0	0	0	0	0	0	0	0	0
DVPIAHGWCGVLAVPR	1745.9	MSMEG6471	MSMEG6471	3	1.146e-07	179.67	303060000	0	0	0	2544400	0	0	0	0	11142000	0	0	0	3104700	0	0	0	76195000	0	0	10140000	0	27601000	0	0	67940000	0	0	33154000	30566000	22085000	18590000	0
DVPVTVTPLTDIEEAAK	1796.94	MSMEG6269	MSMEG6269	2	0.012848	107.5	8278600	0	0	0	0	0	0	0	0	0	0	0	0	0	0	0	0	0	0	0	0	0	0	0	0	0	0	0	0	8278600	0	0	0
DVSAAGLDIAPNQAMASLHR	2036.01	MSMEG5773	MSMEG5773	3	3.2053e-05	158.17	117520000	0	0	0	0	0	0	0	0	0	0	0	0	4678700	0	0	0	90711000	0	0	4874400	0	8175000	0	0	0	0	0	9083300	0	0	0	0
DVSGEGVQQALLK	1342.71	MSMEG4671	MSMEG4671	2	1.274e-40	269.93	69265000	0	0	0	0	0	0	0	0	0	0	0	0	0	0	0	0	0	0	0	0	0	0	0	0	12603000	0	0	16439000	0	40223000	0	0
DVSTAWQLDAYR	1423.67	MSMEG1603	MSMEG1603	2	2.2162e-15	225.97	17588000	0	0	0	976430	0	0	0	0	0	0	0	0	0	0	0	0	0	0	0	0	0	0	0	0	16612000	0	0	0	0	0	0	0
DVTGVPPQQR	1095.57	MSMEG4530	MSMEG4530	2	0.019608	114.97	625060	0	0	0	0	0	0	0	0	0	0	0	0	0	0	0	0	0	0	0	0	0	0	0	0	625060	0	0	0	0	0	0	0
DVVAALPDLPAIDAIAHR	1856.02	MSMEG5512	MSMEG5512	3	0.0057223	127.88	0	0	0	0	0	0	0	0	0	0	0	0	0	0	0	0	0	0	0	0	0	0	0	0	0	0	0	0	0	0	0	0	0
DVVGQEGLDK	1058.52	MSMEG6077	MSMEG6077	2	0.007171	115.33	41231000	0	0	0	0	0	0	0	0	0	0	0	0	0	0	0	0	0	0	41231000	0	0	0	0	0	0	0	0	0	0	0	0	0
DVVGVIDEVR	1099.59	MSMEG2079	MSMEG2079	2	0.00010723	158.41	30448000	0	0	0	0	0	0	0	0	0	0	0	0	0	0	0	0	0	0	0	0	0	3228900	0	0	12140000	0	0	0	15079000	0	0	0
DVVHTLFAEIGPFYADR	1948.97	MSMEG1525	MSMEG1525	3	0.013045	107.35	1564400	0	0	0	0	0	0	0	0	0	0	0	0	0	0	0	0	0	0	0	371760	0	482680	0	709940	0	0	0	0	0	0	0	0
DVVLLADAANPVSNR	1552.82	MSMEG1026;MSMEG2306	MSMEG1026	2	5.9033e-16	214.45	3023400	0	0	0	0	0	0	0	0	0	0	0	0	0	0	0	0	0	0	0	0	0	0	0	0	0	0	0	0	0	0	0	3023400
DVVNTVIG	815.439	MSMEG2136	MSMEG2136	2	0.0040809	136.8	59311000	0	0	0	0	2478200	0	0	0	0	0	0	0	0	0	0	0	0	0	0	0	4421200	20694000	0	0	0	0	0	0	31717000	0	0	0
DVVVLLDSITR	1228.7	MSMEG4954	MSMEG4954	2	6.0781e-22	240.85	260880000	0	0	9896600	0	12317000	0	0	0	25248000	15087000	15756000	22879000	25427000	42478000	0	16236000	0	343800	0	892080	1291200	2847000	0	0	6046800	0	0	9241000	23783000	22891000	0	8214500
DVWPGILGFEDTVIPQLER	2183.13	MSMEG5512	MSMEG5512	2,3	1.0137e-07	181.34	2169800	0	0	0	0	0	0	0	0	0	0	0	0	719530	0	0	0	0	0	0	0	0	0	0	0	0	0	0	0	0	1450200	0	0
DVYDYTEDPTVHWNTPDEVVIGFDK	2953.33	MSMEG3770	MSMEG3770	3	4.972e-23	219.06	109400000	0	0	0	0	2801900	2566300	0	0	0	0	0	0	0	0	0	0	0	0	0	0	0	0	0	0	51947000	3965400	0	13934000	0	16058000	11780000	6348500
DVYGLECQIIDDPQTGTPLIVPR	2598.3	MSMEG0015	MSMEG0015	3	9.3035e-05	127.1	3043600	0	0	0	0	0	0	0	0	0	0	0	0	0	0	0	0	0	0	0	0	0	0	0	0	0	0	0	0	0	3043600	0	0
DWDDLLQPGLEVVTPSPLSSGSAK	2510.25	MSMEG4533	MSMEG4533	2,3	2.0576e-30	229.75	27340000	0	0	0	0	0	0	0	368520	0	0	0	0	6310700	18711000	0	0	1413900	0	0	535830	0	0	0	0	0	0	0	0	0	0	0	0
DWEASVVLDR	1188.58	MSMEG6471	MSMEG6471	2	0.0034644	130.01	3244500	0	0	0	0	0	0	0	0	0	0	0	0	0	0	0	2753400	0	0	0	491100	0	0	0	0	0	0	0	0	0	0	0	0
DWECYCGK	1116.4	MSMEG1368	MSMEG1368	2	2.0525e-16	230.85	3663900000	0	0	113930000	0	0	0	0	0	0	0	993780000	0	0	0	0	0	0	0	644170000	0	0	0	0	0	0	0	1912000000	0	0	0	0	0
DWNPHDYIPWSDGK	1728.75	MSMEG5773	MSMEG5773	2,3	6.3791e-42	284.68	288310000	6304900	0	0	3471100	0	0	0	0	39849000	0	0	0	14671000	0	0	0	22164000	0	0	6254600	9114100	0	0	2784400	37019000	0	0	29696000	27883000	58931000	19426000	10747000
DYDDEQWNLHVDALR	1887.84	MSMEG3253	MSMEG3253	3	0.0016727	129.54	9355400	0	0	0	0	0	0	0	0	0	0	0	0	0	0	0	0	0	0	0	0	0	0	0	0	9355400	0	0	0	0	0	0	0
DYDIIIGDLQTGPLNAITDVDGVR	2572.3	MSMEG2092	MSMEG2092	3	2.5599e-09	168.84	5543800	0	0	0	0	0	0	0	0	0	0	0	0	2076500	3467300	0	0	0	0	0	0	0	0	0	0	0	0	0	0	0	0	0	0
DYEDELQSER	1282.53	MSMEG2174	MSMEG2174	2	1.0371e-11	208.33	25674000	0	0	11272000	0	0	0	0	0	0	0	0	0	0	0	0	0	0	0	14401000	0	0	0	0	0	0	0	0	0	0	0	0	0
DYEYGGDYGAPAGQGGYGGGYGADYPAGGTTVTLQLDDGSGR	4104.75	MSMEG0035	MSMEG0035	3,4	3.0212e-42	180.83	899310000	0	0	0	0	0	0	0	0	197130000	149450000	0	154390000	82966000	0	199220000	116160000	0	0	0	0	0	0	0	0	0	0	0	0	0	0	0	0
DYGAAVLGPDTAK	1276.63	MSMEG2657	MSMEG2657	2	0.00097293	145	47398000	0	0	0	0	0	0	0	0	0	0	0	0	0	0	0	0	0	0	0	0	0	0	0	0	30275000	0	0	13628000	0	0	3495500	0
DYGLGALIEK	1077.57	MSMEG1961	MSMEG1961	2	0.00022813	150.04	14753000	6696500	0	0	0	0	0	0	0	0	0	0	0	0	0	0	0	0	0	0	0	0	0	0	0	8056100	0	0	0	0	0	0	0
DYIEGNLK	950.471	MSMEG1521	MSMEG1521	2	3.175e-11	219.7	190590000	7021100	0	0	3802900	18534000	0	1135400	0	0	0	0	0	24466000	0	5501900	0	0	0	0	0	14456000	21374000	6155100	0	0	0	0	5912800	22470000	19168000	0	40597000
DYIGGAAETAR	1122.53	MSMEG4474	MSMEG4474	2	2.8651e-05	165.66	98865000	0	0	0	0	0	0	0	0	0	0	0	0	0	0	0	0	0	0	0	0	0	0	0	93150000	0	0	0	0	0	0	0	5714800
DYLTDLFPILELGTSAK	1894.99	MSMEG1654	MSMEG1654	2,3	1.2334e-90	303.13	43530000	2348000	347210	0	415450	339240	0	0	0	7035900	0	1435300	605050	7434800	14239000	772950	1381100	5450300	0	0	778590	0	0	0	0	947550	0	0	0	0	0	0	0
DYLVVTR	864.471	MSMEG5773	MSMEG5773	2	0.022238	105.57	108460000	0	0	0	0	0	0	0	0	0	0	0	0	0	0	0	0	20613000	0	0	6707700	13673000	25955000	8231100	0	22387000	0	0	10893000	0	0	0	0
DYQELMNTK	1140.51	CON__P04264;CON__ENSEMBL:ENSBTAP00000038253	CON__P04264	2	2.2644e-38	286.73	538510000	18625000	4725900	1488800	8587200	12185000	12626000	17188000	6157800	39072000	4803000	67201000	29518000	46872000	5311100	6465100	60088000	25428000	1727600	0	12257000	26063000	1996400	33202000	45825000	5104300	12759000	0	0	0	31447000	1790600	0
DYQELMNVK	1138.53	CON__P35908	CON__P35908	2	2.5208e-08	194.06	32019000	4104500	0	0	0	0	0	0	0	0	0	0	0	19886000	0	0	0	0	0	0	2938300	0	0	0	0	0	2433900	0	0	0	2655900	0	0
DYQGQLER	1007.47	MSMEG5049	MSMEG5049	2	0.00042852	162.88	10873000	0	0	0	959160	0	0	0	0	4339100	0	0	0	0	0	0	0	0	0	0	0	0	0	1471800	0	0	0	0	2033800	0	0	2069100	0
DYREPVLASSTDGVGTK	1793.88	MSMEG5798	MSMEG5798	2,3	1.7964e-24	244.32	380350000	0	0	0	11505000	0	3019500	0	0	8011000	0	0	0	0	0	0	0	24673000	0	0	6208600	8063300	14474000	9572000	0	99495000	2350600	0	78200000	0	87600000	0	27176000
DYSCLDGDCPSFVAVRPGR	2169.96	MSMEG5100	MSMEG5100	3	4.7529e-07	178.14	65403000	0	0	0	0	0	0	0	0	0	0	0	0	0	0	0	0	0	0	0	0	0	0	0	0	26233000	0	0	0	14338000	12718000	4180000	7934100
DYSPYFK	918.412	CON__P02533;CON__Q6IFX2;CON__P08779;CON__Q3ZAW8;CON__Q9Z2K1	CON__P02533	2	0.015439	122.15	3059800	0	0	0	0	0	3059800	0	0	0	0	0	0	0	0	0	0	0	0	0	0	0	0	0	0	0	0	0	0	0	0	0	0
DYSTENASGGTSGPFYDGAVFHR	2434.05	MSMEG0024	MSMEG0024	3	3.4723e-37	260.97	36160000	0	0	0	0	0	0	0	0	0	0	0	0	0	8920300	4441600	0	10582000	0	0	3853900	0	5057400	0	2168800	0	1135900	0	0	0	0	0	0
DYTPEDVVALQGTVVEEHTLAR	2441.21	MSMEG0911	MSMEG0911	3	0.072312	73.057	14633000	0	0	0	0	0	0	0	0	13157000	0	0	0	0	0	0	0	0	0	0	1476500	0	0	0	0	0	0	0	0	0	0	0	0
DYVAGLYAR	1026.51	MSMEG2174	MSMEG2174	2	0.0047204	135.79	180040000	0	0	2862600	0	0	0	0	0	0	0	159020000	0	0	0	0	0	0	0	18154000	0	0	0	0	0	0	0	0	0	0	0	0	0
DYVIPQDVVEVIPDVLR	1968.06	MSMEG3147	MSMEG3147	2,3	1.6047e-11	193.8	217150000	0	0	0	4005900	0	0	0	0	0	0	0	0	6845600	6048100	0	0	8739500	903970	0	3184500	5267200	10411000	6297400	0	37329000	2820900	0	15796000	69224000	19865000	20410000	0
DYVKEDVAIR	1206.62	MSMEG1442	MSMEG1442	2,3	2.2135e-10	202.56	163650000	0	0	2019800	0	0	0	0	0	0	0	0	0	0	0	0	0	0	0	0	0	0	0	0	0	6411400	0	108520000	0	0	11444000	6984200	28268000
DYYGLLGVSK	1113.57	MSMEG4504	MSMEG4504	2	1.6166e-10	192.38	101290000	0	0	0	0	0	0	0	0	0	0	0	0	0	0	0	0	8873900	0	0	2805600	0	9580700	0	0	36314000	0	0	0	19449000	17945000	6326000	0
EAADAVLDEINER	1443.68	MSMEG2351	MSMEG2351	2	8.3077e-22	234.82	85740000	8956100	0	0	0	0	0	0	0	27773000	0	0	0	0	0	0	0	30524000	6765500	0	5228100	0	0	6493500	0	0	0	0	0	0	0	0	0
EAAENVAESLTR	1288.63	MSMEG6896	MSMEG6896	2	1.6586e-40	279.62	63175000	0	0	0	0	0	0	0	0	47119000	0	0	0	16056000	0	0	0	0	0	0	0	0	0	0	0	0	0	0	0	0	0	0	0
EAAHAVALQIAALK	1404.81	MSMEG2520	MSMEG2520	2,3	3.0527e-54	305.11	32271000	0	0	0	0	0	0	0	0	5213000	0	0	0	5139000	13956000	711670	0	4007700	0	0	2275500	0	0	0	0	0	968180	0	0	0	0	0	0
EAAHPTTGDESLPDDR	1709.75	MSMEG5520	MSMEG5520	2,3	2.2307e-24	232.53	9868300	0	0	0	0	0	0	0	0	0	0	0	0	0	0	0	0	0	0	0	0	0	0	0	0	0	0	0	2098800	5345400	0	0	2424100
EAALIEHDTLPADPNPR	1857.92	MSMEG0060	MSMEG0060	3	0.00099872	135.02	7110900	0	0	0	0	0	0	0	0	0	0	0	0	0	0	0	0	0	0	0	0	0	0	0	0	7110900	0	0	0	0	0	0	0
EAALYAEQCK	1181.54	MSMEG0110;MSMEG4109	MSMEG0110	2	2.4956e-16	225.01	2982800	0	0	0	0	0	0	0	0	0	0	0	0	0	0	0	0	0	0	0	0	0	0	0	0	2982800	0	0	0	0	0	0	0
EAAPELAETAR	1156.57	MSMEG3255	MSMEG3255	2	1.0413e-06	171.92	44328000	0	0	0	1183900	0	0	0	0	3944000	0	0	0	0	0	0	0	0	0	0	0	3810900	0	0	0	16368000	0	0	0	19021000	0	0	0
EAAVVADQPAPDAGAAR	1607.79	MSMEG0940	MSMEG0940	2	2.9048e-44	270.51	3527900	0	0	0	0	0	0	0	0	0	0	0	0	0	0	0	0	3158700	0	0	369120	0	0	0	0	0	0	0	0	0	0	0	0
EACGGAGYLAENR	1366.59	MSMEG4474	MSMEG4474	2,3	9.3598e-53	291.57	171150000	0	0	0	0	0	0	0	0	0	0	0	0	0	0	0	0	0	0	0	0	0	0	0	155000000	0	0	0	0	0	0	0	16148000
EADASKPSQADADQQAPTAHAEEVK	2593.19	MSMEG1477	MSMEG1477	3,4	1.3012e-51	281.07	84106000	0	0	0	278310	0	0	0	0	1803600	0	0	0	0	0	0	0	0	0	0	0	0	6093700	0	0	22362000	0	0	8667400	29209000	3725200	7443300	4523200
EADAVLYTR	1036.52	MSMEG1568	MSMEG1568	2	3.8639e-05	169.41	40041000	0	0	0	0	0	0	0	0	0	0	0	0	0	0	0	0	0	0	0	0	0	0	0	0	17619000	0	0	6705100	0	15718000	0	0
EADLEPGQK	985.472	MSMEG5419	MSMEG5419	2	0.13242	75.378	681160	0	0	0	0	0	0	0	0	0	0	0	0	0	0	0	0	0	0	0	681160	0	0	0	0	0	0	0	0	0	0	0	0
EAELSAAVAELSPLGR	1611.85	MSMEG0121	MSMEG0121	2	9.2896e-08	181.58	10358000	0	0	0	0	0	0	0	0	0	0	0	0	0	0	0	0	0	0	0	0	0	0	0	0	0	0	0	0	10358000	0	0	0
EAESAFGDASVYLEQAVLNPR	2265.09	MSMEG2412	MSMEG2412	3	0.00010854	145.33	4582100	0	0	0	0	0	0	0	0	0	0	0	0	0	0	0	0	0	0	0	0	0	0	0	0	4582100	0	0	0	0	0	0	0
EAFGHFPSGVIAIAAEVDGTR	2143.07	MSMEG0415	MSMEG0415	3	1.4403e-16	178.51	0	0	0	0	0	0	0	0	0	0	0	0	0	0	0	0	0	0	0	0	0	0	0	0	0	0	0	0	0	0	0	0	0
EAGGSNPFGGVSPTPPGPGGVTGQPPSPTGSWDPQAPSTHQAGPLQGDHR	4825.25	MSMEG4598	MSMEG4598	4	0.01097	43.542	21873000	0	0	0	0	0	0	0	0	0	0	0	0	0	0	0	0	2229000	0	0	0	0	0	0	0	0	0	0	6677000	12967000	0	0	0
EAGLDTIPGTAAEILDDEVR	2084.03	MSMEG5126	MSMEG5126	3	7.245e-12	198.51	4258100	0	0	0	0	0	0	0	0	0	0	0	0	0	0	0	0	0	0	0	0	0	0	0	0	4258100	0	0	0	0	0	0	0
EAGLLDISGSTPYAPVGVVPLFETIDDLQR	3171.63	MSMEG3097	MSMEG3097	3	3.1494e-12	143.25	1319300	0	0	0	0	0	0	0	0	0	0	0	0	0	1319300	0	0	0	0	0	0	0	0	0	0	0	0	0	0	0	0	0	0
EAGNHVEFNVNSLR	1584.76	MSMEG3086	MSMEG3086	1,2,3	2.6042e-53	315.11	13385000000	0	0	0	0	0	0	0	736140000	0	0	0	0	0	0	0	1231000000	0	0	0	0	0	0	0	5450700000	0	0	0	0	0	0	0	5967700000
EAGNHVEFNVNSLRGSLAGLTPEQIGQTVIAYEPVWAIGTGR	4450.27	MSMEG3086	MSMEG3086	4	0.012763	60.649	6307400	0	0	0	0	0	0	0	0	0	0	0	0	0	0	0	0	0	0	0	0	0	0	0	0	0	0	0	0	0	0	0	6307400
EAGQIAGLNVLR	1239.69	MSMEG0709	MSMEG0709	2	2.2234e-66	322.99	1789600000	46137000	38308000	44388000	36425000	29603000	37309000	27810000	18577000	46331000	18762000	42411000	21092000	69204000	43758000	14840000	19905000	106370000	38904000	20218000	11703000	22376000	27675000	59300000	48073000	37025000	36722000	28677000	55015000	86025000	297390000	0	359310000
EAIDAVLDLEK	1214.64	MSMEG1670	MSMEG1670	2	1.1463e-08	189.57	16760000	0	0	0	0	0	0	0	0	0	0	0	0	0	10698000	0	0	0	0	0	0	0	0	0	0	0	0	0	0	0	0	0	6062400
EAIPGGNTQITGQFTADSAK	2004.98	MSMEG2961	MSMEG2961	2	0.0019975	124.4	2241300	0	0	0	0	0	0	0	0	0	0	0	0	0	0	0	0	0	0	0	0	0	0	0	0	2241300	0	0	0	0	0	0	0
EAITAAGGSATEL	1189.58	MSMEG1474	MSMEG1474	2	6.6025e-22	237.68	22865000	0	0	0	0	0	0	0	0	0	0	0	0	12726000	3566900	6572000	0	0	0	0	0	0	0	0	0	0	0	0	0	0	0	0	0
EALDHPEVQESVFR	1654.8	MSMEG3602	MSMEG3602	2	3.3769e-22	233.59	10691000	0	0	0	0	0	0	0	0	0	0	0	0	0	0	0	0	0	0	0	0	0	0	0	0	10691000	0	0	0	0	0	0	0
EALFDAFR	967.476	MSMEG5706	MSMEG5706	2	0.011847	117.4	5559000	0	0	0	0	0	0	0	0	0	0	0	0	0	0	0	0	0	0	0	0	0	0	0	0	5559000	0	0	0	0	0	0	0
EALGEDYTK	1024.47	MSMEG5438	MSMEG5438	2	0.0058701	131.5	1977300	0	0	0	0	0	0	0	0	1977300	0	0	0	0	0	0	0	0	0	0	0	0	0	0	0	0	0	0	0	0	0	0	0
EALGVEVLSHVISIGASK	1808	MSMEG3030	MSMEG3030	3	0.086629	79.346	4167600	0	0	0	0	0	0	0	0	0	0	0	0	0	4167600	0	0	0	0	0	0	0	0	0	0	0	0	0	0	0	0	0	0
EALGVEVLSHVISIGASKPYDGPAPQFSDLSAIDDSPVR	4036.04	MSMEG3030	MSMEG3030	4	2.9873e-09	108.8	3303800	0	0	0	0	0	0	0	0	0	0	0	0	0	0	0	0	3303800	0	0	0	0	0	0	0	0	0	0	0	0	0	0	0
EALHEQLAVEHEK	1531.76	MSMEG4329	MSMEG4329	3	0.0018422	136.38	9579100	0	0	0	0	0	0	0	0	0	0	0	0	0	0	0	0	3973200	0	0	1221400	0	0	4384600	0	0	0	0	0	0	0	0	0
EALLELAAVVAGDFGSDR	1831.93	MSMEG0975	MSMEG0975	2,3	3.8667e-17	210.37	8073000	0	0	0	0	0	0	0	0	0	0	0	0	0	0	0	0	0	0	0	0	0	0	0	0	5373700	419360	0	2280000	0	0	0	0
EALPQAEVVELDEDDDIEEVLR	2525.2	MSMEG0633	MSMEG0633	2,3	6.991e-48	283.01	90502000	0	0	0	0	0	0	0	0	0	0	0	0	0	0	0	0	0	0	0	0	0	0	0	0	66746000	0	0	10486000	13270000	0	0	0
EALQLGHNYIGTEHILLGLIR	2359.3	MSMEG6091	MSMEG6091	4	0.029261	88.283	3962100	0	0	0	0	0	0	0	0	0	0	0	0	0	0	0	0	3962100	0	0	0	0	0	0	0	0	0	0	0	0	0	0	0
EALQQEFNYANVMQIPGVVK	2277.15	MSMEG1467	MSMEG1467	3	0.014153	100.77	4831900	0	0	0	0	1953900	0	0	0	0	0	0	0	0	0	0	0	0	0	0	2878000	0	0	0	0	0	0	0	0	0	0	0	0
EAPLTVDK	871.465	MSMEG6385	MSMEG6385	2	0.067669	89.355	117500000	0	0	0	0	0	0	0	0	0	0	0	0	0	0	0	0	111360000	6144300	0	0	0	0	0	0	0	0	0	0	0	0	0	0
EAPLTVDKEYVAELAVTASAK	2204.16	MSMEG6385	MSMEG6385	3	9.6322e-35	261.15	184170000	0	0	0	0	0	0	0	0	0	0	0	0	0	0	0	0	0	0	0	0	0	0	0	0	65991000	7994100	0	53250000	0	0	21729000	35204000
EAPTGGVDPEAK	1169.56	MSMEG2731	MSMEG2731	2	0.0039147	127.17	3334600	0	0	0	0	0	0	0	0	0	0	0	0	3334600	0	0	0	0	0	0	0	0	0	0	0	0	0	0	0	0	0	0	0
EAPVIDGLTGVQR	1353.73	MSMEG0234	MSMEG0234	2	0.014953	110.8	326460	0	0	0	0	0	0	0	0	0	0	0	0	0	0	0	0	0	0	0	326460	0	0	0	0	0	0	0	0	0	0	0	0
EAPVVPHGTVSYVPSAAIICR	2222.15	MSMEG1426	MSMEG1426	3	1.8443e-05	151.39	36174000	0	0	0	0	0	0	0	0	0	0	0	0	0	0	0	0	0	0	0	0	0	0	0	0	20831000	0	0	0	15343000	0	0	0
EAQAEAAEDLK	1173.55	MSMEG1951	MSMEG1951	2	1.0295e-06	172.13	1294200	0	0	0	0	0	0	0	0	0	0	0	0	0	0	0	0	0	0	0	0	0	0	0	0	1294200	0	0	0	0	0	0	0
EAQVEIVEALQEFPSALPASR	2283.17	MSMEG2729	MSMEG2729	3	0.0015999	111.65	500270	0	0	0	500270	0	0	0	0	0	0	0	0	0	0	0	0	0	0	0	0	0	0	0	0	0	0	0	0	0	0	0	0
EASAAPDEPGQGPGEK	1538.68	MSMEG3795	MSMEG3795	2	2.0392e-07	171.81	3355300	0	0	0	0	0	0	0	0	1649000	0	0	0	1060000	0	0	0	0	0	0	0	0	0	0	0	0	299880	0	0	0	0	346370	0
EASLNTEVADLR	1316.66	MSMEG3649	MSMEG3649	2	5.14e-05	166.7	10578000	0	0	0	0	0	0	0	0	0	0	0	0	0	0	0	0	0	0	0	0	0	0	0	0	10578000	0	0	0	0	0	0	0
EASVDDPDIPELDR	1569.72	MSMEG4121	MSMEG4121	2	2.7213e-06	173.06	12133000	0	0	0	5283400	0	0	0	0	0	0	0	0	0	0	0	0	0	0	0	1116700	0	0	0	0	0	0	0	5733000	0	0	0	0
EATDEELAEESGIPVEK	1844.85	MSMEG2752	MSMEG2752	2,3	6.5865e-89	346.87	328360000	0	0	21449000	0	0	0	0	0	0	0	283660000	0	0	0	0	0	0	0	23248000	0	0	0	0	0	0	0	0	0	0	0	0	0
EAVAALGGDPNK	1140.58	MSMEG3143	MSMEG3143	2	0.00016675	158.42	7975000	0	0	0	0	0	0	0	0	0	0	0	0	0	0	0	0	7975000	0	0	0	0	0	0	0	0	0	0	0	0	0	0	0
EAVDAGDKDK	1046.49	MSMEG4571	MSMEG4571	2	0.00011929	166.34	565250	0	0	0	0	0	0	0	0	0	0	0	0	0	0	0	0	0	0	0	0	0	393860	0	171390	0	0	0	0	0	0	0	0
EAVEDAVAAAK	1072.54	MSMEG1583	MSMEG1583	2	1.9811e-05	167.09	78788000	0	0	0	0	0	0	0	0	24977000	0	0	0	24177000	2510700	0	0	11460000	0	0	3331700	0	0	0	0	0	0	0	0	0	0	0	12332000
EAVENAASEDIR	1302.61	MSMEG5639	MSMEG5639	2	9.0813e-82	343.75	54665000	5484400	1749400	0	0	0	0	0	1419300	5528400	0	0	0	4329800	0	2799400	0	15802000	0	0	1720500	0	0	13658000	0	0	0	0	0	0	0	2174000	0
EAVGIAAYHCGDWAQALAELR	2300.1	MSMEG3754	MSMEG3754	3	2.3652e-12	195.89	10083000	0	0	0	0	0	0	0	0	0	0	0	0	0	0	0	0	0	0	0	0	0	0	0	0	0	0	10083000	0	0	0	0	0
EAVISLDEIK	1115.61	MSMEG3219	MSMEG3219	2	0.00083149	145.25	5723600	0	0	0	0	0	0	0	0	0	0	0	0	0	0	0	0	0	0	0	0	0	0	0	0	5723600	0	0	0	0	0	0	0
ECCEKPLLEK	1304.61	CON__P02768-1	CON__P02768-1	2	7.7358e-07	185.08	2359600	0	0	0	0	0	1632600	726970	0	0	0	0	0	0	0	0	0	0	0	0	0	0	0	0	0	0	0	0	0	0	0	0	0
ECCHGDLLECADDR	1748.66	CON__P02769	CON__P02769	3	1.5513e-06	180.24	66327000	12102000	4669300	0	12176000	5719400	1922900	4890500	0	0	0	0	24847000	0	0	0	0	0	0	0	0	0	0	0	0	0	0	0	0	0	0	0	0
ECCQSNLEPLFEGYIETLR	2357.07	CON__O43790;CON__Q14533	CON__O43790	3	1.0783e-11	198.51	3941400	0	0	0	0	0	0	0	0	0	0	0	0	0	0	0	0	0	0	0	0	0	0	0	0	0	0	0	3941400	0	0	0	0
ECDAICQVVR	1248.56	MSMEG5222	MSMEG5222	2	0.018017	105.2	5011200	0	0	0	0	0	0	0	0	0	0	0	0	0	0	0	0	0	0	0	0	0	0	0	0	0	0	0	0	0	5011200	0	0
ECGHDNLIAPLTFLAVAGR	2053.04	MSMEG0948	MSMEG0948	3	0.0014471	130.21	889580	0	0	0	0	0	0	0	0	0	0	0	0	0	0	0	0	0	0	0	0	0	889580	0	0	0	0	0	0	0	0	0	0
ECNVLHAAAGR	1196.57	MSMEG3253	MSMEG3253	2	2.5749e-65	315.2	3282900	0	0	0	0	0	0	0	0	0	0	0	0	0	0	0	0	0	0	0	0	0	0	0	0	0	0	0	3282900	0	0	0	0
ECVLGSALSPYTPAFDIQQACGTGLQAAIAAADGIAAGR	3890.89	MSMEG0373	MSMEG0373	3,4	1.3014e-14	125.71	1909800	0	0	0	0	0	0	0	0	1096700	0	0	0	0	0	0	0	813030	0	0	0	0	0	0	0	0	0	0	0	0	0	0	0
EDAEMGDALFGTTDSWLLWNLTGGTSGGVHVTDVTNASR	4079.88	MSMEG6759	MSMEG6759	3	3.4843e-49	207.54	1743400	0	0	0	0	0	0	0	0	0	0	0	0	0	0	0	0	1743400	0	0	0	0	0	0	0	0	0	0	0	0	0	0	0
EDAGGITPEPVDMADVIDR	1998.92	MSMEG5487	MSMEG5487	2	1.6132e-17	219.23	2768200	0	0	0	0	0	0	0	0	0	0	0	0	0	0	0	0	2768200	0	0	0	0	0	0	0	0	0	0	0	0	0	0	0
EDALDAGEGLSK	1203.56	MSMEG5246	MSMEG5246	2	4.9121e-31	267.02	93943000	10459000	1464300	0	0	0	0	0	0	0	0	0	0	22563000	10152000	0	0	9448800	0	0	0	2076200	5795800	29005000	0	0	0	0	2979900	0	0	0	0
EDAPLPVAEAESR	1382.67	MSMEG5785	MSMEG5785	2	1.1145e-21	230.06	6098400	0	0	0	0	0	0	0	0	0	0	0	0	0	0	0	0	0	0	0	0	0	0	0	0	0	0	0	6098400	0	0	0	0
EDATLVEVNPLVR	1453.78	MSMEG5525	MSMEG5525	2	3.9968e-15	220.53	100500000	0	0	0	1344300	0	0	0	0	0	0	0	0	20418000	29069000	0	0	0	0	0	0	0	0	31005000	5788700	0	0	0	5285900	0	0	7586000	0
EDDDELPAGVNELVR	1669.78	MSMEG1367	MSMEG1367	2,3	1.5293e-42	275.42	6523900000	0	0	555020000	0	2407700	0	0	0	15066000	0	2620500000	0	6779400	12926000	0	0	3645800	0	2565900000	0	0	0	0	0	0	0	725780000	0	0	0	0	15861000
EDDVVQPVAGILDVLDNYAFVR	2446.24	MSMEG4954	MSMEG4954	3	3.2189e-27	240.68	10553000	0	0	0	0	0	0	0	0	1847000	493300	1328900	908000	2169200	2780700	0	1026200	0	0	0	0	0	0	0	0	0	0	0	0	0	0	0	0
EDFSAAHPDTVQAVVNSYEEAR	2434.1	MSMEG0550	MSMEG0550	3	1.7641e-36	257.15	30392000	0	0	0	0	0	0	0	0	0	0	0	0	11480000	12283000	0	0	6628300	0	0	0	0	0	0	0	0	0	0	0	0	0	0	0
EDFTGEGAR	980.42	MSMEG5773	MSMEG5773	2	0.019511	113.71	155880000	0	0	0	0	0	0	0	0	0	0	0	0	8934700	0	0	6507000	114590000	0	0	7789700	13434000	4623300	0	0	0	0	0	0	0	0	0	0
EDGALPDVYIAMGQTAENVALHTGISR	2827.38	MSMEG5273	MSMEG5273	2,3,4	1.0757e-45	250.39	290840000	35564000	76745000	0	82858000	21789000	37801000	0	0	0	0	0	0	8035500	7518300	0	0	14380000	0	0	0	0	0	6153100	0	0	0	0	0	0	0	0	0
EDGNILGHK	981.488	CON__Q9U6Y5	CON__Q9U6Y5	2	1.029e-05	171.73	185340000	0	0	0	0	0	0	0	0	0	0	0	0	0	0	0	185340000	0	0	0	0	0	0	0	0	0	0	0	0	0	0	0	0
EDIHELFAAVNNDTDRDVASFDR	2648.21	MSMEG0369	MSMEG0369	3,4	3.8812e-09	182.17	12388000	0	0	0	0	0	0	0	0	0	0	0	0	0	0	0	0	0	0	0	0	0	0	0	0	0	0	0	12388000	0	0	0	0
EDLHLAFASGTGNK	1458.71	MSMEG5824	MSMEG5824	3	0.15015	82.85	0	0	0	0	0	0	0	0	0	0	0	0	0	0	0	0	0	0	0	0	0	0	0	0	0	0	0	0	0	0	0	0	0
EDLMDDEDHLLAQDLIDAEELADR	2783.24	MSMEG2174	MSMEG2174	3	9.8245e-52	280.32	16090000	0	0	0	0	0	0	0	0	0	0	16090000	0	0	0	0	0	0	0	0	0	0	0	0	0	0	0	0	0	0	0	0	0
EDLVQVAR	928.498	MSMEG1804	MSMEG1804	2	2.0649e-07	201.39	438430000	0	0	25774000	0	0	0	0	0	0	0	333500000	0	0	0	0	0	0	0	79150000	0	0	0	0	0	0	0	0	0	0	0	0	0
EDMTLDESQNAK	1379.59	MSMEG0913	MSMEG0913	2	0.00013532	160.67	353200	0	0	0	0	0	0	0	0	0	0	0	0	0	0	0	0	0	0	0	353200	0	0	0	0	0	0	0	0	0	0	0	0
EDNQDDPDIVK	1286.56	MSMEG3058	MSMEG3058	2	1.1156e-10	205.56	6525200	0	0	0	0	0	0	0	0	5660000	0	0	0	0	0	0	0	0	0	0	865170	0	0	0	0	0	0	0	0	0	0	0	0
EDPAAELDELAALYEGK	1832.87	MSMEG1942	MSMEG1942	2	1.974e-33	248.97	17943000	0	0	0	0	0	0	0	0	0	0	0	0	0	0	0	0	0	0	0	0	0	0	0	0	5836100	0	0	3005400	9101400	0	0	0
EDQDHWGVR	1140.49	MSMEG5273	MSMEG5273	2	2.5857e-14	214.93	111750000	38039000	30998000	0	0	0	42709000	0	0	0	0	0	0	0	0	0	0	0	0	0	0	0	0	0	0	0	0	0	0	0	0	0	0
EDVDAYAAR	1008.45	MSMEG5721	MSMEG5721	2	7.5113e-06	176.6	6564500	0	0	0	0	0	0	0	0	4417200	0	0	0	0	0	0	0	0	0	0	872950	0	0	0	0	0	0	0	0	0	0	1274300	0
EDVLEILGK	1014.56	MSMEG1809	MSMEG1809	2	0.00055924	156.35	66262000	0	0	0	0	0	0	0	0	0	9553200	0	8776500	16940000	22701000	0	7800700	0	0	0	0	0	0	0	489930	0	0	0	0	0	0	0	0
EDVPEDIVANER	1384.65	MSMEG2520	MSMEG2520	2	7.4796e-10	201	6723600	0	0	0	0	0	0	0	1966500	0	0	0	0	0	0	2154800	0	0	0	0	2602400	0	0	0	0	0	0	0	0	0	0	0	0
EDVTDIILNLK	1271.7	MSMEG1524	MSMEG1524	1,2,3	1.5732e-48	255.19	17534000000	7258400	1494100	2007100000	0	11553000	0	0	1978900	23723000	0	4646300000	0	23058000	41143000	5414400	0	7019400	1092900	4764800000	7099200	4029400	6016600	0	0	0	0	5793200000	75145000	34133000	18881000	0	53992000
EEDVADQLAASILLGPDDDGNIDPDYVQAAK	3256.53	MSMEG0466	MSMEG0466	3	9.8891e-07	108.44	2020900	0	0	0	0	0	0	0	0	0	0	0	0	0	0	0	0	0	0	0	0	0	0	0	0	0	0	0	2020900	0	0	0	0
EEFDAETR	995.42	MSMEG4674	MSMEG4674	2	0.1161	82.452	7437400	0	0	0	0	0	0	0	0	0	0	0	0	7437400	0	0	0	0	0	0	0	0	0	0	0	0	0	0	0	0	0	0	0
EEHALPGAAEFLQTLVDK	1967	MSMEG2451	MSMEG2451	3	3.8369e-08	171.81	3505300	0	0	0	0	0	0	0	0	0	0	0	0	0	3505300	0	0	0	0	0	0	0	0	0	0	0	0	0	0	0	0	0	0
EELAPMTPFER	1318.62	MSMEG6941	MSMEG6941	2	4.9184e-05	162.36	17955000	0	0	0	0	0	0	0	0	0	0	0	0	12216000	0	0	0	5738300	0	0	0	0	0	0	0	0	0	0	0	0	0	0	0
EELFNLR	919.476	MSMEG1444	MSMEG1444	2	0.10768	75.311	6172100	0	0	0	0	0	0	0	0	0	0	0	0	0	0	0	0	6172100	0	0	0	0	0	0	0	0	0	0	0	0	0	0	0
EELTAAGLDNQIWQCPVVLLADVR	2709.38	MSMEG1610	MSMEG1610	3	1.9342e-22	212.26	4346100	0	0	0	0	0	0	0	0	0	0	0	0	0	0	0	0	1840500	0	0	0	0	0	2505600	0	0	0	0	0	0	0	0	0
EENRGEPVGPSGFR	1529.72	MSMEG2269	MSMEG2269	2	9.4424e-22	236.28	2416100	0	0	0	0	0	0	0	0	0	0	0	0	0	0	2416100	0	0	0	0	0	0	0	0	0	0	0	0	0	0	0	0	0
EEPSLIQIDSER	1414.69	MSMEG2435	MSMEG2435	2	1.0138e-40	282.92	51714000	0	1448000	20033000	0	0	0	0	1455500	0	0	0	0	0	0	0	0	4821800	0	19432000	0	0	0	0	4524300	0	0	0	0	0	0	0	0
EETDAELTAR	1133.52	MSMEG1914	MSMEG1914	2	0.0015632	139.43	49092000	0	0	1478500	0	0	0	0	0	0	0	18723000	0	0	0	0	0	0	0	26214000	0	0	0	0	0	0	0	2676500	0	0	0	0	0
EETLEDTGAVLSR	1418.69	MSMEG3772	MSMEG3772	2	7.9426e-05	166.62	1433500	0	0	0	0	0	0	0	0	0	0	0	0	0	1433500	0	0	0	0	0	0	0	0	0	0	0	0	0	0	0	0	0	0
EFAPSAVDSDWELDIAGQR	2104.97	MSMEG2613	MSMEG2613	2	6.9716e-34	250.26	9301400	0	0	0	0	0	0	0	0	0	0	0	0	0	0	0	0	0	0	0	0	0	0	0	0	9301400	0	0	0	0	0	0	0
EFDLLEPLR	1130.6	MSMEG2939	MSMEG2939	2	1.8737e-09	200.6	134850000	0	0	0	1824700	0	2560300	0	0	0	0	0	0	0	0	0	0	1355100	0	0	0	1884900	3526100	0	0	19099000	0	0	15765000	21345000	36307000	0	31186000
EFFGTSQLSQFMDQNNPLSGLTHK	2725.28	MSMEG1367	MSMEG1367	2,3,4	1.7415e-40	261.17	3951400000	0	0	131520000	0	0	0	0	0	0	0	3106900000	0	0	0	0	0	10182000	979640	469530000	1111400	0	0	2583300	0	0	0	228620000	0	0	0	0	0
EFGFTPEAVAAAAER	1564.75	MSMEG3103	MSMEG3103	2	0.0011573	131.86	30865000	0	0	0	0	0	0	0	0	0	0	0	0	0	17769000	0	0	3259900	0	0	1857100	1610400	2841300	0	0	0	0	0	0	0	0	0	3528100
EFHDETLPAEPAK	1482.7	MSMEG0826	MSMEG0826	2	0.00010158	165.58	406830	0	0	0	0	0	0	0	0	0	0	0	0	0	406830	0	0	0	0	0	0	0	0	0	0	0	0	0	0	0	0	0	0
EFHIDWDLNAAEK	1586.74	MSMEG1568	MSMEG1568	2,3	1.8639e-31	267.21	10324000	0	0	0	0	0	0	0	0	0	0	0	0	0	0	0	0	0	0	0	0	0	0	0	0	0	0	0	7651600	0	2672800	0	0
EFIEKPADPPGTPDDPEQTFVSMGNYIFTTK	3470.62	MSMEG5078	MSMEG5078	3	2.1606e-16	155.46	4394500	0	0	0	0	0	0	0	0	0	0	0	0	0	0	0	0	4394500	0	0	0	0	0	0	0	0	0	0	0	0	0	0	0
EFLDSVSPDDFK	1397.64	MSMEG3645	MSMEG3645	2	1.2495e-14	211.46	114390000	0	0	0	0	0	0	0	0	0	0	0	5235800	12895000	9454200	0	6838000	0	0	0	1724700	0	0	0	0	0	0	0	0	24526000	24413000	0	29300000
EFLEGYVIGQDSAK	1554.76	MSMEG4671	MSMEG4671	2	1.8404e-23	247.93	44705000	0	0	0	0	0	0	0	0	0	0	0	0	0	0	0	0	0	0	0	0	527240	0	0	0	12373000	0	0	9847800	0	0	9514900	12442000
EFNDDDWK	1067.42	MSMEG0067	MSMEG0067	2	0.013202	114.28	6577200	0	0	0	0	0	0	0	0	0	0	0	0	0	0	0	0	0	0	0	0	0	0	0	0	0	0	0	6577200	0	0	0	0
EFVDDGAIDPDHASPLLVSVFLDK	2598.29	MSMEG4757	MSMEG4757	3	1.9515e-11	177	39625000	0	0	0	0	0	0	0	0	0	0	0	0	0	6603000	0	3396200	0	0	0	0	0	1149100	0	0	0	0	0	3556600	0	7603700	0	17316000
EGAAAADRDADAIDR	1515.69	MSMEG0777	MSMEG0777	2,3	3.0054e-54	289.89	64972000	888420	0	0	719100	524470	512910	276850	255680	3813900	0	0	0	0	0	304220	0	0	0	0	0	0	0	0	0	22587000	853050	0	2289900	22013000	7011500	2922000	0
EGAGSADDTGTDTDGTGETR	1911.76	MSMEG1344	MSMEG1344	2	9.7796e-18	219.23	9264500	0	0	104590	0	0	0	0	169400	2581800	0	0	0	1519900	0	0	0	0	0	0	393710	0	0	0	0	1049500	275620	0	261450	1021700	0	1048200	838690
EGANVIGR	814.43	MSMEG0035	MSMEG0035	2	0.00084951	153.71	586900000	0	0	0	0	0	0	0	0	0	0	0	0	0	0	0	442430000	0	103690000	0	40775000	0	0	0	0	0	0	0	0	0	0	0	0
EGDELVGAVLCSAEDDLLLVSANGQSIR	2929.43	MSMEG0006	MSMEG0006	3	2.4026e-07	124.31	670610	0	0	0	0	0	0	0	0	0	0	0	0	0	0	0	0	0	0	0	0	0	0	0	0	670610	0	0	0	0	0	0	0
EGDLADGIVVTPSHNPPR	1872.93	MSMEG2136	MSMEG2136	2,3,4	9.5101e-88	339.61	11676000000	0	0	0	0	937180000	0	0	0	0	0	0	0	695640000	0	0	0	0	0	0	0	1553000000	2769100000	0	0	0	0	0	0	5721200000	0	0	0
EGDLADGIVVTPSHNPPRDGGFK	2377.17	MSMEG2136	MSMEG2136	3	3.7456e-06	158.92	11274000	0	0	0	0	0	0	0	0	0	0	0	0	0	0	0	0	0	0	0	0	0	0	0	0	0	0	0	0	11274000	0	0	0
EGDLADGIVVTPSHNPPRDGGFKYNPPNGGPADSDATSVIAK	4232.04	MSMEG2136	MSMEG2136	4	1.6633e-05	77.531	9064900	0	0	0	0	0	0	0	0	0	0	0	0	0	0	0	0	0	0	0	0	2416200	6648700	0	0	0	0	0	0	0	0	0	0
EGDTGGTISVAPNFAFDHAAAR	2203.03	MSMEG6393	MSMEG6393	3	0.0084906	94.958	10203000	0	0	0	0	0	0	0	0	0	0	0	0	0	0	0	0	3140800	0	0	1194300	0	0	0	0	5868300	0	0	0	0	0	0	0
EGDVFSLIGPK	1160.61	MSMEG5706	MSMEG5706	2	8.9688e-07	174.4	20053000	0	0	0	0	0	0	0	0	0	0	0	0	0	0	0	0	0	0	0	0	0	0	0	0	12751000	0	0	7302100	0	0	0	0
EGDVIETYELVEK	1522.74	MSMEG2628	MSMEG2628	2	3.7419e-22	242.48	280050000	0	0	10638000	0	16373000	0	0	0	0	0	51260000	0	0	0	0	0	0	0	14839000	0	0	0	0	0	0	0	94076000	19552000	0	0	0	73312000
EGEVTASPLYWASLATFAVDGAR	2410.18	MSMEG3801	MSMEG3801	3	5.4856e-10	186.11	639370	0	0	0	0	0	0	0	0	0	0	0	0	0	0	0	0	0	0	0	0	0	0	0	0	639370	0	0	0	0	0	0	0
EGEVVSDLSTPEGR	1473.69	MSMEG3704	MSMEG3704	2	3.579e-07	187.57	46709000	0	0	0	0	0	0	0	0	0	0	0	0	0	0	0	0	3343200	0	0	650180	0	0	0	0	19377000	534060	0	9395000	0	4305700	9104000	0
EGGDSTVTVLTAGPER	1587.77	MSMEG2351	MSMEG2351	2	1.375e-11	196.95	46262000	6155300	0	0	0	0	0	0	0	0	0	0	0	31983000	0	0	0	1565800	0	0	2836200	0	0	0	3721700	0	0	0	0	0	0	0	0
EGIQEEFFHTFNTLHNSNK	2291.06	MSMEG6947	MSMEG6947	3	0.00024375	147.7	60324000	0	0	0	0	0	0	0	0	0	0	0	0	0	0	0	0	0	0	0	0	0	0	0	0	28785000	0	0	10974000	0	20565000	0	0
EGITTVSAEDFASAR	1552.74	MSMEG4957	MSMEG4957	2	1.6147e-16	225.09	242990000	0	0	0	0	0	4322100	0	0	0	0	0	0	0	0	0	0	0	0	0	0	1865700	3099500	0	0	58883000	4954200	0	17389000	69534000	34620000	12785000	35534000
EGLAILDSALDVADEHTV	1866.92	MSMEG2450	MSMEG2450	2	1.443e-11	194.77	535240	0	535240	0	0	0	0	0	0	0	0	0	0	0	0	0	0	0	0	0	0	0	0	0	0	0	0	0	0	0	0	0	0
EGLTVLEYFINTHGAR	1818.93	MSMEG1368	MSMEG1368	2,3	1.8664e-44	279.24	7490000000	1767000	0	57305000	0	0	0	0	0	0	0	2016800000	0	3621900	0	0	0	0	0	2499700000	3969400	0	0	0	0	6781500	0	2900000000	0	0	0	0	0
EGNADYAVIALLQNPEDVDTYVDHPAHVELSR	3549.7	MSMEG2010	MSMEG2010	4	1.9664e-06	101.04	11388000	0	0	0	0	0	0	0	0	0	0	0	0	3610900	7777600	0	0	0	0	0	0	0	0	0	0	0	0	0	0	0	0	0	0
EGNDLWVELADANVLK	1784.89	MSMEG4936	MSMEG4936	2,3	9.4339e-88	345.3	281550000	0	0	0	4753200	0	0	0	0	0	0	0	0	10094000	21769000	1094600	3853200	6128100	1759100	0	2484800	2199300	4265300	0	0	46563000	2653000	0	22142000	69032000	40417000	19556000	22787000
EGNLIDGLISAVR	1355.74	MSMEG4692	MSMEG4692	2	1.2459e-53	305.6	71745000	3445700	0	0	1529100	0	0	0	1733800	11333000	0	0	3619200	12132000	21756000	4018700	1680800	0	2487400	0	0	0	0	0	1304500	3981900	2722900	0	0	0	0	0	0
EGPAALPWGDLGVDVVVESTGIFTNAAK	2812.43	MSMEG3084	MSMEG3084	3	1.8625e-16	180.45	1466400	0	0	0	0	0	0	0	0	0	0	0	0	0	1466400	0	0	0	0	0	0	0	0	0	0	0	0	0	0	0	0	0	0
EGRPSTDAILTCR	1474.72	MSMEG2656	MSMEG2656	2,3	3.5547e-09	195.77	20965000	0	0	2229500	0	2254200	0	0	0	0	0	0	0	7938600	0	0	0	0	0	0	0	0	0	0	0	0	0	0	0	0	0	2364400	6178400
EGSLIDMGVEHGFIR	1658.81	MSMEG2723	MSMEG2723	2,3	2.9152e-16	221.86	119540000	0	0	0	0	0	0	0	0	0	0	0	0	0	0	0	0	119540000	0	0	0	0	0	0	0	0	0	0	0	0	0	0	0
EGTGDADGDWGCSIASTAR	1924.79	MSMEG4598	MSMEG4598	2	9.207e-45	270.32	27515000	0	0	0	0	0	0	0	0	0	0	0	0	0	0	0	0	0	0	0	0	0	0	0	0	20783000	2230100	0	4502000	0	0	0	0
EGTSVVIGPPDVPGTVPPSETK	2162.11	MSMEG2174	MSMEG2174	2,3	4.0621e-72	261.58	46577000	0	0	0	0	0	0	0	0	0	0	43467000	0	0	0	0	0	0	0	3109600	0	0	0	0	0	0	0	0	0	0	0	0	0
EGTYAALR	879.445	MSMEG1439	MSMEG1439	2	0.033868	101.28	107530000	0	0	0	0	0	0	0	0	0	0	0	0	16404000	0	0	0	0	0	44869000	7089500	0	39171000	0	0	0	0	0	0	0	0	0	0
EGVHTVGELVAR	1265.67	MSMEG1524	MSMEG1524	2,3	7.7562e-15	218.15	23094000000	5375100	0	2089700000	0	7007900	0	0	0	0	0	5781300000	0	0	0	2927100	0	0	0	6489200000	8399400	0	0	0	0	0	0	8692400000	0	17283000	0	0	0
EGVNLTFLPFIAR	1475.81	MSMEG4283	MSMEG4283	2	0.00089067	145.81	661100	0	0	0	0	0	0	0	0	0	0	0	0	0	0	661100	0	0	0	0	0	0	0	0	0	0	0	0	0	0	0	0	0
EGYFQAGCFLPK	1415.65	MSMEG4962	MSMEG4962	2	0.00052758	147.62	3577200	0	0	0	0	0	0	0	0	0	0	0	0	0	0	0	0	0	0	0	0	821250	0	0	0	2756000	0	0	0	0	0	0	0
EGYISDYR	1001.45	MSMEG1469	MSMEG1469	2	0.010438	120.15	53510000	4100200	0	8955200	2759400	6612200	0	0	0	13983000	0	13924000	0	0	1514500	0	0	0	0	0	0	0	0	0	0	0	1661200	0	0	0	0	0	0
EHAPELAEAAR	1192.58	MSMEG3255	MSMEG3255	2,3	7.4815e-07	176.95	30074000	0	0	0	0	0	0	0	0	0	0	0	0	0	0	0	0	6435700	2688600	0	0	0	2852100	0	0	14070000	0	0	0	0	2651300	1376200	0
EHAVASPVPGLTVIAGGK	1701.94	MSMEG6761	MSMEG6761	3	0.089763	78.69	15504000	0	0	0	0	0	0	0	0	0	0	0	0	0	0	0	0	11646000	0	0	0	0	0	3857600	0	0	0	0	0	0	0	0	0
EHDCETER	1074.4	MSMEG1368	MSMEG1368	2	0.0056992	130.22	13375000	0	0	0	0	0	0	0	0	0	0	3273600	0	0	0	0	0	0	0	0	0	0	0	0	0	0	0	10102000	0	0	0	0	0
EHDRPAALDHPR	1412.69	MSMEG1671	MSMEG1671	3	0.0004599	160.67	3212600	0	0	0	0	0	0	0	0	1758900	0	0	0	0	0	0	0	0	0	0	0	0	0	0	0	738070	0	0	0	0	0	715650	0
EHFETVQTYLDALGVPYVINPR	2560.3	MSMEG2976	MSMEG2976	3	0.00049845	116.06	3277200	0	0	0	0	0	0	0	0	0	0	0	0	0	0	0	0	2622800	0	0	0	0	654410	0	0	0	0	0	0	0	0	0	0
EHGGGVVAHGCTGK	1364.63	MSMEG3770	MSMEG3770	2,3	0.00045475	148.62	15593000	0	0	0	0	0	0	0	0	0	0	0	0	0	0	0	0	6793200	2154900	1248400	1920800	2872800	259080	0	0	0	0	0	0	0	0	96760	246590
EHGVPVAIK	948.539	MSMEG1807	MSMEG1807	2,3	0.035399	103.56	43615000	0	0	0	0	0	0	0	0	0	0	0	0	0	0	0	0	8398800	0	0	2840800	0	0	4776700	0	0	0	0	0	0	0	0	27599000
EHIAVGEAR	980.504	MSMEG2519	MSMEG2519	2,3	0.0051345	134.25	32700000	0	0	0	0	0	0	0	0	0	0	0	0	4652000	0	0	0	17257000	3073800	0	3905600	3686000	0	0	0	0	0	126480	0	0	0	0	0
EHIPEIDAVAADGELGTLWYTTTPQPGAAEQWVER	3849.85	MSMEG5612	MSMEG5612	4	9.9186e-25	154.14	6298600	0	0	0	0	0	0	0	0	0	0	0	0	0	0	0	0	0	0	0	0	0	0	0	0	0	0	0	0	0	0	0	6298600
EHKEIDDVDEIPDIPETGTETQAPSGDKA	3135.44	MSMEG1353	MSMEG1353	3,4	3.4196e-41	231.25	42632000	0	0	0	0	0	0	0	0	0	0	0	0	0	0	0	0	0	0	0	0	0	0	0	0	24080000	0	0	0	12972000	0	5580400	0
EHPGVTVER	1022.51	MSMEG2080	MSMEG2080	2	0.031805	105.52	1310000	0	0	0	0	0	0	0	0	0	0	0	0	1310000	0	0	0	0	0	0	0	0	0	0	0	0	0	0	0	0	0	0	0
EHSESVISGANAEADSVLSHAR	2265.06	MSMEG2416	MSMEG2416	3	7.5813e-05	140.32	9829300	0	0	0	0	0	0	0	0	0	0	0	0	0	0	0	0	0	0	0	0	0	0	0	0	0	1280900	0	0	0	0	0	8548400
EHVLLAR	836.487	MSMEG1401	MSMEG1401	2	0.010403	138.85	34595000	0	0	0	0	0	0	0	0	0	0	0	0	32956000	0	1639300	0	0	0	0	0	0	0	0	0	0	0	0	0	0	0	0	0
EHWLPAHFTGDSSAVMPGNHVATPDGR	2885.33	MSMEG6392	MSMEG6392	4	0.00015989	91.337	1553500	0	0	0	0	0	0	0	0	0	0	0	0	0	0	0	0	1553500	0	0	0	0	0	0	0	0	0	0	0	0	0	0	0
EIAAPSDVIFELIADPAQQPR	2279.18	MSMEG0859	MSMEG0859	3	1.0985e-18	224.67	21908000	0	0	0	0	0	0	0	0	0	0	0	0	6508200	9377100	0	0	3172600	0	0	1246900	0	1603000	0	0	0	0	0	0	0	0	0	0
EIAEEAGTAKPK	1242.65	MSMEG1029;MSMEG2309	MSMEG1029	2	3.9779e-09	196.24	1058700	0	0	0	0	0	0	0	0	0	0	0	0	1058700	0	0	0	0	0	0	0	0	0	0	0	0	0	0	0	0	0	0	0
EIAEIMETPIGTVMSR	1775.88	MSMEG1914	MSMEG1914	2,3	2.4418e-104	347.54	49948000	0	0	0	0	0	0	0	0	0	0	41454000	0	0	0	0	0	0	0	8493200	0	0	0	0	0	0	0	0	0	0	0	0	0
EIAEQPSAVADTLLGHFDK	2040.02	MSMEG1568	MSMEG1568	3	0.051699	86.367	96996000	0	0	0	0	0	0	0	0	0	0	0	0	0	0	0	0	0	0	0	10507000	0	0	0	0	42778000	0	0	0	43711000	0	0	0
EIAPHAADVDENAR	1506.71	MSMEG1821	MSMEG1821	2	0.00028252	152.16	2290700	0	0	0	0	0	0	0	0	0	0	0	0	0	0	0	0	0	0	0	0	0	0	0	0	2290700	0	0	0	0	0	0	0
EIAQSGVVSVSR	1230.66	MSMEG2373	MSMEG2373	2	1.4414e-15	227.06	66686000	0	0	0	10647000	0	0	0	0	0	0	0	4180600	0	0	0	0	0	0	0	3327600	0	0	0	0	11024000	2692000	0	21040000	6290200	7484300	0	0
EIDDVDEIPDIPETGTETQAPSGDKA	2741.24	MSMEG1353	MSMEG1353	2,3	1.431e-19	197.85	35003000	0	0	0	0	0	0	0	0	0	0	0	8771600	0	0	0	0	0	0	0	0	0	0	0	0	22523000	0	0	0	0	0	0	3708000
EIDGAEFR	935.435	MSMEG5100	MSMEG5100	2	0.12421	85.212	5482000	0	0	0	0	0	0	0	0	0	0	0	0	0	0	0	0	0	0	0	0	0	0	0	0	5482000	0	0	0	0	0	0	0
EIDLEDPYENLGAQLVK	1944.97	MSMEG1583	MSMEG1583	2	1.3352e-150	335.23	66228000	0	0	0	0	0	0	0	0	8696600	0	0	0	0	23631000	0	0	6531400	0	0	4304300	3014700	5190300	0	3106700	6654200	0	0	0	0	5099200	0	0
EIDPAANEDVR	1227.57	MSMEG5248	MSMEG5248	2	5.4537e-10	190.53	52227000	4611200	0	0	0	0	0	0	0	11621000	0	5264200	0	8665100	0	909930	0	11030000	0	0	3703500	0	0	6422100	0	0	0	0	0	0	0	0	0
EIDVLVAGR	970.545	MSMEG0504	MSMEG0504	2	0.05447	93.178	13729000	0	0	0	0	0	0	0	0	0	0	0	0	0	0	0	0	0	0	0	0	0	0	0	0	0	0	0	0	0	13729000	0	0
EIEALGFGSLFLPETVAK	1920.02	MSMEG0741	MSMEG0741	2	1.2386e-33	252.47	16628000	2662700	2707900	883980	2530100	2699000	1136200	1753500	0	0	0	0	0	0	2095300	159510	0	0	0	0	0	0	0	0	0	0	0	0	0	0	0	0	0
EIEGTPVYPSLSELPVVPDLVDVFR	2769.45	MSMEG0238	MSMEG0238	3	8.8778e-31	229.75	28759000	0	0	0	0	0	0	0	0	3183200	0	0	0	2654100	4123700	0	1112300	0	0	0	0	465880	941690	0	0	9606900	397640	0	1839600	0	2107200	2327200	0
EIELEDPYEK	1263.59	MSMEG0880	MSMEG0880	2	4.88e-19	222.28	569280000	13137000	7166600	0	7511600	0	4391000	0	5941600	51496000	0	0	0	106570000	88005000	0	11698000	51451000	0	6818900	13535000	9271600	28530000	13757000	16031000	22755000	7658700	0	10250000	0	16569000	49315000	27410000
EIESWLGALR	1172.62	MSMEG0250	MSMEG0250	2	2.9609e-07	183.67	24100000	0	0	0	0	0	0	0	0	0	0	0	0	0	0	0	0	16428000	0	0	2621800	2240600	0	2810200	0	0	0	0	0	0	0	0	0
EIETYHNLLEGGQEDFESSGAGK	2509.12	CON__P35527	CON__P35527	2,3	1.9392e-109	352.97	1564100000	10017000	3120600	0	0	4640900	156630000	13586000	8460000	72454000	0	160340000	0	0	0	178160000	224030000	17382000	26289000	0	21629000	0	0	15733000	49846000	145360000	285580000	0	5959100	0	132870000	31989000	0
EIGAAFR	762.402	MSMEG2656	MSMEG2656	2	0.1337	70.268	3303200	0	0	0	0	0	0	0	0	3303200	0	0	0	0	0	0	0	0	0	0	0	0	0	0	0	0	0	0	0	0	0	0	0
EIGHGALAER	1051.54	MSMEG2656	MSMEG2656	2	7.1863e-07	174.98	18464000	1181600	0	0	0	911210	0	0	339250	0	0	0	0	4944400	0	843990	2486100	0	0	0	0	0	0	0	0	0	0	0	0	0	4304500	3452800	0
EIGVEGASGLR	1086.57	MSMEG4954	MSMEG4954	2	1.6129e-06	174.4	38442000	0	0	0	0	0	0	0	0	0	14049000	0	0	0	0	0	0	4178900	0	0	0	0	0	0	0	0	0	0	0	0	20215000	0	0
EIGVPTVFNLLGPLTNPAGPR	2161.19	MSMEG4258	MSMEG4258	2,3	3.6597e-46	280.32	50009000	0	0	0	0	0	0	0	0	0	0	0	0	1025400	0	0	0	2778900	534490	0	741990	1024100	1691900	0	0	11974000	538790	0	6425100	19712000	0	3562800	0
EIHEETGHTAVLGR	1547.77	MSMEG2390	MSMEG2390	3	0.05251	92.19	6063000	0	0	0	0	0	0	0	0	0	0	0	0	0	0	0	0	0	0	0	0	0	0	0	0	0	0	6063000	0	0	0	0	0
EIHGDLLEHTEGE	1477.67	MSMEG3053	MSMEG3053	2,3	6.2903e-82	336.31	4234000000	0	0	207790000	0	0	0	0	0	0	0	2868600000	0	0	0	0	0	0	0	512020000	1986900	0	0	0	0	0	0	643530000	0	0	0	0	0
EIIASALAALDIADLAHAPFGR	2234.21	MSMEG6062	MSMEG6062	3	0.00053589	114.52	1737200	0	0	0	0	0	0	0	0	0	0	0	0	0	0	0	0	1026300	0	0	0	0	0	0	0	710910	0	0	0	0	0	0	0
EILANVPTPENAVLLAVSPDQR	2345.26	MSMEG4692	MSMEG4692	3	2.9663e-19	214.59	12885000	0	0	0	0	0	0	0	1495000	0	0	0	0	0	0	2384200	0	2848000	0	0	2611500	0	0	2021200	0	0	1525300	0	0	0	0	0	0
EILGLAQEVR	1126.63	MSMEG5100	MSMEG5100	2	0.0018452	123.51	33696000	0	0	0	0	0	0	0	0	0	0	0	0	0	0	0	0	0	0	0	0	0	0	0	0	28180000	0	0	0	0	5516700	0	0
EILGQYGLHDTDTGSPEAQVALLTK	2655.34	MSMEG2654	MSMEG2654	2,3	1.1506e-95	332.41	669160000	10911000	4243700	66990000	0	65261000	7784900	0	0	0	0	0	0	23619000	0	0	0	20978000	0	24882000	7907400	25679000	31720000	0	9869000	0	0	182070000	0	70417000	26806000	0	90017000
EILNYGHTLAHAIER	1735.9	MSMEG3033	MSMEG3033	3	0.0011331	132.31	27367000	0	0	0	0	0	0	0	0	0	0	0	0	0	0	0	0	0	0	0	0	0	0	0	0	6181500	0	0	0	12105000	9080000	0	0
EILPLATVTTPNLFEAR	1884.04	MSMEG0464	MSMEG0464	2	1.2535e-07	178	2665100	0	0	0	0	0	0	0	0	0	0	0	0	0	2665100	0	0	0	0	0	0	0	0	0	0	0	0	0	0	0	0	0	0
EIPDVIAQALSELR	1552.85	MSMEG5830	MSMEG5830	2,3	4.278e-31	259.68	27522000	0	0	0	0	0	0	0	0	0	0	0	0	0	0	0	0	0	0	0	325690	0	304640	0	0	0	0	3380300	4020400	0	7339000	0	12152000
EIQCDAGETR	1177.5	MSMEG2545	MSMEG2545	2	3.6343e-16	223.14	1445400	0	0	0	0	0	0	0	0	0	0	0	0	0	0	0	501880	0	943480	0	0	0	0	0	0	0	0	0	0	0	0	0	0
EIRPVTIATYQVITR	1759	MSMEG5706	MSMEG5706	3	0.00042448	154.72	7440300	0	0	0	0	0	0	0	0	0	0	0	0	0	0	0	0	0	0	0	0	0	0	0	0	7440300	0	0	0	0	0	0	0
EISSILVPVPTEGFTAEPAYNK	2361.21	MSMEG4715	MSMEG4715	2,3	7.7169e-27	229.4	119510000	0	0	0	0	0	0	0	0	0	0	0	0	0	0	0	0	11069000	0	0	2450800	2983200	8179600	0	0	43748000	0	0	7382100	21310000	22387000	0	0
EISSLPAEPVR	1196.64	MSMEG4976	MSMEG4976	2	0.039345	101.93	12734000	0	0	0	0	0	0	0	0	0	0	0	0	0	0	0	0	0	0	0	0	0	0	0	0	8671900	0	0	4061600	0	0	0	0
EITPVTLPDGTVVSK	1554.85	MSMEG5273	MSMEG5273	2,3	2.2989e-16	223.39	1286500000	234890000	269630000	0	286220000	212320000	187100000	13001000	1250500	27586000	0	0	0	14728000	19720000	2028100	0	0	4828700	0	2360000	2019500	6001400	0	1577500	0	1268800	0	0	0	0	0	0
EITPVTLPDGTVVSKDDGPR	2095.08	MSMEG5273	MSMEG5273	2	6.0896e-66	282.47	4222900	0	0	0	4222900	0	0	0	0	0	0	0	0	0	0	0	0	0	0	0	0	0	0	0	0	0	0	0	0	0	0	0	0
EIVDGPITEAPR	1295.67	MSMEG5660	MSMEG5660	2	0.0013284	138.63	5420400	0	0	0	0	0	0	0	0	0	0	0	0	0	0	0	0	0	0	0	0	0	0	0	0	0	0	0	0	5420400	0	0	0
EIVSGLGLK	914.544	MSMEG1365	MSMEG1365	2	0.00055284	156.51	1464200000	27943000	8374000	42094000	12724000	87340000	9591900	0	8552400	112770000	0	0	0	196630000	74780000	37234000	28110000	48754000	5205500	0	32034000	49986000	78980000	43967000	7980700	92479000	16797000	25949000	25513000	156770000	97952000	66608000	69036000
EIVTTAERPADVSTQ	1615.81	MSMEG5554	MSMEG5554	2	9.8943e-32	262.42	2821800	0	0	0	0	0	0	0	0	0	0	0	0	0	0	0	0	0	0	0	0	0	0	0	0	0	0	0	2821800	0	0	0	0
EKAEEQGLEVDTPAEVAK	1941.95	MSMEG2374	MSMEG2374	2,3	1.2992e-173	352.07	392940000	5769300	0	0	6319500	0	3976300	0	0	51258000	0	0	10155000	33599000	17466000	0	6124700	78930000	0	0	14933000	20070000	44513000	0	0	61987000	5101100	0	0	0	20293000	12444000	0
EKESAIDAQDFEK	1508.7	MSMEG6091	MSMEG6091	3	0.071936	119.74	0	0	0	0	0	0	0	0	0	0	0	0	0	0	0	0	0	0	0	0	0	0	0	0	0	0	0	0	0	0	0	0	0
EKPQEGTVVAVGPGR	1522.81	MSMEG1582	MSMEG1582	2,3	2.4209e-56	251.91	414920000	17293000	7304000	1950600	4700700	1659700	0	869010	5392500	5582000	0	0	0	7590400	0	0	0	29914000	54328000	0	88344000	40567000	70209000	11253000	3428900	10720000	6880500	0	3702600	10921000	12774000	19540000	0
EKTGTDPVVTLK	1286.71	MSMEG1399	MSMEG1399	2	0.0012523	149.41	18933000	0	0	0	0	8367600	0	0	0	0	0	0	0	10183000	0	0	0	0	0	0	382280	0	0	0	0	0	0	0	0	0	0	0	0
EKTGTDPVVTLKR	1442.81	MSMEG1399	MSMEG1399	2	1.7915e-05	172.57	7726700	0	0	0	0	0	0	0	0	0	0	0	0	0	0	0	0	0	0	0	0	0	0	0	0	0	0	0	0	7726700	0	0	0
EKVDFAGPYLITGQSLLVR	2105.15	MSMEG2727	MSMEG2727	3	0.00023683	151.48	855060	0	0	0	0	0	0	0	0	0	0	0	0	0	0	0	0	0	0	0	855060	0	0	0	0	0	0	0	0	0	0	0	0
EKVVNTVLADLGHETLDTSDYR	2474.23	MSMEG3055	MSMEG3055	3	2.8238e-09	188.1	13160000	0	0	0	0	0	0	0	0	0	0	0	0	0	0	0	0	0	0	0	0	0	0	0	0	0	0	0	0	0	0	13160000	0
ELAAAAPASDRPR	1323.69	MSMEG1442	MSMEG1442	2,3	3.1293e-66	319.7	1536500000	14639000	2442800	38470000	12798000	42569000	9107600	2473200	2302200	63912000	2011100	26294000	6493400	44351000	0	3787300	13221000	0	0	95873000	30548000	102490000	53805000	18204000	704710	90957000	0	48074000	91521000	263020000	123460000	53916000	279020000
ELAESSPSIVTPLNSAIGYEEAAK	2475.24	MSMEG5240	MSMEG5240	3	2.0635e-22	211.13	5592300	0	0	0	0	0	0	0	0	0	0	0	0	0	0	0	0	5592300	0	0	0	0	0	0	0	0	0	0	0	0	0	0	0
ELAGTTEGSPSYVR	1465.7	MSMEG1804	MSMEG1804	2	5.2181e-31	257.76	1141700000	0	0	60251000	0	0	0	0	0	0	0	519270000	0	0	0	0	0	0	0	125030000	0	0	0	0	0	0	0	437140000	0	0	0	0	0
ELALQVAEAFGR	1302.69	MSMEG5042	MSMEG5042	2	0.001182	145.29	372550	0	0	0	0	0	0	0	0	0	0	0	0	0	0	0	0	0	0	0	372550	0	0	0	0	0	0	0	0	0	0	0	0
ELANDPLVGTLGR	1353.73	MSMEG4704	MSMEG4704	2	1.1585e-05	169.79	3532800	0	0	0	0	0	0	0	0	0	0	0	0	0	0	0	0	3532800	0	0	0	0	0	0	0	0	0	0	0	0	0	0	0
ELATRTGLGEGDIDDVVLGHGYPSGEAPAIGR	3221.6	MSMEG1896	MSMEG1896	3	0.03931	69.016	5382900	0	0	0	0	0	0	0	0	0	0	0	0	0	0	0	0	0	0	0	0	0	0	0	0	0	0	5382900	0	0	0	0	0
ELDEVAYLR	1106.56	MSMEG2743	MSMEG2743	2	0.0084377	125.82	9420600	0	0	0	0	0	0	0	0	0	0	0	0	0	0	0	0	0	0	0	0	0	0	0	0	6562500	0	0	2858100	0	0	0	0
ELDRLDEIWNTFTK	1778.88	MSMEG1368	MSMEG1368	2,3	7.2985e-67	315.32	4276700000	0	0	196260000	0	0	0	0	0	2624600	0	1517600000	0	0	0	0	0	1750000	0	903190000	1747300	0	0	0	0	0	0	1640200000	2458700	0	2967800	0	7804900
ELDVPVVAISQLNR	1551.86	MSMEG6892	MSMEG6892	2	3.2357e-41	270.79	49818000	0	0	0	0	0	0	0	0	0	0	0	0	0	0	0	0	0	0	0	0	994460	0	0	0	16883000	0	0	6560500	9715000	15665000	0	0
ELEAFAAFASDLDAASK	1754.84	MSMEG4938	MSMEG4938	2	4.3238e-34	264.16	1249000	0	0	0	0	0	0	0	0	0	0	0	0	0	0	1249000	0	0	0	0	0	0	0	0	0	0	0	0	0	0	0	0	0
ELEALFPDRPEPADETVLEVR	2424.22	MSMEG3602	MSMEG3602	3	1.2748e-08	188.27	46909000	0	0	0	0	0	0	0	0	0	0	0	0	0	0	0	0	4492200	0	0	0	0	3016000	0	0	29185000	0	0	0	0	10216000	0	0
ELEESGESEEHPTGEFK	1932.82	MSMEG1477	MSMEG1477	3	0.12758	73.91	11271000	0	0	0	0	0	0	0	0	0	0	0	0	0	0	0	0	11271000	0	0	0	0	0	0	0	0	0	0	0	0	0	0	0
ELEGALIR	899.508	MSMEG6947	MSMEG6947	2	0.047876	94.114	56009000	0	0	0	0	0	0	0	0	0	0	0	0	0	0	0	0	6743400	0	0	0	0	15782000	0	0	14465000	0	0	8750700	0	10267000	0	0
ELEKHEIEPSESVEADQQIPSK	2521.22	MSMEG5049	MSMEG5049	3	1.6478e-19	226.72	5183100	0	0	0	0	0	0	0	0	0	0	0	0	0	0	0	0	0	0	0	0	0	0	0	0	0	0	0	0	5183100	0	0	0
ELELAEQTGK	1116.57	MSMEG2624	MSMEG2624	2	5.0276e-07	179.42	5282900	0	0	2404800	0	2878000	0	0	0	0	0	0	0	0	0	0	0	0	0	0	0	0	0	0	0	0	0	0	0	0	0	0	0
ELENYFGGADEWHGADGEIR	2263.98	MSMEG3375	MSMEG3375	3	2.7982e-05	159.69	113780000	0	0	0	0	0	0	0	0	0	0	0	0	0	0	0	0	52800000	0	0	0	0	0	0	0	37327000	0	0	0	23650000	0	0	0
ELFAAAENALDNVAAHAGADAR	2196.06	MSMEG3239	MSMEG3239	3	1.5473e-27	244.88	12357000	0	0	0	0	0	0	0	0	0	0	0	0	0	0	0	0	0	0	0	0	0	0	0	0	0	0	0	0	12357000	0	0	0
ELFDTQPVFAQTVR	1649.84	MSMEG0408	MSMEG0408	2	2.1141e-16	228.03	25882000	0	0	0	0	0	0	0	0	0	0	0	0	0	0	0	0	0	0	0	0	617950	0	0	0	7773100	0	0	0	5247600	12243000	0	0
ELFELDPQAVEAVAASELPLITTDLDK	2926.51	MSMEG0952	MSMEG0952	3	2.921e-21	205.65	1636900	0	0	0	0	0	0	0	0	0	0	0	0	0	0	0	0	0	0	0	0	0	0	0	0	1636900	0	0	0	0	0	0	0
ELFELDPQAVEAVAASELPLITTDLDKTE	3156.6	MSMEG0952	MSMEG0952	3	1.0548e-41	242.43	19370000	0	0	0	0	0	0	0	0	0	0	0	0	0	0	0	0	0	0	0	0	0	0	0	0	6355600	0	0	6641000	6373400	0	0	0
ELGEQLPR	940.498	MSMEG2276	MSMEG2276	2	0.068083	89.296	14898000	0	0	0	0	0	0	0	0	0	0	0	0	0	0	0	0	0	0	0	0	0	0	0	0	0	0	0	0	0	14898000	0	0
ELGIPYEPVR	1171.62	MSMEG5049	MSMEG5049	2	0.12648	93.556	18195000	0	0	0	0	0	0	0	0	0	0	0	0	9397900	0	0	0	2785000	0	0	0	0	0	0	0	6012500	0	0	0	0	0	0	0
ELGLAQLDR	1013.55	MSMEG6911	MSMEG6911	2	0.0030565	142	8521500	0	0	0	0	0	0	0	0	0	0	0	0	0	0	0	0	0	0	0	0	0	0	0	0	5584600	0	0	2937000	0	0	0	0
ELGLASGPAGEES	1215.56	MSMEG1444	MSMEG1444	2	0.00034772	158.3	1995700	0	0	0	0	0	0	0	0	0	0	0	0	0	0	0	0	0	0	0	1995700	0	0	0	0	0	0	0	0	0	0	0	0
ELGLKDDEYQR	1364.66	MSMEG5824	MSMEG5824	2	3.7143e-30	296.14	9787400	0	0	0	0	0	0	0	0	0	0	0	0	0	0	0	0	0	0	0	0	0	0	0	0	0	692280	0	0	0	9095100	0	0
ELGLPEEIVAR	1224.67	MSMEG1610	MSMEG1610	2	0.0070986	119.27	4531600	0	0	0	0	0	0	0	0	0	0	0	0	0	4531600	0	0	0	0	0	0	0	0	0	0	0	0	0	0	0	0	0	0
ELGLTPLAR	968.565	MSMEG5273	MSMEG5273	2	0.00068292	153.24	199600000	0	0	0	75285000	61689000	52691000	3878400	0	0	0	0	0	0	0	0	0	2720500	0	0	874230	0	2457300	0	0	0	0	0	0	0	0	0	0
ELHPDVNPDEEAQHR	1784.81	MSMEG4504	MSMEG4504	2,3	1.6618e-102	364.3	387530000	0	0	0	0	1586500	0	0	0	10741000	0	2368500	0	0	0	0	0	31409000	18477000	0	7562000	6389900	8701100	12422000	3196100	53394000	3472400	0	25789000	54374000	100890000	21327000	25433000
ELIAEHTPWVGEVQVPASVSNLLEFR	2919.51	MSMEG2746	MSMEG2746	3	2.4355e-12	162.85	4005400	0	0	0	0	0	0	0	0	4005400	0	0	0	0	0	0	0	0	0	0	0	0	0	0	0	0	0	0	0	0	0	0	0
ELIEITLVK	1056.64	MSMEG0030	MSMEG0030	2	0.056878	91.867	1098300	0	0	0	0	0	0	0	0	0	0	0	0	0	0	0	0	0	0	0	0	0	1098300	0	0	0	0	0	0	0	0	0	0
ELIQEVADEAIGTR	1542.79	MSMEG6094	MSMEG6094	2	0.0793	93.478	0	0	0	0	0	0	0	0	0	0	0	0	0	0	0	0	0	0	0	0	0	0	0	0	0	0	0	0	0	0	0	0	0
ELLAAGEDAVGSALPLR	1680.9	MSMEG0121	MSMEG0121	2	1.7929e-45	287.01	45840000	0	0	0	0	0	0	0	0	0	0	0	0	0	0	0	0	3107400	0	0	0	0	0	0	0	32545000	0	0	0	0	0	10188000	0
ELLAAQDFDEEAPVVR	1800.89	MSMEG1401	MSMEG1401	2,3	9.1465e-145	389.57	1357300000	35626000	6843200	0	7200600	0	9484200	0	11040000	101690000	0	31368000	15618000	139140000	152930000	10227000	11127000	313200000	18453000	32118000	18975000	13713000	51358000	0	57270000	32747000	13237000	0	12603000	25966000	27168000	106560000	101660000
ELLADVCDLYALSVIEEDK	2194.07	MSMEG4474	MSMEG4474	2,3	4.0885e-125	374.94	74330000	0	0	0	0	0	0	0	0	0	0	0	0	0	0	0	0	0	0	0	0	0	0	0	30263000	0	0	0	0	0	0	0	44067000
ELLAGPIERDEDVAEALALLR	2292.23	MSMEG1133	MSMEG1133	3	1.6489e-26	248.06	2630300	0	0	0	0	0	0	0	0	0	0	0	0	0	0	0	0	0	0	0	230290	0	0	0	0	2400000	0	0	0	0	0	0	0
ELLATSLDAVVSQDR	1615.84	MSMEG6367	MSMEG6367	2	6.6712e-69	315.73	35904000	0	0	0	0	0	0	0	0	0	0	0	0	0	0	0	0	0	0	0	0	769020	0	0	0	35135000	0	0	0	0	0	0	0
ELLDSGKPLALIDVR	1637.94	MSMEG1937	MSMEG1937	3	4.7429e-10	196.84	94657000	0	0	0	3014800	987850	0	0	0	0	0	0	0	0	0	0	0	0	0	0	0	3611600	7435800	2774600	0	18912000	0	0	13290000	0	15338000	6322600	22969000
ELLPDAFGPDDLGR	1513.74	MSMEG1673	MSMEG1673	2	1.1206e-06	182.89	3754000	0	0	0	0	0	0	0	0	0	0	0	0	0	0	3754000	0	0	0	0	0	0	0	0	0	0	0	0	0	0	0	0	0
ELLPVVDTPGIELVAAEAAEAGAER	2519.31	MSMEG5471	MSMEG5471	3	3.0836e-31	242.16	30358000	0	0	0	0	0	1093100	0	0	0	0	0	0	0	0	0	0	0	0	0	0	0	0	0	0	0	3350100	0	6141300	7878500	11895000	0	0
ELLQDLGR	942.513	MSMEG2758	MSMEG2758	2	0.00055579	160.11	1393100000	0	0	45623000	0	0	0	0	0	0	0	1030000000	0	0	0	0	0	0	0	198890000	0	0	0	0	0	0	0	118600000	0	0	0	0	0
ELLQDLGREPTPEELAK	1937.01	MSMEG2758	MSMEG2758	2,3	3.7604e-129	360.48	720440000	0	0	123320000	0	0	0	0	0	0	0	384770000	0	0	0	0	0	1623600	0	73136000	0	0	0	0	0	0	0	137590000	0	0	0	0	0
ELLQEFLFK	1165.64	MSMEG2976	MSMEG2976	2	3.7096e-10	207.68	5299800	0	0	0	0	0	0	0	0	0	0	0	0	0	0	0	0	1602600	0	0	0	0	1280600	0	0	2416700	0	0	0	0	0	0	0
ELLTAYADDIK	1250.64	MSMEG4474	MSMEG4474	2	5.6899e-15	211.64	525420000	0	0	0	0	0	0	0	0	0	0	0	0	0	0	0	0	0	0	0	0	0	0	0	403160000	0	0	0	0	0	0	0	122260000
ELNADSEHIEIGPSPAEADHIASFALPIDDLDLTVR	3869.9	MSMEG1524	MSMEG1524	3,4,5,6	2.5954e-50	215.2	27950000000	4151900	0	1210700000	0	3306000	0	0	0	20172000	0	7845100000	0	10838000	34759000	0	0	49727000	0	6104000000	15649000	4877000	0	17717000	0	0	0	12028000000	290180000	163750000	47886000	27963000	70374000
ELPAWLAANR	1139.61	MSMEG6583;MSMEG6399	MSMEG6583	2	3.758e-05	166.07	1261100	0	0	0	0	0	0	0	0	0	0	0	0	0	0	1261100	0	0	0	0	0	0	0	0	0	0	0	0	0	0	0	0	0
ELPEPDDEFAQLASEYDTIEELR	2708.23	MSMEG4674	MSMEG4674	2,3	4.1046e-48	278.08	48305000	2251500	944050	0	0	0	0	0	0	7509100	0	0	0	10788000	19279000	1380700	0	0	0	0	0	0	0	1509900	0	2261700	1240900	0	1139300	0	0	0	0
ELPFVVGTEVCGTVAAIGNDVAALK	2529.31	MSMEG3106	MSMEG3106	3	3.9751e-23	221.07	14720000	484740	0	0	0	0	0	0	0	0	0	0	0	0	0	268440	0	6598300	1116500	0	1041000	972400	2603200	0	1635900	0	0	0	0	0	0	0	0
ELPHVLGIVLAGGEGK	1587.9	MSMEG5078	MSMEG5078	3	0.022528	102.52	1206700	0	0	0	0	0	0	0	0	0	0	0	0	0	0	0	0	0	0	0	1206700	0	0	0	0	0	0	0	0	0	0	0	0
ELPTPAAGPVGITATHDDAVWFTEIGADQLGR	3304.64	MSMEG4914	MSMEG4914	3	0.0007763	78.978	5556100	0	0	0	0	0	0	0	0	0	0	0	0	0	0	0	0	0	0	0	0	0	0	0	0	5556100	0	0	0	0	0	0	0
ELPVVGFIWEVLGR	1612.9	MSMEG3033	MSMEG3033	2	1.1095e-20	206.18	0	0	0	0	0	0	0	0	0	0	0	0	0	0	0	0	0	0	0	0	0	0	0	0	0	0	0	0	0	0	0	0	0
ELQSLCLNVEVLSSDGAAIEMR	2433.19	MSMEG1367	MSMEG1367	3	1.6323e-13	201.61	8521400	0	0	0	0	0	0	0	0	0	0	2026500	0	0	0	0	0	0	0	6494900	0	0	0	0	0	0	0	0	0	0	0	0	0
ELREDPAAELDELAALYEGK	2231.1	MSMEG1942	MSMEG1942	3	8.2381e-18	226.65	3913400	0	0	0	0	0	0	0	0	0	0	0	0	0	0	0	0	0	0	0	0	0	0	0	0	3913400	0	0	0	0	0	0	0
ELSTLTWHATTNLTK	1714.89	MSMEG1049;MSMEG2329	MSMEG1049	2,3	1.2939e-101	347.6	34144000	0	0	0	0	0	0	0	0	0	0	0	0	0	0	0	0	6289300	0	0	0	0	0	0	0	0	0	0	14774000	13081000	0	0	0
ELTAACGVLNADGVADR	1730.83	MSMEG4891	MSMEG4891	2,3	1.1477e-150	377.19	698210000	0	32680000	0	123930000	16072000	17841000	9615500	9072400	0	0	0	0	0	0	59225000	93693000	10674000	43570000	0	4432500	2317100	7811700	0	3590200	83635000	31678000	0	56314000	38591000	0	0	53463000
ELTALALQR	1013.59	MSMEG3897	MSMEG3897	2	0.0032709	141.2	41436000	0	0	0	0	0	0	0	0	0	0	0	0	0	0	0	0	0	0	0	0	0	0	0	0	11231000	0	0	9392600	0	20812000	0	0
ELTDDELKDK	1204.58	MSMEG1444	MSMEG1444	2	5.074e-22	236.32	29041000	2900700	1845800	3664800	0	7270000	2695700	0	2838700	0	0	0	0	0	0	5069500	0	0	2756000	0	0	0	0	0	0	0	0	0	0	0	0	0	0
ELTDLSLPK	1014.56	MSMEG6947	MSMEG6947	2	0.021286	111.46	4523400	0	0	0	0	0	0	0	0	0	0	0	0	0	0	0	0	0	0	0	0	0	0	0	0	0	0	0	4523400	0	0	0	0
ELTFNSAQSPTEVEQQFTDALSSGTGVLALTDEK	3612.73	MSMEG1934	MSMEG1934	3	1.3238e-42	227.58	14081000	0	0	0	0	0	0	0	0	0	0	0	0	7288900	6792500	0	0	0	0	0	0	0	0	0	0	0	0	0	0	0	0	0	0
ELTGGKEPNKGVNPDEVVAVGAALQAGVLK	2959.6	MSMEG0709	MSMEG0709	3,4	7.9498e-33	209.76	104390000	0	0	0	0	0	0	0	0	0	0	0	0	0	0	0	0	0	0	0	0	0	0	0	3653700	0	0	0	0	0	8625700	0	92107000
ELTSTSNCTTFQAR	1614.73	MSMEG6413	MSMEG6413	2	3.495e-05	160.84	0	0	0	0	0	0	0	0	0	0	0	0	0	0	0	0	0	0	0	0	0	0	0	0	0	0	0	0	0	0	0	0	0
ELTTEIDNNIEQISSYK	1995.96	CON__P13645	CON__P13645	2,3	5.667e-145	386.69	823310000	28292000	0	12380000	15491000	29045000	26365000	53711000	21068000	44077000	6149400	16421000	21827000	36817000	19363000	22249000	55737000	3877500	0	0	8780600	16771000	12111000	11270000	22399000	57354000	76681000	0	21542000	0	158020000	14906000	10610000
ELTTIPVGTAEDVAAAFAK	1902.99	MSMEG5912	MSMEG5912	2,3	8.7397e-25	233.14	54515000	0	0	0	1563600	793040	0	0	0	0	0	0	3183800	0	0	0	0	0	0	0	0	0	0	0	0	27936000	1255900	0	6618900	0	13164000	0	0
ELVEASGVTLK	1144.63	MSMEG0690	MSMEG0690	2	2.1337e-10	202.03	39961000	0	0	0	0	0	0	0	0	0	0	0	0	0	0	0	0	4636900	0	0	1245900	0	0	0	0	34078000	0	0	0	0	0	0	0
ELVEPGDNELFEK	1517.72	MSMEG4396	MSMEG4396	2	4.6591e-11	208.82	17272000	0	0	0	0	0	0	0	0	0	0	0	0	5531100	8854600	2190700	0	0	0	0	695140	0	0	0	0	0	0	0	0	0	0	0	0
ELVGAGGPSVVGADSATPGVVVESPK	2378.23	MSMEG0974	MSMEG0974	3	1.6393e-35	232.49	4664200	0	0	0	0	0	0	0	0	0	0	0	0	0	0	0	0	0	0	0	0	0	0	0	0	4664200	0	0	0	0	0	0	0
ELVHALLVK	1020.63	MSMEG1353	MSMEG1353	2	0.00040938	160.11	14052000	0	0	0	0	0	0	0	0	0	0	0	0	0	0	0	0	2076600	0	0	0	0	0	0	0	8490500	0	0	3485200	0	0	0	0
ELVPVYPTCHYVMGGIPTTVNGQVLR	2899.47	MSMEG1670	MSMEG1670	3	3.5141e-09	146.72	7217900	0	0	0	0	0	0	0	0	0	0	0	0	0	0	0	0	7217900	0	0	0	0	0	0	0	0	0	0	0	0	0	0	0
ELVTGQPVPSTYLGSR	1702.89	MSMEG6367	MSMEG6367	2	2.6697e-57	303.96	87088000	0	0	0	0	0	0	0	0	0	0	0	0	0	0	0	0	9962100	0	0	0	1877700	2727200	0	0	36023000	0	0	8490100	16195000	11813000	0	0
ELVWAPGAFR	1144.6	MSMEG6385	MSMEG6385	2	6.1532e-31	258	959980000	0	0	0	0	0	0	0	0	42202000	0	0	0	0	7780700	0	0	383170000	0	3631400	12441000	14689000	23210000	0	0	123460000	0	0	92324000	108420000	42351000	46530000	59776000
ELWLGDR	887.45	MSMEG0777	MSMEG0777	2	0.14908	67.981	8230300	0	0	0	0	0	0	0	0	0	0	0	0	0	0	0	0	0	0	0	0	0	0	0	0	8230300	0	0	0	0	0	0	0
ELWSGPATFVFTR	1509.76	MSMEG4935	MSMEG4935	2	3.6425e-20	208.28	15803000	2575100	0	0	0	2895800	0	0	0	0	0	0	0	0	0	1395400	0	0	0	0	830780	0	1673900	0	0	0	0	0	0	0	6432400	0	0
ELYTFFTPLLR	1398.75	MSMEG0372	MSMEG0372	2	3.2646e-40	279.64	9316000	0	0	0	0	0	0	0	245610	0	0	0	0	0	4177600	402810	0	0	0	0	340640	0	0	0	521390	0	0	0	0	0	0	0	3628000
EMAHAGELPGVQK	1365.67	MSMEG1468	MSMEG1468	2,3	3.6103e-20	223.31	128350000	0	741820	0	1220100	0	0	0	0	0	0	0	2483400	32079000	0	0	0	71355000	4125600	0	4997800	0	0	1715800	9630300	0	0	0	0	0	0	0	0
EMDITPEK	961.443	MSMEG2758	MSMEG2758	2	0.014399	111.74	268780000	0	0	0	0	0	0	0	0	0	0	0	0	0	0	0	0	0	0	268780000	0	0	0	0	0	0	0	0	0	0	0	0	0
EMDMLLTAGER	1264.58	MSMEG6257	MSMEG6257	2	0.07478	90.913	5672300	0	0	0	0	0	0	0	0	0	0	0	0	0	0	0	0	5672300	0	0	0	0	0	0	0	0	0	0	0	0	0	0	0
EMPDAGELSDDPR	1430.6	MSMEG0594	MSMEG0594	2	0.16967	70.438	613950	0	0	0	0	0	0	0	0	0	0	0	0	0	0	0	0	613950	0	0	0	0	0	0	0	0	0	0	0	0	0	0	0
EMSAAGADPTAPR	1272.58	MSMEG6422	MSMEG6422	2	1.2365e-09	193.28	12720000	0	1887700	0	1847900	0	0	0	0	0	2188600	0	0	3291700	0	0	0	0	1524900	0	1138800	840490	0	0	0	0	0	0	0	0	0	0	0
EMTLLELSEFVK	1437.74	MSMEG1365	MSMEG1365	2	1.544e-21	234.61	561210000	7428100	6763900	29826000	12704000	67865000	4645900	0	2280900	24061000	0	31280000	4118800	84146000	74142000	20794000	6343700	0	0	38802000	9141200	6216400	7621700	23427000	0	0	6925300	20515000	14782000	0	19775000	0	37607000
ENAKPVIVATQMLESMIENSR	2359.19	MSMEG3227	MSMEG3227	3	2.3918e-06	169.43	5276700	0	0	0	0	0	0	0	0	0	0	0	0	0	0	0	0	5276700	0	0	0	0	0	0	0	0	0	0	0	0	0	0	0
ENALALLER	1027.57	MSMEG2728	MSMEG2728	2	0.0063438	130.41	82279000	0	0	0	0	0	0	0	0	0	0	0	4444500	0	0	0	0	0	0	0	0	0	0	0	0	37339000	0	0	0	24448000	16048000	0	0
ENAVHALFNNAGAAWGAPYEDFPESGFDK	3123.4	MSMEG0121	MSMEG0121	3	2.1229e-33	218	68659000	0	0	0	0	0	0	0	0	0	0	0	0	0	0	0	0	0	0	0	0	3155300	4918900	0	0	12950000	0	0	8106000	23563000	9777500	6187600	0
ENDIWLLGAIGPR	1452.77	MSMEG0736	MSMEG0736	2	1.0937e-40	272.5	21135000	0	0	0	0	0	0	0	0	4599900	0	0	0	0	0	0	0	2447700	0	0	534220	0	1189400	0	414470	11949000	0	0	0	0	0	0	0
ENDLNYVK	993.477	MSMEG5525	MSMEG5525	2	0.092515	86.011	4962600	0	0	0	0	0	0	0	0	0	0	0	0	3607700	0	0	0	0	0	0	0	0	1354900	0	0	0	0	0	0	0	0	0	0
ENEIMPIQIR	1241.64	MSMEG4290	MSMEG4290	2	0.00013767	155.06	20152000	0	0	0	0	0	0	0	0	0	0	0	0	0	0	0	0	20152000	0	0	0	0	0	0	0	0	0	0	0	0	0	0	0
ENGQPQNCGGQWR	1529.64	CON__Q5D862	CON__Q5D862	2	0.0101	117.98	236710	0	0	0	0	0	0	236710	0	0	0	0	0	0	0	0	0	0	0	0	0	0	0	0	0	0	0	0	0	0	0	0	0
ENGTVITGPALEEAVDR	1769.88	MSMEG6105	MSMEG6105	2	3.6108e-57	300.54	89692000	0	0	0	0	0	0	0	0	0	0	0	16016000	0	0	0	0	19244000	8296600	0	1840000	10174000	8217400	19292000	6612100	0	0	0	0	0	0	0	0
ENIAFVSGIGCSSR	1495.71	MSMEG4645	MSMEG4645	2	1.7134e-31	264.92	9842500	0	0	0	0	0	0	0	0	0	0	0	0	0	0	0	0	0	0	0	0	0	0	0	0	5545700	0	0	4296800	0	0	0	0
ENIQYFDHR	1220.56	MSMEG2070	MSMEG2070	2	0.00027877	163.38	3867400	0	0	0	0	0	0	0	0	0	0	0	0	0	0	3867400	0	0	0	0	0	0	0	0	0	0	0	0	0	0	0	0	0
ENLPLIVGR	1009.59	MSMEG3859	MSMEG3859	2	1.9252e-14	218.55	81182000	0	0	0	1159000	1068100	0	0	0	10391000	0	0	0	2473200	0	0	0	8192400	0	0	0	2970300	6327900	2080100	0	38042000	0	0	3027400	0	5451100	0	0
ENLSNEVFR	1106.54	MSMEG4474	MSMEG4474	2	0.12849	76.221	75329000	0	0	0	0	0	0	0	0	0	0	0	0	0	0	0	0	0	0	0	0	0	0	0	75329000	0	0	0	0	0	0	0	0
ENLSNEVFRPHYTPNTAIAR	2328.16	MSMEG4474	MSMEG4474	2,3	1.5542e-24	232.78	305800000	0	0	0	0	0	0	0	0	0	0	0	0	0	0	0	0	0	0	0	0	0	0	0	184370000	0	0	0	0	0	0	0	121420000
ENLTWQAPR	1113.56	MSMEG3897	MSMEG3897	2	3.6452e-09	192.26	28068000	0	0	0	0	0	593590	0	0	0	0	0	0	0	0	0	0	0	0	0	0	0	0	0	0	15185000	0	0	0	0	12290000	0	0
ENVEDGVAIK	1072.54	MSMEG4700	MSMEG4700	2	0.080651	101.38	24177000	0	0	0	0	0	0	0	0	0	0	0	0	24177000	0	0	0	0	0	0	0	0	0	0	0	0	0	0	0	0	0	0	0
ENVIIGK	771.449	MSMEG1368	MSMEG1368	2	0.0018677	166.05	1645000000	0	0	0	0	0	0	0	0	0	0	0	0	0	0	0	0	0	0	1645000000	0	0	0	0	0	0	0	0	0	0	0	0	0
ENWNESHR	1070.45	MSMEG6759	MSMEG6759	2	0.0026767	143.01	9202500	0	0	0	0	0	0	0	0	0	0	0	0	0	0	0	0	6382800	0	0	2819700	0	0	0	0	0	0	0	0	0	0	0	0
EPAVAGDRPELTEASVVVAGGR	2179.12	MSMEG2352	MSMEG2352	3	0.094615	86.213	17336000	0	0	0	0	0	0	0	0	0	0	0	0	0	11440000	0	0	0	0	0	2983800	0	0	0	0	0	2912400	0	0	0	0	0	0
EPAVESATSGDDVHLIPGATIADGR	2477.2	MSMEG6929	MSMEG6929	3	0.036336	69.259	3580400	0	0	0	0	0	0	0	0	0	0	0	0	0	0	0	0	0	0	0	0	0	0	0	0	3580400	0	0	0	0	0	0	0
EPEAPPQPGTADFR	1510.71	MSMEG2753	MSMEG2753	2	0.00097666	142.1	10394000	0	0	0	0	0	0	0	0	0	0	0	0	0	0	0	0	5640300	0	0	0	1938500	2814900	0	0	0	0	0	0	0	0	0	0
EPEPSAAIR	968.493	MSMEG1603	MSMEG1603	2	0.012868	122.13	54025000	0	0	0	1404600	0	0	0	0	4819800	0	0	9368200	4189700	0	0	0	12446000	0	0	0	4037900	0	0	0	8230600	1593800	0	2022900	0	5910800	0	0
EPGYEGAVR	976.461	RS_MSMEG5088	RS_MSMEG5088	2	0.079838	86.67	7996100	0	0	0	0	0	0	0	0	0	0	0	0	0	0	0	7996100	0	0	0	0	0	0	0	0	0	0	0	0	0	0	0	0
EPLEVPGLLDVQTDSFEWLVGSDR	2700.33	MSMEG1367	MSMEG1367	2,3	1.3239e-40	262.91	436480000	0	0	12714000	0	0	0	0	0	0	0	196190000	0	0	0	0	0	0	0	210150000	390820	0	0	0	0	0	0	17038000	0	0	0	0	0
EPLNANEQAK	1112.55	MSMEG4527	MSMEG4527	2	0.13378	90.906	2057100	0	0	0	0	0	0	0	0	0	0	0	0	0	0	0	446820	1610300	0	0	0	0	0	0	0	0	0	0	0	0	0	0	0
EPMIGVNQELAYFYPELFR	2315.13	CON__P02662	CON__P02662	3	1.717e-07	173.51	1327000	0	0	0	0	0	0	0	0	0	0	0	0	0	0	0	1327000	0	0	0	0	0	0	0	0	0	0	0	0	0	0	0	0
EPNKGVNPDEVVAVGAALQAGVLK	2374.29	MSMEG0709	MSMEG0709	3	3.8574e-64	299.71	41084000	0	0	0	0	0	0	0	0	0	0	0	0	0	0	0	0	2938800	0	0	0	0	0	0	2254900	0	0	0	0	0	3277400	0	32613000
EPNTQIEQVVDLWGR	1782.89	MSMEG3890	MSMEG3890	2	5.3185e-05	163.64	2382400	0	0	0	0	0	0	0	0	0	0	0	0	0	0	0	0	0	0	0	0	0	0	0	0	0	0	0	0	0	0	0	2382400
EPSWEPDVLPGFWQR	1841.87	MSMEG2612	MSMEG2612	2	0.036548	97.203	4032300	0	0	0	0	0	0	0	0	0	0	0	0	1231800	0	0	2800500	0	0	0	0	0	0	0	0	0	0	0	0	0	0	0	0
EPTPEELAK	1012.51	MSMEG2758	MSMEG2758	2	0.016214	117.89	1382000000	0	0	67964000	0	0	0	0	0	0	0	621020000	0	0	0	0	0	0	0	693040000	0	0	0	0	0	0	0	0	0	0	0	0	0
EPTTGAVSDIEQATK	1545.75	MSMEG6105	MSMEG6105	2	1.0548e-23	245.4	493480000	0	0	0	0	0	0	0	0	0	0	0	77825000	6664900	0	0	0	38484000	6566000	5421200	5355800	23315000	19304000	274580000	30874000	5092500	0	0	0	0	0	0	0
EPVDSAVLANGDEVQIGK	1839.92	MSMEG3647	MSMEG3647	2	5.3079e-63	256.71	521400	0	0	0	0	0	0	0	0	0	0	0	0	0	0	0	0	0	0	0	0	0	0	0	0	0	521400	0	0	0	0	0	0
EPVIIDRPIQTVGR	1591.9	MSMEG1557	MSMEG1557	2,3	1.2925e-21	231.67	121940000	0	0	17264000	0	21555000	0	0	0	0	0	0	0	0	0	0	0	46161000	0	0	0	10356000	15046000	0	0	0	0	11557000	0	0	0	0	0
EPVLASSTDGVGTK	1359.69	MSMEG5798	MSMEG5798	2	0.00015757	160.18	88450000	0	0	0	2633100	0	0	0	0	0	0	0	0	0	0	0	0	0	0	0	1424400	0	0	0	0	23023000	0	0	16958000	17124000	17656000	9631100	0
EQATWAQK	960.466	MSMEG6284	MSMEG6284	2	9.6334e-05	170.24	12861000	0	0	0	0	0	0	0	0	0	0	0	0	0	0	0	0	12861000	0	0	0	0	0	0	0	0	0	0	0	0	0	0	0
EQAYDDAIK	1051.48	MSMEG2090	MSMEG2090	2	0.14992	71.614	1186600	0	0	0	0	0	0	0	0	0	0	0	0	0	0	0	0	1186600	0	0	0	0	0	0	0	0	0	0	0	0	0	0	0
EQGAGEDPATVRPTQR	1710.83	MSMEG3859	MSMEG3859	2	2.2393e-07	183.96	69465000	814630	199320	0	1646600	0	0	423200	0	3010600	0	1200400	860130	1727800	0	0	0	3011000	0	0	0	0	0	0	0	23573000	1393600	548690	3221400	19264000	4405900	1806800	2358400
EQGHTVIGVDLK	1294.69	MSMEG3704	MSMEG3704	2	0.0023771	130.1	5921500	0	0	0	0	0	0	0	0	0	0	0	0	0	0	0	0	0	0	0	0	0	0	0	0	5921500	0	0	0	0	0	0	0
EQIAATAGISAGDQSIGDLIAEAMDK	2574.25	MSMEG0880	MSMEG0880	3	4.3794e-70	292.36	36913000	0	0	0	0	0	0	0	0	6610800	0	0	0	12979000	10414000	0	0	6908800	0	0	0	0	0	0	0	0	0	0	0	0	0	0	0
EQIPDALWPVLK	1407.78	MSMEG4535	MSMEG4535	2	0.00065752	146.16	705800	0	0	0	0	0	0	0	0	0	0	0	0	0	0	0	0	0	0	0	0	0	705800	0	0	0	0	0	0	0	0	0	0
EQLENAVGPQSGLR	1496.76	MSMEG3902	MSMEG3902	2	0.0020375	133.48	0	0	0	0	0	0	0	0	0	0	0	0	0	0	0	0	0	0	0	0	0	0	0	0	0	0	0	0	0	0	0	0	0
EQQLHSLTYAYR	1507.74	MSMEG3791	MSMEG3791	2,3	4.9147e-98	351.81	280340000	3770700	0	10025000	0	14635000	0	0	0	0	0	0	0	0	0	4318800	0	0	0	3927700	0	0	3867900	0	0	0	0	15227000	10450000	49537000	24761000	0	139820000
EQSRPELGYR	1233.61	MSMEG3793	MSMEG3793	2	1.2181e-06	182.39	2406600	1203100	580400	0	0	0	0	0	623090	0	0	0	0	0	0	0	0	0	0	0	0	0	0	0	0	0	0	0	0	0	0	0	0
EQTLNQLLVEMDGFGDR	1963.93	MSMEG6105	MSMEG6105	2,3	4.1522e-124	373.09	18656000	0	0	0	0	0	0	0	0	0	0	0	0	0	0	0	0	0	0	0	0	998230	377860	15826000	1453800	0	0	0	0	0	0	0	0
EQVVMQVLEELEMTK	1804.9	MSMEG1642	MSMEG1642	2,3	7.9178e-190	443.32	8358900	0	0	0	0	0	0	0	0	0	0	0	0	0	0	0	0	8358900	0	0	0	0	0	0	0	0	0	0	0	0	0	0	0
EQYDDVDYEQAVNMLESVGAEHLAER	3009.33	MSMEG1046;MSMEG2326	MSMEG1046	3	1.1502e-08	138.28	5274300	0	0	0	2018200	0	0	0	0	0	0	0	0	0	0	0	0	0	0	0	0	0	0	0	0	0	0	0	3256100	0	0	0	0
ERAGLEVR	928.509	MSMEG1367	MSMEG1367	2	0.048935	111.74	5851300	0	0	0	0	0	0	0	0	0	0	0	0	0	0	0	0	0	0	5851300	0	0	0	0	0	0	0	0	0	0	0	0	0
ERELGLASGPAGEES	1500.71	MSMEG1444	MSMEG1444	2	8.3258e-44	283.82	10525000	0	0	2519900	0	6442300	0	0	0	0	0	0	0	0	0	0	0	0	0	0	1562700	0	0	0	0	0	0	0	0	0	0	0	0
ERELPEPDDEFAQLASEYDTIEELR	2993.38	MSMEG4674	MSMEG4674	3	2.826e-51	272.84	15352000	0	0	0	0	0	0	0	0	0	0	0	0	6133800	9217800	0	0	0	0	0	0	0	0	0	0	0	0	0	0	0	0	0	0
EREQIKSLNNQFASFIDK	2166.11	CON__P04264;CON__ENSEMBL:ENSBTAP00000038253	CON__P04264	3	0.00083749	148.52	1656700	0	0	0	0	0	0	0	0	0	0	0	0	0	0	0	0	0	0	0	0	0	0	0	0	0	1656700	0	0	0	0	0	0
EREWVAGMSSAGDR	1549.69	gfptrap	gfptrap	3	7.2724e-09	202.29	2697900	0	0	0	0	0	0	0	0	0	2092500	0	0	0	0	605460	0	0	0	0	0	0	0	0	0	0	0	0	0	0	0	0	0
EREYATR	923.446	MSMEG0358	MSMEG0358	2,3	1.0816e-05	203.93	30672000	1220400	0	0	0	0	0	0	0	0	0	0	0	0	0	0	0	21660000	0	0	0	0	0	0	0	7791200	0	0	0	0	0	0	0
ERPANDSGSKDPSVR	1613.78	MSMEG0250	MSMEG0250	3	6.5511e-10	194.59	9125500	0	0	0	0	0	0	0	0	0	0	0	0	0	0	0	0	6160700	0	0	0	2964700	0	0	0	0	0	0	0	0	0	0	0
ERPSHPDIAVNVGTPSR	1830.93	MSMEG6402	MSMEG6402	2,3	1.0391e-123	376.6	303180000	0	0	0	0	0	1435100	0	0	0	0	0	0	0	0	0	0	0	0	0	3934600	0	11326000	0	0	80363000	2730000	0	34049000	123160000	19221000	26962000	0
ESAALVIVQFVETMTGIK	1935.04	MSMEG5659	MSMEG5659	3	4.3772e-77	270.97	0	0	0	0	0	0	0	0	0	0	0	0	0	0	0	0	0	0	0	0	0	0	0	0	0	0	0	0	0	0	0	0	0
ESAIDAQDFEK	1251.56	MSMEG6091	MSMEG6091	2	1.9157e-05	166.14	1697200	0	0	0	0	0	0	0	0	0	0	0	0	0	0	0	0	0	0	0	841880	0	0	0	855300	0	0	0	0	0	0	0	0
ESAIELLGALADDRPAPGLVR	2162.17	MSMEG0408	MSMEG0408	3	5.6119e-18	222.45	73506000	0	0	0	0	0	1277400	0	0	0	0	0	2422500	0	0	0	2223100	0	0	0	1419700	713600	1469700	0	0	14387000	0	0	14596000	6918000	17345000	0	10734000
ESAQTLLENLFFK	1538.8	MSMEG1367	MSMEG1367	2,3	6.9261e-53	295.78	2955700000	1743400	392060	364890000	0	4669800	0	0	672750	0	0	114260000	0	0	11862000	880290	0	0	0	1029500000	1656200	1117400	0	1661000	0	2997900	0	1408800000	10620000	0	0	0	0
ESCDTLIVIPNDR	1530.73	MSMEG4222;MSMEGRv2150c;NT02MT2331	MSMEG4222	2	4.9221e-06	170.95	26536000	0	0	0	3656900	0	1800000	0	0	0	0	0	0	2867000	0	0	0	0	0	0	0	0	0	0	0	0	0	0	18212000	0	0	0	0
ESDAVMVVEDGKPVGVLTR	2000.02	MSMEG5270	MSMEG5270	3	0.031763	108.63	5119600	0	0	0	0	0	0	0	0	0	0	0	0	5119600	0	0	0	0	0	0	0	0	0	0	0	0	0	0	0	0	0	0	0
ESDGDGTTVESEHK	1489.62	MSMEG4262	MSMEG4262	2,3	3.539e-15	211.38	13462000	0	0	0	0	0	0	0	0	0	0	0	0	0	0	0	0	4667200	7582100	0	1212400	0	0	0	0	0	0	0	0	0	0	0	0
ESEALAAAAAR	1058.54	MSMEG1472	MSMEG1472	2	5.0022e-10	192.1	411030000	6995100	0	18523000	8409200	9977800	0	0	0	38680000	0	0	21079000	31243000	0	0	18337000	23643000	0	49825000	11384000	8492400	16026000	0	0	41472000	6365100	0	24594000	28467000	21050000	26470000	0
ESFAGAAFHSAQWDHSVDLR	2230.02	MSMEG1030;MSMEG2310	MSMEG1030	3	0.047344	86.005	2862000	0	0	0	0	0	0	0	0	0	0	0	0	0	0	0	0	2862000	0	0	0	0	0	0	0	0	0	0	0	0	0	0	0
ESFYTKPVEYAEGK	1646.78	MSMEG2263	MSMEG2263	3	0.21385	89.507	6983400	0	0	0	0	0	0	0	0	0	0	0	0	0	0	0	0	6983400	0	0	0	0	0	0	0	0	0	0	0	0	0	0	0
ESGAVGILHR	1037.56	MSMEG3767	MSMEG3767	2	0.0018949	147.4	2773000	0	0	0	0	0	0	0	0	0	0	0	0	0	0	0	0	0	0	0	0	0	0	0	0	0	0	0	2773000	0	0	0	0
ESHAAVAPYLGVNAADAVTVAQVAIGLLR	2875.56	MSMEG1702	MSMEG1702	3	7.3847e-16	154.13	4842100	0	0	0	0	0	0	0	0	0	0	0	0	0	0	0	0	0	297580	0	0	438660	0	776880	0	919630	0	0	0	0	2409400	0	0
ESLAEAIEAASR	1245.62	MSMEG2412	MSMEG2412	2	0.18722	78.964	0	0	0	0	0	0	0	0	0	0	0	0	0	0	0	0	0	0	0	0	0	0	0	0	0	0	0	0	0	0	0	0	0
ESLRPLLASLPER	1479.84	MSMEG1804	MSMEG1804	2,3	1.5834e-10	208.82	1743000000	0	0	52424000	0	0	0	0	0	0	0	613740000	0	0	0	0	0	0	0	447950000	0	0	0	0	0	0	0	628860000	0	0	0	0	0
ESLVAGGPLVLK	1181.7	MSMEG2578	MSMEG2578	2	4.1701e-08	189.57	25479000	0	0	0	0	0	0	0	0	0	0	0	0	0	0	0	0	0	0	0	0	0	0	0	0	12227000	0	0	5717000	7535200	0	0	0
ESLVVAVDR	986.54	MSMEG0791	MSMEG0791	2	0.02646	108.43	5642900	0	0	0	0	0	0	0	0	0	0	0	0	0	0	0	0	0	0	0	0	0	0	0	0	0	0	0	0	0	0	5642900	0
ESNVPLADIAAALAVQTR	1837.99	MSMEG5042	MSMEG5042	3	2.5576e-17	216.71	7476300	0	0	0	0	0	0	0	0	0	0	0	0	0	0	0	0	0	0	0	0	255330	536170	0	0	0	0	0	3431900	0	0	0	3253000
ESQHQLDDYTADAAR	1718.75	MSMEG6761	MSMEG6761	2,3	2.2666e-32	263.75	93314000	3493300	0	0	2479500	1302300	1257200	0	0	9945700	0	0	0	7655000	0	0	0	23187000	0	0	2907300	0	0	0	0	24465000	1225300	0	4566000	0	0	6062000	4767500
ESSAPADELEAITGIK	1629.81	MSMEG4909	MSMEG4909	2	4.5992e-05	150.76	34767000	0	0	0	0	0	0	0	0	0	0	0	0	0	0	0	0	0	0	0	0	0	0	0	0	0	0	0	0	0	0	0	34767000
ESVGIGDVAAQTEK	1402.69	MSMEG1681	MSMEG1681	2	1.4085e-05	169.4	3366700	0	0	0	0	0	0	0	0	0	0	0	0	0	3366700	0	0	0	0	0	0	0	0	0	0	0	0	0	0	0	0	0	0
ESYGVGVER	994.472	MSMEG2440	MSMEG2440	2	0.0041066	138.08	68595000	2328700	2188100	9212800	2688300	0	1391500	0	2917100	6694500	0	0	0	13337000	0	0	8189200	11761000	0	0	0	0	0	6052100	0	0	0	0	0	0	0	1835200	0
ESYYGEWLPEPVVTGIDGNDPLNAVVAGEDAR	3431.62	MSMEG1666	MSMEG1666	2,3,4	1.6403e-49	235.68	3666600000	0	0	0	493800000	0	0	0	0	0	0	0	406370000	0	0	0	0	0	0	0	15364000	0	0	0	0	0	0	0	2751000000	0	0	0	0
ETADLLQHTSFAQPALFAVEMGLAR	2715.37	MSMEG0408	MSMEG0408	3	1.2297e-11	171.13	1673000	0	0	0	0	0	0	0	0	0	0	0	0	0	0	0	0	0	0	0	0	0	0	0	0	0	0	0	1673000	0	0	0	0
ETAGERPIPSWLQVVGER	2023.05	MSMEG1523	MSMEG1523	2,3	0	383.26	2701500000	10920000	0	58780000	7749600	76800000	11133000	0	4549100	47196000	0	0	13369000	22660000	23576000	6042300	12006000	16006000	0	125660000	15064000	36582000	76732000	0	12406000	53134000	0	394360000	106390000	299660000	168190000	55927000	1046600000
ETASEALPTLLQR	1427.76	MSMEG5175	MSMEG5175	2,3	1.4186e-06	184.34	94701000	0	0	0	1336200	0	0	0	719410	0	0	0	0	0	0	0	0	0	0	0	0	0	0	0	0	23205000	3205600	0	11618000	0	13929000	0	40688000
ETDALASELIADIR	1515.78	MSMEG2839	MSMEG2839	2	1.6877e-08	178.67	0	0	0	0	0	0	0	0	0	0	0	0	0	0	0	0	0	0	0	0	0	0	0	0	0	0	0	0	0	0	0	0	0
ETDDPEAIQR	1172.53	MSMEG2612	MSMEG2612	2	1.4579e-07	185.61	59620000	0	510660	0	1799400	0	982910	0	0	8840400	0	0	2839400	3866300	0	0	6322700	0	1611600	0	0	0	2542700	728600	0	10838000	0	0	5324400	1806400	8109500	3496700	0
ETDEGQAIR	1017.47	MSMEG2743	MSMEG2743	2	0.21705	56.432	2217700	0	0	0	0	0	0	0	0	0	0	0	0	0	0	0	0	2217700	0	0	0	0	0	0	0	0	0	0	0	0	0	0	0
ETDEGVFTLEASLPAVVSVNEK	2333.16	MSMEG2351	MSMEG2351	2,3	4.1907e-17	207.07	9700600	1420900	0	0	0	0	0	0	411070	0	0	0	0	0	6579500	626320	0	662750	0	0	0	0	0	0	0	0	0	0	0	0	0	0	0
ETDKPFLMPVEDVFTITGR	2194.1	MSMEG1401	MSMEG1401	3	2.0671e-24	237.89	372160000	9759800	2426200	2522500	0	0	1418500	0	949430	37915000	0	19723000	3779500	68961000	81247000	0	5808100	56620000	5153400	11527000	7401100	1901700	3219100	39572000	5623500	0	0	0	0	0	0	0	6634500
ETDRPSVVYR	1220.61	MSMEG1878	MSMEG1878	2	4.3965e-10	195.79	31618000	0	0	1299500	1997100	1192700	3017600	0	0	3863900	1718100	0	0	0	0	980280	0	0	0	0	0	0	0	0	0	2987600	0	0	3920800	0	10640000	0	0
ETFGDDASFAYK	1349.58	MSMEG5100	MSMEG5100	2	0.0024255	130.01	10441000	0	0	0	0	0	0	0	0	0	0	0	0	0	0	0	0	0	0	0	0	0	0	0	0	10441000	0	0	0	0	0	0	0
ETGADVSIAFVPPAFSK	1734.88	MSMEG5524	MSMEG5524	2	0.010337	109.38	542640	0	0	0	0	0	0	0	0	0	0	0	0	0	0	0	0	0	0	0	542640	0	0	0	0	0	0	0	0	0	0	0	0
ETGEAVVVDPAYAADELAAALEADGMR	2733.28	MSMEG1334	MSMEG1334	3	1.4788e-15	170.11	2781100	0	0	0	0	0	0	0	0	0	0	0	0	0	0	0	0	2781100	0	0	0	0	0	0	0	0	0	0	0	0	0	0	0
ETIAALGGLPGADHGEHEGR	1985.96	MSMEG1634	MSMEG1634	3	0.00052967	139.08	1435300	0	0	0	0	0	0	0	0	0	0	0	0	0	1435300	0	0	0	0	0	0	0	0	0	0	0	0	0	0	0	0	0	0
ETIEAFDK	951.455	MSMEG4936	MSMEG4936	2	0.031466	102.51	75488000	0	0	0	0	0	0	0	0	0	0	0	0	0	0	0	0	5357100	0	0	3971200	0	0	0	0	24165000	0	0	0	16958000	25037000	0	0
ETLAVFDVGISPTAR	1574.83	MSMEG3602	MSMEG3602	2	6.6624e-07	179.65	11050000	0	0	0	0	0	0	0	0	0	0	0	0	0	0	0	0	0	0	0	0	0	0	0	0	6809200	0	0	4240500	0	0	0	0
ETLDAIIDQALSSWPTPDR	2127.05	MSMEG5597	MSMEG5597	2,3	3.2596e-88	340.42	64611000	0	0	0	0	0	0	0	0	3001700	2622500	3052800	7569000	10758000	30465000	0	7142600	0	0	0	0	0	0	0	0	0	0	0	0	0	0	0	0
ETLEQIVDLAR	1285.69	MSMEG0688	MSMEG0688	2	1.4723e-40	284.28	13111000	0	0	0	0	0	0	0	0	0	0	0	0	0	0	0	0	5990800	0	0	0	0	0	0	0	7120200	0	0	0	0	0	0	0
ETLGFSVLHVVR	1355.76	MSMEG4757	MSMEG4757	2	0.0066874	121.68	0	0	0	0	0	0	0	0	0	0	0	0	0	0	0	0	0	0	0	0	0	0	0	0	0	0	0	0	0	0	0	0	0
ETLNADIPLAIDHFR	1723.89	MSMEG0900;MSMEG1543	MSMEG0900	3	0.046957	92.039	4848600	0	0	0	0	0	0	0	0	0	0	0	0	0	0	0	0	0	0	0	0	0	0	0	1457800	0	0	0	0	0	3390800	0	0
ETLNTYDSILALHLAK	1800.96	MSMEG0369	MSMEG0369	3	0.024533	101.43	15086000	0	0	0	0	0	0	0	0	0	0	0	0	0	0	0	0	0	0	0	0	0	0	0	0	0	0	0	15086000	0	0	0	0
ETPACFEPTLDYVVVK	1866.91	MSMEG3047	MSMEG3047	2	9.2896e-08	181.58	23444000	0	0	0	0	0	0	0	0	0	0	0	0	0	0	0	0	1679600	0	0	693740	0	2313700	0	0	8368000	0	0	0	0	10389000	0	0
ETSKDDSER	1065.46	MSMEG3085	MSMEG3085	2	1.1512e-09	207.83	40515000	0	0	0	0	0	0	4022700	0	0	0	0	0	0	0	0	0	0	0	0	0	0	0	18678000	0	0	0	0	0	0	0	17815000	0
ETSKDDSERLSLAK	1577.79	MSMEG3085	MSMEG3085	2	8.4507e-53	289.38	181710000	0	0	0	0	0	0	42463000	0	0	0	0	0	0	0	0	0	0	0	0	0	0	0	18659000	0	0	0	0	0	0	0	120590000	0
ETSQLNLILK	1157.67	MSMEG2628	MSMEG2628	2	0.00056005	147.4	128620000	0	0	0	0	0	0	0	0	0	0	0	0	0	0	0	0	12741000	0	0	0	0	2264800	0	0	0	0	36671000	9969000	23105000	0	8749400	35122000
ETTVVWNR	1003.51	MSMEG6759	MSMEG6759	2	5.6779e-05	178.3	817060000	12956000	4059000	0	17582000	0	8660100	2669500	0	0	0	0	16325000	22881000	6838100	0	0	0	0	0	17176000	0	0	0	0	134190000	11968000	0	118850000	82528000	127660000	98632000	134080000
ETVAHGGTVLFVGTK	1514.81	MSMEG2519	MSMEG2519	2	3.0962e-23	238.88	36458000	0	0	0	0	0	0	0	0	0	0	0	0	0	0	0	0	0	0	0	0	0	0	0	0	0	0	0	0	0	14103000	0	22355000
ETVASYAAQAR	1165.57	MSMEG1133	MSMEG1133	2	0.0014834	133.89	1666800	0	0	0	0	0	0	0	0	0	0	0	0	0	0	0	0	0	0	0	0	0	0	0	0	0	0	0	0	0	0	0	1666800
ETVEGQVNR	1030.5	MSMEG5470	MSMEG5470	2	0.11952	78.149	7169200	0	0	0	0	0	0	0	0	0	0	0	0	0	0	0	0	7169200	0	0	0	0	0	0	0	0	0	0	0	0	0	0	0
ETVGDSAHGFFYAQR	1683.76	MSMEG6471	MSMEG6471	2,3	4.0866e-23	235.73	62774000	0	0	0	0	0	0	0	0	0	0	0	0	0	0	0	0	37178000	0	0	0	0	0	0	0	0	0	0	25596000	0	0	0	0
ETVPSNPDNPK	1196.57	MSMEG3149	MSMEG3149	2	0.0083709	116.55	327010	0	0	0	0	0	0	0	0	0	0	0	0	0	0	0	0	0	0	0	0	0	0	0	0	327010	0	0	0	0	0	0	0
ETVQDALNGLTTK	1388.71	MSMEG2110	MSMEG2110	2	0.15641	92.039	713760	0	0	0	0	0	0	0	0	0	0	0	0	0	0	0	0	0	0	0	713760	0	0	0	0	0	0	0	0	0	0	0	0
ETVQDNVLPTIVPR	1579.86	MSMEG4671	MSMEG4671	2,3	6.2223e-07	185.95	87933000	0	0	0	0	0	0	0	0	0	0	0	0	0	0	0	0	0	0	0	0	0	2206800	0	0	15141000	0	0	8807300	0	56319000	5458100	0
ETYGDMADCCEK	1477.52	CON__P02769	CON__P02769	2	1.0305e-08	194.39	3671100	253950	235770	0	1442000	0	0	0	0	0	0	0	1739300	0	0	0	0	0	0	0	0	0	0	0	0	0	0	0	0	0	0	0	0
ETYGEMADCCAK	1433.53	CON__P02768-1	CON__P02768-1	2	0.0015512	155.97	1257400	0	0	0	0	0	1257400	0	0	0	0	0	0	0	0	0	0	0	0	0	0	0	0	0	0	0	0	0	0	0	0	0	0
EVADASLSHPYLDTVLFILGITR	2529.35	MSMEG1041;MSMEG2321	MSMEG1041	3	9.6519e-06	146.81	1379200	0	0	0	0	0	0	0	0	0	0	0	0	0	0	0	0	0	0	0	0	0	0	0	0	1379200	0	0	0	0	0	0	0
EVADLIAPVLGWSQTDIAR	2053.08	MSMEG6761	MSMEG6761	2,3	7.4138e-58	302.26	114920000	3126600	0	0	2262300	0	473380	0	0	4789000	0	0	0	6963600	13533000	0	0	4294700	6197500	0	772010	732340	985790	1040400	348290	21750000	2052300	0	0	34877000	4358800	0	6363300
EVAEHLLR	965.529	MSMEG5597	MSMEG5597	2	0.0072053	127.02	12889000	0	0	0	0	0	0	0	0	0	0	0	6069300	0	2122700	0	4697500	0	0	0	0	0	0	0	0	0	0	0	0	0	0	0	0
EVAGSLR	730.397	MSMEG4938	MSMEG4938	2	0.16742	65.252	1177300	0	0	0	0	0	0	0	0	0	0	0	0	0	0	0	0	1177300	0	0	0	0	0	0	0	0	0	0	0	0	0	0	0
EVALADGVR	928.498	MSMEG4294	MSMEG4294	2	1.7739e-09	201.07	100880000	0	0	0	0	0	956910	0	0	0	0	0	0	0	0	0	0	0	0	0	2701300	3830300	0	0	0	21855000	0	0	9355200	30436000	24543000	7197800	0
EVALLPFGSSTR	1275.68	MSMEG6895	MSMEG6895	2	0.00010132	163.12	309020000	0	0	0	0	0	0	0	0	0	0	0	0	0	0	0	0	74627000	21589000	47824000	16165000	37470000	55717000	20921000	28628000	0	0	0	0	6081400	0	0	0
EVASNSELVQSSR	1404.68	CON__P08779	CON__P08779	2	1.0079e-40	273.72	30863000	1355800	2507300	0	0	0	2705400	2263900	1905800	0	0	0	0	0	0	0	7429200	0	0	0	0	0	0	2286100	0	0	2269800	0	0	0	8139600	0	0
EVATNSELVQSGK	1360.68	CON__P02533;CON__Q04695;CON__Q9QWL7	CON__P02533	2	8.934e-41	275.35	196290000	6181000	2417300	0	4548600	0	6664600	8977200	8342800	7203100	3441600	0	14656000	0	0	9951100	15165000	0	0	0	2803400	5099700	1886900	6835200	19394000	9016800	11898000	0	4543700	0	41223000	6038300	0
EVDGAPVVTSAK	1171.61	MSMEG5132	MSMEG5132	2	0.23243	66.023	2258200	0	0	0	0	0	0	0	0	0	0	0	0	0	0	0	0	2258200	0	0	0	0	0	0	0	0	0	0	0	0	0	0	0
EVDPDLVVPDPELTLAEGAVAPWSVGQSAEYFTR	3656.79	MSMEG3808	MSMEG3808	3	5.5988e-22	162.07	1404600	0	0	0	0	0	0	0	0	0	0	0	0	0	0	0	0	0	0	1404600	0	0	0	0	0	0	0	0	0	0	0	0	0
EVDPLMDVLVHTQDICVPLGIEHPMPVDAAVAVAQR	3933.98	MSMEG5349	MSMEG5349	4	1.3699e-17	139.31	1766500	0	0	0	0	0	0	0	0	0	0	0	0	0	0	0	0	1766500	0	0	0	0	0	0	0	0	0	0	0	0	0	0	0
EVEQWFTTQTEELNK	1880.88	CON__Q15323;CON__Q9UE12	CON__Q15323	2	8.9363e-85	341.27	4421100	0	0	0	0	0	0	0	0	0	0	0	0	0	0	0	0	0	0	0	0	0	0	0	0	0	0	0	4421100	0	0	0	0
EVFDLLEHAPIDVAVMTAPDGTLAGVLTR	3049.58	MSMEG3634	MSMEG3634	3	3.8833e-12	145.65	4589400	0	0	0	0	0	0	0	0	0	0	0	0	0	0	0	0	4589400	0	0	0	0	0	0	0	0	0	0	0	0	0	0	0
EVGAGYFDR	1012.46	MSMEG0911	MSMEG0911	2	0.030244	99.815	0	0	0	0	0	0	0	0	0	0	0	0	0	0	0	0	0	0	0	0	0	0	0	0	0	0	0	0	0	0	0	0	0
EVGGGAPVAIATPAYWGPAALGALR	2364.26	MSMEG0692	MSMEG0692	3	1.8721e-10	159.75	1093900	0	0	0	0	0	0	0	0	0	0	0	0	0	0	0	0	0	0	0	0	0	0	0	0	1093900	0	0	0	0	0	0	0
EVGIGFAFAPQFHPSYK	1893.94	MSMEG4258	MSMEG4258	3	0.000889	136.83	23442000	0	0	0	0	0	0	0	0	0	0	0	0	0	0	0	0	0	0	0	0	0	0	0	0	17292000	0	0	6150700	0	0	0	0
EVGLEVLGSAR	1128.61	MSMEG1583	MSMEG1583	2	0.00073459	143	2457000	0	0	0	0	0	0	0	0	0	0	0	0	0	0	0	0	0	0	0	0	0	0	0	0	0	2457000	0	0	0	0	0	0
EVGVDTGGCNIQFAVNPR	1931.92	MSMEG3047	MSMEG3047	2,3	2.8563e-89	346.87	7199100	0	0	0	0	0	0	0	0	0	0	0	0	0	0	0	0	0	0	0	0	0	0	0	0	0	0	0	0	0	0	0	7199100
EVHIAFK	842.465	MSMEG0884	MSMEG0884	2	0.00014533	187.14	21160000	0	0	0	0	0	0	0	0	0	0	0	0	3906700	0	17254000	0	0	0	0	0	0	0	0	0	0	0	0	0	0	0	0	0
EVHLEQYER	1201.57	MSMEG6198	MSMEG6198	2	0.0028077	142.92	1567800	0	0	0	0	0	0	0	0	0	0	0	0	0	0	0	0	0	0	0	0	0	0	0	0	0	0	0	1567800	0	0	0	0
EVIADSVETVVQAER	1643.84	MSMEG0229	MSMEG0229	3	0.031031	99.941	657010	0	0	0	0	0	0	0	0	0	0	0	0	0	0	0	0	657010	0	0	0	0	0	0	0	0	0	0	0	0	0	0	0
EVIGAAAPVILILCR	1593.93	MSMEG0985	MSMEG0985	2	4.1114e-11	205.72	14347000	0	0	0	0	0	0	0	0	0	0	0	0	0	0	0	0	0	0	0	0	0	0	0	0	14347000	0	0	0	0	0	0	0
EVIVTNTLPITEDK	1570.85	MSMEG5427	MSMEG5427	2	7.5875e-30	227.63	0	0	0	0	0	0	0	0	0	0	0	0	0	0	0	0	0	0	0	0	0	0	0	0	0	0	0	0	0	0	0	0	0
EVLAGDLVEPEPEPEPEAKPEK	2401.19	MSMEG6392	MSMEG6392	3	2.835e-19	225.01	35330000	0	0	0	0	0	0	0	0	0	0	0	0	0	0	0	0	0	0	0	1785600	0	0	0	0	13246000	0	0	0	0	0	0	20298000
EVLDQYSR	1008.49	MSMEG1019;MSMEG2299	MSMEG1019	2	0.0036859	138.54	6652600	0	0	0	0	0	0	0	0	0	0	0	0	4956200	0	0	0	0	0	0	1696400	0	0	0	0	0	0	0	0	0	0	0	0
EVLEETAR	945.477	MSMEG6366	MSMEG6366	2	0.1161	82.452	3755600	0	0	0	0	0	0	0	0	0	0	0	0	0	0	0	0	0	0	0	0	0	3755600	0	0	0	0	0	0	0	0	0	0
EVLEHGVETGIIK	1422.77	MSMEG4263	MSMEG4263	2	2.079e-52	253.54	10078000	0	0	0	0	0	0	0	0	0	0	0	0	0	0	0	0	0	0	0	0	0	0	0	0	9153600	924900	0	0	0	0	0	0
EVLEIIR	870.517	MSMEG1599	MSMEG1599	2	0.015679	120.65	66300000	0	0	0	0	0	0	0	0	0	0	0	0	0	0	0	0	0	0	66300000	0	0	0	0	0	0	0	0	0	0	0	0	0
EVLEIIRPIIVR	1448.91	MSMEG1599	MSMEG1599	2	0.00028675	164.33	7136800	0	0	0	0	0	0	0	0	0	0	0	0	0	0	0	0	0	0	7136800	0	0	0	0	0	0	0	0	0	0	0	0	0
EVLFCPDQFLGAHVR	1786.88	MSMEG3199	MSMEG3199	3	0.022499	104.17	31603000	0	0	0	0	0	0	0	0	0	0	0	0	0	0	0	0	29791000	0	0	0	0	0	0	1811600	0	0	0	0	0	0	0	0
EVLGAGIPLFGICFGNQILGR	2230.19	MSMEG3046	MSMEG3046	2,3	8.5525e-73	308.98	56887000	0	0	0	0	0	0	0	0	0	0	0	0	0	0	0	0	10065000	2077400	0	744080	2049300	3061400	0	461660	15993000	1299800	0	7403200	11719000	0	2013200	0
EVLGWQPQVALAEGIAK	1807.98	MSMEG6142	MSMEG6142	2	1.0862e-11	198.85	1312300	0	0	0	0	0	0	0	0	0	0	0	0	0	0	0	0	0	0	0	0	0	0	0	1312300	0	0	0	0	0	0	0	0
EVLIALQR	940.571	MSMEG5274	MSMEG5274	2	0.00068272	157.34	9524600	0	0	0	0	0	0	0	0	0	0	0	0	0	0	0	0	0	0	0	0	0	0	0	0	3309600	0	0	6215000	0	0	0	0
EVLLTSEEPVVK	1341.74	MSMEG1366	MSMEG1366	2	1.4815e-30	264.17	82362000	0	0	0	0	0	0	0	0	5184000	0	0	0	0	0	0	0	17695000	0	0	2983300	0	0	11641000	0	0	0	0	8661800	26287000	9910500	0	0
EVLNTDADIYNGSGIGNYGAVEATDEPWHGR	3319.5	MSMEG4918	MSMEG4918	3	1.6115e-27	199.04	4713700	0	0	0	0	0	0	0	0	0	0	0	0	0	0	4713700	0	0	0	0	0	0	0	0	0	0	0	0	0	0	0	0	0
EVNPTTEILPVSAR	1524.81	MSMEG2271	MSMEG2271	2	2.391e-10	203.27	301790000	2314000	0	0	5624300	0	4030300	1299400	0	0	0	0	0	0	0	0	0	6579500	0	0	3728000	4322000	6386000	0	0	54693000	4357900	0	42688000	63815000	64586000	17895000	19470000
EVPAAIAK	797.465	MSMEG1472	MSMEG1472	2	0.20236	69.998	18789000	0	0	0	0	0	0	0	0	0	0	0	0	0	0	0	0	13009000	5780100	0	0	0	0	0	0	0	0	0	0	0	0	0	0
EVPEGTDHLTYMGLAAAAR	2000.96	MSMEG2262	MSMEG2262	3	0.029783	91.076	4431200	0	0	0	0	0	0	0	0	0	0	0	0	0	0	0	0	4431200	0	0	0	0	0	0	0	0	0	0	0	0	0	0	0
EVQEVYR	921.456	MSMEG1368	MSMEG1368	2	5.0155e-10	226.68	1060900000	0	0	0	0	0	0	0	0	0	0	11538000	0	2884900	0	0	0	0	0	1030200000	0	0	0	0	0	0	0	16277000	0	0	0	0	0
EVQIHLVK	964.571	MSMEG1368	MSMEG1368	2,3	1.1977e-16	238.31	5826100000	0	0	208550000	0	0	0	0	0	0	0	2019900000	0	0	0	0	0	0	0	2097200000	0	0	0	0	0	0	0	1500400000	0	0	0	0	0
EVRDTSLKVPHGESGK	1737.9	MSMEG1367	MSMEG1367	3	0.0010846	143.05	11661000	0	0	640730	0	0	0	0	0	0	0	11020000	0	0	0	0	0	0	0	0	0	0	0	0	0	0	0	0	0	0	0	0	0
EVRPDAVILDVMMPGMDGFGLLR	2530.27	MSMEG5872	MSMEG5872	3	0.00033504	126.69	1774900	0	0	0	0	0	0	0	0	0	0	0	0	0	0	0	0	1774900	0	0	0	0	0	0	0	0	0	0	0	0	0	0	0
EVSDIPVGVGLGVR	1395.77	MSMEG3221	MSMEG3221	2	1.9595e-23	247.88	14259000	0	0	0	0	0	0	0	0	0	0	0	0	0	0	0	0	0	0	0	0	0	0	0	0	14259000	0	0	0	0	0	0	0
EVSISEVR	917.482	MSMEG4957	MSMEG4957	2	0.028889	103.83	34813000	0	0	0	0	0	0	0	0	0	0	0	0	0	0	0	0	5270000	0	0	0	0	0	0	0	12651000	0	0	0	0	16892000	0	0
EVSPEEIAEAMK	1331.63	MSMEG5680	MSMEG5680	2	0.0019371	134.98	6673800	0	0	0	0	0	0	0	0	0	0	0	0	6040600	0	0	0	0	0	0	633150	0	0	0	0	0	0	0	0	0	0	0	0
EVSSTEVTQAHLDQIAATDDR	2285.08	MSMEG2365	MSMEG2365	3	0.00047018	129.11	3911400	0	0	0	0	0	0	0	0	0	0	0	0	0	2780000	0	0	0	0	0	0	0	0	0	0	0	1131400	0	0	0	0	0	0
EVTGLNEGAEVPEAR	1569.76	MSMEG6112	MSMEG6112	2	2.9627e-69	322.23	30028000	0	0	0	0	0	0	0	0	0	0	0	0	0	0	0	0	0	0	0	0	981990	1960200	0	0	15653000	0	0	5506000	0	5926800	0	0
EVTGSLDDGQLR	1288.63	MSMEG2839	MSMEG2839	2	0.013304	110.8	2279500	0	0	2279500	0	0	0	0	0	0	0	0	0	0	0	0	0	0	0	0	0	0	0	0	0	0	0	0	0	0	0	0	0
EVTSTEIWECLNTTYNALAER	2499.16	MSMEG4569	MSMEG4569	3	1.1122e-08	185.33	1514800	0	0	0	0	0	0	0	0	0	0	0	0	0	0	0	0	0	0	0	0	0	0	0	0	0	0	0	1514800	0	0	0	0
EVTVETAVLCDLCHGK	1829.87	MSMEG4504	MSMEG4504	2,3	9.4789e-124	370.69	264740000	0	0	0	0	0	0	0	0	0	0	0	0	0	0	0	0	60660000	0	0	0	0	0	0	0	52218000	0	0	13376000	35990000	68148000	17375000	16972000
EVTVLSLAEIGVEPDEVGVANAGSK	2482.28	MSMEG2351	MSMEG2351	3	7.9683e-17	202.86	59771000	4421600	0	0	0	0	0	0	1463800	9440900	0	0	0	14997000	25433000	2697300	0	0	0	0	0	0	1317800	0	0	0	0	0	0	0	0	0	0
EVVALVGESGAGK	1214.65	MSMEG4997	MSMEG4997	2	1.0915e-06	185.59	6141300	0	0	0	0	0	0	0	0	0	0	0	0	0	0	0	0	0	0	0	0	0	0	0	0	6141300	0	0	0	0	0	0	0
EVVATDTGVPR	1142.59	MSMEG0786	MSMEG0786	2	6.5306e-30	251.43	72823000	0	0	0	0	0	0	0	0	17735000	13746000	7961300	12845000	9305700	0	4242900	6987600	0	0	0	0	0	0	0	0	0	0	0	0	0	0	0	0
EVVATDTGVPRPGLSTVFSPSR	2271.19	MSMEG0786	MSMEG0786	2,3	7.5039e-13	198.85	228370000	0	0	0	0	0	0	0	0	46004000	38312000	20157000	26399000	28870000	0	39348000	23325000	5433200	0	0	0	0	0	0	524510	0	0	0	0	0	0	0	0
EVVDLAQQR	1056.56	MSMEG4495	MSMEG4495	2	4.5425e-10	207.29	7379800	0	0	0	0	0	0	0	0	0	0	0	0	0	0	0	0	0	0	0	0	0	0	0	0	5328100	0	0	2051700	0	0	0	0
EVVFFHSPADELAR	1615.8	MSMEG2582	MSMEG2582	3	0.09753	81.92	3650500	0	0	0	0	0	0	0	0	0	0	0	0	0	0	0	0	3650500	0	0	0	0	0	0	0	0	0	0	0	0	0	0	0
EVVLDRPDR	1097.58	MSMEG3945	MSMEG3945	2	2.2891e-14	225.4	21191000	0	0	2981400	0	0	0	0	0	0	0	0	0	0	0	0	0	0	0	0	0	0	0	0	0	5159300	0	0	5589600	0	5418100	2042200	0
EVVPSDAGVIIR	1253.7	MSMEG4626	MSMEG4626	2	2.9155e-05	168.3	17050000	0	0	0	0	0	0	0	0	0	0	0	0	0	0	0	0	0	0	0	0	0	0	0	0	0	0	0	0	0	0	3612600	13438000
EVVQSVDSGLDTK	1375.68	MSMEG1255	MSMEG1255	2	1.0394e-40	273.27	5998700	0	0	0	820880	0	0	0	0	0	0	0	0	0	0	0	0	0	0	0	0	0	0	0	0	5177800	0	0	0	0	0	0	0
EWDVLLHADR	1252.62	MSMEG4323	MSMEG4323	2	1.3518e-10	213.31	48277000	15586000	0	0	14544000	8574700	9572600	0	0	0	0	0	0	0	0	0	0	0	0	0	0	0	0	0	0	0	0	0	0	0	0	0	0
EWELPPIEELK	1381.71	MSMEG1028;MSMEG2308	MSMEG1028	2	1.1017e-06	170.89	16713000	0	0	0	0	0	0	0	0	0	0	0	0	0	0	0	0	6466500	0	0	0	0	0	0	0	10247000	0	0	0	0	0	0	0
EWELPPIEELKK	1509.81	MSMEG1028;MSMEG2308	MSMEG1028	2	1.4432e-08	191.53	92838000	0	0	0	0	0	0	0	0	0	0	0	0	0	0	0	0	38725000	0	0	0	0	5576600	0	0	0	0	0	17277000	0	19440000	0	11820000
EWTYGHVVVDEAQELSEMDWR	2578.14	MSMEG2174	MSMEG2174	3	0.087831	74.618	3825800	0	0	0	0	0	0	0	0	0	0	0	0	0	0	0	0	0	0	3825800	0	0	0	0	0	0	0	0	0	0	0	0	0
EWVAGMSSAGDR	1264.55	gfptrap	gfptrap	2	6.8463e-15	219.43	749390000	5493300	0	0	0	0	0	0	0	82582000	118190000	9505000	122180000	191670000	7344900	66225000	108280000	0	0	0	0	0	0	0	0	0	0	0	37922000	0	0	0	0
EWVAHDLADHGAVR	1574.76	MSMEG0537	MSMEG0537	2,3	9.4164e-101	365.16	312870000	0	0	0	2622900	0	2414000	0	0	17147000	0	0	0	0	0	0	5243000	39813000	0	0	0	0	13785000	0	0	82011000	0	0	6195900	143640000	0	0	0
EYAGDNVPQSSVVIAEPHALFDPTELK	2925.44	MSMEG2081	MSMEG2081	3	1.2236e-20	193.59	136740000	0	0	0	0	0	0	0	0	0	0	0	0	0	0	0	0	16734000	0	0	3062600	0	7179700	0	0	40788000	0	0	11869000	57106000	0	0	0
EYEASDGVDGR	1196.49	MSMEG3102	MSMEG3102	2	0.0014834	133.89	2970700	0	0	0	0	0	0	0	0	0	0	0	0	2571300	0	0	0	0	0	0	399400	0	0	0	0	0	0	0	0	0	0	0	0
EYEATLEECCAK	1501.61	CON__P02769	CON__P02769	2	9.4216e-117	373.08	83302000	12237000	4608300	3944900	11208000	9101900	2012500	5012700	3118200	0	0	0	10057000	4956600	766630	1845700	0	936930	0	0	916740	0	0	0	0	0	0	0	0	0	0	0	12578000
EYFTGTGIK	1014.5	MSMEG4248	MSMEG4248	2	0.020898	111.95	21409000	0	0	0	0	0	0	0	0	0	0	0	0	0	0	0	0	0	0	0	0	0	0	0	0	0	0	0	0	0	0	21409000	0
EYFVTHGYDTTLDDAAFAEAAALVQTR	2974.4	MSMEG2383	MSMEG2383	3	0.0062227	75.3	1482600	0	0	0	0	0	0	0	0	0	0	0	0	0	0	0	0	1482600	0	0	0	0	0	0	0	0	0	0	0	0	0	0	0
EYGADSITILEGLEAVR	1834.93	MSMEG0005	MSMEG0005	2	4.1166e-12	205.42	2672900	0	0	0	0	0	0	0	0	0	0	0	0	0	0	0	0	0	0	0	0	0	0	0	0	2672900	0	0	0	0	0	0	0
EYGIIDTVLQYR	1468.76	MSMEG4672	MSMEG4672	2	4.9121e-31	267.02	147970000	3625800	0	0	3664000	0	2513700	0	0	11190000	0	0	0	11423000	25691000	2201300	0	0	0	0	2487800	0	0	0	0	0	0	0	16545000	37868000	30760000	0	0
EYHWNTLLR	1230.61	MSMEG3347	MSMEG3347	2	0.0013059	148.52	4402600	0	2674300	0	0	0	1728400	0	0	0	0	0	0	0	0	0	0	0	0	0	0	0	0	0	0	0	0	0	0	0	0	0	0
EYLDETGGR	1038.46	MSMEG1603	MSMEG1603	2	0.053605	93.649	28752000	0	0	0	0	0	0	0	0	0	0	0	0	0	0	0	0	0	0	0	0	0	0	0	0	15386000	0	0	0	13367000	0	0	0
EYPQLGANYSVVHHTQLLNR	2338.18	MSMEG0690	MSMEG0690	3,4	0.057121	83.823	47108000	0	0	0	0	0	0	0	0	0	0	0	0	0	0	0	0	16390000	0	0	0	0	0	0	0	27374000	0	0	3344200	0	0	0	0
EYPVPFDVGWFR	1510.72	MSMEG4962	MSMEG4962	2	0.0078222	119.74	3989800	0	0	0	0	0	0	0	0	0	0	0	0	0	0	0	0	0	0	0	0	458150	0	0	0	3531600	0	0	0	0	0	0	0
EYQELMNTK	1154.53	CON__P13647	CON__P13647	2	0.00023752	144.65	0	0	0	0	0	0	0	0	0	0	0	0	0	0	0	0	0	0	0	0	0	0	0	0	0	0	0	0	0	0	0	0	0
EYQIYAQQDEPDEEFFADVHTLDR	2957.3	MSMEG0466	MSMEG0466	3	2.6201e-08	157.14	7450100	0	0	0	0	0	0	0	0	0	0	0	0	0	0	0	0	0	0	0	0	0	0	0	0	0	0	0	0	0	7450100	0	0
EYVAELAVTASAK	1350.7	MSMEG6385	MSMEG6385	2	0.16967	70.438	3657600	0	0	0	0	0	0	0	0	0	0	0	0	0	0	0	0	0	0	0	0	0	0	0	0	0	0	0	3657600	0	0	0	0
FAAAEAEAANAPVSNGSSR	1818.85	MSMEG3833	MSMEG3833	2,3	7.9363e-181	346.91	52493000	0	0	0	0	0	0	0	0	3079700	0	0	0	8576200	940870	0	0	0	0	0	0	0	0	0	0	0	0	0	0	5808100	0	0	34088000
FAADAEAETVAADR	1435.66	MSMEG3085	MSMEG3085	2,3	6.2948e-136	331.7	15327000000	0	0	0	0	0	0	2327300000	8160000	0	0	0	0	0	0	0	0	0	0	0	0	0	0	8622800000	0	0	0	0	0	0	0	4369200000	0
FAADAEAETVAADRIPDGK	1945.94	MSMEG3085	MSMEG3085	2,3	6.4443e-180	374.94	11107000000	0	0	0	0	0	0	1451100000	2556900	0	0	0	0	0	0	0	0	0	0	0	0	0	0	6127000000	0	0	0	0	0	0	0	3525900000	0
FAAFIDK	810.428	CON__P78386;CON__O43790;CON__Q14533;CON__Q61726	CON__O43790	2	0.033767	92.925	4803300	0	0	0	0	0	0	0	0	0	0	0	0	0	0	0	0	0	0	0	0	0	0	0	0	0	0	0	4803300	0	0	0	0
FAAGHAEAVFVSGPTPDVVAK	2069.06	MSMEG2045	MSMEG2045	3	0.00028769	135.09	14536000	0	0	0	0	0	0	0	0	0	0	0	0	0	0	0	0	3999200	0	0	0	0	0	0	0	3634100	0	0	0	0	6903000	0	0
FAAGHAEAVFVSGPTPDVVAKPVK	2393.27	MSMEG2045	MSMEG2045	3	4.0787e-09	169.51	2557000	0	0	0	0	0	0	0	0	0	0	0	0	0	0	0	0	0	0	0	0	0	0	0	0	2557000	0	0	0	0	0	0	0
FAAMVVLEQLSPDQR	1702.87	MSMEG1666	MSMEG1666	2,3	7.9473e-101	351.52	1683600000	0	0	0	304690000	0	0	0	0	0	0	0	493420000	0	0	0	0	0	0	0	527560000	0	0	0	0	0	0	0	357890000	0	0	0	0
FAANFAGER	981.467	MSMEG4474	MSMEG4474	2	7.9057e-06	175.91	497650000	0	0	0	0	0	0	0	0	0	0	0	0	0	0	0	0	0	0	0	0	0	0	0	358690000	0	0	0	0	0	0	0	138960000
FAAPGGDAELLGLYFADDGQHFESR	2682.24	MSMEG3123	MSMEG3123	3	9.5397e-23	209.85	111560000	3355700	0	0	3673500	0	0	0	0	0	0	0	0	0	0	0	0	0	0	0	0	0	0	0	0	20977000	1996700	0	4597600	29180000	34135000	13643000	0
FADVEALLEK	1133.6	MSMEG5419	MSMEG5419	2	0.0010512	143.5	20089000	0	0	0	0	0	0	0	0	0	0	0	0	7223500	11647000	0	0	0	0	0	1218400	0	0	0	0	0	0	0	0	0	0	0	0
FAEHEVVVPLVVISELEAK	2107.16	MSMEG5247	MSMEG5247	3	8.1743e-29	224.55	3606500	0	0	0	0	0	0	0	0	0	0	0	0	0	0	0	0	0	0	0	0	0	0	0	0	3606500	0	0	0	0	0	0	0
FAELSALETEVATLSER	1864.94	MSMEG3246	MSMEG3246	3	0.00040306	144.8	1592400	0	0	0	0	0	0	0	0	0	0	0	0	0	1436700	0	0	0	0	0	155660	0	0	0	0	0	0	0	0	0	0	0	0
FAEQLAEQGSSR	1321.63	MSMEG4674	MSMEG4674	2	2.0409e-21	230.06	58700000	0	0	0	0	0	0	0	0	18130000	0	5724500	0	16805000	0	0	3402600	0	0	0	2219500	0	5107300	0	0	0	1935200	0	0	0	0	5376400	0
FAGCPICNLHLR	1456.71	MSMEG2582	MSMEG2582	3	0.082942	90.108	0	0	0	0	0	0	0	0	0	0	0	0	0	0	0	0	0	0	0	0	0	0	0	0	0	0	0	0	0	0	0	0	0
FAGDSGDGMQLTGDR	1525.65	MSMEG4646	MSMEG4646	2	0.00014405	152.34	3192700	0	0	0	0	0	0	0	0	0	0	0	0	0	0	0	0	3192700	0	0	0	0	0	0	0	0	0	0	0	0	0	0	0
FAGFGASGR	868.419	MSMEG6471	MSMEG6471	2	0.042516	99.688	94381000	0	0	0	0	0	0	0	0	0	0	0	0	0	0	0	0	8571200	0	0	6077300	0	9702200	0	0	34857000	2420000	0	11728000	0	15670000	0	5355000
FAGGLHLAGFNTGVIDSR	1830.94	MSMEG0238	MSMEG0238	3	0.0014452	131.72	9469500	0	0	0	0	0	0	0	0	0	0	0	0	0	0	0	0	0	0	0	0	0	0	0	0	9469500	0	0	0	0	0	0	0
FAGHAISPEK	1055.54	MSMEG1011;MSMEG2291	MSMEG1011	2,3	3.4638e-07	182.64	297190000	877590	0	0	999390	0	1157500	528400	0	5628200	0	0	786710	0	0	0	2879100	106580000	0	0	5871900	22248000	10971000	3407900	0	58548000	0	0	17852000	29502000	25434000	3919300	0
FAGVAWPR	902.476	MSMEG2542	MSMEG2542	2	0.0097949	121.52	16589000	0	0	0	0	0	0	0	0	0	0	0	0	0	0	0	0	0	0	0	0	1480800	0	0	0	11231000	0	0	3878000	0	0	0	0
FAHAATLAIAEAPAR	1508.81	MSMEG6947	MSMEG6947	2,3	7.5949e-07	178.23	45649000	0	0	0	0	0	0	0	0	0	0	0	0	0	0	0	0	7116500	0	0	0	0	0	0	0	37710000	823380	0	0	0	0	0	0
FALNAANAR	946.498	MSMEG3640	MSMEG3640	2	0.0027843	143.01	6749300	0	0	0	0	0	0	0	0	6749300	0	0	0	0	0	0	0	0	0	0	0	0	0	0	0	0	0	0	0	0	0	0	0
FAPSSTVLFLGR	1293.71	MSMEG1568	MSMEG1568	2	4.0944e-07	187.85	101620000	0	0	0	0	0	0	0	0	0	0	0	0	0	0	0	0	0	0	0	0	5698600	11460000	0	0	18261000	0	0	18621000	23626000	23949000	0	0
FAPVMGSVVEAANK	1418.72	MSMEG5831	MSMEG5831	2	6.3434e-07	185.87	22732000	0	0	0	0	0	0	0	0	0	0	0	0	0	0	0	0	0	0	0	0	0	0	0	0	16704000	0	0	6028600	0	0	0	0
FAPYVGTSYQPGVVLSAK	1882.98	MSMEG2263	MSMEG2263	2	1.3798e-90	235.4	28408000	2549900	0	0	0	0	0	0	0	0	0	0	0	0	0	0	0	0	0	0	0	0	1934100	0	0	13838000	0	0	0	0	10086000	0	0
FASFIDK	826.423	CON__P35908;CON__P04259;CON__O95678;CON__P13647;CON__P02538;CON__P48668;CON__Q8VED5;CON__Q6IFZ6;CON__Q7Z794;CON__P19013;CON__Q9R0H5;CON__Q32MB2;CON__Q7RTS7	CON__P35908	1,2	0.00040185	182.13	327250000	13026000	2657100	3924100	0	7467300	9315700	10647000	7584800	0	0	34356000	16298000	19427000	7025400	7129600	54240000	0	0	0	4928200	11357000	6107100	6992700	18362000	13014000	19943000	0	0	0	46193000	7254100	0
FATATIALADAK	1191.65	MSMEG0290	MSMEG0290	2	0.00072858	151.26	0	0	0	0	0	0	0	0	0	0	0	0	0	0	0	0	0	0	0	0	0	0	0	0	0	0	0	0	0	0	0	0	0
FATLDHLTEGR	1258.63	MSMEG2045	MSMEG2045	2	8.2248e-05	113.69	2168600	0	0	0	0	0	0	0	0	0	0	0	0	0	0	0	0	0	0	0	0	0	0	0	0	0	0	0	2168600	0	0	0	0
FATLPYVVGEGR	1307.69	MSMEG5636	MSMEG5636	2	3.7749e-06	172.13	8709100	0	0	0	0	0	0	0	0	0	0	0	0	0	0	0	0	0	0	0	0	0	0	0	0	8709100	0	0	0	0	0	0	0
FATSDLNDLYR	1313.63	MSMEG1368	MSMEG1368	2	3.0069e-30	260.6	5085600000	0	0	354030000	0	6330200	0	0	0	10160000	0	2594200000	0	6637700	0	0	0	21171000	0	1690000000	0	3733900	0	0	0	0	0	383300000	0	0	0	0	15996000
FAVVIGTGLGGGEK	1303.71	MSMEG4327	MSMEG4327	2	2.3191e-40	267.21	473750000	0	0	0	0	0	7421400	0	0	0	0	0	0	0	0	0	0	4637200	0	0	2607800	0	0	5063000	0	0	11919000	0	85309000	61746000	119140000	89873000	86041000
FAVYIGPLGADTAATAR	1692.88	MSMEG4692	MSMEG4692	2	0.00051841	142.91	4312400	0	0	0	0	0	0	0	0	0	0	0	0	0	0	1952400	0	0	0	0	646040	0	1714000	0	0	0	0	0	0	0	0	0	0
FCCRPEATLLTLVAAPTGGGNAGTR	2589.28	MSMEG6202	MSMEG6202	3	3.0009e-08	159.98	54874000	0	0	0	0	0	0	0	0	0	0	0	0	0	0	0	0	30405000	0	0	0	3742200	7683500	0	0	0	0	0	13043000	0	0	0	0
FCDLPGVVQHFSIPASAFDESVFEDGLAFDGSSVR	3801.76	MSMEG4290	MSMEG4290	3	6.8937e-08	104.71	1121200	0	0	0	0	0	0	0	0	0	0	0	0	0	0	0	0	0	0	0	0	0	0	1121200	0	0	0	0	0	0	0	0	0
FCGAEGIENVTTASAFR	1828.84	MSMEG3479	MSMEG3479	2,3	4.4143e-57	298.93	74090000	4578100	0	0	0	0	0	0	0	25801000	0	0	0	17787000	11533000	3286100	5388300	1559200	0	0	1634500	0	0	0	0	0	2522700	0	0	0	0	0	0
FCSDVDFR	1044.43	MSMEG2542	MSMEG2542	2	0.011219	118.5	43492000	0	0	0	0	0	0	0	0	0	0	0	0	0	0	0	0	5346000	0	0	0	0	0	0	0	38146000	0	0	0	0	0	0	0
FCWNCGKPVGR	1379.62	MSMEG0786	MSMEG0786	3	0.012967	126.31	4933400	0	0	0	0	0	0	0	0	0	0	0	0	0	0	4933400	0	0	0	0	0	0	0	0	0	0	0	0	0	0	0	0	0
FDAIVPEDEQR	1317.62	MSMEG1049;MSMEG2329	MSMEG1049	2	0.0098483	113.38	43644000	0	0	0	0	0	0	0	0	0	0	0	0	0	0	0	0	0	0	0	0	0	0	0	0	18498000	0	0	0	25147000	0	0	0
FDARETSKDDSER	1554.69	MSMEG3085	MSMEG3085	2,3	8.4334e-06	181.67	6672000	0	0	0	0	0	0	0	0	0	0	0	0	0	0	0	0	0	0	0	0	0	0	0	0	0	0	0	0	0	0	6672000	0
FDDEQLFYLR	1344.63	MSMEG3123	MSMEG3123	2	3.1854e-52	288.17	77988000	0	0	0	0	0	4156100	0	0	0	0	0	0	0	0	0	0	1698900	0	0	0	0	0	0	0	20907000	0	0	0	9472700	41754000	0	0
FDDVLNYVPAR	1307.65	MSMEG4310	MSMEG4310	2	1.9553e-10	202.65	54446000	0	0	0	0	0	0	0	0	0	0	0	0	0	0	0	0	9860200	0	0	0	0	0	0	0	31473000	0	0	8024400	0	5088400	0	0
FDENAAVIIK	1118.6	MSMEG1465	MSMEG1465	2	4.6389e-16	221.5	66128000	0	0	0	0	0	0	0	0	0	0	0	0	30879000	16227000	0	0	10780000	0	0	0	2876300	0	0	0	0	5365800	0	0	0	0	0	0
FDGDVSELPDR	1248.56	MSMEG0369	MSMEG0369	2	0.0012314	136.96	15195000	0	0	0	0	0	0	0	0	0	0	0	0	0	0	0	0	0	0	0	0	0	0	0	0	0	0	0	9907700	0	0	5286900	0
FDGLAGNR	848.414	MSMEG4248	MSMEG4248	2	0.043698	96.253	5160100	0	0	0	0	0	0	0	0	0	0	0	0	0	0	0	0	0	0	0	0	0	0	0	0	0	0	0	0	0	0	5160100	0
FDGLVSAYHNPHCAR	1742.79	MSMEG6471	MSMEG6471	2,3,4	6.8464e-16	212.11	214070000	0	0	0	2068100	0	0	0	0	0	0	0	0	0	0	0	0	23234000	27593000	0	2410900	0	0	0	0	53460000	2343900	0	14667000	49992000	20087000	18219000	0
FDGTALYEHSDPR	1506.67	MSMEG4918	MSMEG4918	3	0.10478	83.081	4298300	0	0	0	0	0	0	0	0	0	0	0	0	0	0	4298300	0	0	0	0	0	0	0	0	0	0	0	0	0	0	0	0	0
FDLALGK	762.428	MSMEG0913;MSMEG1350	MSMEG0913	2	0.02326	104.45	8800600	0	0	0	0	0	0	0	0	0	0	0	0	0	0	0	0	0	0	0	1096500	0	0	6034800	1669400	0	0	0	0	0	0	0	0
FDLASTLAR	992.529	MSMEG3186;MSMEG6507	MSMEG3186	2	0.14533	72.607	1015400	0	0	0	0	0	0	0	0	0	0	0	0	0	0	0	0	1015400	0	0	0	0	0	0	0	0	0	0	0	0	0	0	0
FDSILGR	806.429	MSMEG3084	MSMEG3084	2	0.00016925	186.67	27407000	2424200	0	0	0	0	0	0	0	0	0	0	0	0	3839300	0	0	4396900	0	0	3911500	2002000	7737700	0	3095700	0	0	0	0	0	0	0	0
FDSVAGGLDADGLTNLADELASVAK	2448.2	MSMEG4939	MSMEG4939	2,3	3.4378e-23	222.16	9548700	0	0	0	0	0	0	0	0	0	0	0	0	0	0	0	0	3089100	188450	0	1019500	0	0	4276400	0	0	975200	0	0	0	0	0	0
[truncated: 5,638 more rows]

## Sheet: BCG
Sequence	Proteins	Protein Descriptions	Experiment	Charge	Mass	Score	Intensity
VATVSLPR	CON__P00761	>P00761 SWISS-PROT:P00761|TRYP_PIG Trypsin - Sus scrofa (Pig).	rv3457	2	841.502	147.34	3269400000
ASGAEIGRIPVDSIYSPVLK	BCGRv3457;rpoA_K03040	>BCGRv3457 rpoA {Mycobacterium tuberculosis};>rpoA_K03040	rv3457	3	2071.13	211.9	2356900000
TLLSSIPGAAVTSIRIDGVLHEFTTVPGVKEDVTEIILNLK	BCGRv3457;rpoA_K03040	>BCGRv3457 rpoA {Mycobacterium tuberculosis};>rpoA_K03040	rv3457	5	4345.41	68.741	2156700000
SLVVSSEEDEPVTMYLRK	BCGRv3457;rpoA_K03040	>BCGRv3457 rpoA {Mycobacterium tuberculosis};>rpoA_K03040	rv3457	3	2081.04	146.96	2069100000
TLVELFGLAR	BCGRv3457;rpoA_K03040	>BCGRv3457 rpoA {Mycobacterium tuberculosis};>rpoA_K03040	rv3457	2	1117.65	233.46	2031200000
TESDLLDIR	BCGRv3457;rpoA_K03040	>BCGRv3457 rpoA {Mycobacterium tuberculosis};>rpoA_K03040	rv3457	2	1060.54	205.36	1978300000
TAASPSPSRPQSSSNNSVPGAPNR	BCG0716;rpoB_K03043	>BCG0716 DNA-directed RNA polymerase (beta chain) rpoB (rpoB) [2.7.7.6] {Mycobacterium bovis BCG str. Pasteur 1173P2};>rpoB_K03043	rv3457	3	2365.14	189.34	1776000000
SQFVIEPLEPGFGYTLGNSLRR	BCGRv3457;rpoA_K03040	>BCGRv3457 rpoA {Mycobacterium tuberculosis};>rpoA_K03040	rv3457	3	2479.29	140.28	1699300000
ILPVEDMPFLADGTPVDIILNTHGVPR	BCG0716;rpoB_K03043	>BCG0716 DNA-directed RNA polymerase (beta chain) rpoB (rpoB) [2.7.7.6] {Mycobacterium bovis BCG str. Pasteur 1173P2};>rpoB_K03043	rv3457	3	2928.54	159.26	1621500000
SYNCLKR	BCGRv3457;rpoA_K03040	>BCGRv3457 rpoA {Mycobacterium tuberculosis};>rpoA_K03040	rv3457	3	939.46	74.415	1601800000
GYVPAVQNR	BCGRv3457;rpoA_K03040	>BCGRv3457 rpoA {Mycobacterium tuberculosis};>rpoA_K03040	rv3457	2	1002.52	119.27	1544000000
LIPAGTGINR	BCG0717;rpoC_K03046	>BCG0717 DNA-directed RNA polymerase (beta chain) rpoC (rpoC) [2.7.7.6] {Mycobacterium bovis BCG str. Pasteur 1173P2};>rpoC_K03046	rv3457	2	1010.59	193.38	1528700000
VVAEGGEPAAGRPVLMGITK	BCG0717;rpoC_K03046	>BCG0717 DNA-directed RNA polymerase (beta chain) rpoC (rpoC) [2.7.7.6] {Mycobacterium bovis BCG str. Pasteur 1173P2};>rpoC_K03046	rv3457	3	1951.06	94.487	1523300000
LGIQAFEPMLVEGK	BCG0717;rpoC_K03046	>BCG0717 DNA-directed RNA polymerase (beta chain) rpoC (rpoC) [2.7.7.6] {Mycobacterium bovis BCG str. Pasteur 1173P2};>rpoC_K03046	rv3457	2	1530.81	220.53	1512500000
VLTDAAINCR	BCG0717;rpoC_K03046	>BCG0717 DNA-directed RNA polymerase (beta chain) rpoC (rpoC) [2.7.7.6] {Mycobacterium bovis BCG str. Pasteur 1173P2};>rpoC_K03046	rv3457	2	1131.57	182.39	1450000000
TLLSSIPGAAVTSIR	BCGRv3457;rpoA_K03040	>BCGRv3457 rpoA {Mycobacterium tuberculosis};>rpoA_K03040	rv3457	2	1484.86	301.93	1367700000
LVDLNHAQNIK	BCG0717;rpoC_K03046	>BCG0717 DNA-directed RNA polymerase (beta chain) rpoC (rpoC) [2.7.7.6] {Mycobacterium bovis BCG str. Pasteur 1173P2};>rpoC_K03046	rv3457	3	1263.69	120.99	1339000000
VLSDGDHVEVGQQLMEGSADPHEVLR	BCG0717;rpoC_K03046	>BCG0717 DNA-directed RNA polymerase (beta chain) rpoC (rpoC) [2.7.7.6] {Mycobacterium bovis BCG str. Pasteur 1173P2};>rpoC_K03046	rv3457	4	2816.34	154.75	1316500000
LGEHNIDVLEGNEQFINAAK	CON__P00761	>P00761 SWISS-PROT:P00761|TRYP_PIG Trypsin - Sus scrofa (Pig).	rv3457	3	2210.1	268.12	1287800000
DTSLKVPHGESGK	BCG0716;rpoB_K03043	>BCG0716 DNA-directed RNA polymerase (beta chain) rpoB (rpoB) [2.7.7.6] {Mycobacterium bovis BCG str. Pasteur 1173P2};>rpoB_K03043	rv3457	3	1353.69	164.04	1281600000
FGEMECWAMQAYGAAYTLQELLTIK	BCG0716;rpoB_K03043	>BCG0716 DNA-directed RNA polymerase (beta chain) rpoB (rpoB) [2.7.7.6] {Mycobacterium bovis BCG str. Pasteur 1173P2};>rpoB_K03043	rv3457	3	2923.36	186.01	1281500000
LGAEEITR	BCG0716;rpoB_K03043	>BCG0716 DNA-directed RNA polymerase (beta chain) rpoB (rpoB) [2.7.7.6] {Mycobacterium bovis BCG str. Pasteur 1173P2};>rpoB_K03043	rv3457	2	887.471	178.08	1279400000
NIAVQPTEEAR	BCG0717;rpoC_K03046	>BCG0717 DNA-directed RNA polymerase (beta chain) rpoC (rpoC) [2.7.7.6] {Mycobacterium bovis BCG str. Pasteur 1173P2};>rpoC_K03046	rv3457	2	1226.63	242.59	1271800000
TFHQGGVGEDITGGLPR	BCG0717;rpoC_K03046	>BCG0717 DNA-directed RNA polymerase (beta chain) rpoC (rpoC) [2.7.7.6] {Mycobacterium bovis BCG str. Pasteur 1173P2};>rpoC_K03046	rv3457	3	1739.86	176.4	1219900000
EGVHTVGELVAR	BCGRv3457;rpoA_K03040	>BCGRv3457 rpoA {Mycobacterium tuberculosis};>rpoA_K03040	rv3457	3	1265.67	79.201	1213400000
SYNCLKR	BCGRv3457;rpoA_K03040	>BCGRv3457 rpoA {Mycobacterium tuberculosis};>rpoA_K03040	rv3457	2	939.46	178.08	1211900000
SEAPLVGTGMELR	BCG0716;rpoB_K03043	>BCG0716 DNA-directed RNA polymerase (beta chain) rpoB (rpoB) [2.7.7.6] {Mycobacterium bovis BCG str. Pasteur 1173P2};>rpoB_K03043	rv3457	2	1358.69	247.3	1204500000
DVHPSHYGR	BCG0716;rpoB_K03043	>BCG0716 DNA-directed RNA polymerase (beta chain) rpoB (rpoB) [2.7.7.6] {Mycobacterium bovis BCG str. Pasteur 1173P2};>rpoB_K03043	rv3457	3	1066.49	105.57	1176200000
MLISQRPTLSEDVLTDNR	BCGRv3457;rpoA_K03040	>BCGRv3457 rpoA {Mycobacterium tuberculosis};>rpoA_K03040	rv3457	3	2087.07	216	1132000000
TVGELIQNQIR	BCG0716;rpoB_K03043	>BCG0716 DNA-directed RNA polymerase (beta chain) rpoB (rpoB) [2.7.7.6] {Mycobacterium bovis BCG str. Pasteur 1173P2};>rpoB_K03043	rv3457	2	1269.7	283.82	1124500000
IPVDSIYSPVLK	BCGRv3457;rpoA_K03040	>BCGRv3457 rpoA {Mycobacterium tuberculosis};>rpoA_K03040	rv3457	2	1329.75	208.33	1118100000
VTPKGETELTPEER	BCG0716;rpoB_K03043	>BCG0716 DNA-directed RNA polymerase (beta chain) rpoB (rpoB) [2.7.7.6] {Mycobacterium bovis BCG str. Pasteur 1173P2};>rpoB_K03043	rv3457	3	1584.8	98.407	1093400000
VVVSQLVR	BCG0716;rpoB_K03043	>BCG0716 DNA-directed RNA polymerase (beta chain) rpoB (rpoB) [2.7.7.6] {Mycobacterium bovis BCG str. Pasteur 1173P2};>rpoB_K03043	rv3457	2	898.56	178.3	1081400000
SNHGTCANQCPIVDAGDRVEAGQVIADGPCTDDGEMALGK	BCG0716;rpoB_K03043	>BCG0716 DNA-directed RNA polymerase (beta chain) rpoB (rpoB) [2.7.7.6] {Mycobacterium bovis BCG str. Pasteur 1173P2};>rpoB_K03043	rv3457	4	4184.83	89.652	1063500000
LIDLGAPEIIVNNEKR	BCG0717;rpoC_K03046	>BCG0717 DNA-directed RNA polymerase (beta chain) rpoC (rpoC) [2.7.7.6] {Mycobacterium bovis BCG str. Pasteur 1173P2};>rpoC_K03046	rv3457	3	1793	133.15	1037300000
EGVHTVGELVAR	BCGRv3457;rpoA_K03040	>BCGRv3457 rpoA {Mycobacterium tuberculosis};>rpoA_K03040	rv3457	2	1265.67	175.15	1015700000
KISDGDKLAGR	BCG0716;rpoB_K03043	>BCG0716 DNA-directed RNA polymerase (beta chain) rpoB (rpoB) [2.7.7.6] {Mycobacterium bovis BCG str. Pasteur 1173P2};>rpoB_K03043	rv3457	3	1158.64	126.71	1009800000
VFSREDEDELPAGVNELVR	BCG0716;rpoB_K03043	>BCG0716 DNA-directed RNA polymerase (beta chain) rpoB (rpoB) [2.7.7.6] {Mycobacterium bovis BCG str. Pasteur 1173P2};>rpoB_K03043	rv3457	3	2173.07	139.49	1009800000
GRGYVPAVQNR	BCGRv3457;rpoA_K03040	>BCGRv3457 rpoA {Mycobacterium tuberculosis};>rpoA_K03040	rv3457	3	1215.65	94.297	1004400000
TDFDKLILDVETK	BCGRv3457;rpoA_K03040	>BCGRv3457 rpoA {Mycobacterium tuberculosis};>rpoA_K03040	rv3457	3	1535.81	209.19	978370000
ELNVEAEGIEIGPSPAEADHIASFALPIDDLDLTVR	BCGRv3457;rpoA_K03040	>BCGRv3457 rpoA {Mycobacterium tuberculosis};>rpoA_K03040	rv3457	3	3815.91	271.97	959820000
QAVPLVR	BCG0716;rpoB_K03043	>BCG0716 DNA-directed RNA polymerase (beta chain) rpoB (rpoB) [2.7.7.6] {Mycobacterium bovis BCG str. Pasteur 1173P2};>rpoB_K03043	rv3457	2	781.481	71.949	958830000
VVDGVVSDEIVYLTADEEDRHVVAQANSPIDADGRFVEPR	BCG0716;rpoB_K03043	>BCG0716 DNA-directed RNA polymerase (beta chain) rpoB (rpoB) [2.7.7.6] {Mycobacterium bovis BCG str. Pasteur 1173P2};>rpoB_K03043	rv3457	5	4381.15	43.04	931780000
EGLTVLEYFINTHGAR	BCG0717;rpoC_K03046	>BCG0717 DNA-directed RNA polymerase (beta chain) rpoC (rpoC) [2.7.7.6] {Mycobacterium bovis BCG str. Pasteur 1173P2};>rpoC_K03046	rv3457	3	1818.93	151.7	867230000
ALMGANMQR	BCG0716;rpoB_K03043	>BCG0716 DNA-directed RNA polymerase (beta chain) rpoB (rpoB) [2.7.7.6] {Mycobacterium bovis BCG str. Pasteur 1173P2};>rpoB_K03043	rv3457	2	990.474	261.17	865500000
LHEGQTTMTVPGGVEVPVETDDIDHFGNRR	BCG0716;rpoB_K03043	>BCG0716 DNA-directed RNA polymerase (beta chain) rpoB (rpoB) [2.7.7.6] {Mycobacterium bovis BCG str. Pasteur 1173P2};>rpoB_K03043	rv3457	5	3305.57	57.432	852490000
TAASPSPSRPQSSSNNSVPGAPNRVSFAK	BCG0716;rpoB_K03043	>BCG0716 DNA-directed RNA polymerase (beta chain) rpoB (rpoB) [2.7.7.6] {Mycobacterium bovis BCG str. Pasteur 1173P2};>rpoB_K03043	rv3457	4	2897.44	64.589	846740000
TLLSSIPGAAVTSIRIDGVLHEFTTVPGVKEDVTEIILNLK	BCGRv3457;rpoA_K03040	>BCGRv3457 rpoA {Mycobacterium tuberculosis};>rpoA_K03040	rv3457	4	4345.41	67.553	846500000
TLGTDAVDEAGNVIVER	BCG0717;rpoC_K03046	>BCG0717 DNA-directed RNA polymerase (beta chain) rpoC (rpoC) [2.7.7.6] {Mycobacterium bovis BCG str. Pasteur 1173P2};>rpoC_K03046	rv3457	2	1757.88	360.49	846090000
APDGTLIRDPYIETSAYAR	BCG0717;rpoC_K03046	>BCG0717 DNA-directed RNA polymerase (beta chain) rpoC (rpoC) [2.7.7.6] {Mycobacterium bovis BCG str. Pasteur 1173P2};>rpoC_K03046	rv3457	3	2108.05	194.58	831600000
LSALGPGGLSR	BCG0716;rpoB_K03043	>BCG0716 DNA-directed RNA polymerase (beta chain) rpoB (rpoB) [2.7.7.6] {Mycobacterium bovis BCG str. Pasteur 1173P2};>rpoB_K03043	rv3457	2	1026.58	215.06	827090000
EGSNIIGR	BCG0050c	>BCG0050c Conserved hypothetical protein TB39.8 (TB39.8) {Mycobacterium bovis BCG str. Pasteur 1173P2}	rv3457	2	844.44	143.61	813020000
SLVVSSEEDEPVTMYLR	BCGRv3457;rpoA_K03040	>BCGRv3457 rpoA {Mycobacterium tuberculosis};>rpoA_K03040	rv3457	2	1952.94	338.14	811250000
STLEKDNTVGTDEALLDIYRK	BCG0716;rpoB_K03043	>BCG0716 DNA-directed RNA polymerase (beta chain) rpoB (rpoB) [2.7.7.6] {Mycobacterium bovis BCG str. Pasteur 1173P2};>rpoB_K03043	rv3457	4	2380.21	88.19	811250000
KAGEVEYVPSSEVDYMDVSPR	BCG0716;rpoB_K03043	>BCG0716 DNA-directed RNA polymerase (beta chain) rpoB (rpoB) [2.7.7.6] {Mycobacterium bovis BCG str. Pasteur 1173P2};>rpoB_K03043	rv3457	3	2356.09	174.78	807180000
LSSPATLNSR	CON__P00761	>P00761 SWISS-PROT:P00761|TRYP_PIG Trypsin - Sus scrofa (Pig).	rv3457	2	1044.56	111.46	804970000
HEEGSYVPSGPPGPPEQRPAYPDQGGYDQGYQQGATTYGR	BCG0050c	>BCG0050c Conserved hypothetical protein TB39.8 (TB39.8) {Mycobacterium bovis BCG str. Pasteur 1173P2}	rv3457	4	4292.91	199.31	798880000
VDATRVEQR	BCGRv3457;rpoA_K03040	>BCGRv3457 rpoA {Mycobacterium tuberculosis};>rpoA_K03040	rv3457	3	1072.56	71.692	794820000
GKAPIADVTGR	BCG0717;rpoC_K03046	>BCG0717 DNA-directed RNA polymerase (beta chain) rpoC (rpoC) [2.7.7.6] {Mycobacterium bovis BCG str. Pasteur 1173P2};>rpoC_K03046	rv3457	2	1083.6	143.5	789910000
QMVSVATAMIPFLEHDDANR	BCG0716;rpoB_K03043	>BCG0716 DNA-directed RNA polymerase (beta chain) rpoB (rpoB) [2.7.7.6] {Mycobacterium bovis BCG str. Pasteur 1173P2};>rpoB_K03043	rv3457	3	2244.07	147.1	784880000
LGHSEIIVR	BCG0050c	>BCG0050c Conserved hypothetical protein TB39.8 (TB39.8) {Mycobacterium bovis BCG str. Pasteur 1173P2}	rv3457	3	1022.59	105.57	778010000
LREPLEVPGLLDVQTDSFEWLIGSPR	BCG0716;rpoB_K03043	>BCG0716 DNA-directed RNA polymerase (beta chain) rpoB (rpoB) [2.7.7.6] {Mycobacterium bovis BCG str. Pasteur 1173P2};>rpoB_K03043	rv3457	3	2965.55	245.66	777030000
GYPDQGQGGYPPPYEQRPPVSPGPAAGYGAPGYDQGYR	BCG0050c	>BCG0050c Conserved hypothetical protein TB39.8 (TB39.8) {Mycobacterium bovis BCG str. Pasteur 1173P2}	rv3457	3	3965.8	200.48	775990000
IDGVLHEFTTVPGVKEDVTEIILNLK	BCGRv3457;rpoA_K03040	>BCGRv3457 rpoA {Mycobacterium tuberculosis};>rpoA_K03040	rv3457	4	2878.57	117.37	749180000
VNPFGFIETPYRK	BCG0716;rpoB_K03043	>BCG0716 DNA-directed RNA polymerase (beta chain) rpoB (rpoB) [2.7.7.6] {Mycobacterium bovis BCG str. Pasteur 1173P2};>rpoB_K03043	rv3457	3	1566.82	131.83	737120000
ALGWTSEQIVER	BCG0716;rpoB_K03043	>BCG0716 DNA-directed RNA polymerase (beta chain) rpoB (rpoB) [2.7.7.6] {Mycobacterium bovis BCG str. Pasteur 1173P2};>rpoB_K03043	rv3457	2	1387.71	240.21	704550000
GRPVTGPGNRPLK	BCG0717;rpoC_K03046	>BCG0717 DNA-directed RNA polymerase (beta chain) rpoC (rpoC) [2.7.7.6] {Mycobacterium bovis BCG str. Pasteur 1173P2};>rpoC_K03046	rv3457	3	1347.77	201.46	693770000
VTYKVDATRVEQR	BCGRv3457;rpoA_K03040	>BCGRv3457 rpoA {Mycobacterium tuberculosis};>rpoA_K03040	rv3457	4	1563.84	61.435	678620000
HPGQGDYPEQIGYPDQGGYPEQR	BCG0050c	>BCG0050c Conserved hypothetical protein TB39.8 (TB39.8) {Mycobacterium bovis BCG str. Pasteur 1173P2}	rv3457	3	2587.14	235.4	677420000
STGPYSMITQQPLGGK	BCG0716;rpoB_K03043	>BCG0716 DNA-directed RNA polymerase (beta chain) rpoB (rpoB) [2.7.7.6] {Mycobacterium bovis BCG str. Pasteur 1173P2};>rpoB_K03043	rv3457	2	1663.82	214.47	670010000
ILMLSSNNILSPASGRPLAMPR	BCG0717;rpoC_K03046	>BCG0717 DNA-directed RNA polymerase (beta chain) rpoC (rpoC) [2.7.7.6] {Mycobacterium bovis BCG str. Pasteur 1173P2};>rpoC_K03046	rv3457	3	2337.27	218.63	664590000
GRGYVPAVQNR	BCGRv3457;rpoA_K03040	>BCGRv3457 rpoA {Mycobacterium tuberculosis};>rpoA_K03040	rv3457	2	1215.65	177.78	658030000
IITHPNFNGNTLDNDIMLIK	CON__P00761	>P00761 SWISS-PROT:P00761|TRYP_PIG Trypsin - Sus scrofa (Pig).	rv3457	3	2282.17	235.88	657420000
NLLVAIMPWEGHNYEDAIILSNR	BCG0716;rpoB_K03043	>BCG0716 DNA-directed RNA polymerase (beta chain) rpoB (rpoB) [2.7.7.6] {Mycobacterium bovis BCG str. Pasteur 1173P2};>rpoB_K03043	rv3457	3	2667.35	166.77	653450000
VQELFEAR	BCG0717;rpoC_K03046	>BCG0717 DNA-directed RNA polymerase (beta chain) rpoC (rpoC) [2.7.7.6] {Mycobacterium bovis BCG str. Pasteur 1173P2};>rpoC_K03046	rv3457	2	990.513	236.21	647190000
TESDLLDIRNFGQK	BCGRv3457;rpoA_K03040	>BCGRv3457 rpoA {Mycobacterium tuberculosis};>rpoA_K03040	rv3457	3	1634.83	150.46	639420000
TADSGYLTR	BCG0717;rpoC_K03046	>BCG0717 DNA-directed RNA polymerase (beta chain) rpoC (rpoC) [2.7.7.6] {Mycobacterium bovis BCG str. Pasteur 1173P2};>rpoC_K03046	rv3457	2	982.472	215.88	638470000
AQKLEADLAELEAEGAK	BCG0717;rpoC_K03046	>BCG0717 DNA-directed RNA polymerase (beta chain) rpoC (rpoC) [2.7.7.6] {Mycobacterium bovis BCG str. Pasteur 1173P2};>rpoC_K03046	rv3457	3	1784.92	182.02	606740000
VVDGVVSDEIVYLTADEEDRHVVAQANSPIDADGR	BCG0716;rpoB_K03043	>BCG0716 DNA-directed RNA polymerase (beta chain) rpoB (rpoB) [2.7.7.6] {Mycobacterium bovis BCG str. Pasteur 1173P2};>rpoB_K03043	rv3457	4	3752.81	61.436	588280000
EATDEVGQALREHYPDDNPIITIVDSGATGNFTQTR	BCG0717;rpoC_K03046	>BCG0717 DNA-directed RNA polymerase (beta chain) rpoC (rpoC) [2.7.7.6] {Mycobacterium bovis BCG str. Pasteur 1173P2};>rpoC_K03046	rv3457	4	3929.87	88.413	580230000
YARPQEDPR	BCG0050c	>BCG0050c Conserved hypothetical protein TB39.8 (TB39.8) {Mycobacterium bovis BCG str. Pasteur 1173P2}	rv3457	3	1130.55	99.139	573780000
VTYKVDATR	BCGRv3457;rpoA_K03040	>BCGRv3457 rpoA {Mycobacterium tuberculosis};>rpoA_K03040	rv3457	3	1051.57	77.732	573350000
VTYKVDATRVEQR	BCGRv3457;rpoA_K03040	>BCGRv3457 rpoA {Mycobacterium tuberculosis};>rpoA_K03040	rv3457	3	1563.84	138.76	569040000
GKAPIADVTGR	BCG0717;rpoC_K03046	>BCG0717 DNA-directed RNA polymerase (beta chain) rpoC (rpoC) [2.7.7.6] {Mycobacterium bovis BCG str. Pasteur 1173P2};>rpoC_K03046	rv3457	3	1083.6	93.096	560170000
SVIVVGPQLK	BCG0717;rpoC_K03046	>BCG0717 DNA-directed RNA polymerase (beta chain) rpoC (rpoC) [2.7.7.6] {Mycobacterium bovis BCG str. Pasteur 1173P2};>rpoC_K03046	rv3457	2	1038.64	159.79	557160000
KGLADTALR	BCG0717;rpoC_K03046	>BCG0717 DNA-directed RNA polymerase (beta chain) rpoC (rpoC) [2.7.7.6] {Mycobacterium bovis BCG str. Pasteur 1173P2};>rpoC_K03046	rv3457	2	943.545	156.35	550780000
LHEGQTTMTVPGGVEVPVETDDIDHFGNRR	BCG0716;rpoB_K03043	>BCG0716 DNA-directed RNA polymerase (beta chain) rpoB (rpoB) [2.7.7.6] {Mycobacterium bovis BCG str. Pasteur 1173P2};>rpoB_K03043	rv3457	4	3305.57	103.03	547250000
STLEKDNTVGTDEALLDIYRK	BCG0716;rpoB_K03043	>BCG0716 DNA-directed RNA polymerase (beta chain) rpoB (rpoB) [2.7.7.6] {Mycobacterium bovis BCG str. Pasteur 1173P2};>rpoB_K03043	rv3457	3	2380.21	281.67	538500000
LGYLLDLAPKDLEK	BCG0717;rpoC_K03046	>BCG0717 DNA-directed RNA polymerase (beta chain) rpoC (rpoC) [2.7.7.6] {Mycobacterium bovis BCG str. Pasteur 1173P2};>rpoC_K03046	rv3457	3	1586.89	181.68	524840000
QLIVDENLYR	BCG0717;rpoC_K03046	>BCG0717 DNA-directed RNA polymerase (beta chain) rpoC (rpoC) [2.7.7.6] {Mycobacterium bovis BCG str. Pasteur 1173P2};>rpoC_K03046	rv3457	2	1261.67	200.6	523690000
VYEAIVKGENIPEPGIPESFK	BCG0716;rpoB_K03043	>BCG0716 DNA-directed RNA polymerase (beta chain) rpoB (rpoB) [2.7.7.6] {Mycobacterium bovis BCG str. Pasteur 1173P2};>rpoB_K03043	rv3457	3	2315.2	233.14	514610000
FGFSEIMR	BCG0716;rpoB_K03043	>BCG0716 DNA-directed RNA polymerase (beta chain) rpoB (rpoB) [2.7.7.6] {Mycobacterium bovis BCG str. Pasteur 1173P2};>rpoB_K03043	rv3457	2	985.469	176.29	509070000
SGVTVSMADVLVPPR	BCG0717;rpoC_K03046	>BCG0717 DNA-directed RNA polymerase (beta chain) rpoC (rpoC) [2.7.7.6] {Mycobacterium bovis BCG str. Pasteur 1173P2};>rpoC_K03046	rv3457	2	1526.81	220.53	508330000
VQAAIINDLAERYPMIVVAQTVDKLK	BCG0717;rpoC_K03046	>BCG0717 DNA-directed RNA polymerase (beta chain) rpoC (rpoC) [2.7.7.6] {Mycobacterium bovis BCG str. Pasteur 1173P2};>rpoC_K03046	rv3457	4	2897.6	57.484	500550000
ISDGDKLAGR	BCG0716;rpoB_K03043	>BCG0716 DNA-directed RNA polymerase (beta chain) rpoB (rpoB) [2.7.7.6] {Mycobacterium bovis BCG str. Pasteur 1173P2};>rpoB_K03043	rv3457	3	1030.54	102.07	498590000
SGEPFPYPVTVGYMYIMK	BCG0716;rpoB_K03043	>BCG0716 DNA-directed RNA polymerase (beta chain) rpoB (rpoB) [2.7.7.6] {Mycobacterium bovis BCG str. Pasteur 1173P2};>rpoB_K03043	rv3457	2	2077.99	307.87	497010000
MLDVNFFDELR	BCG0717;rpoC_K03046	>BCG0717 DNA-directed RNA polymerase (beta chain) rpoC (rpoC) [2.7.7.6] {Mycobacterium bovis BCG str. Pasteur 1173P2};>rpoC_K03046	rv3457	2	1397.66	251.43	488990000
GVPDWAAR	BCG0716;rpoB_K03043	>BCG0716 DNA-directed RNA polymerase (beta chain) rpoB (rpoB) [2.7.7.6] {Mycobacterium bovis BCG str. Pasteur 1173P2};>rpoB_K03043	rv3457	2	870.435	139.31	487470000
LVDLNHAQNIK	BCG0717;rpoC_K03046	>BCG0717 DNA-directed RNA polymerase (beta chain) rpoC (rpoC) [2.7.7.6] {Mycobacterium bovis BCG str. Pasteur 1173P2};>rpoC_K03046	rv3457	2	1263.69	236.77	486880000
SQTVFMGDFPMMTEK	BCG0716;rpoB_K03043	>BCG0716 DNA-directed RNA polymerase (beta chain) rpoB (rpoB) [2.7.7.6] {Mycobacterium bovis BCG str. Pasteur 1173P2};>rpoB_K03043	rv3457	2	1747.76	337.85	479420000
VDATRVEQR	BCGRv3457;rpoA_K03040	>BCGRv3457 rpoA {Mycobacterium tuberculosis};>rpoA_K03040	rv3457	2	1072.56	109.11	474410000
LHEGQTTMTVPGGVEVPVETDDIDHFGNR	BCG0716;rpoB_K03043	>BCG0716 DNA-directed RNA polymerase (beta chain) rpoB (rpoB) [2.7.7.6] {Mycobacterium bovis BCG str. Pasteur 1173P2};>rpoB_K03043	rv3457	4	3149.47	119.41	461330000
LPDTGVSR	BCG0050c	>BCG0050c Conserved hypothetical protein TB39.8 (TB39.8) {Mycobacterium bovis BCG str. Pasteur 1173P2}	rv3457	2	843.445	166.05	459970000
GLVTNPK	BCG0717;rpoC_K03046	>BCG0717 DNA-directed RNA polymerase (beta chain) rpoC (rpoC) [2.7.7.6] {Mycobacterium bovis BCG str. Pasteur 1173P2};>rpoC_K03046	rv3457	2	727.423	122.15	459510000
QINDYYNQLGEGILEYVGPLVEPGLQEKPLSIALR	BCG1451;rpoZ_K03060	>BCG1451 Probable dna-directed RNA polymerase (omega chain) rpoZ (rpoZ) [2.7.7.6] {Mycobacterium bovis BCG str. Pasteur 1173P2};>rpoZ_K03060	rv3457	3	3928.06	210.22	458430000
IGLATAEDIR	BCG0717;rpoC_K03046	>BCG0717 DNA-directed RNA polymerase (beta chain) rpoC (rpoC) [2.7.7.6] {Mycobacterium bovis BCG str. Pasteur 1173P2};>rpoC_K03046	rv3457	2	1057.58	158.76	456630000
SIDEVKIK	BCGRv3457;rpoA_K03040	>BCGRv3457 rpoA {Mycobacterium tuberculosis};>rpoA_K03040	rv3457	2	930.539	178.3	455170000
EIHADLLEHTEGE	BCG1451;rpoZ_K03060	>BCG1451 Probable dna-directed RNA polymerase (omega chain) rpoZ (rpoZ) [2.7.7.6] {Mycobacterium bovis BCG str. Pasteur 1173P2};>rpoZ_K03060	rv3457	3	1491.68	155.11	452540000
IFGPTRDWECYCGK	BCG0717;rpoC_K03046	>BCG0717 DNA-directed RNA polymerase (beta chain) rpoC (rpoC) [2.7.7.6] {Mycobacterium bovis BCG str. Pasteur 1173P2};>rpoC_K03046	rv3457	3	1787.78	171.92	450200000
VLSDGDHVEVGQQLMEGSADPHEVLR	BCG0717;rpoC_K03046	>BCG0717 DNA-directed RNA polymerase (beta chain) rpoC (rpoC) [2.7.7.6] {Mycobacterium bovis BCG str. Pasteur 1173P2};>rpoC_K03046	rv3457	3	2816.34	298.76	449810000
LPDTGVSRR	BCG0050c	>BCG0050c Conserved hypothetical protein TB39.8 (TB39.8) {Mycobacterium bovis BCG str. Pasteur 1173P2}	rv3457	2	999.546	140.09	446480000
ILPVEDMPFLADGTPVDIILNTHGVPRR	BCG0716;rpoB_K03043	>BCG0716 DNA-directed RNA polymerase (beta chain) rpoB (rpoB) [2.7.7.6] {Mycobacterium bovis BCG str. Pasteur 1173P2};>rpoB_K03043	rv3457	4	3084.64	100.53	446070000
TLKPEKDGLFCEK	BCG0717;rpoC_K03046	>BCG0717 DNA-directed RNA polymerase (beta chain) rpoC (rpoC) [2.7.7.6] {Mycobacterium bovis BCG str. Pasteur 1173P2};>rpoC_K03046	rv3457	4	1563.8	90.913	443140000
RKAGEVEYVPSSEVDYMDVSPR	BCG0716;rpoB_K03043	>BCG0716 DNA-directed RNA polymerase (beta chain) rpoB (rpoB) [2.7.7.6] {Mycobacterium bovis BCG str. Pasteur 1173P2};>rpoB_K03043	rv3457	4	2512.19	124.46	442890000
GIICER	BCG0717;rpoC_K03046	>BCG0717 DNA-directed RNA polymerase (beta chain) rpoC (rpoC) [2.7.7.6] {Mycobacterium bovis BCG str. Pasteur 1173P2};>rpoC_K03046	rv3457	2	746.375	74.417	427670000
QRPQVWDVLEEVIAEHPVLLNR	BCG0717;rpoC_K03046	>BCG0717 DNA-directed RNA polymerase (beta chain) rpoC (rpoC) [2.7.7.6] {Mycobacterium bovis BCG str. Pasteur 1173P2};>rpoC_K03046	rv3457	4	2639.42	254.56	427400000
FATSDLNDLYRR	BCG0717;rpoC_K03046	>BCG0717 DNA-directed RNA polymerase (beta chain) rpoC (rpoC) [2.7.7.6] {Mycobacterium bovis BCG str. Pasteur 1173P2};>rpoC_K03046	rv3457	3	1469.73	123.75	421720000
LHQCGLPK	BCG0717;rpoC_K03046	>BCG0717 DNA-directed RNA polymerase (beta chain) rpoC (rpoC) [2.7.7.6] {Mycobacterium bovis BCG str. Pasteur 1173P2};>rpoC_K03046	rv3457	3	951.496	104.45	419230000
LIENFDIDAEAESLRDVIR	BCG0717;rpoC_K03046	>BCG0717 DNA-directed RNA polymerase (beta chain) rpoC (rpoC) [2.7.7.6] {Mycobacterium bovis BCG str. Pasteur 1173P2};>rpoC_K03046	rv3457	3	2217.13	173.36	417190000
LGLHVGEPITSSTLTEEDVVATIEYLVR	BCG0716;rpoB_K03043	>BCG0716 DNA-directed RNA polymerase (beta chain) rpoB (rpoB) [2.7.7.6] {Mycobacterium bovis BCG str. Pasteur 1173P2};>rpoB_K03043	rv3457	3	3040.6	178.32	414010000
SIDEVKIK	BCGRv3457;rpoA_K03040	>BCGRv3457 rpoA {Mycobacterium tuberculosis};>rpoA_K03040	rv3457	3	930.539	132.57	412500000
FATSDLNDLYR	BCG0717;rpoC_K03046	>BCG0717 DNA-directed RNA polymerase (beta chain) rpoC (rpoC) [2.7.7.6] {Mycobacterium bovis BCG str. Pasteur 1173P2};>rpoC_K03046	rv3457	2	1313.63	303.26	409570000
LRPGEPPTK	BCG0716;rpoB_K03043	>BCG0716 DNA-directed RNA polymerase (beta chain) rpoB (rpoB) [2.7.7.6] {Mycobacterium bovis BCG str. Pasteur 1173P2};>rpoB_K03043	rv3457	3	993.561	144.12	401610000
ELDRLEDIWSTFTK	BCG0717;rpoC_K03046	>BCG0717 DNA-directed RNA polymerase (beta chain) rpoC (rpoC) [2.7.7.6] {Mycobacterium bovis BCG str. Pasteur 1173P2};>rpoC_K03046	rv3457	3	1751.87	191.79	401070000
DIPNISDEVLADLDER	BCG0716;rpoB_K03043	>BCG0716 DNA-directed RNA polymerase (beta chain) rpoB (rpoB) [2.7.7.6] {Mycobacterium bovis BCG str. Pasteur 1173P2};>rpoB_K03043	rv3457	2	1812.87	262.42	399820000
SVLTCATSTGVCATCYGR	BCG0717;rpoC_K03046	>BCG0717 DNA-directed RNA polymerase (beta chain) rpoC (rpoC) [2.7.7.6] {Mycobacterium bovis BCG str. Pasteur 1173P2};>rpoC_K03046	rv3457	2	1962.86	278.33	399020000
TDFDKLILDVETK	BCGRv3457;rpoA_K03040	>BCGRv3457 rpoA {Mycobacterium tuberculosis};>rpoA_K03040	rv3457	2	1535.81	257.19	387080000
ASGAEIGRIPVDSIYSPVLK	BCGRv3457;rpoA_K03040	>BCGRv3457 rpoA {Mycobacterium tuberculosis};>rpoA_K03040	rv3457	2	2071.13	182.17	379590000
MTTQDVEAITPQTLINIRPVVAAIK	BCG0716;rpoB_K03043	>BCG0716 DNA-directed RNA polymerase (beta chain) rpoB (rpoB) [2.7.7.6] {Mycobacterium bovis BCG str. Pasteur 1173P2};>rpoB_K03043	rv3457	3	2721.51	184.56	377390000
RYDLAR	BCG0716;rpoB_K03043	>BCG0716 DNA-directed RNA polymerase (beta chain) rpoB (rpoB) [2.7.7.6] {Mycobacterium bovis BCG str. Pasteur 1173P2};>rpoB_K03043	rv3457	2	792.424	160.69	368920000
ITIVPDDGGEEVVYDK	BCG0717;rpoC_K03046	>BCG0717 DNA-directed RNA polymerase (beta chain) rpoC (rpoC) [2.7.7.6] {Mycobacterium bovis BCG str. Pasteur 1173P2};>rpoC_K03046	rv3457	2	1747.85	237.48	366660000
TLGTDAVDEAGNVIVER	BCG0717;rpoC_K03046	>BCG0717 DNA-directed RNA polymerase (beta chain) rpoC (rpoC) [2.7.7.6] {Mycobacterium bovis BCG str. Pasteur 1173P2};>rpoC_K03046	rv3457	3	1757.88	292.76	359920000
EHYPDDNPIITIVDSGATGNFTQTR	BCG0717;rpoC_K03046	>BCG0717 DNA-directed RNA polymerase (beta chain) rpoC (rpoC) [2.7.7.6] {Mycobacterium bovis BCG str. Pasteur 1173P2};>rpoC_K03046	rv3457	3	2760.3	315.28	358580000
ITIVPDDGGEEVVYDKISKR	BCG0717;rpoC_K03046	>BCG0717 DNA-directed RNA polymerase (beta chain) rpoC (rpoC) [2.7.7.6] {Mycobacterium bovis BCG str. Pasteur 1173P2};>rpoC_K03046	rv3457	4	2232.16	120.92	357590000
VTPKGETELTPEER	BCG0716;rpoB_K03043	>BCG0716 DNA-directed RNA polymerase (beta chain) rpoB (rpoB) [2.7.7.6] {Mycobacterium bovis BCG str. Pasteur 1173P2};>rpoB_K03043	rv3457	2	1584.8	241.84	357340000
LGHSEIIVR	BCG0050c	>BCG0050c Conserved hypothetical protein TB39.8 (TB39.8) {Mycobacterium bovis BCG str. Pasteur 1173P2}	rv3457	2	1022.59	175.38	354370000
TLLSSIPGAAVTSIR	BCGRv3457;rpoA_K03040	>BCGRv3457 rpoA {Mycobacterium tuberculosis};>rpoA_K03040	rv3457	3	1484.86	228.78	353480000
SQFVIEPLEPGFGYTLGNSLR	BCGRv3457;rpoA_K03040	>BCGRv3457 rpoA {Mycobacterium tuberculosis};>rpoA_K03040	rv3457	2	2323.18	295.17	349310000
DVHPSHYGR	BCG0716;rpoB_K03043	>BCG0716 DNA-directed RNA polymerase (beta chain) rpoB (rpoB) [2.7.7.6] {Mycobacterium bovis BCG str. Pasteur 1173P2};>rpoB_K03043	rv3457	2	1066.49	143.61	345940000
AMLFDGR	BCG0716;rpoB_K03043	>BCG0716 DNA-directed RNA polymerase (beta chain) rpoB (rpoB) [2.7.7.6] {Mycobacterium bovis BCG str. Pasteur 1173P2};>rpoB_K03043	rv3457	2	808.39	113.25	345480000
ITIVPDDGGEEVVYDKISK	BCG0717;rpoC_K03046	>BCG0717 DNA-directed RNA polymerase (beta chain) rpoC (rpoC) [2.7.7.6] {Mycobacterium bovis BCG str. Pasteur 1173P2};>rpoC_K03046	rv3457	3	2076.06	162.41	341390000
QRPQVWDVLEEVIAEHPVLLNR	BCG0717;rpoC_K03046	>BCG0717 DNA-directed RNA polymerase (beta chain) rpoC (rpoC) [2.7.7.6] {Mycobacterium bovis BCG str. Pasteur 1173P2};>rpoC_K03046	rv3457	4	2639.42	226.65	341310000
GRPVTGPGNRPLK	BCG0717;rpoC_K03046	>BCG0717 DNA-directed RNA polymerase (beta chain) rpoC (rpoC) [2.7.7.6] {Mycobacterium bovis BCG str. Pasteur 1173P2};>rpoC_K03046	rv3457	4	1347.77	73.632	340180000
AQKLEADLAELEAEGAKADAR	BCG0717;rpoC_K03046	>BCG0717 DNA-directed RNA polymerase (beta chain) rpoC (rpoC) [2.7.7.6] {Mycobacterium bovis BCG str. Pasteur 1173P2};>rpoC_K03046	rv3457	4	2198.12	151.59	334590000
KAVEDQRDGELEAR	BCG0717;rpoC_K03046	>BCG0717 DNA-directed RNA polymerase (beta chain) rpoC (rpoC) [2.7.7.6] {Mycobacterium bovis BCG str. Pasteur 1173P2};>rpoC_K03046	rv3457	3	1614.8	134.3	325610000
GGYPPETGGYPPQPGYPRPR	BCG0050c	>BCG0050c Conserved hypothetical protein TB39.8 (TB39.8) {Mycobacterium bovis BCG str. Pasteur 1173P2}	rv3457	3	2142.03	148.7	324980000
AAANLGINLSR	BCG0716;rpoB_K03043	>BCG0716 DNA-directed RNA polymerase (beta chain) rpoB (rpoB) [2.7.7.6] {Mycobacterium bovis BCG str. Pasteur 1173P2};>rpoB_K03043	rv3457	2	1098.61	225.67	312910000
TADSGYLTRR	BCG0717;rpoC_K03046	>BCG0717 DNA-directed RNA polymerase (beta chain) rpoC (rpoC) [2.7.7.6] {Mycobacterium bovis BCG str. Pasteur 1173P2};>rpoC_K03046	rv3457	3	1138.57	86.67	312430000
SLVVSSEEDEPVTMYLRK	BCGRv3457;rpoA_K03040	>BCGRv3457 rpoA {Mycobacterium tuberculosis};>rpoA_K03040	rv3457	2	2081.04	295.37	309870000
EVRDTSLKVPHGESGK	BCG0716;rpoB_K03043	>BCG0716 DNA-directed RNA polymerase (beta chain) rpoB (rpoB) [2.7.7.6] {Mycobacterium bovis BCG str. Pasteur 1173P2};>rpoB_K03043	rv3457	4	1737.9	105.03	305680000
MDEPVGELLDRFEQAAIDEVLGAGVEPK	BCG2545c	>BCG2545c Probable fatty acid synthase fas (fas) [2.3.1.-] {Mycobacterium bovis BCG str. Pasteur 1173P2}	rv3457	3	3026.49	172.24	292620000
VFKHEDGSER	BCG0717;rpoC_K03046	>BCG0717 DNA-directed RNA polymerase (beta chain) rpoC (rpoC) [2.7.7.6] {Mycobacterium bovis BCG str. Pasteur 1173P2};>rpoC_K03046	rv3457	3	1202.57	91.087	290480000
SPGVYFDETIDKSTDKTLHSVK	BCG0716;rpoB_K03043	>BCG0716 DNA-directed RNA polymerase (beta chain) rpoB (rpoB) [2.7.7.6] {Mycobacterium bovis BCG str. Pasteur 1173P2};>rpoB_K03043	rv3457	4	2466.23	166.48	287260000
FGEMECWAMQAYGAAYTLQELLTIK	BCG0716;rpoB_K03043	>BCG0716 DNA-directed RNA polymerase (beta chain) rpoB (rpoB) [2.7.7.6] {Mycobacterium bovis BCG str. Pasteur 1173P2};>rpoB_K03043	rv3457	2	2923.36	145.04	286840000
YTESPQVPGYAPQGGGYAEPAGR	BCG0050c	>BCG0050c Conserved hypothetical protein TB39.8 (TB39.8) {Mycobacterium bovis BCG str. Pasteur 1173P2}	rv3457	2	2351.08	180.04	283810000
AAAYTIPSYEDQYYSPDFGAATGAAVPLDDYGYSDYR	BCG0717;rpoC_K03046	>BCG0717 DNA-directed RNA polymerase (beta chain) rpoC (rpoC) [2.7.7.6] {Mycobacterium bovis BCG str. Pasteur 1173P2};>rpoC_K03046	rv3457	3	4042.77	163.09	283720000
GYPDQGQGGYPPPYEQRPPVSPGPAAGYGAPGYDQGYR	BCG0050c	>BCG0050c Conserved hypothetical protein TB39.8 (TB39.8) {Mycobacterium bovis BCG str. Pasteur 1173P2}	rv3457	4	3965.8	149.29	280490000
EIHADLLEHTEGE	BCG1451;rpoZ_K03060	>BCG1451 Probable dna-directed RNA polymerase (omega chain) rpoZ (rpoZ) [2.7.7.6] {Mycobacterium bovis BCG str. Pasteur 1173P2};>rpoZ_K03060	rv3457	2	1491.68	362.46	278700000
RVVAEGGEPAAGRPVLMGITK	BCG0717;rpoC_K03046	>BCG0717 DNA-directed RNA polymerase (beta chain) rpoC (rpoC) [2.7.7.6] {Mycobacterium bovis BCG str. Pasteur 1173P2};>rpoC_K03046	rv3457	3	2107.16	190.19	276380000
LGAVSYETDRNHDLAPR	BCG2069	>BCG2069 Conserved hypothetical protein {Mycobacterium bovis BCG str. Pasteur 1173P2}	rv3457	4	1912.94	98.337	276060000
LRPGEPPTKESAQTLLENLFFK	BCG0716;rpoB_K03043	>BCG0716 DNA-directed RNA polymerase (beta chain) rpoB (rpoB) [2.7.7.6] {Mycobacterium bovis BCG str. Pasteur 1173P2};>rpoB_K03043	rv3457	4	2514.35	133.52	272510000
LHQCGLPK	BCG0717;rpoC_K03046	>BCG0717 DNA-directed RNA polymerase (beta chain) rpoC (rpoC) [2.7.7.6] {Mycobacterium bovis BCG str. Pasteur 1173P2};>rpoC_K03046	rv3457	2	951.496	157.58	271310000
IGAEVRDGDILVGK	BCG0716;rpoB_K03043	>BCG0716 DNA-directed RNA polymerase (beta chain) rpoB (rpoB) [2.7.7.6] {Mycobacterium bovis BCG str. Pasteur 1173P2};>rpoB_K03043	rv3457	3	1440.79	182.35	270390000
LRPGEPPTK	BCG0716;rpoB_K03043	>BCG0716 DNA-directed RNA polymerase (beta chain) rpoB (rpoB) [2.7.7.6] {Mycobacterium bovis BCG str. Pasteur 1173P2};>rpoB_K03043	rv3457	2	993.561	171.73	270260000
DIHAHHAQLNSLYSMGSCRANSLLGLMGLFIHMK	CON__REFSEQ:XP_986630	>REFSEQ:XP_986630 Tax_Id=10090 Gene_Symbol=Krt33b keratin complex 1, acidic, gene 3	rv3457	3	3968.89	9.9731	268910000
QGPGEVTAGDIVPPAGVTVHNPGMHIATLNDK	BCGRv3457;rpoA_K03040	>BCGRv3457 rpoA {Mycobacterium tuberculosis};>rpoA_K03040	rv3457	4	3191.6	116.7	260490000
LVEEDVLTSIHIEEHEIDAR	BCG0716;rpoB_K03043	>BCG0716 DNA-directed RNA polymerase (beta chain) rpoB (rpoB) [2.7.7.6] {Mycobacterium bovis BCG str. Pasteur 1173P2};>rpoB_K03043	rv3457	4	2346.17	97.767	259980000
QDYGGGADYTR	BCG0050c	>BCG0050c Conserved hypothetical protein TB39.8 (TB39.8) {Mycobacterium bovis BCG str. Pasteur 1173P2}	rv3457	2	1201.5	156.48	259810000
GQDAQFRLPDTGVSR	BCG0050c	>BCG0050c Conserved hypothetical protein TB39.8 (TB39.8) {Mycobacterium bovis BCG str. Pasteur 1173P2}	rv3457	3	1645.82	188.48	251480000
GQDAQFRLPDTGVSRR	BCG0050c	>BCG0050c Conserved hypothetical protein TB39.8 (TB39.8) {Mycobacterium bovis BCG str. Pasteur 1173P2}	rv3457	4	1801.92	6.5328	249270000
LTQLRPPVEIEAELFGHSGWQPGDAWMAETTLGR	BCG0717;rpoC_K03046	>BCG0717 DNA-directed RNA polymerase (beta chain) rpoC (rpoC) [2.7.7.6] {Mycobacterium bovis BCG str. Pasteur 1173P2};>rpoC_K03046	rv3457	4	3791.87	105.79	247790000
SVKPASAPQDTTTSTIPK	BCG2716	>BCG2716 RNA polymerase sigma factor sigA (sigA) {Mycobacterium bovis BCG str. Pasteur 1173P2}	rv3457	3	1827.96	167.37	247050000
YARPQEDPRGGPDPQGGSDPR	BCG0050c	>BCG0050c Conserved hypothetical protein TB39.8 (TB39.8) {Mycobacterium bovis BCG str. Pasteur 1173P2}	rv3457	3	2251.04	73.498	246280000
TESDLLDIRNFGQK	BCGRv3457;rpoA_K03040	>BCGRv3457 rpoA {Mycobacterium tuberculosis};>rpoA_K03040	rv3457	2	1634.83	259.48	244540000
LAGGVAVIK	BCG0479	>BCG0479 60 KDA chaperonin 2 groel2 (groEL2) {Mycobacterium bovis BCG str. Pasteur 1173P2}	rv3457	2	826.528	107.9	242240000
GAWLEFDVDKR	BCG0716;rpoB_K03043	>BCG0716 DNA-directed RNA polymerase (beta chain) rpoB (rpoB) [2.7.7.6] {Mycobacterium bovis BCG str. Pasteur 1173P2};>rpoB_K03043	rv3457	3	1334.66	140.45	241770000
VVDGVVSDEIVYLTADEEDRHVVAQANSPIDADGRFVEPR	BCG0716;rpoB_K03043	>BCG0716 DNA-directed RNA polymerase (beta chain) rpoB (rpoB) [2.7.7.6] {Mycobacterium bovis BCG str. Pasteur 1173P2};>rpoB_K03043	rv3457	4	4381.15	85.097	239140000
KPETINYR	BCG0717;rpoC_K03046	>BCG0717 DNA-directed RNA polymerase (beta chain) rpoC (rpoC) [2.7.7.6] {Mycobacterium bovis BCG str. Pasteur 1173P2};>rpoC_K03046	rv3457	2	1019.54	178.3	234930000
GETELTPEER	BCG0716;rpoB_K03043	>BCG0716 DNA-directed RNA polymerase (beta chain) rpoB (rpoB) [2.7.7.6] {Mycobacterium bovis BCG str. Pasteur 1173P2};>rpoB_K03043	rv3457	2	1159.54	200.6	233060000
CGVEVTR	BCG0717;rpoC_K03046	>BCG0717 DNA-directed RNA polymerase (beta chain) rpoC (rpoC) [2.7.7.6] {Mycobacterium bovis BCG str. Pasteur 1173P2};>rpoC_K03046	rv3457	2	819.391	110.36	233000000
FRQNLLGK	BCG0717;rpoC_K03046	>BCG0717 DNA-directed RNA polymerase (beta chain) rpoC (rpoC) [2.7.7.6] {Mycobacterium bovis BCG str. Pasteur 1173P2};>rpoC_K03046	rv3457	3	974.566	91.626	232740000
AQKLEADLAELEAEGAKADAR	BCG0717;rpoC_K03046	>BCG0717 DNA-directed RNA polymerase (beta chain) rpoC (rpoC) [2.7.7.6] {Mycobacterium bovis BCG str. Pasteur 1173P2};>rpoC_K03046	rv3457	3	2198.12	252.51	231060000
FRQNLLGK	BCG0717;rpoC_K03046	>BCG0717 DNA-directed RNA polymerase (beta chain) rpoC (rpoC) [2.7.7.6] {Mycobacterium bovis BCG str. Pasteur 1173P2};>rpoC_K03046	rv3457	2	974.566	161.68	230580000
YALVIYAAK	BCG1451;rpoZ_K03060	>BCG1451 Probable dna-directed RNA polymerase (omega chain) rpoZ (rpoZ) [2.7.7.6] {Mycobacterium bovis BCG str. Pasteur 1173P2};>rpoZ_K03060	rv3457	2	1010.58	151.27	229180000
GENIPEPGIPESFK	BCG0716;rpoB_K03043	>BCG0716 DNA-directed RNA polymerase (beta chain) rpoB (rpoB) [2.7.7.6] {Mycobacterium bovis BCG str. Pasteur 1173P2};>rpoB_K03043	rv3457	2	1512.75	185.95	229070000
GALNHDERNEALVEIWK	BCG0717;rpoC_K03046	>BCG0717 DNA-directed RNA polymerase (beta chain) rpoC (rpoC) [2.7.7.6] {Mycobacterium bovis BCG str. Pasteur 1173P2};>rpoC_K03046	rv3457	3	1993	223.39	227720000
AQKLEADLAELEAEGAK	BCG0717;rpoC_K03046	>BCG0717 DNA-directed RNA polymerase (beta chain) rpoC (rpoC) [2.7.7.6] {Mycobacterium bovis BCG str. Pasteur 1173P2};>rpoC_K03046	rv3457	2	1784.92	264.03	221780000
VNPFGFIETPYRK	BCG0716;rpoB_K03043	>BCG0716 DNA-directed RNA polymerase (beta chain) rpoB (rpoB) [2.7.7.6] {Mycobacterium bovis BCG str. Pasteur 1173P2};>rpoB_K03043	rv3457	2	1566.82	98.407	220270000
GQDAQFRLPDTGVSRR	BCG0050c	>BCG0050c Conserved hypothetical protein TB39.8 (TB39.8) {Mycobacterium bovis BCG str. Pasteur 1173P2}	rv3457	3	1801.92	170.95	218280000
STLEKDNTVGTDEALLDIYR	BCG0716;rpoB_K03043	>BCG0716 DNA-directed RNA polymerase (beta chain) rpoB (rpoB) [2.7.7.6] {Mycobacterium bovis BCG str. Pasteur 1173P2};>rpoB_K03043	rv3457	3	2252.12	188.27	216270000
RKAGEVEYVPSSEVDYMDVSPR	BCG0716;rpoB_K03043	>BCG0716 DNA-directed RNA polymerase (beta chain) rpoB (rpoB) [2.7.7.6] {Mycobacterium bovis BCG str. Pasteur 1173P2};>rpoB_K03043	rv3457	3	2512.19	235.75	214380000
QINDYYNQLGEGILEYVGPLVEPGLQEKPLSIALR	BCG1451;rpoZ_K03060	>BCG1451 Probable dna-directed RNA polymerase (omega chain) rpoZ (rpoZ) [2.7.7.6] {Mycobacterium bovis BCG str. Pasteur 1173P2};>rpoZ_K03060	rv3457	4	3928.06	201.79	213230000
ISDGDKLAGR	BCG0716;rpoB_K03043	>BCG0716 DNA-directed RNA polymerase (beta chain) rpoB (rpoB) [2.7.7.6] {Mycobacterium bovis BCG str. Pasteur 1173P2};>rpoB_K03043	rv3457	2	1030.54	222	211210000
GIVVELAERAPDGTLIRDPYIETSAYAR	BCG0717;rpoC_K03046	>BCG0717 DNA-directed RNA polymerase (beta chain) rpoC (rpoC) [2.7.7.6] {Mycobacterium bovis BCG str. Pasteur 1173P2};>rpoC_K03046	rv3457	4	3074.6	150.91	206820000
SLSDLLK	BCG0717;rpoC_K03046	>BCG0717 DNA-directed RNA polymerase (beta chain) rpoC (rpoC) [2.7.7.6] {Mycobacterium bovis BCG str. Pasteur 1173P2};>rpoC_K03046	rv3457	2	774.449	170.17	205700000
EFFGTSQLSQFMDQNNPLSGLTHK	BCG0716;rpoB_K03043	>BCG0716 DNA-directed RNA polymerase (beta chain) rpoB (rpoB) [2.7.7.6] {Mycobacterium bovis BCG str. Pasteur 1173P2};>rpoB_K03043	rv3457	3	2725.28	239.75	204480000
LMALELFKPFVMK	BCG0717;rpoC_K03046	>BCG0717 DNA-directed RNA polymerase (beta chain) rpoC (rpoC) [2.7.7.6] {Mycobacterium bovis BCG str. Pasteur 1173P2};>rpoC_K03046	rv3457	3	1565.87	174.4	203520000
VVAAFQQSGNSPMGMVLDAVPVIPPELRPMVQLDGGR	BCG0717;rpoC_K03046	>BCG0717 DNA-directed RNA polymerase (beta chain) rpoC (rpoC) [2.7.7.6] {Mycobacterium bovis BCG str. Pasteur 1173P2};>rpoC_K03046	rv3457	3	3874.99	152.15	203370000
VTYKVDATR	BCGRv3457;rpoA_K03040	>BCGRv3457 rpoA {Mycobacterium tuberculosis};>rpoA_K03040	rv3457	2	1051.57	204.07	201040000
VNPFGFIETPYR	BCG0716;rpoB_K03043	>BCG0716 DNA-directed RNA polymerase (beta chain) rpoB (rpoB) [2.7.7.6] {Mycobacterium bovis BCG str. Pasteur 1173P2};>rpoB_K03043	rv3457	2	1438.72	237.53	200490000
GTFIINGTER	BCG0716;rpoB_K03043	>BCG0716 DNA-directed RNA polymerase (beta chain) rpoB (rpoB) [2.7.7.6] {Mycobacterium bovis BCG str. Pasteur 1173P2};>rpoB_K03043	rv3457	2	1106.57	218.47	199540000
GALNHDERNEALVEIWK	BCG0717;rpoC_K03046	>BCG0717 DNA-directed RNA polymerase (beta chain) rpoC (rpoC) [2.7.7.6] {Mycobacterium bovis BCG str. Pasteur 1173P2};>rpoC_K03046	rv3457	4	1993	101.62	199520000
GLADTALR	BCG0717;rpoC_K03046	>BCG0717 DNA-directed RNA polymerase (beta chain) rpoC (rpoC) [2.7.7.6] {Mycobacterium bovis BCG str. Pasteur 1173P2};>rpoC_K03046	rv3457	2	815.45	180.7	197110000
GGQGQGRPDEYYDDR	BCG0050c	>BCG0050c Conserved hypothetical protein TB39.8 (TB39.8) {Mycobacterium bovis BCG str. Pasteur 1173P2}	rv3457	3	1711.72	164.48	196890000
SPGVYFDETIDKSTDK	BCG0716;rpoB_K03043	>BCG0716 DNA-directed RNA polymerase (beta chain) rpoB (rpoB) [2.7.7.6] {Mycobacterium bovis BCG str. Pasteur 1173P2};>rpoB_K03043	rv3457	3	1800.84	225.33	195250000
ELNVEAEGIEIGPSPAEADHIASFALPIDDLDLTVR	BCGRv3457;rpoA_K03040	>BCGRv3457 rpoA {Mycobacterium tuberculosis};>rpoA_K03040	rv3457	4	3815.91	113.75	195010000
QMVSVATAMIPFLEHDDANRALMGANMQR	BCG0716;rpoB_K03043	>BCG0716 DNA-directed RNA polymerase (beta chain) rpoB (rpoB) [2.7.7.6] {Mycobacterium bovis BCG str. Pasteur 1173P2};>rpoB_K03043	rv3457	4	3216.53	51.301	192410000
QSGGCGPSPGGGQPGYGGYGEYGR	BCG0050c	>BCG0050c Conserved hypothetical protein TB39.8 (TB39.8) {Mycobacterium bovis BCG str. Pasteur 1173P2}	rv3457	2	2300.95	282.38	192370000
DGDILVGK	BCG0716;rpoB_K03043	>BCG0716 DNA-directed RNA polymerase (beta chain) rpoB (rpoB) [2.7.7.6] {Mycobacterium bovis BCG str. Pasteur 1173P2};>rpoB_K03043	rv3457	2	815.439	187.34	191270000
SPGVYFDETIDKSTDKTLHSVK	BCG0716;rpoB_K03043	>BCG0716 DNA-directed RNA polymerase (beta chain) rpoB (rpoB) [2.7.7.6] {Mycobacterium bovis BCG str. Pasteur 1173P2};>rpoB_K03043	rv3457	5	2466.23	54.964	189680000
LGEHNIDVLEGNEQFINAAK	CON__P00761	>P00761 SWISS-PROT:P00761|TRYP_PIG Trypsin - Sus scrofa (Pig).	rv3457	2	2210.1	314.73	189030000
ELDRLEDIWSTFTK	BCG0717;rpoC_K03046	>BCG0717 DNA-directed RNA polymerase (beta chain) rpoC (rpoC) [2.7.7.6] {Mycobacterium bovis BCG str. Pasteur 1173P2};>rpoC_K03046	rv3457	2	1751.87	272.92	188850000
RVTIIDSGSTEFLPGSLIDRAEFEAENR	BCG0717;rpoC_K03046	>BCG0717 DNA-directed RNA polymerase (beta chain) rpoC (rpoC) [2.7.7.6] {Mycobacterium bovis BCG str. Pasteur 1173P2};>rpoC_K03046	rv3457	4	3121.57	44.167	187450000
VTIIDSGSTEFLPGSLIDRAEFEAENRR	BCG0717;rpoC_K03046	>BCG0717 DNA-directed RNA polymerase (beta chain) rpoC (rpoC) [2.7.7.6] {Mycobacterium bovis BCG str. Pasteur 1173P2};>rpoC_K03046	rv3457	4	3121.57	45.735	187450000
DTSLKVPHGESGKVIGIR	BCG0716;rpoB_K03043	>BCG0716 DNA-directed RNA polymerase (beta chain) rpoB (rpoB) [2.7.7.6] {Mycobacterium bovis BCG str. Pasteur 1173P2};>rpoB_K03043	rv3457	4	1892.05	122.63	185310000
SGEPFPYPVTVGYMYIMK	BCG0716;rpoB_K03043	>BCG0716 DNA-directed RNA polymerase (beta chain) rpoB (rpoB) [2.7.7.6] {Mycobacterium bovis BCG str. Pasteur 1173P2};>rpoB_K03043	rv3457	3	2077.99	288.77	184580000
YTESPQVPGYAPQGGGYAEPAGR	BCG0050c	>BCG0050c Conserved hypothetical protein TB39.8 (TB39.8) {Mycobacterium bovis BCG str. Pasteur 1173P2}	rv3457	3	2351.08	153.36	183580000
MGHIELAAPVTHIWYFK	BCG0717;rpoC_K03046	>BCG0717 DNA-directed RNA polymerase (beta chain) rpoC (rpoC) [2.7.7.6] {Mycobacterium bovis BCG str. Pasteur 1173P2};>rpoC_K03046	rv3457	4	2012.03	119.88	182820000
VFSREDEDELPAGVNELVR	BCG0716;rpoB_K03043	>BCG0716 DNA-directed RNA polymerase (beta chain) rpoB (rpoB) [2.7.7.6] {Mycobacterium bovis BCG str. Pasteur 1173P2};>rpoB_K03043	rv3457	2	2173.07	212.92	180690000
LDMVTGLYYLTTEVPGDTGEYQPASGDHPETGVYSSPAEAIMAADR	BCG0717;rpoC_K03046	>BCG0717 DNA-directed RNA polymerase (beta chain) rpoC (rpoC) [2.7.7.6] {Mycobacterium bovis BCG str. Pasteur 1173P2};>rpoC_K03046	rv3457	4	4874.22	125.02	178690000
LVEEDVLTSIHIEEHEIDAR	BCG0716;rpoB_K03043	>BCG0716 DNA-directed RNA polymerase (beta chain) rpoB (rpoB) [2.7.7.6] {Mycobacterium bovis BCG str. Pasteur 1173P2};>rpoB_K03043	rv3457	4	2346.17	73.296	178660000
SQFVIEPLEPGFGYTLGNSLR	BCGRv3457;rpoA_K03040	>BCGRv3457 rpoA {Mycobacterium tuberculosis};>rpoA_K03040	rv3457	3	2323.18	193.8	177200000
TFHQGGVGEDITGGLPR	BCG0717;rpoC_K03046	>BCG0717 DNA-directed RNA polymerase (beta chain) rpoC (rpoC) [2.7.7.6] {Mycobacterium bovis BCG str. Pasteur 1173P2};>rpoC_K03046	rv3457	2	1739.86	268.12	177130000
LGAVSYETDRNHDLAPR	BCG2069	>BCG2069 Conserved hypothetical protein {Mycobacterium bovis BCG str. Pasteur 1173P2}	rv3457	3	1912.94	155.66	176380000
VVAEGGEPAAGRPVLMGITK	BCG0717;rpoC_K03046	>BCG0717 DNA-directed RNA polymerase (beta chain) rpoC (rpoC) [2.7.7.6] {Mycobacterium bovis BCG str. Pasteur 1173P2};>rpoC_K03046	rv3457	2	1951.06	227	174620000
TLLSSIPGAAVTSIRIDGVLHEFTTVPGVKEDVTEIILNLK	BCGRv3457;rpoA_K03040	>BCGRv3457 rpoA {Mycobacterium tuberculosis};>rpoA_K03040	rv3457	5	4345.41	30.113	173870000
ERAGLEVR	BCG0716;rpoB_K03043	>BCG0716 DNA-directed RNA polymerase (beta chain) rpoB (rpoB) [2.7.7.6] {Mycobacterium bovis BCG str. Pasteur 1173P2};>rpoB_K03043	rv3457	3	928.509	98.523	173430000
QWSYGEVKKPETINYR	BCG0717;rpoC_K03046	>BCG0717 DNA-directed RNA polymerase (beta chain) rpoC (rpoC) [2.7.7.6] {Mycobacterium bovis BCG str. Pasteur 1173P2};>rpoC_K03046	rv3457	4	1997	45.207	171390000
LIDLGAPEIIVNNEKR	BCG0717;rpoC_K03046	>BCG0717 DNA-directed RNA polymerase (beta chain) rpoC (rpoC) [2.7.7.6] {Mycobacterium bovis BCG str. Pasteur 1173P2};>rpoC_K03046	rv3457	2	1793	273.72	170190000
AVEDQRDGELEAR	BCG0717;rpoC_K03046	>BCG0717 DNA-directed RNA polymerase (beta chain) rpoC (rpoC) [2.7.7.6] {Mycobacterium bovis BCG str. Pasteur 1173P2};>rpoC_K03046	rv3457	3	1486.7	204.17	169120000
QSGGCGPSPGGGQPGYGGYGEYGRGPAR	BCG0050c	>BCG0050c Conserved hypothetical protein TB39.8 (TB39.8) {Mycobacterium bovis BCG str. Pasteur 1173P2}	rv3457	3	2682.16	223.46	168770000
LVDVSQDVIVREHDCQTER	BCG0717;rpoC_K03046	>BCG0717 DNA-directed RNA polymerase (beta chain) rpoC (rpoC) [2.7.7.6] {Mycobacterium bovis BCG str. Pasteur 1173P2};>rpoC_K03046	rv3457	4	2297.11	80.387	168170000
VVAAFQQSGNSPMGMVLDAVPVIPPELRPMVQLDGGR	BCG0717;rpoC_K03046	>BCG0717 DNA-directed RNA polymerase (beta chain) rpoC (rpoC) [2.7.7.6] {Mycobacterium bovis BCG str. Pasteur 1173P2};>rpoC_K03046	rv3457	4	3874.99	105.51	168040000
YRNIAVQPTEEAR	BCG0717;rpoC_K03046	>BCG0717 DNA-directed RNA polymerase (beta chain) rpoC (rpoC) [2.7.7.6] {Mycobacterium bovis BCG str. Pasteur 1173P2};>rpoC_K03046	rv3457	3	1545.79	167.12	164300000
DIPNISDEVLADLDERGIVR	BCG0716;rpoB_K03043	>BCG0716 DNA-directed RNA polymerase (beta chain) rpoB (rpoB) [2.7.7.6] {Mycobacterium bovis BCG str. Pasteur 1173P2};>rpoB_K03043	rv3457	3	2238.15	137.61	164280000
ELVDRYGEYFTGAMGAESIQK	BCG0717;rpoC_K03046	>BCG0717 DNA-directed RNA polymerase (beta chain) rpoC (rpoC) [2.7.7.6] {Mycobacterium bovis BCG str. Pasteur 1173P2};>rpoC_K03046	rv3457	3	2363.11	321.62	163880000
RQPVTVLLK	BCG0716;rpoB_K03043	>BCG0716 DNA-directed RNA polymerase (beta chain) rpoB (rpoB) [2.7.7.6] {Mycobacterium bovis BCG str. Pasteur 1173P2};>rpoB_K03043	rv3457	2	1052.67	182.76	163670000
KAVEDQRDGELEAR	BCG0717;rpoC_K03046	>BCG0717 DNA-directed RNA polymerase (beta chain) rpoC (rpoC) [2.7.7.6] {Mycobacterium bovis BCG str. Pasteur 1173P2};>rpoC_K03046	rv3457	4	1614.8	68.515	162700000
LGYLLDLAPK	BCG0717;rpoC_K03046	>BCG0717 DNA-directed RNA polymerase (beta chain) rpoC (rpoC) [2.7.7.6] {Mycobacterium bovis BCG str. Pasteur 1173P2};>rpoC_K03046	rv3457	2	1101.64	186.25	161530000
GQDLGDPEIDALLAAGITQVK	BCG0717;rpoC_K03046	>BCG0717 DNA-directed RNA polymerase (beta chain) rpoC (rpoC) [2.7.7.6] {Mycobacterium bovis BCG str. Pasteur 1173P2};>rpoC_K03046	rv3457	2	2123.11	323.47	158640000
LHHLVDDKIHAR	BCG0716;rpoB_K03043	>BCG0716 DNA-directed RNA polymerase (beta chain) rpoB (rpoB) [2.7.7.6] {Mycobacterium bovis BCG str. Pasteur 1173P2};>rpoB_K03043	rv3457	4	1452.8	153.97	156740000
KQGPGEVTAGDIVPPAGVTVHNPGMHIATLNDK	BCGRv3457;rpoA_K03040	>BCGRv3457 rpoA {Mycobacterium tuberculosis};>rpoA_K03040	rv3457	4	3319.7	93.176	154470000
VQAAIINDLAERYPMIVVAQTVDKLK	BCG0717;rpoC_K03046	>BCG0717 DNA-directed RNA polymerase (beta chain) rpoC (rpoC) [2.7.7.6] {Mycobacterium bovis BCG str. Pasteur 1173P2};>rpoC_K03046	rv3457	3	2897.6	246.31	153670000
LGYLLDLAPKDLEK	BCG0717;rpoC_K03046	>BCG0717 DNA-directed RNA polymerase (beta chain) rpoC (rpoC) [2.7.7.6] {Mycobacterium bovis BCG str. Pasteur 1173P2};>rpoC_K03046	rv3457	2	1586.89	188.91	153640000
VYEAIVK	BCG0716;rpoB_K03043	>BCG0716 DNA-directed RNA polymerase (beta chain) rpoB (rpoB) [2.7.7.6] {Mycobacterium bovis BCG str. Pasteur 1173P2};>rpoB_K03043	rv3457	2	820.469	124.89	153280000
WRESAAER	BCG0716;rpoB_K03043	>BCG0716 DNA-directed RNA polymerase (beta chain) rpoB (rpoB) [2.7.7.6] {Mycobacterium bovis BCG str. Pasteur 1173P2};>rpoB_K03043	rv3457	3	1003.48	82.279	151820000
YARPQEDPR	BCG0050c	>BCG0050c Conserved hypothetical protein TB39.8 (TB39.8) {Mycobacterium bovis BCG str. Pasteur 1173P2}	rv3457	2	1130.55	86.67	151430000
ARQINDYYNQLGEGILEYVGPLVEPGLQEKPLSIALR	BCG1451;rpoZ_K03060	>BCG1451 Probable dna-directed RNA polymerase (omega chain) rpoZ (rpoZ) [2.7.7.6] {Mycobacterium bovis BCG str. Pasteur 1173P2};>rpoZ_K03060	rv3457	4	4155.2	172.32	149820000
LIDLGAPEIIVNNEK	BCG0717;rpoC_K03046	>BCG0717 DNA-directed RNA polymerase (beta chain) rpoC (rpoC) [2.7.7.6] {Mycobacterium bovis BCG str. Pasteur 1173P2};>rpoC_K03046	rv3457	2	1636.9	221.86	149080000
AGEVEYVPSSEVDYMDVSPR	BCG0716;rpoB_K03043	>BCG0716 DNA-directed RNA polymerase (beta chain) rpoB (rpoB) [2.7.7.6] {Mycobacterium bovis BCG str. Pasteur 1173P2};>rpoB_K03043	rv3457	2	2227.99	262.36	146530000
GQDLGDPEIDALLAAGITQVK	BCG0717;rpoC_K03046	>BCG0717 DNA-directed RNA polymerase (beta chain) rpoC (rpoC) [2.7.7.6] {Mycobacterium bovis BCG str. Pasteur 1173P2};>rpoC_K03046	rv3457	3	2123.11	225.54	146500000
LHQLGLSLK	BCGRv3457;rpoA_K03040	>BCGRv3457 rpoA {Mycobacterium tuberculosis};>rpoA_K03040	rv3457	3	1007.61	111.95	146410000
ILPVEDMPFLADGTPVDIILNTHGVPR	BCG0716;rpoB_K03043	>BCG0716 DNA-directed RNA polymerase (beta chain) rpoB (rpoB) [2.7.7.6] {Mycobacterium bovis BCG str. Pasteur 1173P2};>rpoB_K03043	rv3457	4	2928.54	124.69	146150000
LVDVSQDVIVR	BCG0717;rpoC_K03046	>BCG0717 DNA-directed RNA polymerase (beta chain) rpoC (rpoC) [2.7.7.6] {Mycobacterium bovis BCG str. Pasteur 1173P2};>rpoC_K03046	rv3457	2	1241.7	241.4	145320000
TAASPSPSRPQSSSNNSVPGAPNRVSFAK	BCG0716;rpoB_K03043	>BCG0716 DNA-directed RNA polymerase (beta chain) rpoB (rpoB) [2.7.7.6] {Mycobacterium bovis BCG str. Pasteur 1173P2};>rpoB_K03043	rv3457	3	2897.44	156.36	144780000
EVQEVYR	BCG0717;rpoC_K03046	>BCG0717 DNA-directed RNA polymerase (beta chain) rpoC (rpoC) [2.7.7.6] {Mycobacterium bovis BCG str. Pasteur 1173P2};>rpoC_K03046	rv3457	2	921.456	243.79	144570000
VKVYEAIVKGENIPEPGIPESFK	BCG0716;rpoB_K03043	>BCG0716 DNA-directed RNA polymerase (beta chain) rpoB (rpoB) [2.7.7.6] {Mycobacterium bovis BCG str. Pasteur 1173P2};>rpoB_K03043	rv3457	4	2542.37	121.26	142890000
EATDEVGQALR	BCG0717;rpoC_K03046	>BCG0717 DNA-directed RNA polymerase (beta chain) rpoC (rpoC) [2.7.7.6] {Mycobacterium bovis BCG str. Pasteur 1173P2};>rpoC_K03046	rv3457	2	1187.58	279.64	142420000
GIVVELAER	BCG0717;rpoC_K03046	>BCG0717 DNA-directed RNA polymerase (beta chain) rpoC (rpoC) [2.7.7.6] {Mycobacterium bovis BCG str. Pasteur 1173P2};>rpoC_K03046	rv3457	2	984.56	131.06	141290000
DTSLKVPHGESGK	BCG0716;rpoB_K03043	>BCG0716 DNA-directed RNA polymerase (beta chain) rpoB (rpoB) [2.7.7.6] {Mycobacterium bovis BCG str. Pasteur 1173P2};>rpoB_K03043	rv3457	4	1353.69	71.153	140400000
ERAGLEVR	BCG0716;rpoB_K03043	>BCG0716 DNA-directed RNA polymerase (beta chain) rpoB (rpoB) [2.7.7.6] {Mycobacterium bovis BCG str. Pasteur 1173P2};>rpoB_K03043	rv3457	2	928.509	208.86	140380000
VMFNELLPLGYPFVNK	BCG0717;rpoC_K03046	>BCG0717 DNA-directed RNA polymerase (beta chain) rpoC (rpoC) [2.7.7.6] {Mycobacterium bovis BCG str. Pasteur 1173P2};>rpoC_K03046	rv3457	3	1879.99	203.32	137940000
TADSGYLTRR	BCG0717;rpoC_K03046	>BCG0717 DNA-directed RNA polymerase (beta chain) rpoC (rpoC) [2.7.7.6] {Mycobacterium bovis BCG str. Pasteur 1173P2};>rpoC_K03046	rv3457	2	1138.57	127.68	137610000
GAWLEFDVDKR	BCG0716;rpoB_K03043	>BCG0716 DNA-directed RNA polymerase (beta chain) rpoB (rpoB) [2.7.7.6] {Mycobacterium bovis BCG str. Pasteur 1173P2};>rpoB_K03043	rv3457	2	1334.66	182.46	136530000
DTKLGAEEITR	BCG0716;rpoB_K03043	>BCG0716 DNA-directed RNA polymerase (beta chain) rpoB (rpoB) [2.7.7.6] {Mycobacterium bovis BCG str. Pasteur 1173P2};>rpoB_K03043	rv3457	3	1231.64	194.06	135410000
KLRPGEPPTK	BCG0716;rpoB_K03043	>BCG0716 DNA-directed RNA polymerase (beta chain) rpoB (rpoB) [2.7.7.6] {Mycobacterium bovis BCG str. Pasteur 1173P2};>rpoB_K03043	rv3457	3	1121.66	76.221	134260000
FGEMECWAMQAYGAAYTLQELLTIKSDDTVGR	BCG0716;rpoB_K03043	>BCG0716 DNA-directed RNA polymerase (beta chain) rpoB (rpoB) [2.7.7.6] {Mycobacterium bovis BCG str. Pasteur 1173P2};>rpoB_K03043	rv3457	3	3653.68	262.15	134060000
VVAEGGEPAAGRPVLMGITK	BCG0717;rpoC_K03046	>BCG0717 DNA-directed RNA polymerase (beta chain) rpoC (rpoC) [2.7.7.6] {Mycobacterium bovis BCG str. Pasteur 1173P2};>rpoC_K03046	rv3457	3	1967.05	94.461	133390000
HEEGSYVPSGPPGPPEQRPAYPDQGGYDQGYQQGATTYGR	BCG0050c	>BCG0050c Conserved hypothetical protein TB39.8 (TB39.8) {Mycobacterium bovis BCG str. Pasteur 1173P2}	rv3457	3	4292.91	186.37	132960000
QRPQVWDVLEEVIAEHPVLLNR	BCG0717;rpoC_K03046	>BCG0717 DNA-directed RNA polymerase (beta chain) rpoC (rpoC) [2.7.7.6] {Mycobacterium bovis BCG str. Pasteur 1173P2};>rpoC_K03046	rv3457	3	2639.42	350.86	132920000
EILDHYEERADKVEK	BCG0717;rpoC_K03046	>BCG0717 DNA-directed RNA polymerase (beta chain) rpoC (rpoC) [2.7.7.6] {Mycobacterium bovis BCG str. Pasteur 1173P2};>rpoC_K03046	rv3457	4	1872.92	68.676	132280000
ITIVPDDGGEEVVYDKISKR	BCG0717;rpoC_K03046	>BCG0717 DNA-directed RNA polymerase (beta chain) rpoC (rpoC) [2.7.7.6] {Mycobacterium bovis BCG str. Pasteur 1173P2};>rpoC_K03046	rv3457	3	2232.16	68.481	130750000
RLIDLGAPEIIVNNEKR	BCG0717;rpoC_K03046	>BCG0717 DNA-directed RNA polymerase (beta chain) rpoC (rpoC) [2.7.7.6] {Mycobacterium bovis BCG str. Pasteur 1173P2};>rpoC_K03046	rv3457	3	1949.11	242.19	130250000
EGLTVLEYFINTHGAR	BCG0717;rpoC_K03046	>BCG0717 DNA-directed RNA polymerase (beta chain) rpoC (rpoC) [2.7.7.6] {Mycobacterium bovis BCG str. Pasteur 1173P2};>rpoC_K03046	rv3457	2	1818.93	140.31	130160000
SLVVSSEEDEPVTMYLRK	BCGRv3457;rpoA_K03040	>BCGRv3457 rpoA {Mycobacterium tuberculosis};>rpoA_K03040	rv3457	3	2097.03	136.6	128030000
LRPGEPPTKESAQTLLENLFFK	BCG0716;rpoB_K03043	>BCG0716 DNA-directed RNA polymerase (beta chain) rpoB (rpoB) [2.7.7.6] {Mycobacterium bovis BCG str. Pasteur 1173P2};>rpoB_K03043	rv3457	3	2514.35	237.01	127940000
DAGFYWATR	BCG0717;rpoC_K03046	>BCG0717 DNA-directed RNA polymerase (beta chain) rpoC (rpoC) [2.7.7.6] {Mycobacterium bovis BCG str. Pasteur 1173P2};>rpoC_K03046	rv3457	2	1085.49	164.57	124390000
SGVTVSMADVLVPPR	BCG0717;rpoC_K03046	>BCG0717 DNA-directed RNA polymerase (beta chain) rpoC (rpoC) [2.7.7.6] {Mycobacterium bovis BCG str. Pasteur 1173P2};>rpoC_K03046	rv3457	3	1526.81	184.31	124020000
KPETINYR	BCG0717;rpoC_K03046	>BCG0717 DNA-directed RNA polymerase (beta chain) rpoC (rpoC) [2.7.7.6] {Mycobacterium bovis BCG str. Pasteur 1173P2};>rpoC_K03046	rv3457	3	1019.54	139.88	122120000
VLSDGDHVEVGQQLMEGSADPHEVLR	BCG0717;rpoC_K03046	>BCG0717 DNA-directed RNA polymerase (beta chain) rpoC (rpoC) [2.7.7.6] {Mycobacterium bovis BCG str. Pasteur 1173P2};>rpoC_K03046	rv3457	4	2832.33	161.08	121900000
HGNKGVIGK	BCG0716;rpoB_K03043	>BCG0716 DNA-directed RNA polymerase (beta chain) rpoB (rpoB) [2.7.7.6] {Mycobacterium bovis BCG str. Pasteur 1173P2};>rpoB_K03043	rv3457	3	908.519	88.819	120410000
GPARHEEGSYVPSGPPGPPEQRPAYPDQGGYDQGYQQGATTYGR	BCG0050c	>BCG0050c Conserved hypothetical protein TB39.8 (TB39.8) {Mycobacterium bovis BCG str. Pasteur 1173P2}	rv3457	5	4674.12	67.345	120220000
SISQSDASLAAVPAVDQFDPSSGASGGYDTPLGITNPPIDELLDRVSSK	BCG1451;rpoZ_K03060	>BCG1451 Probable dna-directed RNA polymerase (omega chain) rpoZ (rpoZ) [2.7.7.6] {Mycobacterium bovis BCG str. Pasteur 1173P2};>rpoZ_K03060	rv3457	4	4944.42	89.329	119980000
ESAQTLLENLFFK	BCG0716;rpoB_K03043	>BCG0716 DNA-directed RNA polymerase (beta chain) rpoB (rpoB) [2.7.7.6] {Mycobacterium bovis BCG str. Pasteur 1173P2};>rpoB_K03043	rv3457	2	1538.8	304.51	119580000
SNHGTCANQCPIVDAGDRVEAGQVIADGPCTDDGEMALGK	BCG0716;rpoB_K03043	>BCG0716 DNA-directed RNA polymerase (beta chain) rpoB (rpoB) [2.7.7.6] {Mycobacterium bovis BCG str. Pasteur 1173P2};>rpoB_K03043	rv3457	3	4184.83	168.96	119340000
APIADVTGR	BCG0717;rpoC_K03046	>BCG0717 DNA-directed RNA polymerase (beta chain) rpoC (rpoC) [2.7.7.6] {Mycobacterium bovis BCG str. Pasteur 1173P2};>rpoC_K03046	rv3457	2	898.487	163.9	118450000
SVLTCATSTGVCATCYGR	BCG0717;rpoC_K03046	>BCG0717 DNA-directed RNA polymerase (beta chain) rpoC (rpoC) [2.7.7.6] {Mycobacterium bovis BCG str. Pasteur 1173P2};>rpoC_K03046	rv3457	3	1962.86	246.86	118250000
EILDHYEER	BCG0717;rpoC_K03046	>BCG0717 DNA-directed RNA polymerase (beta chain) rpoC (rpoC) [2.7.7.6] {Mycobacterium bovis BCG str. Pasteur 1173P2};>rpoC_K03046	rv3457	3	1202.56	62.546	117560000
LHQLGLSLK	BCGRv3457;rpoA_K03040	>BCGRv3457 rpoA {Mycobacterium tuberculosis};>rpoA_K03040	rv3457	2	1007.61	149.65	117420000
SIEELEELLKER	BCG2069	>BCG2069 Conserved hypothetical protein {Mycobacterium bovis BCG str. Pasteur 1173P2}	rv3457	3	1486.79	141.93	116880000
LRTVGELIQNQIR	BCG0716;rpoB_K03043	>BCG0716 DNA-directed RNA polymerase (beta chain) rpoB (rpoB) [2.7.7.6] {Mycobacterium bovis BCG str. Pasteur 1173P2};>rpoB_K03043	rv3457	3	1538.89	167.2	116070000
QPVTVLLK	BCG0716;rpoB_K03043	>BCG0716 DNA-directed RNA polymerase (beta chain) rpoB (rpoB) [2.7.7.6] {Mycobacterium bovis BCG str. Pasteur 1173P2};>rpoB_K03043	rv3457	2	896.569	89.298	115160000
VRLEDGER	BCG0717;rpoC_K03046	>BCG0717 DNA-directed RNA polymerase (beta chain) rpoC (rpoC) [2.7.7.6] {Mycobacterium bovis BCG str. Pasteur 1173P2};>rpoC_K03046	rv3457	3	972.499	102.51	114380000
LGLHVGEPITSSTLTEEDVVATIEYLVR	BCG0716;rpoB_K03043	>BCG0716 DNA-directed RNA polymerase (beta chain) rpoB (rpoB) [2.7.7.6] {Mycobacterium bovis BCG str. Pasteur 1173P2};>rpoB_K03043	rv3457	3	3040.6	123.14	112220000
AAIDAGDVVVAEESGVIEEVSADYITVMHDNGTRR	BCG0716;rpoB_K03043	>BCG0716 DNA-directed RNA polymerase (beta chain) rpoB (rpoB) [2.7.7.6] {Mycobacterium bovis BCG str. Pasteur 1173P2};>rpoB_K03043	rv3457	4	3687.77	87.991	112080000
DIPNISDEVLADLDER	BCG0716;rpoB_K03043	>BCG0716 DNA-directed RNA polymerase (beta chain) rpoB (rpoB) [2.7.7.6] {Mycobacterium bovis BCG str. Pasteur 1173P2};>rpoB_K03043	rv3457	3	1812.87	181.71	111830000
IITHPNFNGNTLDNDIMLIKLSSPATLNSR	CON__P00761	>P00761 SWISS-PROT:P00761|TRYP_PIG Trypsin - Sus scrofa (Pig).	rv3457	4	3308.72	178.22	111530000
AIQLHPLVCEAFNADFDGDQMAVHLPLSAEAQAEAR	BCG0717;rpoC_K03046	>BCG0717 DNA-directed RNA polymerase (beta chain) rpoC (rpoC) [2.7.7.6] {Mycobacterium bovis BCG str. Pasteur 1173P2};>rpoC_K03046	rv3457	4	3933.88	185.06	111310000
VTYKVDATRVEQR	BCGRv3457;rpoA_K03040	>BCGRv3457 rpoA {Mycobacterium tuberculosis};>rpoA_K03040	rv3457	2	1563.84	182.71	111150000
EVQIHLVR	BCG0717;rpoC_K03046	>BCG0717 DNA-directed RNA polymerase (beta chain) rpoC (rpoC) [2.7.7.6] {Mycobacterium bovis BCG str. Pasteur 1173P2};>rpoC_K03046	rv3457	3	992.577	13.579	110690000
DTSLKVPHGESGK	BCG0716;rpoB_K03043	>BCG0716 DNA-directed RNA polymerase (beta chain) rpoB (rpoB) [2.7.7.6] {Mycobacterium bovis BCG str. Pasteur 1173P2};>rpoB_K03043	rv3457	2	1353.69	301.16	110670000
RLVDVSQDVIVREHDCQTER	BCG0717;rpoC_K03046	>BCG0717 DNA-directed RNA polymerase (beta chain) rpoC (rpoC) [2.7.7.6] {Mycobacterium bovis BCG str. Pasteur 1173P2};>rpoC_K03046	rv3457	4	2453.21	132.51	109750000
MLISQRPTLSEDVLTDNR	BCGRv3457;rpoA_K03040	>BCGRv3457 rpoA {Mycobacterium tuberculosis};>rpoA_K03040	rv3457	2	2087.07	224.55	109650000
QGPGEVTAGDIVPPAGVTVHNPGMHIATLNDKGK	BCGRv3457;rpoA_K03040	>BCGRv3457 rpoA {Mycobacterium tuberculosis};>rpoA_K03040	rv3457	5	3376.72	34.919	109110000
KISDGDKLAGR	BCG0716;rpoB_K03043	>BCG0716 DNA-directed RNA polymerase (beta chain) rpoB (rpoB) [2.7.7.6] {Mycobacterium bovis BCG str. Pasteur 1173P2};>rpoB_K03043	rv3457	2	1158.64	199.03	109070000
ITPEEAHSHPQR	BCG0048c	>BCG0048c Serine/threonine phosphatase PPP (pstP) [3.1.3.16] {Mycobacterium bovis BCG str. Pasteur 1173P2}	rv3457	3	1400.68	106.4	108670000
LVEEDVLTSIHIEEHEIDAR	BCG0716;rpoB_K03043	>BCG0716 DNA-directed RNA polymerase (beta chain) rpoB (rpoB) [2.7.7.6] {Mycobacterium bovis BCG str. Pasteur 1173P2};>rpoB_K03043	rv3457	3	2346.17	238.02	107680000
FATSDLNDLYRR	BCG0717;rpoC_K03046	>BCG0717 DNA-directed RNA polymerase (beta chain) rpoC (rpoC) [2.7.7.6] {Mycobacterium bovis BCG str. Pasteur 1173P2};>rpoC_K03046	rv3457	2	1469.73	148.56	107600000
SISQSDASLAAVPAVDQFDPSSGASGGYDTPLGITNPPIDELLDR	BCG1451;rpoZ_K03060	>BCG1451 Probable dna-directed RNA polymerase (omega chain) rpoZ (rpoZ) [2.7.7.6] {Mycobacterium bovis BCG str. Pasteur 1173P2};>rpoZ_K03060	rv3457	4	4543.19	142.72	107360000
SQFVIEPLEPGFGYTLGNSLRR	BCGRv3457;rpoA_K03040	>BCGRv3457 rpoA {Mycobacterium tuberculosis};>rpoA_K03040	rv3457	2	2479.29	185.33	106910000
MLISQRPTLSEDVLTDNR	BCGRv3457;rpoA_K03040	>BCGRv3457 rpoA {Mycobacterium tuberculosis};>rpoA_K03040	rv3457	3	2103.06	235.22	106500000
AAIDAGDVVVAEESGVIEEVSADYITVMHDNGTRR	BCG0716;rpoB_K03043	>BCG0716 DNA-directed RNA polymerase (beta chain) rpoB (rpoB) [2.7.7.6] {Mycobacterium bovis BCG str. Pasteur 1173P2};>rpoB_K03043	rv3457	4	3687.77	145.19	105770000
DTKLGAEEITR	BCG0716;rpoB_K03043	>BCG0716 DNA-directed RNA polymerase (beta chain) rpoB (rpoB) [2.7.7.6] {Mycobacterium bovis BCG str. Pasteur 1173P2};>rpoB_K03043	rv3457	2	1231.64	194.17	105510000
KVVDGVVSDEIVYLTADEEDRHVVAQANSPIDADGR	BCG0716;rpoB_K03043	>BCG0716 DNA-directed RNA polymerase (beta chain) rpoB (rpoB) [2.7.7.6] {Mycobacterium bovis BCG str. Pasteur 1173P2};>rpoB_K03043	rv3457	4	3880.91	108.78	105420000
ASLATDSWLSAASFQETTR	BCG0717;rpoC_K03046	>BCG0717 DNA-directed RNA polymerase (beta chain) rpoC (rpoC) [2.7.7.6] {Mycobacterium bovis BCG str. Pasteur 1173P2};>rpoC_K03046	rv3457	2	2040.98	329.4	105150000
RLSALGPGGLSR	BCG0716;rpoB_K03043	>BCG0716 DNA-directed RNA polymerase (beta chain) rpoB (rpoB) [2.7.7.6] {Mycobacterium bovis BCG str. Pasteur 1173P2};>rpoB_K03043	rv3457	3	1182.68	124.12	104220000
GQDLGDPEIDALLAAGITQVKVR	BCG0717;rpoC_K03046	>BCG0717 DNA-directed RNA polymerase (beta chain) rpoC (rpoC) [2.7.7.6] {Mycobacterium bovis BCG str. Pasteur 1173P2};>rpoC_K03046	rv3457	3	2378.28	166.6	104090000
LEADLAELEAEGAKADAR	BCG0717;rpoC_K03046	>BCG0717 DNA-directed RNA polymerase (beta chain) rpoC (rpoC) [2.7.7.6] {Mycobacterium bovis BCG str. Pasteur 1173P2};>rpoC_K03046	rv3457	3	1870.93	162.41	103620000
AIQLHPLVCEAFNADFDGDQMAVHLPLSAEAQAEAR	BCG0717;rpoC_K03046	>BCG0717 DNA-directed RNA polymerase (beta chain) rpoC (rpoC) [2.7.7.6] {Mycobacterium bovis BCG str. Pasteur 1173P2};>rpoC_K03046	rv3457	4	3933.88	228.19	103400000
VRLEDGER	BCG0717;rpoC_K03046	>BCG0717 DNA-directed RNA polymerase (beta chain) rpoC (rpoC) [2.7.7.6] {Mycobacterium bovis BCG str. Pasteur 1173P2};>rpoC_K03046	rv3457	2	972.499	100.02	103310000
FGEMECWAMQAYGAAYTLQELLTIKSDDTVGR	BCG0716;rpoB_K03043	>BCG0716 DNA-directed RNA polymerase (beta chain) rpoB (rpoB) [2.7.7.6] {Mycobacterium bovis BCG str. Pasteur 1173P2};>rpoB_K03043	rv3457	4	3653.68	208.97	102540000
EILDHYEER	BCG0717;rpoC_K03046	>BCG0717 DNA-directed RNA polymerase (beta chain) rpoC (rpoC) [2.7.7.6] {Mycobacterium bovis BCG str. Pasteur 1173P2};>rpoC_K03046	rv3457	2	1202.56	190.51	100170000
RTLLSSIPGAAVTSIR	BCGRv3457;rpoA_K03040	>BCGRv3457 rpoA {Mycobacterium tuberculosis};>rpoA_K03040	rv3457	3	1640.96	127.36	99109000
EVQIHLVR	BCG0717;rpoC_K03046	>BCG0717 DNA-directed RNA polymerase (beta chain) rpoC (rpoC) [2.7.7.6] {Mycobacterium bovis BCG str. Pasteur 1173P2};>rpoC_K03046	rv3457	2	992.577	230.59	98083000
VRLEDGERFYK	BCG0717;rpoC_K03046	>BCG0717 DNA-directed RNA polymerase (beta chain) rpoC (rpoC) [2.7.7.6] {Mycobacterium bovis BCG str. Pasteur 1173P2};>rpoC_K03046	rv3457	3	1410.73	134.57	96170000
IFGPTRDWECYCGK	BCG0717;rpoC_K03046	>BCG0717 DNA-directed RNA polymerase (beta chain) rpoC (rpoC) [2.7.7.6] {Mycobacterium bovis BCG str. Pasteur 1173P2};>rpoC_K03046	rv3457	2	1787.78	158.11	94875000
QWSYGEVK	BCG0717;rpoC_K03046	>BCG0717 DNA-directed RNA polymerase (beta chain) rpoC (rpoC) [2.7.7.6] {Mycobacterium bovis BCG str. Pasteur 1173P2};>rpoC_K03046	rv3457	2	995.471	143.61	94721000
MGHIELAAPVTHIWYFK	BCG0717;rpoC_K03046	>BCG0717 DNA-directed RNA polymerase (beta chain) rpoC (rpoC) [2.7.7.6] {Mycobacterium bovis BCG str. Pasteur 1173P2};>rpoC_K03046	rv3457	3	2012.03	276.71	94698000
SEGAPLFVVSQK	BCG2545c	>BCG2545c Probable fatty acid synthase fas (fas) [2.3.1.-] {Mycobacterium bovis BCG str. Pasteur 1173P2}	rv3457	2	1260.67	143.24	94450000
WRESAAER	BCG0716;rpoB_K03043	>BCG0716 DNA-directed RNA polymerase (beta chain) rpoB (rpoB) [2.7.7.6] {Mycobacterium bovis BCG str. Pasteur 1173P2};>rpoB_K03043	rv3457	2	1003.48	99.442	94164000
SPGVYFDETIDKSTDKTLHSVK	BCG0716;rpoB_K03043	>BCG0716 DNA-directed RNA polymerase (beta chain) rpoB (rpoB) [2.7.7.6] {Mycobacterium bovis BCG str. Pasteur 1173P2};>rpoB_K03043	rv3457	3	2466.23	178.51	94042000
GALNHDERNEALVEIWKEATDEVGQALR	BCG0717;rpoC_K03046	>BCG0717 DNA-directed RNA polymerase (beta chain) rpoC (rpoC) [2.7.7.6] {Mycobacterium bovis BCG str. Pasteur 1173P2};>rpoC_K03046	rv3457	4	3162.57	242.34	92947000
TAASPSPSRPQSSSNNSVPGAPNR	BCG0716;rpoB_K03043	>BCG0716 DNA-directed RNA polymerase (beta chain) rpoB (rpoB) [2.7.7.6] {Mycobacterium bovis BCG str. Pasteur 1173P2};>rpoB_K03043	rv3457	2	2365.14	171.07	92455000
KAGEVEYVPSSEVDYMDVSPR	BCG0716;rpoB_K03043	>BCG0716 DNA-directed RNA polymerase (beta chain) rpoB (rpoB) [2.7.7.6] {Mycobacterium bovis BCG str. Pasteur 1173P2};>rpoB_K03043	rv3457	2	2356.09	235.11	92249000
TLGTDAVDEAGNVIVERGQDLGDPEIDALLAAGITQVK	BCG0717;rpoC_K03046	>BCG0717 DNA-directed RNA polymerase (beta chain) rpoC (rpoC) [2.7.7.6] {Mycobacterium bovis BCG str. Pasteur 1173P2};>rpoC_K03046	rv3457	4	3862.98	102.03	91575000
IGAEVRDGDILVGK	BCG0716;rpoB_K03043	>BCG0716 DNA-directed RNA polymerase (beta chain) rpoB (rpoB) [2.7.7.6] {Mycobacterium bovis BCG str. Pasteur 1173P2};>rpoB_K03043	rv3457	2	1440.79	175.21	91560000
RLSALGPGGLSR	BCG0716;rpoB_K03043	>BCG0716 DNA-directed RNA polymerase (beta chain) rpoB (rpoB) [2.7.7.6] {Mycobacterium bovis BCG str. Pasteur 1173P2};>rpoB_K03043	rv3457	2	1182.68	215.08	91161000
SPGVYFDETIDK	BCG0716;rpoB_K03043	>BCG0716 DNA-directed RNA polymerase (beta chain) rpoB (rpoB) [2.7.7.6] {Mycobacterium bovis BCG str. Pasteur 1173P2};>rpoB_K03043	rv3457	2	1369.64	244.01	90717000
[truncated: 1,044 more rows]

## Sheet: UVR
Sequence	Mass	Proteins	Leading razor protein	Charges	PEP	Score	Intensity L a0	Intensity L a1	Intensity L a15	Intensity L a30	Intensity L a5
[truncated: 543 more rows]
