# Supplementary material for: Identification of Protein Partners in Mycobacteria Using a Single-Step Affinity Purification Method
Source: PLoS One. 2014 Mar 24;9(3):e91380. doi: 10.1371/journal.pone.0091380 (PMC3963859; doi:10.1371/journal.pone.0091380)
Supplement: Table S3 — Protein identification details for AP-MS experiments. (XLSX) [file pone.0091380.s003.xlsx]

## Sheet: MSMEG
Protein IDs	Majority protein IDs	Peptide counts (razor+unique)	Fasta headers	Proteins	Razor + unique peptides fl1	Razor + unique peptides fl2	Razor + unique peptides fl3	Razor + unique peptides fl4	Razor + unique peptides fl5	Razor + unique peptides fl6	Razor + unique peptides fl7	Razor + unique peptides fl8	Razor + unique peptides gfp1	Razor + unique peptides gfp2	Razor + unique peptides gfp3	Razor + unique peptides gfp4	Razor + unique peptides gfp5	Razor + unique peptides gfp6	Razor + unique peptides gfp7	Razor + unique peptides gfp8	Razor + unique peptides ha1	Razor + unique peptides ha2	Razor + unique peptides ha3	Razor + unique peptides ha4	Razor + unique peptides ha5	Razor + unique peptides ha6	Razor + unique peptides ha7	Razor + unique peptides ha8	Razor + unique peptides pa1	Razor + unique peptides pa2	Razor + unique peptides pa3	Razor + unique peptides pa4	Razor + unique peptides pa5	Razor + unique peptides pa6	Razor + unique peptides pa7	Razor + unique peptides pa8	Mol. weight [kDa]	Sequence length	Sequence lengths	PEP	Sequence coverage fl1 [%]	Sequence coverage fl2 [%]	Sequence coverage fl3 [%]	Sequence coverage fl4 [%]	Sequence coverage fl5 [%]	Sequence coverage fl6 [%]	Sequence coverage fl7 [%]	Sequence coverage fl8 [%]	Sequence coverage gfp1 [%]
MSMEG1524	MSMEG1524	44	>MSMEG1524 DNA-directed RNA polymerase, alpha subunit (rpoA) [2.7.7.6] {Mycobacterium smegmatis MC2}	1	8	2	36	2	9	1	0	3	9	2	33	1	11	8	8	3	11	3	39	14	8	5	7	5	0	3	35	15	9	5	5	9	37.919	350	350	0	37.7	6.6	84.9	10.6	42	5.1	0	13.7	39.1
MSMEG1368	MSMEG1368	128	>MSMEG1368 DNA-directed RNA polymerase, beta subunit (rpoC) [2.7.7.6] {Mycobacterium smegmatis MC2}	1	4	0	85	5	13	0	0	0	7	0	117	2	13	6	4	4	19	0	104	28	9	10	3	4	5	1	91	17	9	7	8	13	146.51	1317	1317	0	4.6	0	69.8	6	13.8	0	0	0	7.4
MSMEG3085	MSMEG3085	53	>MSMEG3085 phosphoglycerate kinase (pgk) [2.7.2.3] {Mycobacterium smegmatis MC2}	1	2	1	0	0	0	0	42	9	2	0	0	0	4	5	10	1	2	0	0	4	0	2	46	15	0	0	0	0	0	0	46	14	42.094	408	408	0	8.8	4.9	0	0	0	0	88.5	39.7	9.3
MSMEG2136	MSMEG2136	63	>MSMEG2136 phosphoglucomutase, alpha-D-glucose phosphate-specific (pgm) [5.4.2.2] {Mycobacterium smegmatis MC2}	1	0	0	1	0	38	0	0	2	0	0	0	0	35	0	6	0	0	0	0	0	52	56	0	1	1	0	0	1	48	9	1	2	57.9	544	544	0	0	0	4.2	0	82.9	0	0	7.9	0
MSMEG1367	MSMEG1367	103	>MSMEG1367 DNA-directed RNA polymerase, beta subunit (rpoB) [2.7.7.6] {Mycobacterium smegmatis MC2}	1	2	1	70	1	12	0	0	1	5	0	91	0	12	10	3	1	14	3	89	15	5	4	4	3	5	2	71	18	2	6	2	10	128.53	1169	1169	0	3.5	1.1	71.7	3.3	17.2	0	0	1.1	6.6
MSMEG0752	MSMEG0752	42	>MSMEG0752 fructose-bisphosphate aldolase, class II (fbaA) [4.1.2.13] {Mycobacterium smegmatis MC2}	1	0	23	0	0	0	0	0	0	0	23	0	0	0	0	0	0	0	41	6	6	3	3	1	2	0	34	0	0	0	0	0	0	36.595	345	345	0	0	77.1	0	0	0	0	0	0	0
MSMEG3086	MSMEG3086	33	>MSMEG3086 triosephosphate isomerase (tpiA) [5.3.1.1] {Mycobacterium smegmatis MC2}	1	0	0	0	0	0	0	0	24	1	0	0	1	0	0	0	21	0	1	0	1	0	0	0	24	2	1	0	0	0	0	0	33	27.377	261	261	0	0	0	0	0	0	0	0	83.1	4.6
MSMEG0358	MSMEG0358	30	>MSMEG0358 ribonucleoside-diphosphate reductase, beta subunit [1.17.4.1] {Mycobacterium smegmatis MC2}	1	20	0	0	0	0	0	0	0	22	3	0	0	0	0	1	0	27	2	0	2	0	2	0	0	24	4	1	1	1	0	0	0	35.999	320	320	0	66.6	0	0	0	0	0	0	0	71.9
CON__P00761	CON__P00761	9	>P00761 SWISS-PROT:P00761|TRYP_PIG Trypsin - Sus scrofa (Pig).	1	6	8	7	8	6	6	5	6	5	5	5	7	8	4	6	7	8	8	3	8	6	7	7	6	4	6	4	7	4	5	4	6	24.409	231	231	0	37.7	45.5	45.5	45.5	37.7	37.7	31.2	37.7	31.6
marker	marker	1	>marker	1	1	0	1	1	1	1	1	1	1	1	1	1	1	1	0	0	1	1	1	1	1	1	1	1	1	1	1	1	1	1	1	1	0.9811	9	9	1.3923e-20	100	0	100	100	100	100	100	100	100
MSMEG3021	MSMEG3021	34	>MSMEG3021 AAA ATPase, central region {Mycobacterium smegmatis MC2}	1	0	0	0	0	0	20	0	0	0	0	0	0	0	18	5	0	1	0	0	0	29	32	1	0	0	0	0	0	0	33	1	0	47.331	447	447	0	0	0	0	0	0	68.2	0	0	0
MSMEG1666	MSMEG1666	22	>MSMEG1666 RNA polymerase sigma-70 factor {Mycobacterium smegmatis MC2}	1	0	0	0	18	0	0	0	0	0	0	0	17	0	0	0	0	0	0	0	18	1	0	0	0	0	0	0	22	1	0	0	0	32.657	304	304	0	0	0	0	85.5	0	0	0	0	0
CON__P04264;CON__H-INV:HIT000016045	CON__P04264	46;4	>P04264 SWISS-PROT:P04264 Tax_Id=9606 Gene_Symbol=KRT1 Keratin, type II cytoskeletal 1	2	24	20	17	32	24	29	32	33	21	19	18	21	23	13	30	29	18	16	12	30	27	21	21	27	31	36	11	26	10	35	30	17	66.017	644	644;99	0	37.9	34.8	31.7	49.5	39.4	47	50.9	53	38
MSMEG0202;MSMEG0397;MSMEG0802;MSMEG1003;MSMEG1059;MSMEG1258;MSMEG1404;MSMEG2003;MSMEG2283;MSMEG2339;MSMEG2828;MSMEG3166;MSMEG3697;MSMEG4403;MSMEG4790;MSMEG4926;MSMEG4945;MSMEG5094;MSMEG5378;MSMEG6148;MSMEG6155;MSMEG6161;MSMEG6462;MSMEG6697	MSMEG0202;MSMEG0397;MSMEG0802;MSMEG1003;MSMEG1059;MSMEG1258;MSMEG1404;MSMEG2003;MSMEG2283;MSMEG2339;MSMEG2828;MSMEG3166;MSMEG3697;MSMEG4403;MSMEG4790;MSMEG4926;MSMEG4945;MSMEG5094;MSMEG5378;MSMEG6148;MSMEG6155;MSMEG6161;MSMEG6462;MSMEG6697	1;1;1;1;1;1;1;1;1;1;1;1;1;1;1;1;1;1;1;1;1;1;1;1	>MSMEG0202 IS1096, tnpA protein {Mycobacterium smegmatis MC2};>MSMEG0397 IS1096, tnpA protein {Mycobacterium smegmatis MC2};>MSMEG0802 IS1096, tnpA protein {Mycobacterium smegmatis MC2};>MSMEG1003 IS1096, tnpA protein {Mycobacterium smegmatis MC2};>MSMEG10	24	1	0	1	1	1	1	1	1	1	1	1	1	1	1	1	1	0	0	0	0	0	0	0	0	1	1	1	1	1	1	1	1	48.862	440	440;440;440;440;440;440;440;440;440;440;440;440;440;440;440;440;440;440;440;440;440;440;440;440	0.00037281	2.5	0	2.5	2.5	2.5	2.5	2.5	2.5	2.5
MSMEG0035	MSMEG0035	23	>MSMEG0035 FHA domain protein {Mycobacterium smegmatis MC2}	1	1	1	0	1	0	0	0	0	14	14	11	15	15	9	20	16	10	12	7	12	8	7	6	7	0	0	0	2	0	2	0	1	51.423	481	481	0	1.9	3.3	0	3.3	0	0	0	0	52.4
MSMEG1399	MSMEG1399	13	>MSMEG1399 ribosomal protein S7 (rpsG) {Mycobacterium smegmatis MC2}	1	3	3	7	4	9	5	0	4	4	2	4	2	9	5	3	2	6	2	5	7	10	11	4	3	2	5	3	6	11	7	4	7	17.628	156	156	5.2785e-254	29.5	30.8	59	37.2	60.9	43.6	0	41.7	35.9
MSMEG2758	MSMEG2758	26	>MSMEG2758 sigma factor MysA {Mycobacterium smegmatis MC2}	1	1	1	20	0	0	0	0	1	2	0	22	0	1	0	1	0	4	0	23	1	0	0	0	0	2	1	18	1	1	0	1	0	51.503	466	466	0	3	3	39.7	0	0	0	0	3	3
MSMEG0709	MSMEG0709	44	>MSMEG0709 chaperone protein DnaK (dnaK) {Mycobacterium smegmatis MC2}	1	22	19	18	22	21	24	21	22	15	11	6	11	20	9	18	14	29	21	10	21	22	20	25	30	17	22	8	21	20	27	17	35	66.646	622	622	0	57.7	42.8	42.1	55.5	50.5	50.3	49.8	52.7	36
MSMEG6759;MSMEG6229	MSMEG6759	32;7	>MSMEG6759 glycerol kinase (glpK) [2.7.1.30] {Mycobacterium smegmatis MC2}	2	10	9	7	19	13	18	11	6	14	6	2	13	18	13	8	10	26	14	7	25	18	19	10	7	28	18	1	30	22	23	25	21	55.098	505	505;521	0	24.2	20.2	17.4	47.1	33.3	45.9	25.7	16.2	36.8
CON__P13645;CON__P02535-1;CON__Q2M2I5	CON__P13645	39;11;3	>P13645 SWISS-PROT:P13645 Tax_Id=9606 Gene_Symbol=KRT10 Keratin, type I cytoskeletal 10	3	26	21	19	25	24	26	30	26	20	16	21	20	21	14	26	26	16	14	9	22	28	15	21	21	28	33	1	26	3	31	21	9	59.51	593	593;570;525	0	48.7	39.3	34.6	47.9	46.9	45.5	56	52.1	41.8
MSMEG4327	MSMEG4327	19	>MSMEG4327 3-oxoacyl-[acyl-carrier-protein] synthase 1 [2.3.1.41] {Mycobacterium smegmatis MC2}	1	4	4	0	13	9	10	4	0	9	1	0	11	10	3	1	8	17	7	3	14	12	13	10	7	17	12	0	16	15	16	14	12	43.786	416	416	0	15.9	14.9	0	46.6	32.5	40.6	12.3	0	35.3
CON__P35527	CON__P35527	35	>P35527 SWISS-PROT:P35527 Tax_Id=9606 Gene_Symbol=KRT9 Keratin, type I cytoskeletal 9	1	19	10	5	14	13	23	20	27	12	13	11	16	18	8	27	22	12	12	6	22	20	13	16	18	23	27	6	11	5	19	14	8	62.129	623	623	0	51.5	33.1	15.7	32.7	37.1	54.1	56.5	58.7	39.6
MSMEG3055	MSMEG3055	26	>MSMEG3055 S-adenosylmethionine synthetase (metK) [2.5.1.6] {Mycobacterium smegmatis MC2}	1	5	2	2	11	9	12	7	0	6	0	0	2	9	7	2	6	16	5	0	14	12	11	5	5	21	13	0	19	18	19	21	16	42.59	399	399	0	18.5	7.3	8.5	43.4	35.1	46.4	29.3	0	21.8
MSMEG1523	MSMEG1523	19	>MSMEG1523 ribosomal protein S4 (rpsD) {Mycobacterium smegmatis MC2}	1	5	2	8	5	9	5	0	4	5	3	4	5	10	5	5	4	10	2	7	8	9	8	4	5	6	5	9	9	11	10	7	11	23.375	201	201	0	29.4	10.4	46.8	29.4	47.3	29.4	0	29.4	29.4
MSMEG0880	MSMEG0880	33	>MSMEG0880 chaperonin GroL (groL) {Mycobacterium smegmatis MC2}	1	20	15	5	13	13	13	5	16	21	1	8	7	25	18	14	8	25	14	8	24	14	23	18	14	18	19	2	16	9	15	19	14	60.508	576	576	0	46.7	33.2	11.3	30	29	27.4	12.3	33	47
MSMEG4891	MSMEG4891	15	>MSMEG4891 alkylhydroperoxide reductase {Mycobacterium smegmatis MC2}	1	13	12	11	14	8	10	7	10	13	12	7	12	11	10	14	13	7	3	4	9	5	4	4	4	13	10	4	12	9	10	5	11	21.626	195	195	0	82.1	81.5	70.3	87.7	57.9	69.7	52.3	69.2	87.2
CON__Q9U6Y5	CON__Q9U6Y5	13	>Q9U6Y5 SWISS-PROT:Q9U6Y5 Green fluorescent protein (GFP-Cter-HisTag)	1	0	0	0	0	0	0	0	0	7	6	7	4	5	2	0	13	0	0	0	0	0	0	0	0	0	0	0	0	0	0	0	0	28.106	249	249	3.3085e-260	0	0	0	0	0	0	0	0	51.8
MSMEG4474	MSMEG4474	39	>MSMEG4474 acyl-CoA oxidase {Mycobacterium smegmatis MC2}	1	0	0	0	0	0	0	0	3	0	0	0	0	1	1	0	1	0	0	0	0	0	0	0	39	0	0	0	0	0	0	0	26	71.384	649	649	0	0	0	0	0	0	0	0	7.1	0
MSMEG3053	MSMEG3053	8	>MSMEG3053 DNA-directed RNA polymerase, omega subunit (rpoZ) [2.7.7.6] {Mycobacterium smegmatis MC2}	1	0	0	5	0	0	0	0	0	0	0	6	0	0	0	1	0	0	0	7	1	0	0	0	0	1	0	6	0	0	0	0	0	11.535	107	107	9.1689e-295	0	0	92.5	0	0	0	0	0	0
MSMEG1028;MSMEG2308	MSMEG1028;MSMEG2308	26;26	>MSMEG1028 geranylgeranyl reductase {Mycobacterium smegmatis MC2};>MSMEG2308 geranylgeranyl reductase {Mycobacterium smegmatis MC2}	2	1	2	6	3	0	4	1	1	4	1	3	5	4	2	1	7	23	13	7	16	14	12	8	2	19	7	1	16	12	16	11	9	48.273	437	437;437	0	3.4	6.2	23.1	10.8	0	11.4	6.9	3.4	11.4
MSMEG1804	MSMEG1804	12	>MSMEG1804 RNA polymerase sigma-F factor {Mycobacterium smegmatis MC2}	1	0	0	6	0	0	0	0	0	0	0	10	0	0	0	0	0	0	0	11	0	0	0	0	0	0	0	4	0	0	0	0	0	27.884	250	250	5.093e-208	0	0	26.8	0	0	0	0	0	0
CON__P35908;CON__REFSEQ:XP_932229	CON__P35908	39;2	>P35908 SWISS-PROT:P35908 Tax_Id=9606 Gene_Symbol=KRT2 Keratin, type II cytoskeletal 2 epidermal	2	23	14	12	16	20	21	27	29	11	17	12	21	19	7	22	29	9	8	3	14	20	10	18	13	19	31	1	16	5	24	15	9	65.865	645	645;345	0	47.4	30.5	25.1	36.1	48.7	47.8	58.3	59.2	25.3
MSMEG1442	MSMEG1442	20	>MSMEG1442 ribosomal protein S3 (rpsC) {Mycobacterium smegmatis MC2}	1	7	3	8	4	8	5	2	3	9	4	2	2	10	5	5	7	13	5	9	11	10	10	8	7	12	5	10	11	12	14	14	13	30.139	275	275	0	33.5	20.7	41.1	20	37.1	26.9	7.3	14.5	42.2
MSMEG5273	MSMEG5273	28	>MSMEG5273 beta-ketoadipyl CoA thiolase [2.3.1.-] {Mycobacterium smegmatis MC2}	1	17	20	0	25	17	22	5	1	3	0	0	0	8	3	2	1	9	1	0	5	2	3	4	1	0	1	0	0	0	0	2	0	42.591	405	405	0	56.3	62.5	0	69.4	53.6	65.2	16.5	3.7	7.9
MSMEG3833	MSMEG3833	25	>MSMEG3833 30S ribosomal protein S1 {Mycobacterium smegmatis MC2}	1	3	2	12	1	17	4	1	3	7	0	2	2	15	10	8	3	12	7	8	12	12	13	8	5	5	2	4	13	12	12	15	18	53.315	479	479	0	10.4	8.6	33.6	2.3	43.6	13.2	4.6	10.4	25.1
MSMEG1401	MSMEG1401	20	>MSMEG1401 translation elongation factor Tu (tuf) {Mycobacterium smegmatis MC2}	1	13	4	2	5	2	7	1	2	11	0	4	2	15	14	8	3	15	9	7	13	9	11	13	13	3	6	0	6	4	5	9	8	43.735	396	396	0	49.5	15.2	8.8	18.9	7.1	29.3	6.3	8.8	41.9
MSMEG1365	MSMEG1365	7	>MSMEG1365 ribosomal protein L7/L12 (rplL) {Mycobacterium smegmatis MC2}	1	3	2	6	3	7	2	0	3	4	0	1	1	5	4	2	4	3	2	3	6	6	6	3	3	2	6	6	7	3	5	6	6	13.458	130	130	2.8236e-120	22.3	16.2	40.8	22.3	44.6	16.2	0	24.6	30.8
MSMEG1439	MSMEG1439	16	>MSMEG1439 ribosomal protein L2 (rplB) {Mycobacterium smegmatis MC2}	1	5	4	10	6	8	7	1	2	5	3	2	5	9	6	9	4	7	4	11	8	10	10	4	4	0	0	10	8	9	9	5	11	30.357	278	278	0	18.7	15.5	46	26.6	28.1	24.1	3.6	9.7	24.8
MSMEG4936	MSMEG4936	28	>MSMEG4936 ATP synthase F1, beta subunit (atpD) [3.6.3.14] {Mycobacterium smegmatis MC2}	1	7	3	1	10	7	6	4	4	10	3	1	4	12	15	9	9	22	7	2	17	11	14	5	4	21	11	0	19	16	16	14	13	51.616	475	475	0	26.7	12.4	2.9	35.8	27.6	23.2	15.8	14.5	34.3
MSMEG6403	MSMEG6403	34	>MSMEG6403 bifunctional udp-galactofuranosyl transferase glft {Mycobacterium smegmatis MC2}	1	4	0	0	7	2	1	0	0	13	1	0	0	1	0	0	3	31	5	1	8	8	10	4	0	26	7	0	20	16	10	8	6	71.572	646	646	0	7.4	0	0	11	3.7	3.1	0	0	22.9
MSMEG1516	MSMEG1516	23	>MSMEG1516 thioredoxin reductase {Mycobacterium smegmatis MC2}	1	4	1	0	11	3	7	2	0	2	1	0	6	5	3	1	1	17	4	0	14	8	11	3	3	18	10	0	17	15	17	9	8	60.839	563	563	0	8.9	2.7	0	26.3	8	18.3	6.4	0	5
MSMEG3858	MSMEG3858	10	>MSMEG3858 conserved hypothetical protein {Mycobacterium smegmatis MC2}	1	0	0	8	1	0	0	1	1	0	0	4	0	0	0	1	0	0	0	9	2	0	1	0	1	0	0	2	0	0	0	0	0	13.057	114	114	6.3969e-297	0	0	61.4	8.8	0	0	8.8	8.8	0
MSMEG6471	MSMEG6471	24	>MSMEG6471 glycine/D-amino acid oxidase {Mycobacterium smegmatis MC2}	1	2	2	0	7	3	2	1	0	6	1	0	4	4	1	0	6	18	7	2	17	9	12	7	2	20	13	0	19	13	16	11	8	52.004	479	479	0	7.9	7.9	0	24	9.6	7.5	2.7	0	18.6
MSMEG6105	MSMEG6105	39	>MSMEG6105 cell division protein {Mycobacterium smegmatis MC2}	1	1	1	0	3	2	3	0	3	2	1	0	22	5	1	3	1	27	16	3	16	28	19	29	19	5	0	0	2	1	0	1	0	83.537	770	770	0	1.7	1.7	0	5.8	4.3	5.7	0	5.8	2.7
MSMEG1914	MSMEG1914	15	>MSMEG1914 RNA polymerase sigma-70 factor, family {Mycobacterium smegmatis MC2}	1	0	0	10	0	0	0	0	0	0	0	11	0	0	0	0	0	0	0	14	0	0	0	0	0	0	0	9	0	0	0	0	0	24.5	215	215	0	0	0	55.8	0	0	0	0	0	0
MSMEG6257	MSMEG6257	21	>MSMEG6257 asparate kinase, monofunctional class [2.7.2.4] {Mycobacterium smegmatis MC2}	1	2	2	1	7	2	5	4	1	3	0	0	1	3	2	1	3	14	6	0	10	7	11	2	1	14	7	0	13	9	11	9	8	46.26	437	437	0	5.3	5.3	2.7	21.1	6.2	16.5	13	2.7	8.9
MSMEG2739	MSMEG2739	21	>MSMEG2739 conserved hypothetical protein {Mycobacterium smegmatis MC2}	1	8	13	4	7	6	7	4	1	4	6	3	8	9	3	13	6	5	0	0	6	1	1	0	1	0	0	0	0	0	0	0	0	86.19	811	811	0	19.9	30.6	9.4	16.6	14.8	17.9	9.1	1.4	11.1
MSMEG2174	MSMEG2174	29	>MSMEG2174 superfamily I DNA or RNA helicase {Mycobacterium smegmatis MC2}	1	0	0	11	0	0	0	0	0	0	0	20	0	0	0	0	0	0	0	21	0	0	0	0	0	0	0	9	0	0	0	0	0	81.198	736	736	0	0	0	24	0	0	0	0	0	0
MSMEG3227;REV__MSMEG3450	MSMEG3227	24;1	>MSMEG3227 pyruvate kinase (pyk) [2.7.1.40] {Mycobacterium smegmatis MC2}	2	5	3	0	7	7	7	3	2	8	1	0	1	13	6	2	4	15	3	1	11	6	8	7	4	16	11	0	14	15	14	7	11	50.988	472	472;231	0	16.1	11.9	0	22.5	22.5	23.1	9.3	5.3	29.9
MSMEG2389	MSMEG2389	9	>MSMEG2389 DNA-binding protein HU (hup) {Mycobacterium smegmatis MC2}	1	1	1	2	2	2	1	1	2	1	0	0	1	3	2	2	1	3	4	4	5	6	7	4	5	1	1	5	2	1	2	1	3	21.23	208	208	2.3914e-187	4.8	7.2	12	12	12	4.8	4.8	12	4.8
MSMEG2752	MSMEG2752	13	>MSMEG2752 sigma factor SigB {Mycobacterium smegmatis MC2}	1	0	0	6	0	0	0	0	0	0	0	10	0	0	0	0	0	0	0	11	0	0	0	0	0	0	0	7	0	0	0	0	0	36.069	319	319	0	0	0	28.5	0	0	0	0	0	0
MSMEG3147	MSMEG3147	17	>MSMEG3147 ATPase, MoxR family (moxR) {Mycobacterium smegmatis MC2}	1	2	0	0	6	2	3	1	0	1	0	0	0	3	4	0	2	9	3	1	9	8	9	3	1	13	6	0	10	12	9	10	5	41.588	387	387	4.3329e-292	7.8	0	0	25.1	9.3	10.6	4.1	0	4.1
MSMEG4272	MSMEG4272	8	>MSMEG4272 HesB/YadR/YfhF family protein {Mycobacterium smegmatis MC2}	1	3	2	1	4	1	3	1	1	4	3	3	5	6	4	7	6	0	0	0	2	1	0	1	0	4	3	0	5	4	5	3	2	12.395	118	118	0	35.6	28.8	18.6	51.7	18.6	35.6	18.6	6.8	53.4
MSMEG4757	MSMEG4757	92	>MSMEG4757 fatty acid synthase {Mycobacterium smegmatis MC2}	1	8	5	1	12	4	6	0	2	6	4	1	2	16	12	22	12	14	3	2	18	7	10	3	5	21	4	0	39	15	30	19	61	329.53	3089	3089	0	4	2.3	0.5	7.3	2.3	3.6	0	0.9	2.8
MSMEG4673	MSMEG4673	9	>MSMEG4673 Clp protease (clpP) [3.4.21.92] {Mycobacterium smegmatis MC2}	1	2	2	0	4	3	5	1	2	2	1	0	1	3	1	1	2	4	2	0	5	2	3	2	2	6	4	0	7	6	6	4	3	23.291	215	215	2.0989e-279	12.6	9.3	0	29.3	16.3	32.6	5.6	9.3	12.6
MSMEG4326	MSMEG4326	5	>MSMEG4326 acyl carrier protein (acpP) {Mycobacterium smegmatis MC2}	1	3	3	2	3	2	2	1	2	3	0	1	2	3	5	3	2	3	1	2	2	3	3	2	2	3	1	0	3	0	3	2	1	10.737	99	99	1.996e-136	34.3	34.3	24.2	34.3	24.2	24.2	13.1	21.2	34.3
MSMEG1011;MSMEG2291	MSMEG1011;MSMEG2291	18;18	>MSMEG1011 short chain dehydrogenase {Mycobacterium smegmatis MC2};>MSMEG2291 short chain dehydrogenase {Mycobacterium smegmatis MC2}	2	1	1	0	3	1	2	2	1	5	0	0	2	1	0	0	2	14	4	1	10	10	8	6	3	14	6	0	10	9	9	5	4	31.01	287	287;287	0	3.5	3.5	0	13.9	3.5	7	7	3.5	19.5
MSMEG6385	MSMEG6385	12	>MSMEG6385 hypothetical oxidoreductase in MprA 5region [1.-.-.-] {Mycobacterium smegmatis MC2}	1	1	1	0	1	1	1	0	0	2	0	0	1	3	2	0	1	8	2	2	5	3	3	0	1	7	2	0	7	3	4	4	4	27.038	253	253	1.6801e-157	5.9	5.9	0	5.9	5.9	5.9	0	0	9.9
MSMEG3748	MSMEG3748	1	>MSMEG3748 thiamin pyrophosphokinase, catalytic domain protein {Mycobacterium smegmatis MC2}	1	0	0	0	0	0	0	0	0	0	0	0	0	0	0	0	0	0	1	0	0	0	0	0	0	0	1	0	0	0	0	0	0	45.685	428	428	0.0026117	0	0	0	0	0	0	0	0	0
MSMEG4323	MSMEG4323	34	>MSMEG4323 pyruvate dehydrogenase E1 component [1.2.4.1] {Mycobacterium smegmatis MC2}	1	24	23	1	30	22	31	2	1	4	1	0	1	4	2	1	3	4	0	1	3	1	4	2	2	10	0	0	1	3	3	2	2	103.08	929	929	0	34.7	32.1	1.6	40.8	29.1	43.3	3.7	1.6	7.1
MSMEG3930	MSMEG3930	2	>MSMEG3930 [NiFe] hydrogenase, gamma subunit, putative {Mycobacterium smegmatis MC2}	1	0	0	1	0	0	0	1	0	1	0	1	0	0	0	1	0	0	0	1	0	0	0	0	0	0	0	0	0	0	1	1	0	28.852	268	268	0.016655	0	0	9.3	0	0	0	9.3	0	9.3
MSMEG1436	MSMEG1436	13	>MSMEG1436 ribosomal protein L3 (rplC) {Mycobacterium smegmatis MC2}	1	3	1	5	3	5	3	1	2	3	2	3	4	7	3	6	2	4	4	6	6	7	10	6	4	3	2	5	5	6	4	2	6	22.972	217	217	0	19.4	6	27.2	21.7	27.2	21.7	6	14.3	19.4
MSMEG2628	MSMEG2628	24	>MSMEG2628 translation initiation factor IF-2 (infB) {Mycobacterium smegmatis MC2}	1	1	1	10	2	10	1	1	1	1	0	12	0	5	2	2	1	6	1	9	5	4	4	2	1	1	3	11	10	10	9	7	17	96.883	934	934	0	1.4	1.3	15	2.6	15	1.3	1.4	1.3	1.3
MSMEG1521	MSMEG1521	7	>MSMEG1521 ribosomal protein S13p/S18e (rpsM) {Mycobacterium smegmatis MC2}	1	4	1	6	5	7	3	1	0	2	0	0	0	4	3	3	2	3	1	2	4	4	6	3	1	1	1	4	4	6	6	2	5	14.217	124	124	3.8961e-212	29.8	8.9	35.5	30.6	41.9	18.5	6.5	0	16.9
MSMEG4954	MSMEG4954	26	>MSMEG4954 transcription termination factor Rho (rho) {Mycobacterium smegmatis MC2}	1	3	1	8	1	13	3	2	2	15	12	8	14	18	9	5	12	7	5	2	9	8	8	4	1	6	4	3	10	11	12	5	14	69.665	643	643	0	7.5	2.5	21.6	2.5	32.7	7.5	4.5	4.5	34.8
MSMEG4752	MSMEG4752	4	>MSMEG4752 conserved hypothetical protein {Mycobacterium smegmatis MC2}	1	1	1	0	1	1	1	0	0	1	0	0	2	1	0	0	1	4	4	1	4	4	4	2	2	2	3	0	3	2	3	3	2	8.2275	75	75	6.3546e-63	14.7	14.7	0	14.7	14.7	14.7	0	0	14.7
MSMEG0786	MSMEG0786	33	>MSMEG0786 serine/threonine protein kinase {Mycobacterium smegmatis MC2}	1	0	0	0	0	0	0	0	0	17	17	4	17	17	7	30	18	10	1	0	0	0	0	0	1	0	0	0	0	0	0	0	0	84.512	779	779	0	0	0	0	0	0	0	0	0	27.5
MSMEG3791	MSMEG3791	8	>MSMEG3791 ribosomal protein L20 (rplT) {Mycobacterium smegmatis MC2}	1	3	2	3	2	3	2	2	2	2	2	0	1	2	2	3	1	4	1	3	2	2	4	1	2	2	2	3	4	4	3	2	6	14.464	129	129	0	37.2	27.9	37.2	27.9	37.2	27.9	27.9	27.9	27.9
MSMEG5789	MSMEG5789	17	>MSMEG5789 putative thiosulfate sulfurtransferase [2.8.1.1] {Mycobacterium smegmatis MC2}	1	10	5	0	13	2	4	1	5	12	0	1	11	10	9	6	9	12	5	1	11	1	5	2	3	8	4	0	4	4	5	1	3	30.985	277	277	3.2091e-294	46.6	20.6	0	49.5	9	17.7	4	25.3	47.7
gfptrap	gfptrap	5	>gfptrap	1	2	0	0	0	0	0	0	0	2	4	2	2	3	2	4	3	0	0	0	1	0	0	0	0	0	0	0	2	1	0	0	1	15.992	145	145	2.1894e-50	16.6	0	0	0	0	0	0	0	16.6
MSMEG1472	MSMEG1472	10	>MSMEG1472 ribosomal protein S5 (rpsE) {Mycobacterium smegmatis MC2}	1	3	0	5	3	4	0	0	2	5	0	1	1	5	2	0	2	9	4	5	6	4	6	7	3	7	6	4	4	4	3	5	2	22.042	215	215	5.5919e-183	14.4	0	26.5	19.1	19.5	0	0	15.8	32.1
MSMEG3645	MSMEG3645	10	>MSMEG3645 conserved hypothetical protein {Mycobacterium smegmatis MC2}	1	2	4	1	2	2	3	1	2	0	3	1	4	2	2	7	4	3	4	1	4	4	2	6	2	6	5	1	8	9	9	6	6	18.177	164	164	7.26e-245	43.3	32.9	7.9	14	18.3	38.4	7.9	18.3	0
MSMEG5773	MSMEG5773	15	>MSMEG5773 fatty acid desaturase {Mycobacterium smegmatis MC2}	1	4	0	0	4	1	1	1	1	6	0	1	2	6	4	2	4	14	2	3	11	8	10	2	4	7	2	1	11	4	6	5	6	38.454	334	334	0	21	0	0	17.7	4.8	4.8	4.8	4.8	28.1
MSMEG1443	MSMEG1443	5	>MSMEG1443 ribosomal protein L16 (rplP) {Mycobacterium smegmatis MC2}	1	0	0	1	0	2	1	0	1	1	1	2	1	1	2	1	1	4	2	2	3	2	4	2	2	2	5	3	2	2	2	1	3	15.742	138	138	1.1328e-81	0	0	8	0	18.1	8	0	8	8
MSMEG5798	MSMEG5798	18	>MSMEG5798 phosphoribosylformylglycinamidine cyclo-ligase (purM) [6.3.3.1] {Mycobacterium smegmatis MC2}	1	0	0	0	8	1	5	0	0	2	0	0	1	1	0	0	0	6	4	0	10	4	5	1	2	13	4	0	13	9	11	8	6	41.15	391	391	1.0991e-150	0	0	0	23.5	3.3	16.6	0	0	8.2
MSMEG4530	MSMEG4530	13	>MSMEG4530 sulfate ABC transporter, ATP-binding protein (cysA) [3.6.3.25] {Mycobacterium smegmatis MC2}	1	1	1	0	5	2	4	1	0	2	0	0	2	1	0	0	2	9	4	2	9	3	5	2	3	13	7	0	11	10	8	9	4	38.754	361	361	0	4.7	5.8	0	21.6	8.6	17.7	5.8	0	9.1
MSMEG2089	MSMEG2089	15	>MSMEG2089 cell division ATP-binding protein FtsE (ftsE) {Mycobacterium smegmatis MC2}	1	0	0	0	3	0	1	1	0	3	0	0	0	2	0	0	1	6	3	0	7	9	8	3	2	10	4	0	7	5	8	7	5	25.586	230	230	9.546e-211	0	0	0	22.6	0	10.4	5.2	0	21.7
MSMEG4504	MSMEG4504	16	>MSMEG4504 chaperone protein DnaJ (dnaJ) {Mycobacterium smegmatis MC2}	1	0	0	0	1	1	0	0	0	1	0	1	0	0	0	0	0	15	3	0	8	4	5	3	1	11	3	0	9	8	13	6	6	40.335	381	381	0	0	0	0	4.2	3.9	0	0	0	3.9
MSMEG1441	MSMEG1441	5	>MSMEG1441 50S ribosomal protein L22 {Mycobacterium smegmatis MC2}	1	3	2	5	1	4	2	0	2	3	0	2	1	3	3	1	0	4	0	3	3	2	4	2	1	1	2	2	2	4	3	1	3	16.323	153	153	1.0668e-82	22.2	14.4	53.6	7.8	44.4	15.7	0	15.7	22.2
MSMEG1435	MSMEG1435	9	>MSMEG1435 ribosomal protein S10 (rpsJ) {Mycobacterium smegmatis MC2}	1	3	3	2	4	4	4	1	3	2	2	2	3	7	2	3	4	4	4	1	5	5	5	3	2	4	6	1	2	4	4	3	3	11.433	101	101	7.081e-67	36.6	36.6	26.7	43.6	43.6	43.6	11.9	36.6	26.7
MSMEG6284	MSMEG6284	22	>MSMEG6284 cyclopropane-fatty-acyl-phospholipid synthase {Mycobacterium smegmatis MC2}	1	14	0	0	1	0	1	0	0	10	0	0	0	2	1	0	0	14	0	0	2	1	0	2	1	18	0	0	0	0	1	0	0	48.639	437	437	0	47.6	0	0	2.7	0	3.2	0	0	33.6
MSMEG1055;MSMEG2335	MSMEG1055;MSMEG2335	15;15	>MSMEG1055 hexapeptide transferase family protein {Mycobacterium smegmatis MC2};>MSMEG2335 hexapeptide transferase family protein {Mycobacterium smegmatis MC2}	2	0	2	0	3	1	2	0	0	4	0	0	2	1	1	0	3	12	1	1	3	4	6	3	1	12	2	0	3	7	6	2	0	27.786	247	247;247	2.9951e-99	0	8.5	0	13.4	4.9	8.9	0	0	17.4
MSMEG3084	MSMEG3084	14	>MSMEG3084 glyceraldehyde-3-phosphate dehydrogenase, type I (gap) [1.2.1.12] {Mycobacterium smegmatis MC2}	1	7	0	0	0	0	0	0	5	5	0	1	1	8	10	3	0	11	1	3	10	7	7	7	9	1	3	0	0	0	0	2	2	35.947	340	340	2.3092e-232	31.8	0	0	0	0	0	0	26.8	24.7
MSMEG1642	MSMEG1642	34	>MSMEG1642 ABC transporter, ATP-binding protein {Mycobacterium smegmatis MC2}	1	1	0	0	1	0	0	0	0	1	0	0	5	2	0	0	0	29	11	1	9	8	8	6	2	25	6	0	8	10	0	6	0	95.528	899	899	0	1.3	0	0	1.7	0	0	0	0	3.2
MSMEG2654	MSMEG2654	7	>MSMEG2654 ribosomal protein S15 (rpsO) {Mycobacterium smegmatis MC2}	1	4	3	6	1	6	3	0	1	1	0	1	1	3	1	0	1	3	0	3	4	5	6	3	2	0	0	4	1	4	3	0	3	10.344	89	89	1.5623e-143	49.4	48.3	59.6	10.1	59.6	48.3	0	10.1	10.1
MSMEG5086	MSMEG5086	24	>MSMEG5086 very-long-chain acyl-CoA synthetase [6.2.1.- 6.2.1.3] {Mycobacterium smegmatis MC2}	1	3	1	0	9	3	4	1	0	5	1	0	1	1	0	0	0	10	4	0	9	6	6	1	0	19	5	0	15	9	11	3	4	63.834	592	592	0	8.3	3.4	0	24.3	8.3	11.5	3.4	0	11.3
MSMEG1046;MSMEG2326	MSMEG1046;MSMEG2326	14;14	>MSMEG1046 ABC-type molybdenum transport system, ATPase component {Mycobacterium smegmatis MC2};>MSMEG2326 ABC-type molybdenum transport system, ATPase component {Mycobacterium smegmatis MC2}	2	3	1	0	7	1	7	4	0	3	0	0	3	4	2	0	3	8	1	0	3	1	3	1	0	9	4	0	9	6	8	4	4	30.657	282	282;282	0	17	3.9	0	40.8	3.9	44.7	22	0	17
MSMEG5265	MSMEG5265	2	>MSMEG5265 putative cystathionine gamma-synthase [2.5.1.48] {Mycobacterium smegmatis MC2}	1	1	1	1	1	1	1	1	1	1	1	1	1	1	1	1	1	1	0	0	1	1	1	0	1	1	1	1	1	1	1	1	0	40.457	384	384	1.2477e-24	1.8	1.8	1.8	1.8	1.8	1.8	1.8	1.8	1.8
MSMEG3932	MSMEG3932	9	>MSMEG3932 14 kDa antigen {Mycobacterium smegmatis MC2}	1	6	0	0	4	3	2	0	0	2	1	0	0	2	0	0	4	5	1	1	3	2	3	2	0	7	4	1	8	6	7	6	3	15.927	145	145	8.7817e-93	44.8	0	0	35.2	29	13.1	0	0	19.3
MSMEG3621	MSMEG3621	17	>MSMEG3621 NADH dehydrogenase (ndh) [1.6.99.3] {Mycobacterium smegmatis MC2}	1	1	1	0	2	3	0	0	0	2	0	0	1	4	1	0	0	11	3	0	5	4	6	2	0	13	2	2	12	5	5	8	6	48.98	457	457	0	3.3	3.3	0	6.1	8.3	0	0	0	6.1
MSMEG1557	MSMEG1557	9	>MSMEG1557 ribosomal protein S9 (rpsI) {Mycobacterium smegmatis MC2}	1	2	0	5	3	7	3	0	0	2	0	0	0	4	2	2	0	5	1	2	2	8	7	2	1	1	0	4	1	4	3	2	5	16.765	150	150	2.978e-165	14.7	0	50	35.3	58.7	25.3	0	0	14
MSMEG2374	MSMEG2374	15	>MSMEG2374 ketol-acid reductoisomerase (ilvC) [1.1.1.86] {Mycobacterium smegmatis MC2}	1	5	0	0	6	0	5	3	2	4	0	0	3	5	6	0	3	10	4	0	8	2	5	3	3	9	5	0	4	6	4	4	2	36.421	337	337	0	21.1	0	0	21.1	0	17.2	6.5	6.2	15.7
MSMEG1470	MSMEG1470	11	>MSMEG1470 50S ribosomal protein L6 {Mycobacterium smegmatis MC2}	1	0	0	5	0	7	1	0	2	1	0	1	0	6	3	0	2	6	1	6	5	5	6	2	2	1	4	5	3	2	3	2	6	19.453	179	179	0	0	0	31.8	0	60.9	5	0	17.9	8.4
MSMEG1364	MSMEG1364	10	>MSMEG1364 50S ribosomal protein L10 {Mycobacterium smegmatis MC2}	1	3	4	6	6	7	3	0	4	2	0	0	0	6	5	4	0	5	1	3	7	5	8	3	2	2	6	2	6	4	4	3	2	18.011	175	175	1.1289e-227	26.9	35.4	46.3	48	53.1	26.9	0	34.9	14.9
MSMEG1807	MSMEG1807	23	>MSMEG1807 acetyl-/propionyl-coenzyme A carboxylase alpha chain [6.3.4.14] {Mycobacterium smegmatis MC2}	1	4	0	0	1	0	0	0	1	8	0	0	0	9	10	6	5	9	3	1	13	5	9	4	9	3	4	0	1	4	4	4	11	63.137	598	598	1.061e-293	12	0	0	2.5	0	0	0	2.5	21.4
MSMEG1471	MSMEG1471	7	>MSMEG1471 ribosomal protein L18 (rplR) {Mycobacterium smegmatis MC2}	1	1	1	3	1	3	1	0	2	1	0	2	0	3	0	0	0	6	2	6	4	5	5	5	3	0	0	1	0	1	1	1	2	14.471	135	135	7.1539e-59	13.3	13.3	25.9	13.3	25.9	13.3	0	20	13.3
CON__P02768-1	CON__P02768-1	35	>P02768-1 SWISS-PROT:P02768-1 Tax_Id=9606 Gene_Symbol=ALB Isoform 1 of Serum albumin precursor	1	3	3	0	4	22	33	21	1	0	0	0	1	0	0	0	0	1	0	0	2	0	0	0	0	0	1	0	0	1	1	1	5	69.366	609	609	0	5.1	5.1	0	6.2	41.9	59.8	40.6	2	0
MSMEG5415	MSMEG5415	17	>MSMEG5415 enolase (eno) [4.2.1.11] {Mycobacterium smegmatis MC2}	1	3	1	0	3	0	6	0	0	7	0	0	5	10	7	2	2	8	0	1	9	4	9	3	6	4	1	0	15	3	5	2	7	44.761	427	427	0	11.2	3.7	0	11.2	0	24.4	0	0	23.2
MSMEG4957	MSMEG4957	15	>MSMEG4957 homoserine dehydrogenase [1.1.1.3] {Mycobacterium smegmatis MC2}	1	0	1	0	3	2	5	0	0	3	0	0	1	2	2	0	2	7	1	1	8	4	4	4	1	10	6	0	11	8	8	8	5	45.586	439	439	1.3406e-241	0	3.9	0	8.4	4.6	16.2	0	0	9.3
MSMEG2723	MSMEG2723	18	>MSMEG2723 RecA protein (recA) {Mycobacterium smegmatis MC2}	1	1	1	0	1	0	0	0	0	2	1	1	2	4	1	0	2	14	3	1	5	5	5	2	1	11	4	0	6	5	6	4	4	37.3	349	349	0	5.2	5.2	0	3.4	0	0	0	0	8.6
MSMEG5831	MSMEG5831	9	>MSMEG5831 phosphoribosylformylglycinamidine synthase I (purQ) [6.3.5.3] {Mycobacterium smegmatis MC2}	1	2	0	0	3	3	1	0	3	2	1	0	3	3	2	4	2	4	2	0	3	2	2	1	1	8	4	0	6	4	7	4	5	23.769	224	224	4.9352e-202	12.1	0	0	20.1	20.1	7.6	0	20.1	12.1
MSMEG4192	MSMEG4192	9	>MSMEG4192 conserved hypothetical protein {Mycobacterium smegmatis MC2}	1	5	6	0	5	0	2	1	0	3	5	1	2	1	1	7	2	2	3	0	2	2	1	0	3	5	4	0	7	6	6	1	4	21.553	199	199	1.2593e-76	41.7	46.7	0	41.2	0	19.6	6	0	24.1
MSMEG4294	MSMEG4294	12	>MSMEG4294 glutamine synthetase, type I (glnA) [6.3.1.2] {Mycobacterium smegmatis MC2}	1	2	1	1	2	2	3	1	1	2	2	1	2	3	1	1	3	7	2	0	4	3	3	2	1	10	4	0	8	6	8	6	3	49.824	446	446	1.8683e-271	6.5	2.5	2.5	6.5	6.5	8.5	2.5	2.5	6.5
CON__P02769	CON__P02769	28	>P02769 SWISS-PROT:P02769 (Bos taurus) Bovine serum albumin precursor	1	19	17	4	22	9	6	10	8	2	1	0	10	6	6	6	3	6	2	3	6	0	1	4	2	1	1	0	1	0	0	4	14	69.293	607	607	0	47.4	36.2	6.9	48.4	22.7	18.3	26.5	15	3.6
MSMEG4624	MSMEG4624	7	>MSMEG4624 ribosomal protein L27 (rpmA) {Mycobacterium smegmatis MC2}	1	0	2	0	0	0	0	0	1	0	0	1	0	1	0	0	3	4	2	4	5	4	4	5	5	0	1	0	0	0	0	0	0	9.2304	88	88	1.2034e-37	0	35.2	0	0	0	0	0	21.6	0
MSMEG1424	MSMEG1424	12	>MSMEG1424 FMN-dependent dehydrogenase {Mycobacterium smegmatis MC2}	1	1	0	0	3	1	2	0	0	1	0	0	1	1	3	0	2	10	1	1	4	5	5	2	3	10	3	0	4	5	3	3	3	42.528	397	397	4.2462e-220	5.5	0	0	14.6	6.8	7.8	0	0	5.5
MSMEG4262	MSMEG4262	16	>MSMEG4262 ubiquinol-Cytochrome c reductase iron-sulfur subunit {Mycobacterium smegmatis MC2}	1	4	0	0	0	0	0	0	1	4	0	0	4	5	4	2	0	12	3	0	7	2	5	4	5	11	4	0	5	5	0	2	1	46.326	421	421	0	13.8	0	0	0	0	0	0	4	13.1
MSMEG1347	MSMEG1347	10	>MSMEG1347 ribosomal protein L1 (rplA) {Mycobacterium smegmatis MC2}	1	0	0	5	1	5	1	0	0	0	0	0	0	4	1	1	0	4	0	5	4	4	7	3	3	0	1	3	0	2	3	1	1	25.019	235	235	5.7908e-244	0	0	31.1	8.1	28.9	8.5	0	0	0
MSMEG1582	MSMEG1582	10	>MSMEG1582 chaperonin GroS (groS) {Mycobacterium smegmatis MC2}	1	5	6	1	1	2	1	1	5	1	0	0	0	2	0	1	0	7	1	0	8	6	8	2	4	3	5	0	1	2	3	4	0	10.763	100	100	6.0609e-287	50	73	15	15	31	15	15	50	15
MSMEG1603	MSMEG1603	16	>MSMEG1603 IMP dehydrogenase family protein {Mycobacterium smegmatis MC2}	1	0	0	0	2	0	1	2	0	2	0	0	2	3	2	0	2	7	1	0	5	5	4	1	0	14	4	0	2	10	4	3	1	39.408	378	378	3.5343e-258	0	0	0	5.6	0	5.6	8.2	0	7.9
MSMEG2519	MSMEG2519	13	>MSMEG2519 ribosomal protein S2 (rpsB) {Mycobacterium smegmatis MC2}	1	3	2	5	1	5	1	0	2	3	0	1	0	5	5	2	2	9	2	2	6	5	6	3	2	2	5	2	3	2	6	4	9	30.107	277	277	0	20.2	15.5	38.3	11.2	37.9	11.2	0	15.5	20.2
CON__P02533;CON__Q6IFX2;CON__P19001;CON__Q61782;CON__Q99456;CON__P05784;CON__Q7Z3Y9;CON__O76015;CON__A2AB72;CON__Q8N1A0	CON__P02533	20;8;2;4;0;0;0;0;0;1	>P02533 SWISS-PROT:P02533 Tax_Id=9606 Gene_Symbol=KRT14 Keratin, type I cytoskeletal 14	10	5	4	1	5	4	14	11	10	4	2	4	5	5	2	9	10	0	0	0	3	3	2	3	7	6	11	0	4	0	8	4	1	51.621	472	472;452;403;93;494;423;468;456;453;295	0	19.7	15	6.6	21	11.9	39	33.9	30.3	17.8
MSMEG0006	MSMEG0006	8	>MSMEG0006 DNA gyrase, A subunit (gyrA) [5.99.1.3] {Mycobacterium smegmatis MC2}	1	2	0	2	2	1	1	1	0	1	0	0	0	1	4	1	2	1	0	0	2	1	1	1	1	4	2	1	3	2	2	1	1	93.182	842	842	4.8264e-63	4.8	0	7.5	4.6	3.1	4.4	4.4	0	4.4
MSMEG1019;MSMEG2299	MSMEG1019;MSMEG2299	20;20	>MSMEG1019 ribonucleoside-diphosphate reductase, alpha subunit [1.17.4.1] {Mycobacterium smegmatis MC2};>MSMEG2299 ribonucleoside-diphosphate reductase, alpha subunit [1.17.4.1] {Mycobacterium smegmatis MC2}	2	3	0	0	1	0	1	0	0	6	3	5	11	8	10	0	13	5	0	0	4	1	3	3	2	11	1	0	3	2	6	0	4	82.105	722	722;722	1.1072e-240	7.2	0	0	3.7	0	1.8	0	0	9.8
MSMEG0975	MSMEG0975	18	>MSMEG0975 conserved hypothetical protein {Mycobacterium smegmatis MC2}	1	0	0	0	2	0	1	0	0	1	1	0	0	0	0	0	0	6	1	0	4	1	0	1	0	10	3	0	13	6	5	2	1	46.785	442	442	1.2787e-235	0	0	0	5	0	2.3	0	0	2.3
MSMEG6947	MSMEG6947	22	>MSMEG6947 chromosomal replication initiator protein DnaA (dnaA) {Mycobacterium smegmatis MC2}	1	0	0	1	1	1	0	0	0	1	0	0	2	1	1	0	1	9	0	0	3	2	5	0	1	16	2	0	16	7	9	4	6	56.663	504	504	0	0	0	3.4	3.4	3.4	0	0	0	3.4
MSMEG1522	MSMEG1522	3	>MSMEG1522 ribosomal protein S11 (rpsK) {Mycobacterium smegmatis MC2}	1	1	0	1	1	2	1	0	1	1	0	0	1	0	1	1	1	3	2	2	3	3	1	2	2	1	0	1	3	1	2	1	2	14.641	138	138	1.3032e-104	10.9	0	10.9	10.9	31.9	10.9	0	10.9	10.9
MSMEG0690	MSMEG0690	21	>MSMEG0690 iron-sulfur cluster-binding protein {Mycobacterium smegmatis MC2}	1	1	1	1	1	1	1	1	1	5	1	1	1	2	3	1	1	16	5	1	6	2	3	3	1	15	3	0	4	7	1	2	1	110.9	1042	1042	0	1.7	1.7	1.7	1.7	1.7	1.7	1.7	1.7	9.4
MSMEG0839	MSMEG0839	12	>MSMEG0839 ATP-dependent protease La (LON) domain subfamily {Mycobacterium smegmatis MC2}	1	9	0	0	0	0	3	0	0	6	2	0	0	0	0	7	1	11	0	0	0	0	0	0	0	7	0	0	0	0	0	0	0	22.494	208	208	3.8953e-214	51.4	0	0	0	0	26.9	0	0	32.2
MSMEG5100	MSMEG5100	37	>MSMEG5100 pyruvate ferredoxin/flavodoxin oxidoreductase family protein {Mycobacterium smegmatis MC2}	1	0	0	0	2	0	0	0	0	0	0	0	0	0	0	0	0	10	3	0	3	3	3	0	1	27	4	0	15	9	11	9	6	125.02	1161	1161	0	0	0	0	2.8	0	0	0	0	0
MSMEG1583	MSMEG1583	19	>MSMEG1583 chaperonin GroL (groL) {Mycobacterium smegmatis MC2}	1	2	2	3	1	0	1	0	3	10	1	1	4	11	9	2	1	11	3	1	9	5	6	2	4	5	5	0	4	3	3	6	5	56.152	540	540	0	6.1	6.9	8.9	2	1.7	4.1	0	10.6	30.9
MSMEG6402	MSMEG6402	8	>MSMEG6402 PAP2 superfamily protein {Mycobacterium smegmatis MC2}	1	0	0	0	1	0	1	0	0	1	0	0	1	1	0	0	0	6	3	0	5	6	6	0	0	6	2	0	6	7	4	3	3	17.975	180	180	1.2456e-245	0	0	0	12.8	0	9.4	0	0	12.8
MSMEG2939	MSMEG2939	6	>MSMEG2939 glutamine amidotransferase subunit PdxT [2.6.-.-] {Mycobacterium smegmatis MC2}	1	0	0	0	2	2	2	0	0	1	0	0	1	0	0	0	1	1	0	0	1	2	3	0	0	4	2	0	5	4	4	0	5	20.725	193	193	4.525e-47	0	0	0	17.6	9.8	17.6	0	0	13
MSMEG2275	MSMEG2275	12	>MSMEG2275 hydrogenase expression/formation protein HypD (hypD) {Mycobacterium smegmatis MC2}	1	1	1	0	2	1	3	0	0	1	0	0	1	1	1	0	1	6	3	0	2	2	5	1	0	9	1	0	9	4	5	4	2	39.817	367	367	3.1299e-297	5.4	5.4	0	10.6	5.4	13.4	0	0	5.4
MSMEG1440	MSMEG1440	7	>MSMEG1440 ribosomal protein S19 (rpsS) {Mycobacterium smegmatis MC2}	1	1	1	3	0	3	0	0	3	0	0	0	0	0	0	0	0	4	2	2	3	4	4	3	5	0	0	0	0	0	0	0	0	10.773	93	93	8.7732e-30	8.6	8.6	20.4	0	39.8	0	0	39.8	0
MSMEG2352	MSMEG2352	13	>MSMEG2352 electron transfer flavoprotein, alpha subunit (etfA) {Mycobacterium smegmatis MC2}	1	4	1	0	1	0	0	0	1	6	0	1	2	9	9	2	3	9	2	1	9	2	4	6	2	1	3	0	0	0	0	3	0	32.069	318	318	1.7351e-257	22.3	4.1	0	7.5	0	0	0	6	26.4
MSMEG4283	MSMEG4283	14	>MSMEG4283 2-oxoglutarate dehydrogenase, E2 component, dihydrolipoamide succinyltransferase (sucB) [2.3.1.61] {Mycobacterium smegmatis MC2}	1	3	1	1	4	1	1	1	1	3	1	2	1	5	2	4	2	7	2	0	7	3	3	2	4	8	4	1	4	2	6	2	6	61.029	585	585	1.2848e-279	7.7	3.2	3.2	9.1	3.2	3.2	3.2	3.2	7
MSMEG2617	MSMEG2617	16	>MSMEG2617 cobyrinic Acid a,c-diamide synthase (cobB) [6.3.1.-] {Mycobacterium smegmatis MC2}	1	0	0	12	0	0	0	0	0	0	0	1	0	0	0	0	0	0	0	13	0	0	0	0	0	0	0	5	0	0	0	0	0	46.892	458	458	2.6928e-146	0	0	42.8	0	0	0	0	0	0
MSMEG1568	MSMEG1568	21	>MSMEG1568 glucosamine--fructose-6-phosphate aminotransferase, isomerizing (glmS) [2.6.1.16] {Mycobacterium smegmatis MC2}	1	0	0	0	1	0	1	0	0	0	0	0	0	0	0	0	1	10	1	0	6	7	8	1	0	11	0	0	11	7	8	1	2	67.902	628	628	0	0	0	0	2.2	0	2.5	0	0	0
MSMEG5525	MSMEG5525	16	>MSMEG5525 succinyl-CoA synthetase, beta subunit (sucC) [6.2.1.5] {Mycobacterium smegmatis MC2}	1	0	0	0	2	0	0	0	2	5	0	0	0	11	6	1	0	10	2	1	7	3	3	3	3	2	0	0	3	2	2	1	1	40.932	387	387	2.0201e-97	0	0	0	6.5	0	0	0	8.8	19.6
MSMEG0791	MSMEG0791	11	>MSMEG0791 glycine oxidase ThiO (thiO) [1.4.3.19] {Mycobacterium smegmatis MC2}	1	0	0	0	1	0	1	0	0	1	0	0	0	0	0	0	0	4	1	0	2	1	2	0	0	10	2	0	5	7	4	4	3	35.837	334	334	1.9514e-149	0	0	0	6	0	6	0	0	4.5
MSMEG5068	MSMEG5068	11	>MSMEG5068 Mrp protein {Mycobacterium smegmatis MC2}	1	0	0	0	9	1	2	0	0	3	0	0	3	0	0	0	2	5	1	1	8	3	2	2	1	4	2	0	6	4	4	3	2	39.759	379	379	1.8712e-187	0	0	0	36.1	10.3	10.6	0	0	18.2
MSMEG4674	MSMEG4674	13	>MSMEG4674 trigger factor (tig) [5.2.1.8] {Mycobacterium smegmatis MC2}	1	5	3	0	2	0	2	0	2	8	1	2	2	12	8	5	5	6	2	2	5	3	6	3	4	4	6	0	4	0	1	3	3	51.655	469	469	0	19.2	14.1	0	9.2	0	9.2	0	7.9	27.3
MSMEG1438	MSMEG1438	5	>MSMEG1438 ribosomal protein L23 (rplW) {Mycobacterium smegmatis MC2}	1	0	0	3	0	4	0	0	0	1	0	0	0	2	0	1	0	5	1	4	5	5	4	4	2	0	0	3	2	2	0	0	2	11.028	100	100	3.1279e-130	0	0	46	0	55	0	0	0	11
MSMEG2271	MSMEG2271	8	>MSMEG2271 hydrogenase accessory protein HypB (hypB) {Mycobacterium smegmatis MC2}	1	1	0	0	3	0	2	1	0	0	0	0	0	0	0	0	0	3	0	0	3	3	2	0	0	7	4	0	7	4	7	5	2	28.389	259	259	2.7069e-166	5.4	0	0	12.4	0	8.9	5.4	0	0
MSMEG3770	MSMEG3770	11	>MSMEG3770 argininosuccinate synthase (argG) [6.3.4.5] {Mycobacterium smegmatis MC2}	1	1	0	0	4	2	2	0	0	1	0	0	1	3	4	1	2	8	1	2	5	3	4	2	1	9	4	0	7	7	4	3	4	43.968	399	399	7.5339e-215	4.8	0	0	14.3	11	10	0	0	5.5
MSMEG0537	MSMEG0537	5	>MSMEG0537 conserved hypothetical protein {Mycobacterium smegmatis MC2}	1	0	0	0	2	1	1	0	0	2	0	0	1	0	0	0	1	4	0	0	1	1	2	0	0	3	1	0	2	2	1	0	0	16.722	142	142	4.9209e-121	0	0	0	20.4	10.6	9.9	0	0	20.4
MSMEG4715	MSMEG4715	11	>MSMEG4715 acyl-CoA dehydrogenase [1.3.99.-] {Mycobacterium smegmatis MC2}	1	0	0	0	0	0	1	0	0	2	0	0	0	2	0	0	1	7	0	0	4	3	4	0	0	10	2	0	6	6	6	1	3	41.302	387	387	3.8959e-198	0	0	0	0	0	3.4	0	0	7.8
MSMEG4932	MSMEG4932	12	>MSMEG4932 UDP-N-acetylglucosamine 1-carboxyvinyltransferase (murA) [2.5.1.7] {Mycobacterium smegmatis MC2}	1	0	0	0	2	0	1	0	0	1	0	0	0	0	0	0	0	7	4	1	2	1	4	1	0	7	1	0	7	6	8	9	5	43.997	418	418	5.6143e-226	0	0	0	5.5	0	2.6	0	0	3.8
MSMEG0633	MSMEG0633	12	>MSMEG0633 PAP2 superfamily protein {Mycobacterium smegmatis MC2}	1	0	0	0	0	0	0	0	0	2	0	0	0	0	0	0	0	8	0	0	2	4	2	1	0	11	2	0	5	3	3	3	2	51.977	487	487	0	0	0	0	0	0	0	0	0	5.3
MSMEG1353	MSMEG1353	18	>MSMEG1353 ABC1 family protein {Mycobacterium smegmatis MC2}	1	1	0	0	3	1	2	1	1	3	0	0	8	1	0	0	1	8	0	0	3	2	2	1	0	14	3	0	10	8	2	7	4	52.347	473	473	6.4189e-209	2.5	0	0	8.2	2.5	4.7	2.5	2.5	9.3
MSMEG0387	MSMEG0387	10	>MSMEG0387 Rmt2 protein {Mycobacterium smegmatis MC2}	1	0	0	0	1	0	1	0	0	0	0	0	1	0	0	0	0	9	5	0	5	6	4	0	0	9	1	0	7	7	6	3	2	34.721	302	302	0	0	0	0	3.3	0	3.3	0	0	0
MSMEG2613	MSMEG2613	14	>MSMEG2613 malate:quinone-oxidoreductase (mqo) [1.1.99.16] {Mycobacterium smegmatis MC2}	1	1	0	0	0	1	1	0	0	1	0	0	1	2	1	0	0	7	1	2	7	6	5	1	0	11	3	0	5	8	4	4	1	54.913	510	510	2.404e-256	2.5	0	0	0	3.1	3.1	0	0	3.1
MSMEG4672	MSMEG4672	8	>MSMEG4672 Clp protease (clpP) [3.4.21.92] {Mycobacterium smegmatis MC2}	1	2	0	0	2	0	3	0	0	1	0	0	0	3	3	3	1	5	1	0	3	3	3	0	1	4	1	0	3	3	6	2	4	24.066	218	218	1.8296e-116	17.4	0	0	17.4	0	30.3	0	0	5.5
MSMEG2081	MSMEG2081	12	>MSMEG2081 putative acyl-CoA dehydrogenase {Mycobacterium smegmatis MC2}	1	1	0	0	3	1	0	0	0	2	0	0	1	2	2	0	1	7	4	0	5	3	7	4	0	10	4	0	7	8	3	5	4	49.484	465	465	0	4.5	0	0	11.4	4.5	0	0	0	6.7
MSMEG0777	MSMEG0777	14	>MSMEG0777 F420-dependent glucose-6-phosphate dehydrogenase {Mycobacterium smegmatis MC2}	1	5	0	0	2	1	1	1	1	5	0	0	1	3	4	1	0	10	0	0	4	1	3	2	1	12	3	0	3	6	2	5	1	37.275	337	337	0	18.7	0	0	8.9	4.5	4.5	4.5	4.5	18.4
MSMEG2400	MSMEG2400	5	>MSMEG2400 ribosomal protein L28 (rpmB) {Mycobacterium smegmatis MC2}	1	1	0	1	0	0	0	0	0	0	0	0	3	2	0	0	3	3	0	3	3	3	3	1	4	0	1	0	0	0	1	0	0	6.8759	64	64	5.3979e-16	14.1	0	14.1	0	0	0	0	0	0
MSMEG1474	MSMEG1474	6	>MSMEG1474 ribosomal protein L15 (rplO) {Mycobacterium smegmatis MC2}	1	1	2	2	2	3	1	0	2	0	0	0	2	4	2	5	2	3	1	3	2	4	4	2	0	1	0	1	3	3	2	2	3	15.571	147	147	1.1336e-108	7.5	16.3	22.4	16.3	27.2	7.5	0	16.3	0
CON__P13647	CON__P13647	14	>P13647 SWISS-PROT:P13647 Tax_Id=9606 Gene_Symbol=KRT5 Keratin, type II cytoskeletal 5	1	3	1	2	4	3	8	6	7	2	2	2	3	5	0	4	4	0	3	1	3	2	2	2	3	4	9	1	6	0	8	3	0	62.378	590	590	0	17.6	10.8	9.5	14.7	15.8	26.4	18.6	24.1	9.8
MSMEG2648	MSMEG2648	8	>MSMEG2648 Sfp-type phosphopantetheinyl transferase {Mycobacterium smegmatis MC2}	1	1	1	0	2	0	1	0	0	2	1	0	1	2	1	0	1	4	0	0	3	3	4	0	0	8	3	0	2	6	5	0	2	23.949	221	221	4.4388e-98	11.8	11.8	0	17.2	0	5.4	0	0	17.2
MSMEG5779	MSMEG5779	11	>MSMEG5779 phosphate ABC transporter, ATP-binding protein (pstB) [3.6.3.27] {Mycobacterium smegmatis MC2}	1	0	0	0	3	2	3	0	0	3	2	1	2	0	0	0	1	5	1	0	4	2	3	0	0	7	3	0	6	3	7	4	3	28.101	258	258	7.4164e-159	0	0	0	10.1	6.6	10.1	0	0	10.1
MSMEG4621	MSMEG4621	13	>MSMEG4621 glutamate 5-kinase (proB) [2.7.2.11] {Mycobacterium smegmatis MC2}	1	0	0	0	2	2	1	0	0	0	0	0	0	0	0	0	0	6	1	0	1	3	3	1	0	11	3	0	7	7	4	4	0	38.606	370	370	1.9619e-270	0	0	0	11.1	9.5	3	0	0	0
MSMEG2435	MSMEG2435	9	>MSMEG2435 30S ribosomal protein S16 {Mycobacterium smegmatis MC2}	1	1	3	4	3	5	1	0	3	2	0	0	0	3	3	3	1	6	2	3	4	4	5	0	3	1	1	0	1	0	1	0	2	16.768	156	156	0	14.7	35.3	51.3	32.1	54.5	14.7	0	26.9	19.2
MSMEG1049;MSMEG2329	MSMEG1049;MSMEG2329	15;15	>MSMEG1049 methyltransferase, UbiE/COQ5 family {Mycobacterium smegmatis MC2};>MSMEG2329 methyltransferase, UbiE/COQ5 family {Mycobacterium smegmatis MC2}	2	2	1	0	3	0	1	0	0	2	0	0	1	1	0	0	1	7	1	0	3	4	2	2	1	12	3	0	11	4	5	2	3	36.275	326	326;326	0	7.4	3.4	0	11	0	6.1	0	0	7.4
CON__P02538;CON__P48668;CON__Q8VED5	CON__P02538;CON__P48668	19;18;3	>P02538 SWISS-PROT:P02538 Tax_Id=9606 Gene_Symbol=KRT6A Keratin, type II cytoskeletal 6A;>P48668 SWISS-PROT:P48668 Tax_Id=9606 Gene_Symbol=KRT6C Keratin, type II cytoskeletal 6C	3	4	6	1	3	4	6	3	6	1	0	2	5	2	0	5	6	2	1	0	3	3	1	3	6	1	9	0	0	0	14	1	0	60.044	564	564;564;531	0	16	21.1	8.2	12.1	14.7	20.2	14.5	22.3	8.5
MSMEG1469	MSMEG1469	6	>MSMEG1469 ribosomal protein S8 (rpsH) {Mycobacterium smegmatis MC2}	1	2	1	4	2	4	1	0	1	5	0	2	0	5	5	1	2	5	1	4	5	2	3	3	3	0	1	2	0	1	1	2	1	14.47	132	132	5.7514e-76	21.2	15.2	38.6	21.2	39.4	15.2	0	15.2	48.5
MSMEG3123	MSMEG3123	18	>MSMEG3123 FeS assembly protein SufD (sufD) {Mycobacterium smegmatis MC2}	1	1	0	0	3	2	5	1	1	1	0	1	2	2	1	1	0	4	0	0	1	1	0	1	1	10	2	1	6	8	15	3	2	43.146	403	403	0	6.2	0	0	11.7	6	20.8	3.2	3.2	3.2
MSMEG3859	MSMEG3859	11	>MSMEG3859 glycosyl transferase, group 2 family protein {Mycobacterium smegmatis MC2}	1	1	1	0	3	1	0	1	0	5	0	1	1	2	0	0	4	5	0	0	4	4	5	2	0	10	3	1	5	4	3	1	1	29.106	265	265	8.9e-74	6	6	0	12.8	3.4	0	6	0	21.5
MSMEG4938	MSMEG4938	18	>MSMEG4938 ATP synthase F1, alpha subunit (atpA) [3.6.3.14] {Mycobacterium smegmatis MC2}	1	2	0	0	1	0	0	0	3	3	0	0	1	8	7	4	1	13	2	0	9	7	7	4	2	5	4	0	0	1	1	4	2	58.888	548	548	9.9051e-246	6.6	0	0	2.9	0	0	0	8.8	10.9
MSMEG5824	MSMEG5824	20	>MSMEG5824 phosphoribosylformylglycinamidine synthase II (purL) [6.3.5.3] {Mycobacterium smegmatis MC2}	1	2	0	1	2	1	0	0	0	3	0	0	0	2	1	1	2	6	1	1	2	1	0	1	1	8	3	0	8	4	16	3	10	81.011	765	765	2.6349e-296	4.3	0	1.7	4.3	2.6	0	0	0	8.4
MSMEG3950	MSMEG3950	7	>MSMEG3950 universal stress protein family {Mycobacterium smegmatis MC2}	1	1	0	0	1	0	1	0	1	2	0	0	0	1	2	1	0	4	1	2	2	2	2	2	2	3	2	0	1	2	4	2	2	31.451	294	294	3.8306e-42	8.8	0	0	11.2	0	8.8	0	8.8	15.3
MSMEG3211	MSMEG3211	7	>MSMEG3211 imidazoleglycerol phosphate synthase, cyclase subunit (hisF) {Mycobacterium smegmatis MC2}	1	0	0	0	0	0	0	0	0	0	0	0	0	0	0	0	0	2	0	0	2	2	1	0	0	4	4	0	2	4	2	3	3	27.073	261	261	2.845e-84	0	0	0	0	0	0	0	0	0
MSMEG3081	MSMEG3081	11	>MSMEG3081 conserved hypothetical protein {Mycobacterium smegmatis MC2}	1	0	0	3	0	1	0	0	0	0	0	2	0	1	0	0	0	2	0	9	2	0	2	0	0	1	0	2	1	2	0	0	0	35.066	327	327	5.1341e-152	0	0	12.5	0	6.4	0	0	0	0
MSMEG4198	MSMEG4198	15	>MSMEG4198 dihydroorotate oxidase (pyrD) [1.3.3.1] {Mycobacterium smegmatis MC2}	1	0	0	0	0	0	0	0	0	0	0	0	0	0	0	0	0	15	0	0	0	0	0	0	0	10	0	0	4	0	0	0	0	37.035	353	353	0	0	0	0	0	0	0	0	0	0
MSMEG0408	MSMEG0408	49	>MSMEG0408 type I modular polyketide synthase {Mycobacterium smegmatis MC2}	1	0	0	0	4	0	2	0	0	0	0	0	2	0	0	0	2	5	1	0	12	9	14	0	0	25	0	0	30	6	18	3	4	389.86	3652	3652	0	0	0	0	2.2	0	1.2	0	0	0
MSMEG6761	MSMEG6761	13	>MSMEG6761 glycerol-3-phosphate dehydrogenase 2 [1.1.99.5] {Mycobacterium smegmatis MC2}	1	4	0	0	5	1	3	1	0	6	0	0	0	4	3	0	0	7	1	0	4	3	4	3	1	11	3	0	6	5	3	6	4	60.885	568	568	6.8581e-251	11.4	0	0	12.9	2.6	8.3	2.3	0	15
MSMEG4290	MSMEG4290	13	>MSMEG4290 glutamine synthetase, type I (glnA) [6.3.1.2] {Mycobacterium smegmatis MC2}	1	2	1	1	0	0	1	1	1	3	0	0	0	7	7	3	2	10	2	1	4	3	5	2	3	2	1	0	1	1	2	1	2	53.591	478	478	0	7.3	3.1	3.1	0	0	3.1	3.1	3.1	10
MSMEG3811	MSMEG3811	10	>MSMEG3811 universal stress protein family, putative {Mycobacterium smegmatis MC2}	1	6	5	0	3	1	3	1	2	1	0	1	1	3	6	2	1	7	0	0	7	2	3	2	2	1	3	0	1	0	1	3	0	15.207	147	147	0	52.4	56.5	0	34	19	38.8	19	31.3	19
MSMEG5175	MSMEG5175	8	>MSMEG5175 NAD-dependent deacetylase [3.5.1.-] {Mycobacterium smegmatis MC2}	1	0	0	0	2	0	0	0	1	0	0	0	0	0	0	0	0	3	0	0	2	1	1	0	1	7	2	0	7	1	4	2	7	26.126	240	240	9.2677e-109	0	0	0	10.4	0	0	0	5.4	0
MSMEG2762	MSMEG2762	9	>MSMEG2762 inositol-1-monophosphatase [3.1.3.25] {Mycobacterium smegmatis MC2}	1	0	1	0	2	0	1	1	0	1	1	0	1	1	0	0	1	5	0	1	1	1	1	2	1	5	3	0	5	1	5	3	4	34.49	331	331	2.2424e-206	0	4.8	0	8.8	0	4.8	4.8	0	4.8
MSMEG0861	MSMEG0861	10	>MSMEG0861 phosphatidylserine decarboxylase (psd) [4.1.1.65] {Mycobacterium smegmatis MC2}	1	0	0	0	0	0	0	0	1	2	0	0	0	0	0	0	0	8	1	2	3	4	4	2	1	9	1	0	6	5	1	0	0	24.816	232	232	1.2588e-132	0	0	0	0	0	0	0	5.2	11.6
MSMEG2728;MSMEG6333	MSMEG2728	7;1	>MSMEG2728 glutamate transport ATP-binding protein GluA {Mycobacterium smegmatis MC2}	2	0	0	0	1	0	1	0	0	1	0	0	2	0	0	0	0	1	1	1	1	1	1	0	0	4	1	0	1	3	3	2	1	28.269	261	261;368	1.1095e-42	0	0	0	8	0	8	0	0	8
MSMEG2656	MSMEG2656	20	>MSMEG2656 guanosine pentaphosphate synthetase I/polyribonucleotide nucleotidyltransferase (gpsI) [2.7.-.- 2.7.7.8] {Mycobacterium smegmatis MC2}	1	3	1	8	1	12	0	0	2	7	0	0	2	11	5	7	5	6	1	2	5	3	5	0	3	1	1	0	1	4	5	3	6	81.026	763	763	9.4537e-254	5	2.2	15.5	2.5	19.3	0	0	3.1	10.5
MSMEG5489	MSMEG5489	3	>MSMEG5489 ribosomal protein L32 (rpmF) {Mycobacterium smegmatis MC2}	1	0	0	1	0	1	0	0	0	0	0	0	1	1	0	0	0	2	2	2	2	3	3	3	2	0	1	0	0	0	0	0	0	6.4516	57	57	1.3923e-30	0	0	15.8	0	15.8	0	0	0	0
MSMEG1033;MSMEG2313	MSMEG1033;MSMEG2313	12;12	>MSMEG1033 ribonucleoside-diphosphate reductase, beta subunit [1.17.4.1] {Mycobacterium smegmatis MC2};>MSMEG2313 ribonucleoside-diphosphate reductase, beta subunit [1.17.4.1] {Mycobacterium smegmatis MC2}	2	2	0	0	3	0	0	0	2	2	0	0	0	3	2	3	1	8	0	0	5	0	3	0	0	8	1	0	6	4	3	4	2	37.596	328	328;328	4.781e-206	16.2	0	0	19.2	0	0	0	13.1	13.7
MSMEG1437	MSMEG1437	7	>MSMEG1437 ribosomal protein L4/L1 family (rplD) {Mycobacterium smegmatis MC2}	1	1	1	2	2	5	1	0	1	0	0	0	0	2	0	2	0	4	2	2	4	4	5	3	2	0	0	3	1	1	1	1	2	22.885	215	215	0	7.4	7.4	12.6	12.6	23.3	7.4	0	7.4	0
MSMEG0400	MSMEG0400	31	>MSMEG0400 peptide synthetase {Mycobacterium smegmatis MC2}	1	1	0	0	5	0	0	0	0	0	0	0	0	1	1	0	0	8	1	1	6	2	8	0	0	11	1	0	16	4	8	1	5	649.12	5990	5990	2.4623e-256	0.5	0	0	1.3	0	0	0	0	0
MSMEG1937	MSMEG1937	14	>MSMEG1937 molybdopterin biosynthesis protein MoeB {Mycobacterium smegmatis MC2}	1	0	0	0	5	1	1	0	0	0	0	0	1	0	1	0	1	5	0	0	5	4	4	1	2	8	2	0	10	4	6	5	6	42.89	396	396	1.253e-177	0	0	0	21.7	3.8	4.5	0	0	0
MSMEG4497	MSMEG4497	11	>MSMEG4497 PhoH family protein {Mycobacterium smegmatis MC2}	1	1	1	2	7	3	2	1	1	0	0	0	0	0	0	0	0	4	1	0	3	2	3	0	0	9	3	0	7	8	7	6	4	37.52	348	348	0	5.2	4.3	10.6	39.1	13.8	11.5	4.3	4.3	0
MSMEG4533	MSMEG4533	15	>MSMEG4533 sulfate-binding protein {Mycobacterium smegmatis MC2}	1	1	1	0	0	0	0	0	4	8	0	0	1	11	11	3	3	9	0	2	4	0	3	0	4	0	1	0	0	0	0	0	0	36.683	349	349	1.4558e-221	7.7	7.7	0	0	0	0	0	21.5	40.1
MSMEG6077	MSMEG6077	7	>MSMEG6077 transcriptional regulator, CarD family {Mycobacterium smegmatis MC2}	1	0	0	6	0	0	0	0	0	0	0	4	0	0	0	0	0	2	0	6	2	0	0	0	0	0	0	1	0	0	0	0	0	17.934	162	162	2.6398e-193	0	0	51.9	0	0	0	0	0	0
MSMEG3375	MSMEG3375	18	>MSMEG3375 alcohol dehydrogenase {Mycobacterium smegmatis MC2}	1	0	0	0	0	0	0	0	0	2	0	0	0	1	0	0	1	15	0	0	2	0	0	0	0	12	1	0	1	3	0	0	0	61.909	564	564	1.8004e-251	0	0	0	0	0	0	0	0	7.6
MSMEG0023	MSMEG0023	5	>MSMEG0023 conserved hypothetical protein {Mycobacterium smegmatis MC2}	1	0	0	0	0	0	0	0	0	1	0	0	3	1	0	0	2	4	1	0	2	3	3	4	0	4	2	0	3	2	2	1	0	14.401	136	136	1.307e-120	0	0	0	0	0	0	0	0	20.6
MSMEG4909	MSMEG4909	5	>MSMEG4909 conserved hypothetical protein {Mycobacterium smegmatis MC2}	1	2	2	0	1	1	1	1	0	1	1	0	0	0	1	2	0	0	0	1	0	0	0	1	0	3	1	0	1	2	0	2	4	20.93	192	192	1.6847e-50	22.4	22.4	0	8.3	14.1	8.3	8.3	0	14.1
MSMEG6091	MSMEG6091	24	>MSMEG6091 negative regulator of genetic competence ClpC/mecB {Mycobacterium smegmatis MC2}	1	2	0	0	4	0	0	0	1	8	0	0	0	7	7	0	0	8	0	0	10	1	5	5	6	4	2	0	3	3	3	3	3	93.552	848	848	0	3.8	0	0	9.4	0	0	0	2.7	15.3
MSMEG1809	MSMEG1809	12	>MSMEG1809 putative thiosulfate sulfurtransferase [2.8.1.1] {Mycobacterium smegmatis MC2}	1	1	0	0	0	0	0	0	0	5	8	2	8	7	5	6	8	3	0	0	1	0	0	0	4	0	0	0	0	0	0	0	0	32.85	295	295	2.1916e-189	4.7	0	0	0	0	0	0	0	19.7
MSMEG3479	MSMEG3479	6	>MSMEG3479 thiol peroxidase [1.11.1.-] {Mycobacterium smegmatis MC2}	1	5	3	0	3	0	0	0	2	5	2	0	2	5	4	5	5	2	0	0	4	1	2	0	1	3	3	0	0	0	2	0	0	17.066	166	166	5.6239e-269	57.2	42.8	0	42.8	0	0	0	34.9	71.7
MSMEG1654	MSMEG1654	17	>MSMEG1654 isocitrate dehydrogenase, NADP-dependent [1.1.1.42] {Mycobacterium smegmatis MC2}	1	6	2	0	3	1	0	1	4	7	0	1	1	10	8	4	4	11	1	1	9	3	5	4	4	2	0	0	0	2	0	1	2	82.603	743	743	0	12.7	3.8	0	5.9	2.3	0	1.5	8.7	14.7
MSMEG1445	MSMEG1445	7	>MSMEG1445 30S ribosomal protein S17 {Mycobacterium smegmatis MC2}	1	0	1	1	1	2	0	0	1	0	0	0	0	1	0	1	0	5	4	3	4	2	3	3	3	0	1	0	0	0	0	1	0	11.102	98	98	4.7603e-22	0	10.2	7.1	10.2	17.3	0	0	10.2	0
MSMEG5816	MSMEG5816	8	>MSMEG5816 conserved hypothetical protein {Mycobacterium smegmatis MC2}	1	0	0	0	0	0	0	0	0	0	0	0	0	0	0	0	0	7	0	0	0	2	4	1	0	7	2	0	2	5	1	3	0	49.161	439	439	2.0592e-95	0	0	0	0	0	0	0	0	0
MSMEG5246	MSMEG5246	15	>MSMEG5246 conserved hypothetical protein {Mycobacterium smegmatis MC2}	1	6	1	0	2	0	0	0	2	4	0	0	0	6	5	4	1	10	1	1	6	1	4	5	5	0	0	0	1	0	0	2	1	36.22	329	329	1.6581e-154	20.4	3.6	0	5.5	0	0	0	7.3	12.5
MSMEG2612	MSMEG2612	14	>MSMEG2612 conserved hypothetical protein {Mycobacterium smegmatis MC2}	1	2	1	0	4	2	3	0	0	3	1	0	2	3	0	0	3	7	1	0	3	2	4	2	0	8	0	0	7	2	4	2	4	38.582	343	343	3.4123e-277	9.3	2.9	0	18.1	9.3	14.6	0	0	12.5
MSMEG3056	MSMEG3056	8	>MSMEG3056 ABC transporter ATP-binding protein {Mycobacterium smegmatis MC2}	1	0	0	0	0	1	5	0	0	0	0	0	0	0	0	0	0	2	0	0	2	4	4	0	0	7	2	0	5	5	7	3	2	35.699	331	331	3.1696e-187	0	0	0	0	4.5	21.1	0	0	0
MSMEG3347	MSMEG3347	10	>MSMEG3347 nitrilase/cyanide hydratase and apolipoprotein N-acyltransferase {Mycobacterium smegmatis MC2}	1	6	7	0	7	7	8	1	0	0	0	0	0	0	0	0	0	0	0	0	0	0	0	0	0	0	0	0	0	0	0	0	0	28.245	265	265	1.7447e-212	31.3	41.1	0	31.3	38.1	41.5	4.5	0	0
MSMEG1529	MSMEG1529	6	>MSMEG1529 serine esterase, cutinase family {Mycobacterium smegmatis MC2}	1	0	0	0	0	0	0	0	0	1	0	0	0	0	0	0	0	0	0	0	1	1	0	0	0	5	5	0	5	3	5	3	2	22.689	225	225	1.4892e-161	0	0	0	0	0	0	0	0	5.3
MSMEG3143	MSMEG3143	29	>MSMEG3143 aconitate hydratase 1 (acnA) [4.2.1.3] {Mycobacterium smegmatis MC2}	1	4	0	0	0	0	0	0	1	6	0	0	0	13	10	5	1	16	1	2	13	4	4	5	5	0	0	0	0	0	0	0	2	102.17	943	943	0	5.7	0	0	0	0	0	0	1.2	11.1
MSMEG1465	MSMEG1465	7	>MSMEG1465 ribosomal protein L14 (rplN) {Mycobacterium smegmatis MC2}	1	0	0	0	1	1	1	0	1	1	0	0	1	5	3	1	1	2	0	0	1	2	1	1	2	3	1	0	1	3	2	1	1	13.376	122	122	1.409e-34	0	0	0	10.7	10.7	10.7	0	10.7	5.7
MSMEG0024	MSMEG0024	8	>MSMEG0024 peptidyl-prolyl cis-trans isomerase B [5.2.1.8] {Mycobacterium smegmatis MC2}	1	4	3	1	0	0	0	0	1	1	0	0	0	2	1	3	0	8	0	1	5	3	5	1	6	0	2	0	0	0	0	1	0	18.726	175	175	2.5201e-131	32	22.9	6.9	0	0	0	0	6.9	6.9
MSMEG1398	MSMEG1398	4	>MSMEG1398 ribosomal protein S12 (rpsL) {Mycobacterium smegmatis MC2}	1	0	0	0	1	1	1	0	0	1	1	0	1	1	1	0	1	1	1	1	3	3	1	1	1	0	1	0	1	0	1	1	1	13.863	124	124	3.0412e-45	0	0	0	6.5	6.5	6.5	0	0	6.5
MSMEG4222;MSMEGRv2150c;NT02MT2331	MSMEG4222;MSMEGRv2150c;NT02MT2331	9;5;5	>MSMEG4222 cell division protein FtsZ (ftsZ) {Mycobacterium smegmatis MC2};>MSMEGRv2150c ftsZ {Mycobacterium tuberculosis};>NT02MT2331 cell division protein FtsZ (ftsZ) {Mycobacterium tuberculosis H37Rv (lab strain)}	3	1	0	0	6	2	3	0	0	1	0	0	0	2	1	0	0	5	0	0	5	1	0	1	0	5	1	0	8	4	4	4	2	39.134	385	385;379;379	2.5076e-213	4.7	0	0	21.8	6.8	10.4	0	0	4.7
MSMEG3046	MSMEG3046	9	>MSMEG3046 carbamoyl-phosphate synthase, small subunit (carA) [6.3.5.5] {Mycobacterium smegmatis MC2}	1	0	0	0	0	0	0	0	0	1	0	0	1	1	0	0	1	5	3	0	2	2	2	0	1	8	4	0	4	4	3	6	2	40.62	382	382	4.0209e-235	0	0	0	0	0	0	0	0	4.2
MSMEG0394	MSMEG0394	6	>MSMEG0394 hypothetical protein {Mycobacterium smegmatis MC2}	1	0	0	0	2	0	0	0	0	0	0	0	0	0	0	0	0	4	2	0	2	2	2	2	0	3	1	0	2	3	2	2	3	10.97	100	100	3.9642e-89	0	0	0	29	0	0	0	0	0
MSMEG5696	MSMEG5696	5	>MSMEG5696 Cold-shock DNA-binding domain {Mycobacterium smegmatis MC2}	1	0	0	2	0	4	0	0	0	0	0	0	0	0	1	2	0	2	0	1	0	1	1	0	0	0	0	1	1	4	1	2	5	20.2	184	184	3.2576e-117	0	0	15.2	0	25.5	0	0	0	0
MSMEG4571	MSMEG4571	6	>MSMEG4571 ribosomal protein S20 (rpsT) {Mycobacterium smegmatis MC2}	1	0	0	0	0	1	0	0	1	0	0	0	0	0	0	0	0	5	2	4	5	4	4	2	3	0	0	0	0	0	0	0	0	9.5329	86	86	8.1122e-50	0	0	0	0	11.6	0	0	11.6	0
MSMEG3945	MSMEG3945	12	>MSMEG3945 universal stress protein family {Mycobacterium smegmatis MC2}	1	1	0	4	3	1	0	0	0	1	0	0	0	1	1	0	0	4	1	1	3	0	1	4	2	6	2	1	10	1	4	6	3	31.14	296	296	1.0671e-209	9.1	0	23	14.9	3.4	0	0	0	2.4
MSMEG0814	MSMEG0814	2	>MSMEG0814 membrane protein {Mycobacterium smegmatis MC2}	1	1	0	0	1	0	1	0	1	0	0	0	1	1	0	0	1	2	2	0	1	1	1	1	1	2	1	0	1	2	1	0	1	10.309	98	98	2.0175e-119	19.4	0	0	19.4	0	19.4	0	19.4	0
MSMEG3659	MSMEG3659	1	>MSMEG3659 TetR-family transcriptional regulator {Mycobacterium smegmatis MC2}	1	0	0	0	1	0	1	1	0	0	0	0	0	0	1	0	0	1	1	0	1	0	0	0	0	1	1	0	1	1	1	1	1	24.459	229	229	0.0011275	0	0	0	4.8	0	4.8	4.8	0	0
MSMEG4671	MSMEG4671	10	>MSMEG4671 ATP-dependent Clp protease, ATP-binding subunit ClpX (clpX) {Mycobacterium smegmatis MC2}	1	0	0	0	0	0	1	0	0	0	0	0	0	0	0	0	0	2	0	0	1	3	2	0	0	6	0	0	6	2	7	5	2	46.675	426	426	2.6734e-114	0	0	0	0	0	2.3	0	0	0
MSMEG4645	MSMEG4645	15	>MSMEG4645 alpha oxoglutarate ferredoxin oxidoreductase, beta subunit (orB) {Mycobacterium smegmatis MC2}	1	4	0	0	4	1	1	2	0	4	1	0	1	4	3	1	0	6	1	0	4	1	3	2	2	11	2	0	9	3	7	2	5	39.047	360	360	4.6109e-224	14.7	0	0	11.9	3.1	3.1	9.2	0	8.9
MSMEG0053	MSMEG0053	9	>MSMEG0053 conserved hypothetical protein {Mycobacterium smegmatis MC2}	1	0	0	0	0	0	0	0	0	0	0	0	1	0	0	0	0	4	1	0	3	1	2	0	0	8	0	0	8	2	8	1	2	50.043	462	462	8.2881e-177	0	0	0	0	0	0	0	0	0
MSMEG3033	MSMEG3033	10	>MSMEG3033 3-dehydroquinate synthase (aroB) [4.2.3.4] {Mycobacterium smegmatis MC2}	1	0	0	0	3	0	2	0	0	2	0	0	0	1	0	0	1	3	0	0	4	2	2	1	1	8	3	0	5	6	5	2	1	39.742	377	377	2.9354e-92	0	0	0	15.4	0	11.4	0	0	7.4
MSMEG0903	MSMEG0903	15	>MSMEG0903 dihydrolipoamide dehydrogenase (lpdA) [1.8.1.4] {Mycobacterium smegmatis MC2}	1	2	0	0	0	0	0	0	0	3	0	0	0	3	4	3	0	7	0	0	6	1	6	3	2	0	1	0	2	3	6	1	9	49.469	464	464	2.0674e-157	8	0	0	0	0	0	0	0	10.6
MSMEG2750	MSMEG2750	6	>MSMEG2750 iron-dependent repressor IdeR {Mycobacterium smegmatis MC2}	1	2	1	0	3	1	1	0	1	3	0	0	1	3	3	4	1	2	0	0	0	1	0	0	1	4	4	0	5	3	5	1	2	25.416	230	230	2.0445e-149	14.3	16.5	0	30.9	16.5	8.3	0	8.3	30.9
MSMEG2263	MSMEG2263	17	>MSMEG2263 hydrogenase-2, large subunit (hybC) [1.12.99.6] {Mycobacterium smegmatis MC2}	1	3	0	0	1	0	2	0	0	4	1	0	0	0	1	0	4	7	1	3	5	2	5	2	1	8	2	0	3	3	7	0	3	59.617	535	535	0	7.5	0	0	2.4	0	4.9	0	0	10.5
MSMEG0121	MSMEG0121	10	>MSMEG0121 rhamnolipids biosynthesis 3-oxoacyl-[acyl-carrier-protein] reductase [1.1.1.100] {Mycobacterium smegmatis MC2}	1	0	0	0	1	0	0	0	0	0	0	0	0	0	0	0	0	8	0	0	2	3	4	0	0	6	1	0	4	3	4	4	1	26.312	257	257	3.0528e-215	0	0	0	9.3	0	0	0	0	0
MSMEG0067	MSMEG0067	16	>MSMEG0067 conserved hypothetical protein {Mycobacterium smegmatis MC2}	1	0	0	0	1	0	2	0	0	0	0	0	1	0	0	0	1	3	0	0	4	4	2	1	0	8	0	0	11	3	5	3	2	50.938	474	474	7.163e-189	0	0	0	2.5	0	5.9	0	0	0
MSMEG4217	MSMEG4217	12	>MSMEG4217 DivIVA protein {Mycobacterium smegmatis MC2}	1	3	5	1	5	3	1	0	1	2	1	0	2	10	3	1	2	4	1	1	3	2	2	2	0	0	0	0	0	0	1	0	1	29.544	272	272	1.2767e-287	18.8	26.8	3.3	23.2	18.8	3.3	0	3.3	10.7
MSMEG4248	MSMEG4248	9	>MSMEG4248 1-acylglycerol-3-phosphate O-acyltransferase {Mycobacterium smegmatis MC2}	1	0	0	0	0	0	0	2	0	0	0	0	0	0	0	0	0	0	0	0	0	0	0	4	0	0	0	0	0	1	0	8	0	26.378	241	241	2.8943e-138	0	0	0	0	0	0	9.1	0	0
MSMEG5122	MSMEG5122	4	>MSMEG5122 ferredoxin {Mycobacterium smegmatis MC2}	1	1	1	0	0	0	0	0	0	3	2	0	2	3	1	2	2	1	0	0	1	0	0	0	0	0	3	0	2	0	2	1	0	11.641	107	107	1.0561e-83	11.2	11.2	0	0	0	0	0	0	37.4
MSMEG6366	MSMEG6366	10	>MSMEG6366 O-antigen export system, ATP-binding protein {Mycobacterium smegmatis MC2}	1	0	0	0	1	0	1	0	0	0	0	0	1	0	0	0	1	5	4	0	4	3	4	0	0	6	2	0	4	2	2	2	2	29.41	269	269	1.0762e-107	0	0	0	4.5	0	4.5	0	0	0
MSMEG0970	MSMEG0970	9	>MSMEG0970 phosphoglycerate mutase family protein {Mycobacterium smegmatis MC2}	1	2	1	1	1	1	1	1	0	2	1	1	1	1	1	1	1	5	0	0	0	1	1	1	1	6	0	1	2	1	1	1	1	24.169	220	220	2.0038e-129	23.6	8.6	8.6	8.6	8.6	8.6	8.6	0	12.7
MSMEG3457	MSMEG3457	12	>MSMEG3457 DoxD family protein/pyridine nucleotide-disulfide oxidoreductase {Mycobacterium smegmatis MC2}	1	0	0	0	0	0	0	0	0	0	0	0	0	0	0	0	0	7	0	0	1	1	4	0	0	10	0	0	4	0	2	1	1	50.652	459	459	1.5451e-79	0	0	0	0	0	0	0	0	0
MSMEG6757	MSMEG6757	11	>MSMEG6757 glycerol operon regulatory protein {Mycobacterium smegmatis MC2}	1	0	0	0	0	1	0	0	0	0	0	0	0	1	1	0	0	2	1	0	1	1	3	1	0	6	1	0	2	7	1	2	1	33.807	316	316	4.2423e-216	0	0	0	0	6	0	0	0	0
MSMEG4258	MSMEG4258	9	>MSMEG4258 anthranilate phosphoribosyltransferase (trpD) [2.4.2.18] {Mycobacterium smegmatis MC2}	1	0	0	0	1	0	0	0	0	1	0	0	0	1	0	0	0	3	2	0	3	2	1	0	0	8	3	0	6	4	2	3	0	37.518	364	364	2.9432e-232	0	0	0	5.8	0	0	0	0	3
MSMEG4328	MSMEG4328	9	>MSMEG4328 3-oxoacyl-[acyl-carrier-protein] synthase 2 [2.3.1.41] {Mycobacterium smegmatis MC2}	1	0	0	0	1	0	0	0	0	2	0	0	0	2	5	0	0	6	1	0	4	4	2	1	1	7	2	0	4	2	1	3	2	43.734	417	417	3.2715e-144	0	0	0	3.1	0	0	0	0	5.3
MSMEG2373	MSMEG2373	7	>MSMEG2373 acetolactate synthase, small subunit (ilvN) [2.2.1.6] {Mycobacterium smegmatis MC2}	1	1	1	0	5	1	1	0	0	1	0	0	2	1	0	0	0	1	1	0	6	0	1	1	1	4	4	0	4	2	4	1	1	19.452	178	178	1.8386e-89	6.7	6.7	0	33.1	6.7	6.7	0	0	6.7
MSMEG0952	MSMEG0952	12	>MSMEG0952 glutamyl-tRNA reductase (hemA) [1.2.1.70] {Mycobacterium smegmatis MC2}	1	0	0	0	0	0	0	0	0	0	0	0	0	0	0	0	0	3	1	0	2	4	5	1	0	7	0	0	6	4	3	0	2	47.444	451	451	0	0	0	0	0	0	0	0	0	0
MSMEG5638	MSMEG5638	12	>MSMEG5638 metallo-beta-lactamase family protein {Mycobacterium smegmatis MC2}	1	0	0	0	0	0	0	0	0	3	0	0	0	0	0	0	0	12	0	0	0	0	0	0	0	8	0	0	1	0	0	0	0	40.602	371	371	8.6699e-138	0	0	0	0	0	0	0	0	10
MSMEG0913	MSMEG0913	14	>MSMEG0913 methoxy mycolic acid synthase 1 [2.1.1.-] {Mycobacterium smegmatis MC2}	1	2	0	0	0	0	0	0	2	2	0	0	0	7	7	1	1	10	0	0	6	2	4	3	4	0	0	0	0	0	0	0	0	37.618	328	328	7.4349e-123	10.1	0	0	0	0	0	0	10.1	9.5
MSMEG4244	MSMEG4244	15	>MSMEG4244 3-deoxy-7-phosphoheptulonate synthase [2.5.1.54] {Mycobacterium smegmatis MC2}	1	0	0	0	1	0	1	0	0	0	0	0	1	3	0	0	2	6	0	1	5	3	3	1	0	8	0	0	2	5	2	1	1	50.731	464	464	2.3327e-85	0	0	0	3.4	0	3.4	0	0	0
MSMEG6897	MSMEG6897	7	>MSMEG6897 ribosomal protein S6 (rpsF) {Mycobacterium smegmatis MC2}	1	1	1	1	0	3	0	0	2	1	0	0	1	2	2	3	2	4	0	0	5	1	2	3	2	0	0	0	1	1	1	0	1	10.975	96	96	2.0247e-43	11.5	11.5	14.6	0	39.6	0	0	26	11.5
MSMEG5830	MSMEG5830	8	>MSMEG5830 29 kda antigen Cfp29 {Mycobacterium smegmatis MC2}	1	0	0	0	0	0	0	0	0	0	0	0	0	0	0	1	0	0	0	0	1	0	1	0	0	0	0	1	4	1	1	0	8	28.73	265	265	1.1163e-193	0	0	0	0	0	0	0	0	0
MSMEG3897	MSMEG3897	14	>MSMEG3897 proteasome component {Mycobacterium smegmatis MC2}	1	0	0	0	0	0	1	0	0	0	0	0	0	0	0	0	0	6	1	0	2	3	2	1	0	10	0	0	4	4	4	0	0	54.573	498	498	3.1735e-167	0	0	0	0	0	1.8	0	0	0
MSMEG3155	MSMEG3155	11	>MSMEG3155 band 7 protein {Mycobacterium smegmatis MC2}	1	0	0	0	2	0	1	0	0	0	0	0	2	0	1	0	0	3	0	0	3	4	3	1	0	8	1	0	8	6	1	1	1	43.982	408	408	3.4593e-187	0	0	0	7.8	0	4.2	0	0	0
MSMEG2351	MSMEG2351	9	>MSMEG2351 electron transfer flavoprotein, beta subunit (etfB) {Mycobacterium smegmatis MC2}	1	5	1	0	1	0	0	0	3	3	0	0	0	6	7	3	0	6	1	0	6	1	3	3	2	0	1	0	0	0	0	1	0	27.787	263	263	3.8382e-105	32.3	3.4	0	3	0	0	0	24.7	17.9
MSMEG0109;MSMEG4108	MSMEG0109;MSMEG4108	8;7	>MSMEG0109 NAD(P) transhydrogenase, beta subunit (pntB) [1.6.1.1] {Mycobacterium smegmatis MC2};>MSMEG4108 NAD(P) transhydrogenase, beta subunit (pntB) [1.6.1.1] {Mycobacterium smegmatis MC2}	2	0	0	0	0	0	0	0	0	0	0	0	0	0	0	0	0	2	1	0	2	1	1	0	0	5	2	0	3	5	1	1	0	50.342	480	480;479	1.2412e-125	0	0	0	0	0	0	0	0	0
MSMEG6895	MSMEG6895	5	>MSMEG6895 ribosomal protein S18 (rpsR) {Mycobacterium smegmatis MC2}	1	0	0	0	0	0	0	0	0	0	0	0	0	0	0	0	0	2	3	2	5	5	2	1	2	0	0	0	0	1	0	0	0	9.502	84	84	2.0239e-19	0	0	0	0	0	0	0	0	0
MSMEG1073	MSMEG1073	9	>MSMEG1073 oxidoreductase, short-chain dehydrogenase/reductase family {Mycobacterium smegmatis MC2}	1	0	0	0	0	0	0	0	0	1	0	0	0	0	0	0	0	5	2	0	2	3	3	1	0	5	1	0	3	4	4	3	1	32.474	304	304	1.9829e-161	0	0	0	0	0	0	0	0	3
MSMEG6941	MSMEG6941	8	>MSMEG6941 R3H domain-containing protein {Mycobacterium smegmatis MC2}	1	2	0	4	1	6	1	0	0	1	0	0	1	5	3	4	1	3	1	1	0	0	0	0	0	0	0	2	1	0	0	1	1	20.141	183	183	7.6897e-96	24.6	0	37.7	17.5	44.8	7.1	0	0	7.1
MSMEG0391	MSMEG0391	8	>MSMEG0391 Rmt3 protein {Mycobacterium smegmatis MC2}	1	0	0	0	1	1	0	0	0	0	0	0	0	0	1	0	0	3	0	0	3	1	3	0	0	7	2	0	4	4	1	1	1	33.006	296	296	7.5285e-59	0	0	0	4.7	4.7	0	0	0	0
MSMEG3103	MSMEG3103	14	>MSMEG3103 transketolase (tkt) [2.2.1.1] {Mycobacterium smegmatis MC2}	1	1	0	0	0	0	0	0	0	2	0	0	0	7	5	1	1	9	0	0	6	3	5	0	1	0	0	0	0	0	0	0	1	75.154	696	696	1.0168e-93	3	0	0	0	0	0	0	0	4.6
MSMEG3637	MSMEG3637	10	>MSMEG3637 CBS domain protein {Mycobacterium smegmatis MC2}	1	0	0	0	0	0	0	0	0	0	0	0	0	0	0	0	0	5	0	0	2	0	1	0	0	7	0	0	7	5	4	1	0	48.885	456	456	3.3081e-107	0	0	0	0	0	0	0	0	0
MSMEG6477	MSMEG6477	6	>MSMEG6477 methionine-S-sulfoxide reductase (msrA) [1.8.4.6] {Mycobacterium smegmatis MC2}	1	3	4	1	4	2	3	2	5	0	2	0	0	1	0	1	0	0	0	1	0	0	0	1	0	0	0	0	1	0	0	0	2	19.295	171	171	3.2944e-154	26.9	37.4	8.2	27.5	20.5	32.7	20.5	38	0
MSMEG1483	MSMEG1483	8	>MSMEG1483 preprotein translocase, SecY subunit {Mycobacterium smegmatis MC2}	1	0	0	0	0	0	0	0	0	0	0	0	0	0	0	0	0	5	1	0	0	1	1	1	0	6	2	0	1	2	0	3	0	47.581	441	441	3.744e-24	0	0	0	0	0	0	0	0	0
MSMEG6367	MSMEG6367	10	>MSMEG6367 glycosyl transferase, group 2 family protein [2.4.1.-] {Mycobacterium smegmatis MC2}	1	0	0	0	0	0	0	0	0	2	0	0	0	0	0	0	1	4	1	0	0	3	3	0	0	10	0	0	4	1	3	1	1	34.04	302	302	7.8994e-207	0	0	0	0	0	0	0	0	11.9
MSMEG1655	MSMEG1655	11	>MSMEG1655 hydrolase, alpha/beta fold family, putative {Mycobacterium smegmatis MC2}	1	0	0	0	0	0	0	0	0	1	0	0	0	0	0	0	1	9	0	0	3	4	4	1	0	7	0	0	6	1	4	0	0	30.897	279	279	3.5654e-74	0	0	0	0	0	0	0	0	5.7
MSMEG3050	MSMEG3050	4	>MSMEG3050 integration host factor {Mycobacterium smegmatis MC2}	1	0	2	0	0	0	0	0	1	0	0	0	0	0	0	1	0	1	0	2	2	2	2	2	3	0	1	0	0	0	0	0	0	30.323	274	274	5.7631e-89	0	8.8	0	0	0	0	0	3.6	0
MSMEG2657	MSMEG2657	10	>MSMEG2657 peptidase, M16 family {Mycobacterium smegmatis MC2}	1	0	1	0	2	0	0	0	0	1	0	0	0	0	0	0	0	3	0	0	3	1	1	1	0	8	1	0	7	3	2	3	4	49.091	449	449	4.9378e-288	0	4.9	0	9.8	0	0	0	0	4.9
MSMEG1599	MSMEG1599	9	>MSMEG1599 RNA polymerase sigma-70 factor {Mycobacterium smegmatis MC2}	1	0	0	2	0	0	0	0	0	0	0	3	0	0	0	0	0	0	0	7	0	0	0	0	0	0	0	1	0	0	0	0	0	20.625	192	192	2.252e-221	0	0	16.7	0	0	0	0	0	0
MSMEG0639	MSMEG0639	11	>MSMEG0639 oligopeptide transport ATP-binding protein AppF {Mycobacterium smegmatis MC2}	1	0	0	0	2	1	1	0	0	1	0	0	0	0	1	0	0	5	0	1	2	1	3	0	0	10	2	0	5	2	5	1	0	36.981	336	336	1.6032e-158	0	0	0	6.5	3.6	3.6	0	0	3.6
MSMEG4263	MSMEG4263	9	>MSMEG4263 ubiquinol-Cytochrome c reductase cytochrome b subunit {Mycobacterium smegmatis MC2}	1	1	1	1	0	0	0	0	1	2	0	1	0	2	1	0	0	6	2	1	3	2	0	3	1	4	2	0	0	0	0	1	0	60.21	546	546	2.2733e-88	2.2	2.2	2.2	0	0	0	0	2.2	3.7
MSMEG6409	MSMEG6409	5	>MSMEG6409 acyltransferase family protein {Mycobacterium smegmatis MC2}	1	0	0	0	1	0	1	0	0	2	0	0	0	0	0	0	0	3	1	0	3	1	2	2	0	4	1	0	1	4	3	0	0	28.665	263	263	1.5462e-88	0	0	0	5.7	0	5.7	0	0	11
MSMEG5049	MSMEG5049	27	>MSMEG5049 2-oxoglutarate dehydrogenase, E1 component (sucA) [1.2.4.2] {Mycobacterium smegmatis MC2}	1	1	0	0	3	1	0	0	0	1	0	0	2	7	1	0	1	10	3	0	6	1	6	5	3	12	0	0	5	3	3	1	5	135.94	1227	1227	0	1.3	0	0	2.7	0.7	0	0	0	0.7
MSMEG1193	MSMEG1193	19	>MSMEG1193 TROVE domain protein {Mycobacterium smegmatis MC2}	1	0	0	2	1	0	0	0	0	0	0	0	0	0	0	0	0	11	1	1	11	6	8	0	0	7	1	0	1	3	8	0	2	61.182	564	564	0	0	0	5.7	3.4	0	0	0	0	0
MSMEG2585	MSMEG2585	8	>MSMEG2585 conserved hypothetical protein {Mycobacterium smegmatis MC2}	1	0	0	0	1	0	0	0	0	0	0	0	0	0	0	0	2	4	0	0	1	2	1	0	0	5	1	0	1	2	1	4	2	20.906	195	195	1.8351e-116	0	0	0	12.8	0	0	0	0	0
MSMEG6392	MSMEG6392	26	>MSMEG6392 polyketide synthase {Mycobacterium smegmatis MC2}	1	0	0	0	3	1	0	0	1	0	0	0	0	1	3	0	1	7	0	0	4	1	4	0	1	8	0	0	13	3	5	2	6	197.14	1841	1841	7.6922e-257	0	0	0	3.5	1.4	0	0	1.3	0
MSMEG0824	MSMEG0824	6	>MSMEG0824 conserved hypothetical protein {Mycobacterium smegmatis MC2}	1	0	0	0	2	0	0	0	0	0	0	0	0	0	0	0	0	4	1	0	4	1	1	0	0	6	1	0	5	1	2	2	0	24.762	235	235	4.0404e-54	0	0	0	8.9	0	0	0	0	0
MSMEG2424	MSMEG2424	8	>MSMEG2424 signal recognition particle-docking protein FtsY (ftsY) {Mycobacterium smegmatis MC2}	1	0	0	0	2	0	0	0	0	1	0	0	1	1	2	0	0	5	0	0	4	3	3	1	0	6	0	0	3	1	2	1	0	50.683	491	491	1.069e-113	0	0	0	11	0	0	0	0	4.7
MSMEG3219	MSMEG3219	8	>MSMEG3219 indole-3-glycerol phosphate synthase (trpC) [4.1.1.48] {Mycobacterium smegmatis MC2}	1	0	0	0	0	0	2	0	0	1	0	0	0	0	0	0	0	1	0	0	1	0	0	1	0	4	2	0	2	0	4	3	3	30.978	296	296	3.3491e-119	0	0	0	0	0	7.1	0	0	3.7
MSMEG6202	MSMEG6202	7	>MSMEG6202 secreted protein {Mycobacterium smegmatis MC2}	1	0	0	0	0	0	0	0	0	1	0	0	0	0	0	0	0	3	1	0	2	4	1	0	0	4	1	0	4	3	1	0	0	35.003	328	328	9.8358e-78	0	0	0	0	0	0	0	0	3.7
MSMEG4939	MSMEG4939	15	>MSMEG4939 ATP synthase delta chain [3.6.3.14] {Mycobacterium smegmatis MC2}	1	1	0	0	1	0	0	0	1	3	0	0	2	6	3	1	0	8	1	1	8	0	5	5	1	3	3	0	0	1	2	5	1	47.449	445	445	2.8149e-120	2.7	0	0	2.7	0	0	0	4.3	9.7
MSMEG0422	MSMEG0422	5	>MSMEG0422 transferase {Mycobacterium smegmatis MC2}	1	0	0	0	0	0	0	1	0	0	0	0	0	0	0	0	0	0	0	0	1	0	0	0	0	5	2	0	3	5	3	2	2	26.693	255	255	2.6479e-90	0	0	0	0	0	0	9	0	0
MSMEG6598	MSMEG6598	3	>MSMEG6598 6,7-dimethyl-8-ribityllumazine synthase {Mycobacterium smegmatis MC2}	1	3	3	2	2	3	2	2	3	0	0	0	0	0	0	2	0	0	0	0	0	0	0	0	0	0	0	0	0	0	0	0	0	16.457	150	150	2.8208e-37	34	34	23.3	23.3	34	16	28.7	34	0
MSMEG0840	MSMEG0840	7	>MSMEG0840 hypothetical protein {Mycobacterium smegmatis MC2}	1	0	0	0	0	0	0	0	0	0	0	0	0	0	0	0	0	4	1	0	1	0	1	1	0	4	0	0	3	2	1	2	1	28.005	257	257	4.0574e-176	0	0	0	0	0	0	0	0	0
MSMEG3080	MSMEG3080	11	>MSMEG3080 conserved hypothetical protein {Mycobacterium smegmatis MC2}	1	0	0	0	0	0	0	0	0	0	0	0	0	0	0	0	0	2	1	0	2	2	0	0	0	7	2	0	6	1	4	2	3	37.431	354	354	3.1943e-101	0	0	0	0	0	0	0	0	0
MSMEG0250	MSMEG0250	17	>MSMEG0250 membrane protein, MmpL family {Mycobacterium smegmatis MC2}	1	0	0	0	0	0	0	0	0	0	0	0	0	0	0	3	0	11	2	1	8	5	5	3	1	4	0	0	2	1	0	1	0	109.4	1013	1013	9.1006e-201	0	0	0	0	0	0	0	0	0
MSMEG1346	MSMEG1346	5	>MSMEG1346 ribosomal protein L11 (rplK) {Mycobacterium smegmatis MC2}	1	0	1	2	1	4	1	0	1	0	0	0	0	1	1	1	0	2	0	0	2	2	3	0	1	1	0	0	1	1	0	1	2	15.002	142	142	4.6813e-79	0	9.9	9.9	9.9	24.6	9.9	0	4.9	0
MSMEG4890	MSMEG4890	4	>MSMEG4890 alkylhydroperoxidase, AhpD family (ahpD) {Mycobacterium smegmatis MC2}	1	2	1	0	0	0	0	0	0	2	0	2	1	4	3	1	3	1	0	0	2	0	1	1	0	1	0	0	0	0	0	0	0	18.836	177	177	1.4828e-189	28.2	11.9	0	0	0	0	0	0	28.2
MSMEG2038	MSMEG2038	9	>MSMEG2038 monooxygenase, flavin-binding family {Mycobacterium smegmatis MC2}	1	0	0	0	0	0	0	0	0	1	0	0	0	1	0	0	0	5	2	0	0	1	1	0	0	6	0	0	0	2	0	0	0	58.158	519	519	4.0434e-87	0	0	0	0	0	0	0	0	2.1
MSMEG2436	MSMEG2436	3	>MSMEG2436 conserved hypothetical protein {Mycobacterium smegmatis MC2}	1	0	0	3	0	2	0	0	0	3	0	1	0	2	1	1	0	1	0	0	1	1	2	0	0	0	0	0	0	2	1	0	2	8.5676	80	80	3.3672e-32	0	0	45	0	32.5	0	0	0	45
MSMEG3233	MSMEG3233	4	>MSMEG3233 cytochrome D ubiquinol oxidase subunit 1 [1.10.3.-] {Mycobacterium smegmatis MC2}	1	0	0	0	0	0	0	0	0	0	0	0	0	0	0	0	0	2	0	0	1	1	0	1	0	3	1	0	2	2	1	1	1	53.96	487	487	1.138e-38	0	0	0	0	0	0	0	0	0
MSMEG3640	MSMEG3640	14	>MSMEG3640 malate synthase G (glcB) [2.3.3.9] {Mycobacterium smegmatis MC2}	1	5	0	0	0	0	0	0	0	3	0	0	0	7	6	2	2	8	0	0	7	2	4	1	4	0	0	0	0	0	0	1	2	79.444	732	732	7.8917e-169	9.7	0	0	0	0	0	0	0	6.3
MSMEG5245	MSMEG5245	10	>MSMEG5245 universal stress protein family {Mycobacterium smegmatis MC2}	1	3	3	2	4	1	1	0	4	1	0	0	0	3	2	5	1	5	0	1	6	1	2	1	3	0	1	0	1	0	0	3	2	30.069	280	280	2.633e-140	21.4	18.2	13.9	26.4	8.9	8.9	0	26.4	8.9
MSMEG5706	MSMEG5706	19	>MSMEG5706 DNA or RNA helicase of superfamily II {Mycobacterium smegmatis MC2}	1	0	1	0	7	1	2	1	0	0	0	0	0	0	0	0	0	6	1	0	4	1	0	1	1	14	2	0	9	1	2	1	1	60.722	549	549	5.1761e-195	0	2	0	20.9	2	4.9	2	0	0
MSMEG0969	MSMEG0969	10	>MSMEG0969 glutamate-1-semialdehyde-2,1-aminomutase (hemL) [5.4.3.8] {Mycobacterium smegmatis MC2}	1	2	1	2	1	1	1	0	0	2	0	0	0	2	0	0	1	5	2	1	3	1	0	0	0	6	4	0	4	5	4	3	2	46.771	451	451	3.3806e-202	7.8	3.8	7.8	3.8	4	4	0	0	7.8
MSMEG0370	MSMEG0370	23	>MSMEG0370 conserved hypothetical protein {Mycobacterium smegmatis MC2}	1	0	0	0	6	0	0	1	0	2	1	0	2	0	0	0	0	0	0	0	2	0	1	0	0	10	0	0	21	4	1	0	2	125.11	1123	1123	0	0	0	0	8.9	0	0	1.5	0	3.6
MSMEG1525	MSMEG1525	5	>MSMEG1525 50S ribosomal protein L17 {Mycobacterium smegmatis MC2}	1	1	0	0	0	0	1	0	2	1	0	0	0	0	1	0	0	3	3	1	2	1	2	1	3	0	1	0	0	0	0	0	1	21.854	199	199	1.2015e-20	12.1	0	0	0	0	12.1	0	21.6	12.1
MSMEG6189	MSMEG6189	8	>MSMEG6189 transcriptional regulator, Crp/Fnr family {Mycobacterium smegmatis MC2}	1	1	0	1	0	1	0	0	0	2	0	0	0	3	2	0	0	5	0	0	5	1	5	2	1	0	2	0	0	0	0	1	0	24.775	224	224	2.1749e-95	7.1	0	7.1	0	7.1	0	0	0	11.6
MSMEG3647	MSMEG3647	6	>MSMEG3647 forkhead-associated protein {Mycobacterium smegmatis MC2}	1	3	2	0	1	0	0	0	1	3	0	0	1	1	5	3	1	2	0	0	3	0	1	0	0	0	3	0	0	0	0	1	0	16.584	158	158	2.2103e-172	34.8	27.2	0	22.2	0	0	0	22.2	34.8
MSMEG5672	MSMEG5672	14	>MSMEG5672 citrate synthase I (gltA) [4.1.3.7] {Mycobacterium smegmatis MC2}	1	1	1	1	0	0	0	0	2	3	0	1	0	4	6	1	2	7	2	0	5	2	3	2	3	0	1	0	1	0	0	1	2	48.521	434	434	2.9185e-267	4.8	4.8	4.8	0	0	0	0	8.1	8.8
MSMEG4997	MSMEG4997	14	>MSMEG4997 ABC transporter, ATP-binding protein (oppD) {Mycobacterium smegmatis MC2}	1	0	0	0	0	0	0	0	0	0	0	0	0	0	0	0	0	5	1	0	2	2	1	0	0	7	1	0	10	3	4	1	0	65.878	614	614	9.8861e-96	0	0	0	0	0	0	0	0	0
MSMEG4313	MSMEG4313	7	>MSMEG4313 glyoxalase/bleomycin resistance protein/dioxygenase {Mycobacterium smegmatis MC2}	1	3	2	0	0	0	0	0	0	2	0	0	0	5	5	0	0	3	0	0	2	1	1	0	1	0	0	0	0	0	0	0	1	14.925	138	138	1.151e-38	32.6	23.2	0	0	0	0	0	0	25.4
MSMEG2960	MSMEG2960	5	>MSMEG2960 preprotein translocase, YajC subunit (yajC) {Mycobacterium smegmatis MC2}	1	0	0	0	0	0	0	0	0	0	0	0	0	0	0	0	0	5	0	0	0	0	0	0	0	3	0	0	0	1	0	0	0	16.085	147	147	5.0465e-135	0	0	0	0	0	0	0	0	0
MSMEG0977	MSMEG0977	1	>MSMEG0977 conserved hypothetical protein {Mycobacterium smegmatis MC2}	1	1	0	0	0	0	0	0	0	1	0	0	0	0	0	0	0	1	0	0	0	0	0	1	0	1	0	0	0	0	0	0	0	13.727	124	124	1.278e-51	8.9	0	0	0	0	0	0	0	8.9
MSMEG1813	MSMEG1813	11	>MSMEG1813 propionyl-CoA carboxylase beta chain [6.4.1.3] {Mycobacterium smegmatis MC2}	1	3	0	0	0	0	0	0	0	3	0	0	0	4	3	4	1	6	0	0	4	1	1	2	1	0	0	0	0	0	2	1	2	58.427	542	542	4.8535e-54	8.1	0	0	0	0	0	0	0	10.1
MSMEG6092	MSMEG6092	2	>MSMEG6092 Lsr2 protein {Mycobacterium smegmatis MC2}	1	0	0	1	0	1	0	0	1	1	0	0	0	1	1	0	1	1	0	2	2	1	1	0	1	0	1	0	1	0	0	0	1	12.454	114	114	1.4789e-11	0	0	11.4	0	11.4	0	0	11.4	11.4
MSMEG2695	MSMEG2695	8	>MSMEG2695 35 kDa protein {Mycobacterium smegmatis MC2}	1	1	0	1	0	0	0	0	1	2	0	1	1	4	1	3	2	7	1	0	4	2	2	2	2	2	0	0	3	1	1	0	1	30.338	279	279	4.5716e-128	4.3	0	9.3	0	0	0	0	9.3	8.2
MSMEG0919	MSMEG0919	7	>MSMEG0919 heparin-binding hemagglutinin {Mycobacterium smegmatis MC2}	1	3	3	0	0	0	1	0	4	0	0	0	0	2	2	0	1	4	3	2	5	1	1	1	3	0	2	0	0	0	0	0	0	24.561	232	232	1.1524e-203	16.8	22.4	0	0	0	10.3	0	27.2	0
MSMEG0388	MSMEG0388	8	>MSMEG0388 Macrocin-O-methyltransferase (tylF) [2.1.1.101] {Mycobacterium smegmatis MC2}	1	0	0	0	2	0	0	0	0	0	0	0	0	1	2	0	0	1	0	1	1	0	4	0	0	7	3	0	2	3	5	2	0	26.99	240	240	1.6296e-153	0	0	0	15	0	0	0	0	0
MSMEG4625	MSMEG4625	5	>MSMEG4625 ribosomal protein L21 (rplU) {Mycobacterium smegmatis MC2}	1	0	0	0	0	2	0	0	1	0	0	0	0	2	1	1	0	2	0	1	1	3	3	2	3	0	1	0	0	0	0	0	1	15.408	142	142	7.9471e-56	0	0	0	0	26.1	0	0	17.6	0
MSMEG1556	MSMEG1556	5	>MSMEG1556 ribosomal protein L13 (rplM) {Mycobacterium smegmatis MC2}	1	0	0	1	0	3	0	0	0	0	0	0	0	1	0	0	0	4	1	1	3	2	3	0	0	0	1	1	1	0	1	0	0	16.118	147	147	1.6637e-77	0	0	13.6	0	28.6	0	0	0	0
MSMEG0549	MSMEG0549	6	>MSMEG0549 ABC transporter, permease protein {Mycobacterium smegmatis MC2}	1	0	0	0	0	0	0	0	0	0	0	0	0	0	0	0	0	4	0	0	1	1	1	0	0	4	0	0	1	4	0	2	1	25.468	242	242	1.5847e-48	0	0	0	0	0	0	0	0	0
MSMEG1953	MSMEG1953	4	>MSMEG1953 transcription factor WhiB {Mycobacterium smegmatis MC2}	1	0	0	3	0	0	0	0	0	0	0	1	0	0	0	0	0	0	0	3	0	0	0	0	0	0	0	0	0	0	0	0	0	20.216	186	186	2.9408e-90	0	0	25.3	0	0	0	0	0	0
MSMEG6422	MSMEG6422	6	>MSMEG6422 ferritin family protein {Mycobacterium smegmatis MC2}	1	2	5	0	3	1	2	2	1	0	3	0	0	3	2	1	0	0	1	0	2	2	1	1	1	1	2	0	0	1	3	0	0	20.929	189	189	2.9997e-50	13.2	36	0	20.1	7.4	13.2	13.2	5.8	0
MSMEG2529	MSMEG2529	6	>MSMEG2529 glyoxylate reductase [1.1.1.26] {Mycobacterium smegmatis MC2}	1	0	0	0	0	0	0	0	0	0	0	0	0	0	0	0	0	4	2	0	0	2	0	0	0	6	0	0	3	1	1	2	0	30.218	292	292	2.5847e-34	0	0	0	0	0	0	0	0	0
MSMEG0003	MSMEG0003	12	>MSMEG0003 DNA replication and repair protein RecF {Mycobacterium smegmatis MC2}	1	0	0	0	0	0	0	0	0	0	0	0	0	0	0	0	0	3	1	0	2	1	4	0	0	8	0	0	2	4	5	4	1	41.919	384	384	1.2727e-120	0	0	0	0	0	0	0	0	0
MSMEG1467	MSMEG1467	6	>MSMEG1467 50S ribosomal protein L5 {Mycobacterium smegmatis MC2}	1	0	0	0	0	2	0	0	0	1	0	0	0	3	1	0	0	5	0	0	3	1	2	1	3	0	0	0	0	0	0	0	0	21.122	187	187	2.9607e-18	0	0	0	0	21.4	0	0	0	4.3
MSMEG2520	MSMEG2520	11	>MSMEG2520 translation elongation factor Ts (tsf) {Mycobacterium smegmatis MC2}	1	3	0	0	0	0	0	0	4	3	0	0	0	3	5	6	0	5	0	0	9	4	5	0	2	0	2	0	0	0	0	1	0	29.405	275	275	1.1654e-273	14.5	0	0	0	0	0	0	21.5	17.8
MSMEG0884	MSMEG0884	3	>MSMEG0884 glyoxalase family protein {Mycobacterium smegmatis MC2}	1	1	1	1	1	1	1	0	1	2	2	1	1	2	0	3	2	1	1	0	0	1	0	1	1	0	0	0	0	0	0	0	0	17.01	156	156	2.8607e-93	16.7	16.7	16.7	16.7	16.7	16.7	0	16.7	26.3
MSMEG6427	MSMEG6427	3	>MSMEG6427 superoxide dismutase [Mn] [1.15.1.1] {Mycobacterium smegmatis MC2}	1	1	0	0	0	0	0	0	0	1	0	0	0	2	1	0	0	1	0	2	3	0	2	0	1	0	1	0	0	0	0	0	0	22.935	207	207	1.4782e-128	6.8	0	0	0	0	0	0	0	6.8
MSMEG4583	MSMEG4583	7	>MSMEG4583 ATPase associated with various cellular activities {Mycobacterium smegmatis MC2}	1	0	0	0	0	0	1	1	0	0	0	0	0	0	0	0	0	1	0	0	2	2	2	0	0	4	4	0	5	4	4	3	2	32.609	298	298	1.9649e-128	0	0	0	0	0	6.4	4	0	0
MSMEG1843	MSMEG1843	15	>MSMEG1843 adenosylhomocysteinase (ahcY) [3.3.1.1] {Mycobacterium smegmatis MC2}	1	1	0	0	0	0	0	0	1	1	0	0	1	7	5	2	1	8	0	0	4	0	2	2	2	0	1	0	0	0	0	1	0	45.468	418	418	2.5194e-110	2.9	0	0	0	0	0	0	2.9	2.9
MSMEG1961	MSMEG1961	12	>MSMEG1961 conserved hypothetical protein {Mycobacterium smegmatis MC2}	1	7	0	0	0	0	0	0	0	4	0	0	0	0	0	0	0	3	0	0	0	0	0	0	0	8	0	0	0	0	0	0	0	41.638	391	391	1.1348e-103	27.6	0	0	0	0	0	0	0	15.1
MSMEG1919	MSMEG1919	2	>MSMEG1919 Transcription factor WhiB {Mycobacterium smegmatis MC2}	1	0	0	2	0	0	0	0	0	0	0	1	0	0	0	0	0	0	0	2	0	0	0	0	0	0	0	0	0	0	0	0	0	9.3034	84	84	2.1137e-80	0	0	33.3	0	0	0	0	0	0
MSMEG1466	MSMEG1466	4	>MSMEG1466 ribosomal protein L24 (rplX) {Mycobacterium smegmatis MC2}	1	0	0	0	0	0	0	0	0	0	0	0	0	0	0	0	0	3	0	0	3	1	2	2	2	0	0	0	0	0	0	0	0	11.206	105	105	6.7359e-19	0	0	0	0	0	0	0	0	0
MSMEG2079	MSMEG2079	8	>MSMEG2079 alcohol dehydrogenase {Mycobacterium smegmatis MC2}	1	1	0	0	0	0	0	0	0	0	0	0	0	0	0	0	0	3	1	1	2	1	4	0	1	7	0	0	3	3	1	1	1	35.173	343	343	5.4418e-121	6.7	0	0	0	0	0	0	0	0
MSMEG3237	MSMEG3237	7	>MSMEG3237 ATP-binding protein {Mycobacterium smegmatis MC2}	1	0	0	0	1	0	1	0	0	1	0	0	0	0	0	0	0	4	0	0	2	2	2	0	0	1	1	0	3	2	0	3	2	27.249	250	250	1.0595e-93	0	0	0	6	0	4.8	0	0	6
MSMEG5790	MSMEG5790	4	>MSMEG5790 SseC protein {Mycobacterium smegmatis MC2}	1	3	1	0	0	0	0	0	1	0	0	0	0	4	4	2	0	3	0	0	3	1	0	0	1	0	1	0	0	0	0	0	0	10.049	100	100	1.7938e-69	39	15	0	0	0	0	0	15	0
MSMEG6250	MSMEG6250	10	>MSMEG6250 glutamate--cysteine ligase [6.3.2.2] {Mycobacterium smegmatis MC2}	1	0	0	0	0	0	0	0	0	0	0	0	0	0	0	0	0	5	0	0	2	1	0	0	0	5	0	0	5	2	6	0	2	45.157	423	423	2.6051e-84	0	0	0	0	0	0	0	0	0
MSMEG6137	MSMEG6137	16	>MSMEG6137 non-ribosomal peptide synthetase {Mycobacterium smegmatis MC2}	1	0	0	0	0	0	0	0	0	0	0	0	0	0	0	0	0	10	0	1	0	1	2	0	0	11	0	1	4	1	0	1	0	138.33	1311	1311	2.1121e-182	0	0	0	0	0	0	0	0	0
MSMEG6393	MSMEG6393	13	>MSMEG6393 acyl-CoA synthase {Mycobacterium smegmatis MC2}	1	1	0	0	0	0	0	0	0	2	0	0	0	4	5	0	0	6	0	0	3	1	2	2	1	4	0	0	1	3	3	3	0	68.228	630	630	2.5201e-249	1.6	0	0	0	0	0	0	0	4.3
MSMEG5248	MSMEG5248	10	>MSMEG5248 acyl-[ACP] desaturase {Mycobacterium smegmatis MC2}	1	3	0	0	0	0	0	0	0	3	0	1	0	3	3	1	1	7	1	0	6	1	2	5	1	0	1	0	0	0	0	1	0	31.022	275	275	1.4534e-105	12	0	0	0	0	0	0	0	13.1
MSMEG3024	MSMEG3024	2	>MSMEG3024 conserved hypothetical protein {Mycobacterium smegmatis MC2}	1	2	2	2	2	2	2	2	1	0	0	0	0	0	0	1	1	0	0	0	0	0	0	0	0	0	0	0	0	0	0	0	0	19.911	181	181	1.4226e-78	23.8	23.8	23.8	23.8	23.8	23.8	23.8	18.8	0
MSMEG2606	MSMEG2606	5	>MSMEG2606 ArsR-family transcriptional regulator {Mycobacterium smegmatis MC2}	1	4	5	3	4	4	3	2	4	0	0	0	0	0	0	0	0	0	0	0	0	0	0	0	0	0	0	0	0	0	0	0	0	12.134	109	109	5.3827e-98	51.4	62.4	33.9	47.7	47.7	39.4	22.9	47.7	0
MSMEG2440	MSMEG2440	3	>MSMEG2440 ribosomal protein L19 (rplS) {Mycobacterium smegmatis MC2}	1	1	1	1	2	2	1	0	1	1	0	0	0	2	0	0	2	2	0	0	1	0	1	1	0	0	0	0	0	0	0	1	0	18.262	163	163	1.4264e-30	5.5	5.5	5.5	16	20.9	5.5	0	5.5	5.5
MSMEG4937	MSMEG4937	11	>MSMEG4937 ATP synthase F1, gamma subunit (atpG) [3.6.3.14] {Mycobacterium smegmatis MC2}	1	3	0	0	1	0	0	0	0	3	0	0	0	1	3	1	0	7	2	0	4	2	2	2	2	6	0	0	1	1	3	0	2	33.397	307	307	2.7989e-191	19.5	0	0	7.2	0	0	0	0	16.9
MSMEG0737	MSMEG0737	5	>MSMEG0737 dehydrogenase {Mycobacterium smegmatis MC2}	1	0	0	0	0	0	1	0	0	0	0	0	0	0	0	0	0	2	0	0	1	1	2	0	0	3	1	0	2	3	1	0	1	27.361	258	258	1.1191e-72	0	0	0	0	0	11.2	0	0	0
MSMEG3602	MSMEG3602	13	>MSMEG3602 ribose transport ATP-binding protein RbsA [3.6.3.17] {Mycobacterium smegmatis MC2}	1	0	0	0	0	0	0	0	0	0	0	0	0	0	0	0	0	7	0	0	1	0	2	0	0	7	0	0	7	2	3	0	0	54.726	512	512	2.0931e-220	0	0	0	0	0	0	0	0	0
MSMEG2378	MSMEG2378	13	>MSMEG2378 D-3-phosphoglycerate dehydrogenase (serA) [1.1.1.95] {Mycobacterium smegmatis MC2}	1	1	0	0	0	0	0	0	1	1	0	0	0	2	4	0	0	8	0	4	4	1	2	3	4	0	0	0	0	1	0	1	0	54.357	528	528	3.2615e-128	1.9	0	0	0	0	0	0	3	1.9
MSMEG2731	MSMEG2731	9	>MSMEG2731 ATPase involved in DNA repair {Mycobacterium smegmatis MC2}	1	0	0	2	0	0	0	0	0	1	0	0	0	2	1	3	0	2	0	1	2	0	1	2	1	0	0	1	3	0	2	1	8	48.484	442	442	2.4232e-283	0	0	9	0	0	0	0	0	3.4
MSMEG5690	MSMEG5690	3	>MSMEG5690 conserved hypothetical protein {Mycobacterium smegmatis MC2}	1	0	0	0	0	0	0	0	0	0	0	0	0	0	0	0	0	3	0	0	2	1	0	0	0	2	0	0	1	1	2	2	0	23.265	208	208	9.6629e-34	0	0	0	0	0	0	0	0	0
MSMEG5240	MSMEG5240	11	>MSMEG5240 fumarate hydratase class II [4.2.1.2] {Mycobacterium smegmatis MC2}	1	1	0	0	0	0	0	0	1	1	0	0	0	5	6	1	1	5	1	1	5	1	3	1	4	0	0	0	0	0	0	0	0	49.762	468	468	2.4109e-142	5.1	0	0	0	0	0	0	3	5.1
MSMEG1030;MSMEG2310	MSMEG1030;MSMEG2310	16;16	>MSMEG1030 monooxygenase {Mycobacterium smegmatis MC2};>MSMEG2310 monooxygenase {Mycobacterium smegmatis MC2}	2	0	0	0	0	0	0	0	0	0	0	0	0	2	0	0	0	12	0	0	1	0	0	0	0	10	0	0	0	0	0	0	0	56.177	499	499;499	4.2981e-200	0	0	0	0	0	0	0	0	0
MSMEG2276	MSMEG2276	6	>MSMEG2276 hydrogenase expression/formation protein HypE (hypE) {Mycobacterium smegmatis MC2}	1	0	0	0	1	0	1	0	0	0	0	0	0	0	0	0	0	1	0	0	1	0	1	0	0	2	1	0	2	2	5	1	2	36.536	357	357	2.7597e-102	0	0	0	5.3	0	5.3	0	0	0
MSMEG1037;MSMEG2317	MSMEG1037;MSMEG2317	5;5	>MSMEG1037 alcohol dehydrogenase, zinc-containing [1.1.1.2] {Mycobacterium smegmatis MC2};>MSMEG2317 alcohol dehydrogenase, zinc-containing [1.1.1.2] {Mycobacterium smegmatis MC2}	2	1	0	0	0	0	0	0	1	2	0	0	0	4	4	1	1	3	0	1	2	0	0	1	2	0	0	0	0	0	0	0	1	37.2	349	349;349	3.4118e-41	8.3	0	0	0	0	0	0	8.3	10.9
MSMEG0551	MSMEG0551	7	>MSMEG0551 ABC nitrate/sulfonate/bicarbonate transporter, ATPase subunit {Mycobacterium smegmatis MC2}	1	1	1	1	2	1	1	1	0	1	0	0	1	1	1	0	1	1	1	0	1	2	1	1	1	3	3	0	4	2	6	1	1	31.737	290	290	3.6143e-140	5.5	5.5	5.5	12.8	5.5	5.5	5.5	0	5.5
MSMEG5524	MSMEG5524	7	>MSMEG5524 succinyl-CoA synthetase, alpha subunit (sucD) [6.2.1.5] {Mycobacterium smegmatis MC2}	1	2	0	0	0	0	0	0	0	2	0	0	0	3	2	2	0	5	0	0	5	1	4	2	1	0	1	0	0	0	0	0	0	30.948	300	300	3.456e-68	11	0	0	0	0	0	0	0	13
MSMEG4280	MSMEG4280	12	>MSMEG4280 short chain dehydrogenase {Mycobacterium smegmatis MC2}	1	0	0	0	0	0	0	0	0	0	0	0	0	0	0	0	0	5	0	0	1	3	2	0	0	7	0	0	2	1	1	1	0	62.662	578	578	3.2971e-173	0	0	0	0	0	0	0	0	0
MSMEG1468	MSMEG1468	2	>MSMEG1468 ribosomal protein S14p/S29e (rpsN) {Mycobacterium smegmatis MC2}	1	0	1	0	1	0	0	0	0	0	0	0	1	1	0	0	0	2	2	2	1	1	0	1	1	0	0	0	0	0	0	0	0	6.9583	61	61	9.2612e-23	0	21.3	0	21.3	0	0	0	0	0
MSMEG5102	MSMEG5102	9	>MSMEG5102 ABC transporter ATP-binding protein {Mycobacterium smegmatis MC2}	1	0	0	0	1	0	0	0	0	0	0	0	0	0	1	0	0	2	0	0	5	2	2	1	0	7	0	0	3	1	3	1	1	58.219	540	540	8.9201e-85	0	0	0	3.5	0	0	0	0	0
CON__Q86YZ3	CON__Q86YZ3	17	>Q86YZ3 SWISS-PROT:Q86YZ3 Tax_Id=9606 Gene_Symbol=HRNR Hornerin	1	6	3	1	8	1	5	5	7	2	1	1	4	2	0	9	5	4	8	5	5	6	0	1	1	4	7	0	2	1	4	5	2	282.39	2850	2850	1.8209e-285	10.8	5.3	2.7	11.5	2.7	7.6	7.6	8.3	3.4
MSMEG0552	MSMEG0552	3	>MSMEG0552 conserved hypothetical protein {Mycobacterium smegmatis MC2}	1	3	3	3	3	1	3	3	3	0	0	0	0	0	0	0	0	0	0	0	0	0	0	0	0	0	0	0	0	0	0	0	0	19.615	180	180	1.4667e-39	13.3	13.3	13.3	13.3	6.7	13.3	13.3	13.3	0
MSMEG0793	MSMEG0793	5	>MSMEG0793 thiazole biosynthesis protein ThiG (thiG) {Mycobacterium smegmatis MC2}	1	0	0	0	0	0	0	0	0	0	0	0	1	0	0	0	0	0	0	0	1	0	0	0	0	3	0	0	2	2	4	1	1	25.644	252	252	5.5813e-74	0	0	0	0	0	0	0	0	0
MSMEG1476	MSMEG1476	12	>MSMEG1476 signal peptide peptidase SppA, 67K type (sppA) [3.4.-.-] {Mycobacterium smegmatis MC2}	1	3	0	0	0	0	0	0	0	2	0	0	0	0	0	0	0	10	0	0	0	0	0	0	0	3	0	0	0	0	0	0	0	60.917	577	577	1.0061e-203	9.4	0	0	0	0	0	0	0	5.2
MSMEG6110	MSMEG6110	5	>MSMEG6110 hypoxanthine phosphoribosyltransferase (hpt) [2.4.2.8] {Mycobacterium smegmatis MC2}	1	0	0	0	1	0	0	0	0	1	0	0	0	1	1	0	1	2	0	0	3	1	2	0	0	4	2	0	3	2	1	0	1	22.68	203	203	1.2031e-186	0	0	0	5.4	0	0	0	0	7.4
MSMEG0110;MSMEG4109	MSMEG0110;MSMEG4109	9;5	>MSMEG0110 NAD(P) transhydrogenase, alpha subunit (pntA) [1.6.1.1] {Mycobacterium smegmatis MC2};>MSMEG4109 NAD(P) transhydrogenase, alpha subunit (pntA) [1.6.1.1] {Mycobacterium smegmatis MC2}	2	0	0	0	1	0	0	0	0	0	0	0	1	1	1	1	0	0	0	0	2	1	1	0	1	8	1	0	1	2	0	0	1	52.706	513	513;513	3.6224e-82	0	0	0	4.7	0	0	0	0	0
MSMEG4310	MSMEG4310	9	>MSMEG4310 cobalamin biosynthesis protein CobD (cobD) [6.3.1.10] {Mycobacterium smegmatis MC2}	1	0	0	0	0	0	0	0	0	0	0	0	0	0	0	0	0	6	0	0	0	2	0	0	0	7	0	0	2	1	1	0	0	32.559	318	318	3.2969e-82	0	0	0	0	0	0	0	0	0
MSMEG3047	MSMEG3047	13	>MSMEG3047 carbamoyl-phosphate synthase, large subunit (carB) [6.3.5.5] {Mycobacterium smegmatis MC2}	1	1	0	0	0	1	0	0	0	1	0	0	2	1	1	0	2	3	2	1	5	1	3	0	1	5	1	0	1	2	7	1	5	119.53	1115	1115	7.9607e-274	1.9	0	0	0	1.9	0	0	0	1.9
MSMEG5659	MSMEG5659	14	>MSMEG5659 ABC transporter, ATP-binding protein {Mycobacterium smegmatis MC2}	1	0	0	0	0	0	0	0	0	0	0	0	0	0	1	0	0	5	0	0	0	0	0	0	0	11	0	0	0	3	0	0	0	67.337	610	610	9.2422e-193	0	0	0	0	0	0	0	0	0
MSMEG2262	MSMEG2262	7	>MSMEG2262 hydrogenase-2, small subunit (hybA) [1.12.99.6] {Mycobacterium smegmatis MC2}	1	1	0	0	1	0	0	0	0	0	0	0	0	0	0	0	1	4	0	0	1	2	1	1	0	3	1	0	0	2	2	1	0	35.17	323	323	1.5648e-30	3.4	0	0	7.7	0	0	0	0	0
MSMEG5487	MSMEG5487	11	>MSMEG5487 sensor histidine kinase [2.7.3.-] {Mycobacterium smegmatis MC2}	1	0	0	0	0	0	0	0	0	1	0	0	0	0	0	0	0	9	0	0	0	0	1	0	0	5	0	0	0	0	0	0	0	52.579	492	492	4.3655e-87	0	0	0	0	0	0	0	0	2
MSMEG6438	MSMEG6438	3	>MSMEG6438 hypothetical protein {Mycobacterium smegmatis MC2}	1	0	0	0	0	0	0	0	0	0	0	0	0	0	0	0	0	2	1	1	1	0	0	2	3	0	0	0	0	0	0	0	0	16.141	162	162	4.0179e-50	0	0	0	0	0	0	0	0	0
MSMEG3767	MSMEG3767	16	>MSMEG3767 acyl-CoA synthase {Mycobacterium smegmatis MC2}	1	0	0	0	3	0	0	0	0	0	0	0	0	0	0	0	0	4	1	0	5	1	1	1	0	10	0	0	5	3	1	2	1	107.34	997	997	3.0434e-216	0	0	0	6.4	0	0	0	0	0
MSMEG5274	MSMEG5274	7	>MSMEG5274 phosphoribosylglycinamide formyltransferase 2 (purT) [2.1.2.-] {Mycobacterium smegmatis MC2}	1	0	0	0	2	0	0	0	0	0	0	0	1	1	0	0	0	2	1	0	2	1	1	0	0	3	0	0	6	3	3	1	0	43.011	400	400	1.0509e-68	0	0	0	7.8	0	0	0	0	0
MSMEG3281;MSMEG0662	MSMEG3281	6;1	>MSMEG3281 spermidine/putrescine ABC transporter ATP-binding subunit {Mycobacterium smegmatis MC2}	2	0	0	0	0	0	0	0	0	0	0	0	0	0	0	0	0	1	1	0	2	4	2	0	0	4	1	0	2	1	4	0	0	48.343	443	443;385	4.0807e-96	0	0	0	0	0	0	0	0	0
MSMEG0640	MSMEG0640	7	>MSMEG0640 oligopeptide transport ATP-binding protein OppD {Mycobacterium smegmatis MC2}	1	0	0	0	1	0	2	0	0	0	0	0	0	0	0	0	0	0	0	0	0	0	0	0	0	1	1	0	2	1	6	0	0	36.058	328	328	2.6091e-118	0	0	0	4.6	0	7.9	0	0	0
MSMEG5872	MSMEG5872	7	>MSMEG5872 DNA-binding response regulator PhoP (phoP) {Mycobacterium smegmatis MC2}	1	0	0	0	0	1	0	0	0	0	0	0	0	0	0	0	0	1	0	0	1	1	1	1	1	4	0	0	3	3	1	1	1	26.632	239	239	8.5994e-149	0	0	0	0	7.9	0	0	0	0
MSMEG1366	MSMEG1366	2	>MSMEG1366 ABC transporter, ATP-binding protein {Mycobacterium smegmatis MC2}	1	0	0	0	1	1	0	0	0	2	0	0	1	1	0	1	1	2	1	0	2	0	1	1	1	1	0	0	2	1	2	0	1	38.965	360	360	3.6892e-66	0	0	0	6.1	6.1	0	0	0	9.4
MSMEG0954	MSMEG0954	13	>MSMEG0954 uroporphyrinogen-III synthase (hemD) [4.2.1.75] {Mycobacterium smegmatis MC2}	1	1	1	1	2	1	0	0	0	1	0	0	0	2	1	0	1	5	1	0	3	0	2	0	0	7	2	0	3	2	4	1	3	66.967	643	643	1.3396e-179	3.3	3.3	3.3	6.8	3.3	0	0	0	3.3
MSMEG4962	MSMEG4962	10	>MSMEG4962 RemO protein {Mycobacterium smegmatis MC2}	1	0	0	0	0	0	0	0	0	0	0	1	0	0	0	0	0	4	0	1	1	3	2	0	0	5	0	0	0	1	0	0	0	44.798	408	408	6.7658e-47	0	0	0	0	0	0	0	0	0
MSMEG2578	MSMEG2578	7	>MSMEG2578 1-deoxy-D-xylulose 5-phosphate reductoisomerase (dxr) [1.1.1.267] {Mycobacterium smegmatis MC2}	1	0	0	0	2	0	0	0	0	0	0	0	2	0	1	0	0	1	1	0	1	1	1	0	0	6	2	0	4	3	3	1	2	41.064	398	398	7.479e-111	0	0	0	7.8	0	0	0	0	0
MSMEG1930	MSMEG1930	12	>MSMEG1930 DEAD/DEAH box helicase {Mycobacterium smegmatis MC2}	1	1	0	2	0	8	0	0	1	0	0	0	0	2	0	1	0	1	0	1	0	1	1	1	0	0	0	2	1	1	3	3	6	63.629	584	584	1.2989e-144	3.3	0	5.7	0	25.3	0	0	2.2	0
MSMEG3532	MSMEG3532	7	>MSMEG3532 serine/threonine dehydratase family protein {Mycobacterium smegmatis MC2}	1	0	0	0	0	0	0	0	0	0	0	0	0	0	0	0	0	2	0	0	0	0	0	0	0	7	1	0	4	2	3	1	1	34.992	337	337	1.8471e-84	0	0	0	0	0	0	0	0	0
MSMEG5078	MSMEG5078	11	>MSMEG5078 glucose-1-phosphate adenylyltransferase (glgC) [2.7.7.27] {Mycobacterium smegmatis MC2}	1	0	0	0	0	0	0	0	0	0	0	0	0	0	0	0	0	5	0	0	2	1	1	0	0	4	0	0	4	2	2	2	0	43.907	404	404	1.2035e-121	0	0	0	0	0	0	0	0	0
MSMEG2669	MSMEG2669	4	>MSMEG2669 hydrolase {Mycobacterium smegmatis MC2}	1	3	4	2	3	3	3	4	3	0	0	0	0	0	0	0	0	0	0	0	0	0	0	0	0	0	0	0	0	0	0	0	0	26.668	249	249	1.4772e-76	17.3	23.7	10.8	20.5	17.3	20.5	23.7	20.5	0
MSMEG0371	MSMEG0371	8	>MSMEG0371 MaoC like domain protein {Mycobacterium smegmatis MC2}	1	0	0	0	1	0	0	0	0	1	0	0	0	0	0	0	1	3	0	0	0	0	2	0	1	4	1	0	4	4	1	1	2	29.351	271	271	2.9868e-54	0	0	0	8.9	0	0	0	0	8.9
MSMEG3119	MSMEG3119	5	>MSMEG3119 ABC transporter, ATP-binding subunit {Mycobacterium smegmatis MC2}	1	0	0	0	0	0	2	0	0	0	0	0	0	0	0	0	0	1	0	0	2	1	2	0	0	4	2	0	2	1	3	1	0	34.494	322	322	3.4176e-96	0	0	0	0	0	7.1	0	0	0
MSMEG1444	MSMEG1444	6	>MSMEG1444 ribosomal protein L29 (rpmC) {Mycobacterium smegmatis MC2}	1	2	2	4	2	3	2	1	3	1	0	0	0	0	0	4	0	2	1	0	3	1	1	1	0	0	1	0	0	0	1	0	0	8.7778	77	77	2.6455e-94	26	26	61	28.6	45.5	26	13	41.6	13
MSMEG5680	MSMEG5680	6	>MSMEG5680 glyoxalase family protein {Mycobacterium smegmatis MC2}	1	1	0	0	0	0	0	0	0	1	0	0	1	1	2	5	0	2	1	0	3	0	0	0	2	0	0	0	0	0	0	0	0	16.264	151	151	1.3566e-45	6	0	0	0	0	0	0	0	6
MSMEG6407	MSMEG6407	4	>MSMEG6407 Cof-like hydrolase {Mycobacterium smegmatis MC2}	1	0	0	0	0	0	0	0	0	0	0	0	0	0	0	0	0	1	0	0	0	0	0	0	0	4	1	0	2	1	1	0	2	28.288	274	274	3.1511e-160	0	0	0	0	0	0	0	0	0
MSMEG0625	MSMEG0625	7	>MSMEG0625 conserved hypothetical protein {Mycobacterium smegmatis MC2}	1	0	0	0	0	0	0	0	0	0	0	0	0	0	0	0	0	5	1	1	1	1	2	0	0	4	1	0	1	3	1	2	1	44.841	399	399	9.2624e-29	0	0	0	0	0	0	0	0	0
MSMEG3247	MSMEG3247	12	>MSMEG3247 branched-chain amino acid ABC transporter substrate-binding protein {Mycobacterium smegmatis MC2}	1	2	0	0	0	0	0	0	2	3	0	0	2	6	4	2	1	3	0	1	6	0	0	2	2	0	1	0	0	0	0	1	0	40.403	386	386	4.1525e-190	10.4	0	0	0	0	0	0	10.4	14.2
CON__P78386	CON__P78386	5	>P78386 SWISS-PROT:P78386 Keratin, type II cuticular Hb5 (Hair keratin, type II Hb5) - Homo sapiens (Human).	1	0	0	0	1	0	1	0	0	0	1	0	0	0	0	0	0	0	0	0	1	0	0	0	1	0	0	0	3	0	1	0	0	55.802	507	507	5.0211e-167	0	0	0	3.9	0	3.9	0	0	0
MSMEG4437	MSMEG4437	2	>MSMEG4437 cytochrome c oxidase, subunit I (ctaD) [1.9.3.1] {Mycobacterium smegmatis MC2}	1	0	0	0	0	0	0	0	0	0	0	0	1	0	0	1	0	1	0	0	0	0	1	0	0	2	0	0	0	1	0	1	0	64.789	583	583	3.9877e-19	0	0	0	0	0	0	0	0	0
MSMEG1041;MSMEG2321	MSMEG1041;MSMEG2321	8;8	>MSMEG1041 phosphoserine phosphatase (serB) [3.1.3.3] {Mycobacterium smegmatis MC2};>MSMEG2321 phosphoserine phosphatase (serB) [3.1.3.3] {Mycobacterium smegmatis MC2}	2	1	0	0	1	0	1	0	0	0	0	0	0	1	2	0	1	0	0	0	1	0	1	0	0	5	0	0	4	2	3	1	0	43.837	413	413;413	4.877e-51	6.3	0	0	2.7	0	2.7	0	0	0
MSMEG5912	MSMEG5912	8	>MSMEG5912 succinic semialdehyde dehydrogenase {Mycobacterium smegmatis MC2}	1	0	0	0	3	1	2	0	0	1	1	0	3	1	0	1	1	2	1	0	0	1	1	1	0	6	1	0	2	1	2	1	1	54.991	517	517	9.613e-228	0	0	0	10.1	3.7	6.4	0	0	2.1
MSMEG0386	MSMEG0386	11	>MSMEG0386 NAD dependent epimerase/dehydratase family {Mycobacterium smegmatis MC2}	1	0	0	0	0	0	0	0	0	0	0	0	0	1	0	0	0	2	0	0	1	0	1	0	0	8	0	0	0	2	0	2	0	38.62	357	357	1.341e-144	0	0	0	0	0	0	0	0	0
MSMEG4598	MSMEG4598	8	>MSMEG4598 putative conserved lipoprotein lpph (lppH) {Mycobacterium smegmatis MC2}	1	0	0	0	0	0	0	0	0	0	0	0	0	0	0	0	0	4	0	0	0	0	1	0	0	4	1	0	4	2	1	1	0	35.89	348	348	2.5101e-121	0	0	0	0	0	0	0	0	0
MSMEG2443	MSMEG2443	2	>MSMEG2443 conserved hypothetical protein {Mycobacterium smegmatis MC2}	1	0	0	0	0	0	0	0	0	0	0	0	0	0	0	0	0	0	0	0	0	0	0	0	0	1	0	0	1	0	2	0	0	15.424	129	129	7.3993e-73	0	0	0	0	0	0	0	0	0
MSMEG2340	MSMEG2340	1	>MSMEG2340 hypothetical protein {Mycobacterium smegmatis MC2}	1	0	0	0	0	0	0	1	0	0	0	0	0	0	0	0	0	0	0	0	0	0	0	1	0	0	0	0	0	0	0	1	0	9.9544	94	94	0.0020238	0	0	0	0	0	0	10.6	0	0
MSMEG3704	MSMEG3704	7	>MSMEG3704 3-alpha-hydroxysteroid dehydrogenase {Mycobacterium smegmatis MC2}	1	0	0	0	0	0	0	0	0	0	0	0	0	0	0	0	0	1	0	0	1	0	0	0	0	6	1	0	5	0	1	2	1	31.403	300	300	3.193e-129	0	0	0	0	0	0	0	0	0
MSMEG1831	MSMEG1831	6	>MSMEG1831 Transcription factor WhiB {Mycobacterium smegmatis MC2}	1	0	0	4	0	0	0	0	0	0	0	1	0	0	0	0	0	0	0	4	0	0	0	0	0	0	0	0	0	0	0	0	0	14.396	129	129	1.4135e-96	0	0	46.5	0	0	0	0	0	0
MSMEG5010	MSMEG5010	6	>MSMEG5010 conserved hypothetical protein {Mycobacterium smegmatis MC2}	1	0	0	0	0	0	0	0	0	3	0	0	0	0	0	0	0	5	0	0	0	0	0	0	0	1	0	0	0	0	0	0	0	19.515	173	173	4.5001e-79	0	0	0	0	0	0	0	0	23.7
MSMEG4646	MSMEG4646	12	>MSMEG4646 pyruvate synthase {Mycobacterium smegmatis MC2}	1	2	1	0	1	0	1	0	1	3	0	0	1	2	4	1	0	8	0	0	5	0	2	1	2	1	1	0	2	0	0	0	1	69.05	651	651	3.4374e-184	3.5	2	0	2	0	2	0	2	6
MSMEG2782	MSMEG2782	6	>MSMEG2782 conserved hypothetical protein {Mycobacterium smegmatis MC2}	1	2	0	0	0	0	0	0	0	1	0	0	0	2	2	0	1	5	0	0	3	2	1	1	3	0	0	0	0	0	2	0	2	24.118	212	212	5.1006e-51	9.9	0	0	0	0	0	0	0	5.7
CON__O43790;CON__Q14533	CON__O43790;CON__Q14533	17;15	>O43790 SWISS-PROT:O43790 Keratin, type II cuticular Hb6 (Hair keratin, type II Hb6) (ghHb6) - Homo sapiens (Human).;>Q14533 SWISS-PROT:Q14533 Keratin, type II cuticular Hb1 (Hair keratin, type II Hb1) (ghHKb1) (ghHb1) (MLN 137) - Homo sapiens (Human).	2	0	0	0	0	0	0	0	0	0	3	0	0	0	0	0	0	0	0	0	0	0	0	0	0	0	0	0	15	0	0	0	0	53.5	486	486;505	6.567e-155	0	0	0	0	0	0	0	0	0
MSMEG5325	MSMEG5325	2	>MSMEG5325 hypothetical protein {Mycobacterium smegmatis MC2}	1	1	1	0	1	1	1	1	1	1	0	0	0	0	0	0	0	0	0	0	0	0	0	0	0	1	0	0	1	1	2	0	1	11.749	107	107	8.7567e-33	22.4	22.4	0	22.4	22.4	22.4	22.4	22.4	22.4
MSMEG3632	MSMEG3632	8	>MSMEG3632 6-phosphogluconate dehydrogenase, decarboxylating (gnd) [1.1.1.44] {Mycobacterium smegmatis MC2}	1	1	0	0	0	0	0	0	0	2	0	0	1	3	4	2	1	3	0	1	4	2	2	2	1	0	0	0	0	0	0	0	0	51.812	488	488	4.9958e-82	3.1	0	0	0	0	0	0	0	7
MSMEG3793	MSMEG3793	6	>MSMEG3793 translation initiation factor IF-3 (infC) {Mycobacterium smegmatis MC2}	1	2	2	1	1	1	1	1	2	1	0	1	1	1	0	2	0	3	2	0	3	2	4	1	2	0	0	1	0	0	0	2	2	22.899	206	206	6.7429e-75	13.6	13.6	8.7	8.7	8.7	8.7	8.7	13.6	8.7
MSMEG0911	MSMEG0911	8	>MSMEG0911 isocitrate lyase (aceA) [4.1.3.1] {Mycobacterium smegmatis MC2}	1	0	0	0	0	0	0	0	0	2	0	0	0	4	4	0	1	2	0	0	1	0	0	0	1	0	0	0	0	0	0	0	0	47.089	428	428	2.889e-16	0	0	0	0	0	0	0	0	8.4
MSMEG5228	MSMEG5228	5	>MSMEG5228 3-beta hydroxysteroid dehydrogenase/isomerase family {Mycobacterium smegmatis MC2}	1	0	0	0	0	0	0	0	0	0	0	0	0	0	0	0	0	3	0	0	1	0	1	0	0	5	1	0	4	1	3	0	1	38.805	356	356	1.6413e-105	0	0	0	0	0	0	0	0	0
CON__P08779;CON__Q3ZAW8;CON__Q9Z2K1	CON__P08779	9;1;1	>P08779 SWISS-PROT:P08779 Tax_Id=9606 Gene_Symbol=KRT16 Keratin, type I cytoskeletal 16	3	1	3	0	0	0	2	1	4	0	0	0	2	0	0	3	4	1	0	0	0	1	0	1	2	0	4	0	0	0	3	0	0	51.267	473	473;474;469	0	12.7	22	6.6	8	8	26.2	18	32.3	8
MSMEG6434	MSMEG6434	2	>MSMEG6434 conserved hypothetical protein {Mycobacterium smegmatis MC2}	1	0	0	0	0	1	0	0	0	0	0	0	0	0	0	0	0	0	0	0	1	0	0	0	1	0	0	1	2	0	0	0	1	23.717	218	218	1.2844e-09	0	0	0	0	5.5	0	0	0	0
MSMEG2521	MSMEG2521	9	>MSMEG2521 amidase {Mycobacterium smegmatis MC2}	1	0	0	0	0	0	0	0	0	1	0	0	0	0	0	0	0	1	0	0	0	0	0	0	0	9	0	0	0	2	0	0	0	57.357	528	528	6.5905e-47	0	0	0	0	0	0	0	0	1.7
MSMEG4557	MSMEG4557	5	>MSMEG4557 ABC transporter, ATP-binding protein {Mycobacterium smegmatis MC2}	1	0	0	0	0	0	0	0	0	0	0	0	0	0	0	0	0	1	0	0	0	0	0	0	0	4	0	0	2	0	1	1	2	27.369	257	257	3.2029e-36	0	0	0	0	0	0	0	0	0
MSMEG4692	MSMEG4692	5	>MSMEG4692 conserved hypothetical protein {Mycobacterium smegmatis MC2}	1	1	0	0	2	0	0	0	2	1	0	0	1	2	2	4	1	2	2	0	3	0	1	1	1	1	2	0	0	0	0	0	0	15.899	157	157	4.6081e-119	8.3	0	0	19.7	0	0	0	22.3	8.3
MSMEG2045	MSMEG2045	11	>MSMEG2045 monoxygenase {Mycobacterium smegmatis MC2}	1	0	0	0	0	0	0	0	0	0	0	0	0	0	0	0	0	3	0	0	0	2	3	0	0	5	0	0	2	1	5	0	0	49.542	454	454	1.6066e-193	0	0	0	0	0	0	0	0	0
MSMEG5597	MSMEG5597	5	>MSMEG5597 transcriptional regulator, TetR family {Mycobacterium smegmatis MC2}	1	0	0	0	0	0	0	0	0	2	1	2	2	3	4	0	2	0	0	0	0	0	0	0	0	0	0	0	0	0	0	0	0	22.537	206	206	4.5258e-103	0	0	0	0	0	0	0	0	15
MSMEG6141	MSMEG6141	10	>MSMEG6141 N-acyl-D-glutamate amidohydrolase {Mycobacterium smegmatis MC2}	1	0	0	0	0	0	0	0	0	0	0	0	0	0	0	0	0	3	0	0	0	0	0	0	0	9	0	0	0	2	1	0	0	65.462	593	593	9.632e-109	0	0	0	0	0	0	0	0	0
MSMEG1419	MSMEG1419	7	>MSMEG1419 conserved hypothetical protein {Mycobacterium smegmatis MC2}	1	3	5	2	4	4	4	5	3	0	0	0	0	1	1	2	0	1	1	0	1	0	0	1	0	0	0	0	0	0	0	0	0	25.69	236	236	2.9049e-175	25.4	38.6	16.1	34.7	33.9	27.1	38.6	23.3	0
MSMEG4165	MSMEG4165	7	>MSMEG4165 benzaldehyde dehydrogenase [NAD+] [1.2.1.28] {Mycobacterium smegmatis MC2}	1	0	0	0	0	0	1	0	0	0	0	0	0	0	0	0	0	1	0	0	0	0	1	0	0	4	0	0	1	1	4	0	0	49.952	480	480	1.1762e-42	0	0	0	0	0	4.4	0	0	0
MSMEG3255	MSMEG3255	7	>MSMEG3255 DoxX subfamily, putative {Mycobacterium smegmatis MC2}	1	0	0	0	1	0	0	0	0	1	0	0	1	0	0	0	0	2	1	0	1	2	2	0	0	6	0	0	0	1	2	1	0	30.33	291	291	4.3845e-61	0	0	0	3.8	0	0	0	0	3.8
MSMEG0415	MSMEG0415	3	>MSMEG0415 NADH-fmn oxidoreductase {Mycobacterium smegmatis MC2}	1	0	0	0	0	0	1	0	0	1	0	0	0	0	0	0	0	1	0	0	2	0	1	0	0	1	1	0	2	1	0	1	0	16.892	161	161	1.9864e-26	0	0	0	0	0	10.6	0	0	6.8
MSMEG5471	MSMEG5471	6	>MSMEG5471 UTP-glucose-1-phosphate uridylyltransferase (galU) [2.7.7.9] {Mycobacterium smegmatis MC2}	1	0	0	0	0	0	1	0	0	0	0	0	0	0	1	0	0	1	1	0	1	0	0	0	0	4	2	0	2	2	2	0	0	32.554	307	307	2.2137e-47	0	0	0	0	0	8.1	0	0	0
MSMEG3507	MSMEG3507	6	>MSMEG3507 fructose-bisphosphate aldolase class-I [4.1.2.13] {Mycobacterium smegmatis MC2}	1	1	0	0	0	0	0	0	0	3	0	0	0	3	3	0	0	2	0	0	2	0	1	0	0	0	0	0	0	0	0	0	0	31.925	297	297	8.4454e-260	3.4	0	0	0	0	0	0	0	14.5
MSMEG1477	MSMEG1477	5	>MSMEG1477 major facilitator superfamily {Mycobacterium smegmatis MC2}	1	0	0	0	1	0	0	0	0	1	0	0	0	0	0	0	0	2	0	0	0	0	1	0	0	2	1	0	2	2	1	1	1	50.841	475	475	3.7018e-62	0	0	0	5.3	0	0	0	0	5.3
MSMEG1652	MSMEG1652	9	>MSMEG1652 O-acetylhomoserine sulfhydrylase {Mycobacterium smegmatis MC2}	1	0	0	0	0	0	0	0	0	2	0	0	1	2	6	0	1	3	1	0	1	0	0	0	0	0	0	0	0	0	0	1	1	46.823	443	443	1.1806e-180	0	0	0	0	0	0	0	0	8.1
MSMEG4351	MSMEG4351	3	>MSMEG4351 hypothetical oxidoreductase YjgI [1.-.-.-] {Mycobacterium smegmatis MC2}	1	0	1	0	1	0	0	0	1	1	0	0	0	0	0	0	0	0	0	0	0	0	0	0	0	0	1	0	1	0	0	0	0	25.376	252	252	4.7769e-05	0	4.8	0	4.8	0	0	0	4.8	4.8
MSMEG2188	MSMEG2188	3	>MSMEG2188 integral membrane protein {Mycobacterium smegmatis MC2}	1	0	0	0	0	0	0	0	0	0	0	0	0	0	0	0	0	2	0	0	0	1	1	0	0	3	0	0	2	2	0	0	0	33.669	324	324	2.4626e-33	0	0	0	0	0	0	0	0	0
MSMEG5890	MSMEG5890	3	>MSMEG5890 conserved hypothetical protein {Mycobacterium smegmatis MC2}	1	0	0	3	0	0	0	0	0	0	0	1	0	0	0	0	0	0	0	0	0	0	0	0	0	0	0	0	0	0	0	0	0	5.7284	54	54	7.5191e-202	0	0	64.8	0	0	0	0	0	0
MSMEG0985	MSMEG0985	5	>MSMEG0985 sugar transporter family protein {Mycobacterium smegmatis MC2}	1	0	0	0	0	0	0	0	0	0	0	0	0	0	0	0	0	2	0	0	0	0	1	1	0	4	1	0	0	2	0	1	0	49.352	449	449	1.6748e-62	0	0	0	0	0	0	0	0	0
MSMEG3896	MSMEG3896	2	>MSMEG3896 conserved hypothetical protein {Mycobacterium smegmatis MC2}	1	0	1	0	1	1	0	1	0	0	0	0	0	1	0	0	1	0	2	0	0	1	1	0	1	0	1	0	0	0	0	0	1	6.9543	64	64	6.566e-104	0	31.2	0	31.2	31.2	0	31.2	0	0
MSMEG6892	MSMEG6892	9	>MSMEG6892 replicative DNA helicase [3.6.1.- 3.1.-.-] {Mycobacterium smegmatis MC2}	1	0	0	0	0	0	0	0	0	0	0	0	0	0	0	0	0	1	0	0	1	1	0	0	0	4	0	0	5	1	1	1	0	112.29	1024	1024	1.4213e-125	0	0	0	0	0	0	0	0	0
MSMEG5733	MSMEG5733	4	>MSMEG5733 universal stress protein family {Mycobacterium smegmatis MC2}	1	1	1	0	0	0	0	0	2	1	0	0	0	0	1	2	0	2	1	1	2	1	1	1	2	2	1	0	1	1	0	0	1	29.819	292	292	2.3317e-78	11.6	11.6	0	0	0	0	0	22.9	3.4
MSMEG1959	MSMEG1959	13	>MSMEG1959 putative membrane protein {Mycobacterium smegmatis MC2}	1	0	0	0	0	0	0	0	0	0	0	0	0	0	2	0	0	9	0	0	3	1	2	1	2	6	0	1	2	1	1	1	1	108.9	1001	1001	3.2889e-281	0	0	0	0	0	0	0	0	0
MSMEG5187	MSMEG5187	3	>MSMEG5187 tetracycline-resistance determinant TetV {Mycobacterium smegmatis MC2}	1	0	0	0	0	0	0	0	0	0	0	0	0	0	0	0	0	2	0	0	0	0	0	0	0	3	1	0	1	1	0	1	0	45.778	429	429	2.3727e-21	0	0	0	0	0	0	0	0	0
MSMEG1520	MSMEG1520	2	>MSMEG1520 ribosomal protein L36 (rpmJ) {Mycobacterium smegmatis MC2}	1	0	0	0	0	0	0	0	0	1	1	0	1	1	1	0	2	2	0	0	2	1	1	1	1	0	1	0	0	0	0	0	0	4.3292	37	37	1.965e-06	0	0	0	0	0	0	0	0	29.7
MSMEG1026;MSMEG2306	MSMEG1026;MSMEG2306	5;5	>MSMEG1026 putative acetyltransferase {Mycobacterium smegmatis MC2};>MSMEG2306 putative acetyltransferase {Mycobacterium smegmatis MC2}	2	0	0	0	0	0	0	0	0	0	0	0	0	0	0	0	0	0	0	0	0	1	1	0	0	2	0	0	2	3	1	0	2	38.76	364	364;364	9.2346e-35	0	0	0	0	0	0	0	0	0
MSMEG2408	MSMEG2408	7	>MSMEG2408 2,5-diketo-D-gluconic acid reductase A [1.1.1.274] {Mycobacterium smegmatis MC2}	1	1	1	0	0	0	0	0	0	2	0	0	0	1	2	2	0	4	0	0	2	0	0	2	1	0	0	0	0	0	0	0	0	30.636	280	280	3.3841e-111	11.1	11.1	0	0	0	0	0	0	25.4
MSMEG4920	MSMEG4920	11	>MSMEG4920 acetyl-CoA acetyltransferase [2.3.1.9] {Mycobacterium smegmatis MC2}	1	1	1	0	0	0	0	0	0	0	0	0	0	0	0	0	1	9	2	1	8	2	4	1	2	0	0	0	0	0	0	0	0	40.455	392	392	4.7545e-143	3.3	4.1	0	0	0	0	0	0	0
MSMEG2743	MSMEG2743	7	>MSMEG2743 transcriptional regulator, NrdR family (nrdR) {Mycobacterium smegmatis MC2}	1	0	0	0	1	0	0	0	0	0	0	0	0	0	0	0	0	1	0	0	0	0	0	0	0	6	3	0	3	1	1	1	1	16.822	150	150	5.0461e-123	0	0	0	6	0	0	0	0	0
MSMEG2542	MSMEG2542	5	>MSMEG2542 integral membrane protein DUF6 {Mycobacterium smegmatis MC2}	1	0	0	0	0	0	0	0	0	0	0	0	0	0	0	0	0	2	0	0	1	1	0	0	0	4	0	0	1	1	0	0	0	31.246	304	304	5.4273e-27	0	0	0	0	0	0	0	0	0
MSMEG4329	MSMEG4329	7	>MSMEG4329 propionyl-CoA carboxylase beta chain [6.4.1.3] {Mycobacterium smegmatis MC2}	1	1	1	0	1	0	0	0	0	1	0	0	0	3	0	0	1	4	1	1	4	0	1	2	1	2	0	0	3	1	0	0	1	50.246	474	474	5.7192e-31	2.5	2.5	0	2.5	0	0	0	0	2.1
MSMEG0876	MSMEG0876	7	>MSMEG0876 short chain dehydrogenase {Mycobacterium smegmatis MC2}	1	0	0	0	0	0	1	1	0	0	0	0	0	0	0	0	0	2	0	0	0	0	2	0	0	4	1	0	3	2	0	2	0	32.561	305	305	1.4251e-108	0	0	0	0	0	4.9	4.9	0	0
MSMEG0835	MSMEG0835	2	>MSMEG0835 copper/zinc superoxide dismutase (sodC) [1.15.1.1] {Mycobacterium smegmatis MC2}	1	0	0	0	0	0	0	0	1	0	0	0	1	2	0	1	0	1	0	0	1	0	0	0	1	0	0	0	0	0	0	0	0	21.493	219	219	1.1198e-40	0	0	0	0	0	0	0	8.2	0
MSMEG5239	MSMEG5239	4	>MSMEG5239 fructose-1,6-bisphosphatase, class II (glpX) [3.1.3.11] {Mycobacterium smegmatis MC2}	1	1	0	0	1	0	0	0	1	1	0	0	0	2	3	1	1	3	0	0	1	0	1	0	1	2	1	0	0	0	0	0	2	35.866	342	342	8.038e-43	6.7	0	0	6.7	0	0	0	6.7	6.7
MSMEG1567	MSMEG1567	6	>MSMEG1567 conserved hypothetical protein {Mycobacterium smegmatis MC2}	1	0	0	0	0	0	0	0	0	0	0	0	0	0	1	0	0	3	0	0	0	0	0	0	0	5	1	0	1	3	0	1	0	29.289	283	283	1.3074e-113	0	0	0	0	0	0	0	0	0
MSMEG4485	MSMEG4485	8	>MSMEG4485 glycyl-tRNA synthetase (glyS) [6.1.1.14] {Mycobacterium smegmatis MC2}	1	0	0	0	0	0	0	0	0	0	0	0	0	2	0	0	0	3	0	0	1	0	1	0	0	3	0	0	0	3	1	0	0	52.378	461	461	3.7497e-110	0	0	0	0	0	0	0	0	0
MSMEG6896	MSMEG6896	4	>MSMEG6896 single-stranded DNA-binding protein {Mycobacterium smegmatis MC2}	1	1	0	0	0	0	0	0	0	3	0	0	0	3	1	0	0	0	0	0	0	0	0	0	0	0	0	0	0	0	0	0	0	17.401	165	165	6.6554e-119	4.8	0	0	0	0	0	0	0	25.5
MSMEG1878	MSMEG1878	6	>MSMEG1878 S30AE family protein {Mycobacterium smegmatis MC2}	1	2	1	1	2	1	2	1	1	3	2	0	1	1	0	2	0	1	0	0	0	0	0	0	0	2	1	0	2	0	2	1	2	31.335	273	273	4.8614e-31	8.1	4.4	3.7	8.1	3.7	8.1	4.4	4.4	12.1
MSMEG6114	MSMEG6114	4	>MSMEG6114 inorganic pyrophosphatase (ppa) [3.6.1.1] {Mycobacterium smegmatis MC2}	1	0	2	1	1	0	0	0	0	0	0	0	0	2	1	0	0	3	0	0	2	1	2	1	3	0	0	0	0	0	0	0	0	18.349	162	162	1.7766e-32	0	18.5	11.7	6.2	0	0	0	0	0
MSMEG2412;MSMEG6648	MSMEG2412	13;3	>MSMEG2412 pyruvate carboxylase (pyc) [6.4.1.1] {Mycobacterium smegmatis MC2}	2	0	0	0	1	0	0	0	0	0	0	0	0	1	1	0	0	3	0	0	0	0	3	1	1	8	2	0	4	0	2	0	2	120.78	1127	1127;1141	1.2196e-84	0	0	0	1.2	0	0	0	0	0
MSMEG1060	MSMEG1060	3	>MSMEG1060 putative Lsr2 protein {Mycobacterium smegmatis MC2}	1	0	1	0	0	0	0	0	0	0	0	0	0	0	0	1	0	1	0	0	1	2	1	1	1	0	0	1	0	0	0	0	3	14.361	134	134	3.8516e-113	0	13.4	0	0	0	0	0	0	0
MSMEG4626	MSMEG4626	7	>MSMEG4626 ribonuclease, Rne/Rng family [3.1.4.-] {Mycobacterium smegmatis MC2}	1	0	0	0	0	2	0	0	0	0	0	0	0	0	0	0	0	2	0	0	0	1	0	0	0	1	0	1	2	2	4	1	4	112.76	1037	1037	9.2243e-100	0	0	0	0	3.6	0	0	0	0
MSMEG2839	MSMEG2839	10	>MSMEG2839 transcriptional accessory protein {Mycobacterium smegmatis MC2}	1	1	0	4	0	1	0	0	0	2	0	1	0	2	4	0	1	3	0	0	1	0	1	0	0	0	0	0	1	0	1	0	3	90.209	838	838	8.4746e-99	3.8	0	10.6	0	3.8	0	0	0	7
MSMEG4268	MSMEG4268	8	>MSMEG4268 cytoChrome c oxidase subunit 2 [1.9.3.1] {Mycobacterium smegmatis MC2}	1	0	0	0	0	0	0	0	0	1	0	0	0	0	1	1	0	4	1	2	4	2	2	2	4	1	1	0	0	0	0	0	0	38.039	341	341	1.4529e-76	0	0	0	0	0	0	0	0	7.6
MSMEG4527	MSMEG4527	5	>MSMEG4527 sulfite reductase [ferredoxin] [1.8.7.1] {Mycobacterium smegmatis MC2}	1	2	0	1	1	0	0	0	0	2	1	0	1	1	2	1	2	3	0	0	1	0	1	0	0	0	0	0	1	0	2	0	0	63.421	569	569	2.9487e-32	6.7	0	4.7	4.7	0	0	0	0	4.7
MSMEG3253	MSMEG3253	8	>MSMEG3253 conserved hypothetical protein {Mycobacterium smegmatis MC2}	1	0	0	0	0	0	0	0	0	1	0	0	0	1	0	0	1	1	0	0	1	1	1	0	0	5	0	0	5	1	1	1	0	37.202	342	342	1.0276e-147	0	0	0	0	0	0	0	0	3.2
MSMEG2110	MSMEG2110	4	>MSMEG2110 conserved hypothetical protein {Mycobacterium smegmatis MC2}	1	0	0	0	0	0	0	0	0	0	0	0	0	0	0	0	0	1	2	0	2	1	1	1	0	0	0	0	0	0	0	0	0	36.408	349	349	6.2599e-50	0	0	0	0	0	0	0	0	0
MSMEG2269	MSMEG2269	9	>MSMEG2269 NHL repeat protein {Mycobacterium smegmatis MC2}	1	0	0	0	0	0	0	0	0	0	2	0	1	0	1	7	1	0	0	0	0	0	0	0	0	0	0	0	0	0	0	0	0	45.481	423	423	3.4533e-68	0	0	0	0	0	0	0	0	0
MSMEG6203	MSMEG6203	6	>MSMEG6203 cysteine synthase/cystathionine beta-synthase family protein {Mycobacterium smegmatis MC2}	1	3	4	0	4	1	6	0	0	0	0	0	0	0	0	0	0	0	0	0	0	0	0	0	0	0	0	0	0	0	0	0	0	39.723	365	365	1.1696e-58	8.5	12.3	0	13.7	3	19.5	0	0	0
MSMEG3072	MSMEG3072	12	>MSMEG3072 riboflavin biosynthesis protein ribAB [3.5.4.25] {Mycobacterium smegmatis MC2}	1	3	6	0	7	4	7	0	0	1	0	1	0	1	0	0	1	1	0	0	0	0	0	0	1	0	0	0	0	0	0	0	0	47.881	439	439	1.4037e-83	9.1	20.5	0	25.3	14.4	22.1	0	0	3
MSMEG5419	MSMEG5419	8	>MSMEG5419 lipoprotein {Mycobacterium smegmatis MC2}	1	0	1	0	0	0	0	0	1	2	0	0	0	5	4	1	0	3	0	0	3	1	2	0	1	0	0	0	0	0	0	0	1	43.387	399	399	5.2208e-77	0	5.8	0	0	0	0	0	5.8	11
MSMEG4121	MSMEG4121	8	>MSMEG4121 GntR-family transcriptional regulator {Mycobacterium smegmatis MC2}	1	0	0	0	4	0	0	0	0	0	0	0	3	0	0	0	0	0	0	0	6	0	0	0	0	0	0	0	4	0	0	0	0	25.187	229	229	5.2852e-89	0	0	0	22.3	0	0	0	0	0
MSMEG5705	MSMEG5705	10	>MSMEG5705 conserved hypothetical protein {Mycobacterium smegmatis MC2}	1	0	0	5	0	0	0	0	0	0	0	7	0	0	0	0	0	0	0	0	0	0	0	0	0	0	0	1	0	0	0	0	0	81.482	777	777	4.945e-74	0	0	13.4	0	0	0	0	0	0
MSMEG1484	MSMEG1484	7	>MSMEG1484 adenylate kinase [2.7.4.3] {Mycobacterium smegmatis MC2}	1	2	0	0	0	0	0	0	0	2	0	0	0	2	2	0	0	2	0	0	4	1	2	0	0	0	1	0	0	0	0	0	0	19.871	181	181	4.095e-120	14.9	0	0	0	0	0	0	0	15.5
MSMEG5639	MSMEG5639	8	>MSMEG5639 enoyl-CoA hydratase {Mycobacterium smegmatis MC2}	1	1	1	0	0	0	0	0	1	1	0	0	0	2	1	3	0	2	0	0	5	2	2	2	3	0	0	0	0	0	0	1	0	26.055	243	243	8.3133e-119	4.9	4.9	0	0	0	0	0	4.9	4.9
MSMEG5048	MSMEG5048	5	>MSMEG5048 conserved hypothetical protein {Mycobacterium smegmatis MC2}	1	0	0	0	0	0	0	0	0	0	0	0	0	0	0	0	0	4	0	0	1	2	2	0	0	5	0	0	0	0	0	1	0	26.261	253	253	3.8517e-61	0	0	0	0	0	0	0	0	0
MSMEG2727	MSMEG2727	9	>MSMEG2727 glutamate binding protein {Mycobacterium smegmatis MC2}	1	1	0	0	0	0	0	0	0	1	0	0	1	2	0	1	1	5	0	1	3	1	2	1	3	0	1	0	0	0	0	1	0	31.309	294	294	1.2567e-54	3.1	0	0	0	0	0	0	0	4.1
MSMEG0504	MSMEG0504	6	>MSMEG0504 carbohydrate kinase {Mycobacterium smegmatis MC2}	1	0	0	0	0	0	1	0	0	0	0	0	0	0	0	0	0	0	0	0	0	0	0	0	0	1	0	0	2	0	6	0	0	34.142	328	328	4.6559e-56	0	0	0	0	0	3.4	0	0	0
MSMEG2554	MSMEG2554	8	>MSMEG2554 phosphotransferase enzyme family protein {Mycobacterium smegmatis MC2}	1	0	0	0	0	0	0	0	0	0	0	0	0	0	0	0	0	3	0	0	1	0	1	0	0	4	0	0	3	0	1	0	0	40.715	379	379	1.3215e-28	0	0	0	0	0	0	0	0	0
MSMEG2208	MSMEG2208	6	>MSMEG2208 acyl-CoA dehydrogenase [1.3.99.-] {Mycobacterium smegmatis MC2}	1	0	0	0	0	0	0	0	0	0	0	0	0	0	0	0	0	2	0	0	1	0	0	0	0	2	0	0	4	2	3	1	1	47.513	433	433	5.4075e-200	0	0	0	0	0	0	0	0	0
MSMEG3235	MSMEG3235	6	>MSMEG3235 ABC-type amino acid transport system, secreted component {Mycobacterium smegmatis MC2}	1	1	0	0	0	0	0	0	1	2	0	0	0	2	1	1	1	3	1	0	4	1	0	1	1	0	0	0	0	0	0	0	0	30.706	295	295	2.8998e-100	4.4	0	0	0	0	0	0	6.8	8.8
MSMEG5505	MSMEG5505	5	>MSMEG5505 conserved hypothetical protein {Mycobacterium smegmatis MC2}	1	0	0	0	0	0	0	0	0	0	0	0	0	0	0	0	0	2	0	0	0	0	0	0	0	2	0	0	3	3	1	1	1	22.38	206	206	6.4378e-67	0	0	0	0	0	0	0	0	0
MSMEG3894	MSMEG3894	4	>MSMEG3894 proteasome alpha subunit {Mycobacterium smegmatis MC2}	1	1	1	0	0	0	0	0	1	1	1	0	1	1	0	1	1	2	0	1	1	1	0	1	1	2	0	0	1	0	1	1	1	25.516	234	234	3.9233e-45	5.1	5.1	0	0	0	0	0	5.1	5.1
MSMEG0216	MSMEG0216	7	>MSMEG0216 3-hydroxyacyl-CoA dehydrogenase {Mycobacterium smegmatis MC2}	1	1	0	0	0	0	0	0	0	1	0	0	0	2	4	0	0	2	0	0	1	0	1	1	0	0	0	0	0	0	0	0	0	26.605	260	260	2.7368e-54	5	0	0	0	0	0	0	0	5
MSMEG3221	MSMEG3221	5	>MSMEG3221 tryptophan synthase, alpha subunit (trpA) [4.2.1.20] {Mycobacterium smegmatis MC2}	1	0	0	0	0	0	0	0	0	0	0	0	0	0	0	0	0	1	0	0	0	0	0	0	0	4	2	0	1	0	3	2	0	27.073	262	262	4.3241e-86	0	0	0	0	0	0	0	0	0
CON__Q15323;CON__Q9UE12;CON__Q92764;CON__O76014;CON__O76013;CON__Q497I4	CON__Q15323;CON__Q9UE12	10;10;2;1;1;1	>Q15323 SWISS-PROT:Q15323 Keratin, type I cuticular HA1 (Hair keratin, type I HA1);>Q9UE12 TREMBL:Q9UE12 Type I hair keratin 1 - Homo sapiens (Human).	6	0	0	0	0	0	0	0	1	0	2	0	0	0	0	0	0	0	0	0	0	0	0	0	0	0	0	0	8	0	0	0	0	47.232	416	416;416;425;471;467;455	1.6269e-218	1.7	1.7	1.7	1.7	1.7	1.7	1.7	3.6	1.7
MSMEG4767	MSMEG4767	4	>MSMEG4767 major facilitator superfamily permease {Mycobacterium smegmatis MC2}	1	0	0	0	0	0	0	0	0	1	0	0	0	0	0	0	0	3	0	0	1	1	1	1	0	2	0	0	1	1	0	1	0	48.066	454	454	6.6601e-50	0	0	0	0	0	0	0	0	2.2
MSMEG4700	MSMEG4700	10	>MSMEG4700 ABC-transporter protein, ATP binding component {Mycobacterium smegmatis MC2}	1	0	0	0	0	0	0	0	0	3	0	0	0	2	2	1	0	5	0	0	2	0	2	0	1	1	0	0	0	0	0	0	0	62.258	557	557	4.1203e-41	0	0	0	0	0	0	0	0	7
CON__Q32MB2;CON__Q7RTS7	CON__Q32MB2;CON__Q7RTS7	1;1	>Q32MB2 TREMBL:Q32MB2;Q86Y46 Tax_Id=9606 Gene_Symbol=KRT73 Keratin-73;>Q7RTS7 SWISS-PROT:Q7RTS7 Tax_Id=9606 Gene_Symbol=KRT74 Keratin, type II cytoskeletal 74	2	0	0	0	1	0	1	1	1	0	0	0	0	0	0	1	0	0	0	0	0	0	0	0	0	1	1	0	1	0	1	1	0	58.923	540	540;529	6.6337e-75	3	1.3	1.3	2.2	1.3	5.2	7.4	5.2	1.3
MSMEG2779	MSMEG2779	4	>MSMEG2779 conserved hypothetical protein {Mycobacterium smegmatis MC2}	1	0	0	0	0	0	0	0	0	1	0	0	0	0	0	0	1	1	0	0	0	0	0	0	0	2	0	0	4	1	2	1	0	21.529	203	203	3.997e-83	0	0	0	0	0	0	0	0	4.9
MSMEG0938	MSMEG0938	10	>MSMEG0938 conserved hypothetical protein {Mycobacterium smegmatis MC2}	1	0	0	3	0	7	0	0	0	0	0	0	0	1	0	0	1	1	1	1	0	0	0	0	0	0	0	0	0	0	0	0	1	37.224	335	335	4.3931e-77	0	0	11.6	0	34.6	0	0	0	0
MSMEG1260	MSMEG1260	6	>MSMEG1260 hypothetical protein {Mycobacterium smegmatis MC2}	1	0	0	0	0	0	0	0	0	0	0	0	0	0	0	0	0	2	0	0	0	1	1	0	0	3	0	0	1	0	0	0	1	49.682	455	455	7.9629e-24	0	0	0	0	0	0	0	0	0
MSMEG2624	MSMEG2624	6	>MSMEG2624 conserved hypothetical protein {Mycobacterium smegmatis MC2}	1	0	0	2	0	5	0	0	0	0	0	0	0	0	0	1	0	0	0	0	0	2	2	0	0	0	0	0	0	1	0	0	0	19.344	181	181	5.86e-78	0	0	11	0	43.6	0	0	0	0
MSMEG4918	MSMEG4918	10	>MSMEG4918 1,4-alpha-glucan branching enzyme (glgB) [2.4.1.18] {Mycobacterium smegmatis MC2}	1	0	0	0	0	0	0	0	0	1	2	0	0	2	1	10	3	0	0	0	0	0	0	0	0	0	0	0	0	0	0	0	0	82.655	736	736	1.1481e-162	0	0	0	0	0	0	0	0	2.9
MSMEG5720	MSMEG5720	9	>MSMEG5720 putative 3-hydroxyacyl-CoA dehydrogenase {Mycobacterium smegmatis MC2}	1	1	0	0	0	0	0	0	0	2	0	0	0	5	4	0	0	2	0	0	1	0	2	1	2	1	0	0	0	0	0	0	0	76.543	720	720	4.451e-125	3.1	0	0	0	0	0	0	0	5.8
MSMEG4191	MSMEG4191	3	>MSMEG4191 conserved hypothetical protein {Mycobacterium smegmatis MC2}	1	1	0	0	2	0	0	0	0	0	0	0	0	0	0	3	0	0	0	0	0	0	0	0	0	1	0	0	2	1	2	0	1	28.399	262	262	1.2316e-43	8.8	0	0	11.1	0	0	0	0	0
MSMEG3025	MSMEG3025	5	>MSMEG3025 alanyl-tRNA synthetase (alaS) [6.1.1.7] {Mycobacterium smegmatis MC2}	1	1	0	0	1	0	0	0	0	1	0	0	0	3	3	1	0	2	0	0	1	0	0	0	0	1	1	0	0	0	0	0	1	96.782	896	896	7.0787e-47	2.6	0	0	2.9	0	0	0	0	2.6
MSMEG6182	MSMEG6182	3	>MSMEG6182 conserved hypothetical protein {Mycobacterium smegmatis MC2}	1	0	0	0	0	0	0	0	0	0	0	0	0	0	0	0	0	2	1	0	0	0	0	0	0	1	1	0	1	0	0	0	0	18.573	169	169	2.1522e-46	0	0	0	0	0	0	0	0	0
MSMEG3754	MSMEG3754	3	>MSMEG3754 TPR-repeat-containing protein {Mycobacterium smegmatis MC2}	1	1	1	2	1	2	1	0	1	1	1	1	1	1	0	1	1	1	0	0	1	1	1	0	0	0	0	2	1	1	0	1	1	35.572	329	329	3.1642e-107	5.5	5.5	12.5	5.5	12.5	5.5	0	5.5	5.5
MSMEG6484	MSMEG6484	6	>MSMEG6484 glycosyl transferase {Mycobacterium smegmatis MC2}	1	0	0	0	0	0	0	0	0	1	0	0	0	0	0	0	0	4	0	0	1	1	0	0	0	3	0	0	1	1	1	0	1	44.805	413	413	2.1032e-81	0	0	0	0	0	0	0	0	5.8
MSMEG3263	MSMEG3263	5	>MSMEG3263 xylulose kinase {Mycobacterium smegmatis MC2}	1	0	0	0	0	0	0	0	0	0	0	0	0	0	0	0	0	1	0	0	1	0	0	0	0	4	0	0	2	1	1	1	0	52.394	491	491	4.9951e-23	0	0	0	0	0	0	0	0	0
MSMEG5072	MSMEG5072	4	>MSMEG5072 extracytoplasmic function alternative sigma factor {Mycobacterium smegmatis MC2}	1	0	0	0	0	0	0	0	0	0	0	3	0	0	0	0	0	0	0	0	0	0	0	0	0	0	0	1	0	0	0	0	0	29.005	257	257	7.4779e-39	0	0	0	0	0	0	0	0	0
MSMEG0317	MSMEG0317	6	>MSMEG0317 conserved hypothetical protein {Mycobacterium smegmatis MC2}	1	1	0	0	0	0	0	0	0	2	0	1	1	2	3	1	0	3	0	0	1	0	3	0	0	1	0	0	0	0	0	1	0	42.818	394	394	3.282e-81	5.1	0	0	0	0	0	0	0	8.4
MSMEG1935	MSMEG1935	5	>MSMEG1935 TetR-family transcriptional regulator {Mycobacterium smegmatis MC2}	1	0	0	0	0	0	0	0	0	0	0	0	0	0	0	0	0	0	0	0	0	0	0	0	0	2	0	0	2	3	0	0	0	24.41	219	219	1.2358e-64	0	0	0	0	0	0	0	0	0
MSMEG5512	MSMEG5512	9	>MSMEG5512 magnesium chelatase {Mycobacterium smegmatis MC2}	1	1	0	0	0	0	0	0	0	0	0	0	0	4	2	0	0	2	1	0	3	1	1	0	1	1	0	0	1	0	3	0	3	50.033	461	461	1.8712e-114	4.1	0	0	0	0	0	0	0	0
MSMEG0369	MSMEG0369	6	>MSMEG0369 hypothetical protein {Mycobacterium smegmatis MC2}	1	0	0	0	0	0	0	0	0	0	0	0	0	0	0	0	0	0	0	0	0	0	0	0	0	0	0	0	6	1	0	1	0	27.673	240	240	1.0295e-23	0	0	0	0	0	0	0	0	0
MSMEG0372;MSMEG4004	MSMEG0372	10;1	>MSMEG0372 oxidoreductase, short chain dehydrogenase/reductase family {Mycobacterium smegmatis MC2}	2	1	0	0	0	1	0	0	1	1	0	0	0	3	2	2	0	4	0	0	5	2	3	1	3	0	0	0	0	0	0	0	2	46.498	450	450;248	5.165e-117	2.7	0	0	0	2.7	0	0	2.4	2.7
MSMEG6911	MSMEG6911	5	>MSMEG6911 ABC transporter, ATP-binding protein GluA {Mycobacterium smegmatis MC2}	1	0	0	0	1	0	0	0	0	0	0	0	0	0	0	0	0	3	0	0	0	1	1	0	0	2	0	0	4	1	2	1	1	26.438	245	245	1.8431e-88	0	0	0	6.1	0	0	0	0	0
MSMEG4951	MSMEG4951	1	>MSMEG4951 ribosomal protein L31 (rpmE) {Mycobacterium smegmatis MC2}	1	0	0	0	0	0	0	0	1	0	0	0	0	0	0	0	0	1	0	0	1	0	0	1	1	0	1	0	0	0	0	0	0	8.2964	75	75	1.0502e-19	0	0	0	0	0	0	0	30.7	0
MSMEG3880	MSMEG3880	4	>MSMEG3880 nitrilase/cyanide hydratase and apolipoprotein N-acyltransferase {Mycobacterium smegmatis MC2}	1	1	1	0	2	2	2	0	0	0	0	0	0	2	0	2	1	0	0	0	1	0	0	0	1	0	0	0	0	0	0	0	0	15.214	139	139	6.2283e-68	8.6	8.6	0	17.3	17.3	17.3	0	0	0
MSMEG2667	MSMEG2667	5	>MSMEG2667 HpcH/HpaI aldolase/citrate lyase family, putative {Mycobacterium smegmatis MC2}	1	0	0	0	2	0	1	0	0	0	0	0	0	1	1	0	0	0	0	0	2	0	0	0	0	5	0	0	3	1	0	1	0	33.266	306	306	7.2176e-53	0	0	0	9.5	0	3.6	0	0	0
MSMEG4935	MSMEG4935	4	>MSMEG4935 ATP synthase F1, epsilon subunit (atpC) [3.6.3.14] {Mycobacterium smegmatis MC2}	1	2	0	0	1	1	2	0	0	1	0	0	0	1	2	2	0	0	0	0	1	0	1	1	1	3	0	0	0	0	1	1	0	13.265	121	121	2.6546e-44	19.8	0	0	10.7	10.7	19.8	0	0	9.1
MSMEG0389;MSMEG0385	MSMEG0389	9;1	>MSMEG0389 hypothetical glycosyl transferase [2.-.-.-] {Mycobacterium smegmatis MC2}	2	0	0	0	0	0	0	1	0	0	0	0	0	0	0	0	0	2	0	0	1	0	0	0	0	5	0	0	2	2	1	1	1	46.534	422	422;422	4.5572e-49	0	0	0	0	0	0	3.8	0	0
MSMEG3641	MSMEG3641	9	>MSMEG3641 conserved hypothetical protein {Mycobacterium smegmatis MC2}	1	0	0	0	0	0	0	0	0	2	1	0	1	1	0	1	0	7	1	0	2	0	1	2	1	0	0	0	0	0	0	0	0	80.66	762	762	3.2636e-90	0	0	0	0	0	0	0	0	3.7
MSMEG1345	MSMEG1345	3	>MSMEG1345 transcription antitermination protein NusG {Mycobacterium smegmatis MC2}	1	2	0	1	0	0	0	0	0	0	0	1	0	1	1	0	1	1	0	0	0	0	0	0	0	1	1	0	0	0	0	0	0	29.839	280	280	4.687e-30	13.6	0	8.6	0	0	0	0	0	0
MSMEG4276	MSMEG4276	4	>MSMEG4276 branched-chain amino acid aminotransferase (ilvE) [2.6.1.42] {Mycobacterium smegmatis MC2}	1	0	0	0	0	0	0	0	0	0	0	0	0	0	0	1	0	4	0	1	3	1	3	2	2	0	0	0	0	0	0	0	2	39.836	368	368	2.1268e-73	0	0	0	0	0	0	0	0	0
MSMEG0238	MSMEG0238	5	>MSMEG0238 O-acetylhomoserine/O-acetylserine sulfhydrylase {Mycobacterium smegmatis MC2}	1	0	0	0	0	0	0	0	0	1	0	0	0	1	1	0	1	0	0	0	0	1	1	0	0	4	1	0	2	0	1	1	0	17.43	156	156	1.9397e-72	0	0	0	0	0	0	0	0	16
MSMEG6256	MSMEG6256	6	>MSMEG6256 aspartate-semialdehyde dehydrogenase (asd) [1.2.1.11] {Mycobacterium smegmatis MC2}	1	0	0	0	0	0	0	0	0	0	0	0	1	3	3	0	0	3	1	1	2	0	1	2	0	0	1	0	0	0	0	0	0	36.475	346	346	1.0839e-110	0	0	0	0	0	0	0	0	0
MSMEG0222	MSMEG0222	3	>MSMEG0222 conserved hypothetical protein {Mycobacterium smegmatis MC2}	1	0	0	0	1	0	0	0	1	0	0	2	0	0	0	0	0	0	0	0	0	0	0	0	0	0	0	1	1	0	0	0	1	23.466	218	218	3.8244e-39	0	0	0	9.2	0	0	0	9.2	0
MSMEG3902	MSMEG3902	5	>MSMEG3902 ATPase, AAA family {Mycobacterium smegmatis MC2}	1	2	2	0	0	0	1	0	0	1	0	0	0	2	2	0	1	0	0	1	0	0	0	0	0	0	0	0	1	0	0	0	2	67.963	613	613	3.4603e-49	6.7	3.8	0	0	0	2.3	0	0	3.9
MSMEG6280	MSMEG6280	2	>MSMEG6280 conserved hypothetical protein {Mycobacterium smegmatis MC2}	1	1	0	0	0	0	0	0	1	1	0	1	1	2	1	1	1	1	0	0	1	1	1	0	0	1	1	0	0	0	0	0	0	11.119	110	110	1.0852e-54	20.9	0	0	0	0	0	0	20.9	20.9
MSMEG0947	MSMEG0947	3	>MSMEG0947 acyltransferase {Mycobacterium smegmatis MC2}	1	0	0	0	0	0	0	0	0	0	0	0	0	0	0	0	0	1	0	0	1	0	0	0	0	0	0	0	1	1	2	1	1	38.629	354	354	5.8752e-34	0	0	0	0	0	0	0	0	0
MSMEG5430	MSMEG5430	7	>MSMEG5430 retinol dehydrogenase 13 [1.1.1.-] {Mycobacterium smegmatis MC2}	1	0	0	0	0	0	0	0	0	0	0	0	0	0	0	0	0	3	2	1	0	0	0	1	0	5	0	0	0	0	0	0	0	31.164	290	290	9.6875e-65	0	0	0	0	0	0	0	0	0
MSMEG2367	MSMEG2367	8	>MSMEG2367 aspartyl/glutamyl-tRNA(Asn/Gln) amidotransferase subunit B [6.3.5.-] {Mycobacterium smegmatis MC2}	1	0	0	0	1	0	1	0	1	3	0	0	0	1	4	1	2	0	0	0	1	0	3	0	0	1	0	0	0	0	0	1	1	54.399	503	503	5.8393e-86	0	0	0	5	0	5	0	5	9.3
MSMEG3232	MSMEG3232	2	>MSMEG3232 cytochrome D ubiquinol oxidase, subunit II (cydB) [1.10.3.-] {Mycobacterium smegmatis MC2}	1	0	0	0	0	0	0	0	0	0	0	0	0	0	0	0	0	1	0	0	0	0	0	0	0	2	0	0	2	0	0	1	0	37.946	350	350	0.00064131	0	0	0	0	0	0	0	0	0
MSMEG0399	MSMEG0399	2	>MSMEG0399 conserved domain protein {Mycobacterium smegmatis MC2}	1	0	0	0	1	1	1	0	0	1	0	0	0	0	0	0	0	0	0	0	1	0	0	0	0	1	0	0	0	0	0	0	1	8.5713	76	76	8.0477e-13	0	0	0	22.4	22.4	22.4	0	0	22.4
MSMEG0550	MSMEG0550	7	>MSMEG0550 sulfonate binding protein {Mycobacterium smegmatis MC2}	1	1	0	0	0	0	0	0	0	0	0	0	0	2	2	0	0	1	0	1	4	1	3	1	0	0	0	0	0	0	0	0	0	34.503	322	322	5.2688e-112	4.3	0	0	0	0	0	0	0	0
MSMEG4086	MSMEG4086	6	>MSMEG4086 nitrilotriacetate monooxygenase component A (ssuD) [1.14.13.-] {Mycobacterium smegmatis MC2}	1	0	0	0	0	0	0	0	0	0	0	0	0	0	0	0	0	3	0	0	0	0	0	0	0	3	0	0	0	1	2	0	1	23.768	220	220	7.6955e-30	0	0	0	0	0	0	0	0	0
MSMEG6904	MSMEG6904	6	>MSMEG6904 myo-inositol-1-phosphate synthase {Mycobacterium smegmatis MC2}	1	0	0	0	0	0	0	0	0	0	0	0	0	3	1	0	1	6	0	0	1	0	0	0	1	0	0	0	1	0	0	0	1	39.299	363	363	8.1566e-110	0	0	0	0	0	0	0	0	0
MSMEG3890	MSMEG3890	8	>MSMEG3890 proteasome component {Mycobacterium smegmatis MC2}	1	0	0	0	1	0	1	0	0	1	0	0	0	0	0	0	0	1	1	0	1	0	0	0	0	5	0	0	1	0	1	0	3	57.426	509	509	8.8777e-42	0	0	0	2.4	0	2.4	0	0	2.4
MSMEG5693	MSMEG5693	3	>MSMEG5693 transporter, major facilitator family {Mycobacterium smegmatis MC2}	1	0	0	0	0	0	0	0	0	0	0	0	0	0	0	0	0	2	0	0	0	0	0	0	0	2	0	0	0	0	0	0	0	58.896	560	560	1.8722e-82	0	0	0	0	0	0	0	0	0
MSMEG1670	MSMEG1670	7	>MSMEG1670 succinate dehydrogenase, flavoprotein subunit (sdhA) [1.3.99.1] {Mycobacterium smegmatis MC2}	1	0	0	0	0	0	0	0	0	2	0	0	0	2	2	0	1	2	0	0	1	0	0	2	0	0	0	0	0	0	0	1	1	64.393	584	584	8.0898e-62	0	0	0	0	0	0	0	0	3.6
MSMEG0643	MSMEG0643	6	>MSMEG0643 extracellular solute-binding protein, family 5, putative {Mycobacterium smegmatis MC2}	1	1	0	0	0	0	1	0	2	2	0	1	1	1	0	0	0	3	0	0	2	0	0	1	0	1	0	0	0	0	0	3	0	60.56	551	551	1.3176e-172	2.4	0	0	0	0	2.4	0	4.9	4.9
MSMEG2962	MSMEG2962	4	>MSMEG2962 protein-export membrane protein SecF {Mycobacterium smegmatis MC2}	1	0	0	0	1	0	0	0	0	0	0	0	0	1	0	0	0	3	0	0	1	0	0	0	0	3	0	0	2	2	1	0	0	45.007	422	422	1.4011e-131	0	0	0	6.4	0	0	0	0	0
MSMEG1944	MSMEG1944	1	>MSMEG1944 membrane protein {Mycobacterium smegmatis MC2}	1	0	0	0	0	0	0	0	0	0	0	0	0	0	0	0	0	1	0	0	0	0	1	0	0	1	1	0	0	1	0	0	0	15.407	143	143	1.2975e-73	0	0	0	0	0	0	0	0	0
MSMEG5042	MSMEG5042	11	>MSMEG5042 ATP-dependent rna helicase, dead/deah box family {Mycobacterium smegmatis MC2}	1	0	0	0	0	0	1	0	0	0	0	0	0	0	0	0	0	1	0	0	2	2	2	0	0	0	0	2	4	0	4	0	2	63.723	581	581	2.8977e-75	0	0	0	0	0	1.5	0	0	0
MSMEG5590	MSMEG5590	2	>MSMEG5590 carboxylate-amine ligase Nfa27300 [6.3.-.-] {Mycobacterium smegmatis MC2}	1	0	0	0	0	0	0	0	0	0	0	0	0	0	0	0	0	0	0	1	0	0	0	0	0	1	0	0	0	0	0	0	0	41.278	377	377	0.00027337	0	0	0	0	0	0	0	0	0
MSMEG2753	MSMEG2753	3	>MSMEG2753 conserved hypothetical protein {Mycobacterium smegmatis MC2}	1	0	0	0	0	0	0	0	0	0	0	0	0	0	0	0	0	3	1	0	0	1	1	0	0	0	0	0	0	0	0	0	0	16.044	142	142	3.1585e-06	0	0	0	0	0	0	0	0	0
MSMEG1826	MSMEG1826	6	>MSMEG1826 dTDP-RhA:a-D-GlcNAc-diphosphoryl polyprenol, a-3-L-rhamnosyl transferase {Mycobacterium smegmatis MC2}	1	0	0	0	0	0	0	0	0	0	0	0	0	0	0	0	0	3	0	0	1	1	1	0	0	2	0	0	0	1	0	0	0	32.695	296	296	3.8146e-20	0	0	0	0	0	0	0	0	0
MSMEG5249	MSMEG5249	9	>MSMEG5249 serine hydroxymethyltransferase (glyA) [2.1.2.1] {Mycobacterium smegmatis MC2}	1	0	0	0	0	0	0	0	0	1	0	0	0	1	3	0	0	6	1	0	1	0	1	0	0	0	0	0	0	0	0	0	0	52.132	492	492	2.1403e-245	0	0	0	0	0	0	0	0	2.8
MSMEG6391	MSMEG6391	8	>MSMEG6391 propionyl-CoA carboxylase beta chain [6.4.1.3] {Mycobacterium smegmatis MC2}	1	2	0	0	0	0	0	0	0	1	0	0	0	2	3	3	0	5	0	0	0	0	2	1	1	0	0	0	0	0	0	0	2	56.169	517	517	4.1417e-90	5.8	0	0	0	0	0	0	0	3.5
MSMEG3764	MSMEG3764	2	>MSMEG3764 conserved hypothetical protein {Mycobacterium smegmatis MC2}	1	1	1	0	1	1	1	0	1	1	0	0	0	1	0	1	1	1	1	0	1	1	1	0	0	1	1	0	0	0	1	0	1	7.9971	69	69	1.8852e-17	34.8	34.8	0	34.8	34.8	34.8	0	34.8	21.7
MSMEG5636	MSMEG5636	5	>MSMEG5636 P-type ATPase - metal cation transport {Mycobacterium smegmatis MC2}	1	0	0	0	0	0	0	0	0	0	0	0	0	0	0	0	0	0	0	0	0	0	1	0	0	3	0	0	0	2	0	0	0	83.533	788	788	2.8262e-94	0	0	0	0	0	0	0	0	0
MSMEG6934	MSMEG6934	2	>MSMEG6934 thioredoxin (trx) {Mycobacterium smegmatis MC2}	1	0	0	0	0	0	0	0	0	0	2	1	0	1	0	1	2	0	0	0	1	0	0	0	0	0	0	0	0	0	0	0	0	11.623	110	110	5.6403e-42	0	0	0	0	0	0	0	0	0
MSMEG1602	MSMEG1602	6	>MSMEG1602 inosine-5-monophosphate dehydrogenase (guaB) [1.1.1.205] {Mycobacterium smegmatis MC2}	1	0	0	0	0	0	1	0	0	2	0	0	0	1	2	0	1	3	1	0	2	1	0	1	1	0	0	0	0	0	0	0	0	55.955	536	536	6.2143e-65	0	0	0	0	0	1.3	0	0	5
MSMEG0392	MSMEG0392	4	>MSMEG0392 hypothetical glycosyl transferase [2.-.-.-] {Mycobacterium smegmatis MC2}	1	0	0	0	1	1	0	0	0	1	0	0	0	0	0	0	2	1	0	0	0	0	1	1	0	4	1	0	2	1	1	1	1	45.563	417	417	2.648e-106	0	0	0	3.8	3.8	0	0	0	3.8
MSMEG1340	MSMEG1340	1	>MSMEG1340 conserved hypothetical protein {Mycobacterium smegmatis MC2}	1	0	0	0	1	0	0	0	0	1	0	0	1	1	1	1	1	1	1	1	1	1	1	1	1	1	1	0	1	1	1	0	0	17.583	158	158	5.6134e-13	0	0	0	13.3	0	0	0	0	13.3
MSMEG4261	MSMEG4261	1	>MSMEG4261 ubiquinol-Cytochrome c reductase cytochrome c subunit {Mycobacterium smegmatis MC2}	1	0	0	0	0	0	0	0	1	0	0	0	1	1	1	1	0	1	0	0	1	1	0	0	1	0	0	0	0	0	0	0	0	27.846	268	268	1.6202e-44	0	0	0	0	0	0	0	6.7	0
MSMEG5719	MSMEG5719	9	>MSMEG5719 oxidoreductase {Mycobacterium smegmatis MC2}	1	0	0	0	0	0	0	0	0	0	0	0	0	0	0	0	0	1	1	0	1	1	1	0	0	2	1	0	6	1	1	1	0	44.101	402	402	1.2633e-79	0	0	0	0	0	0	0	0	0
MSMEG1960	MSMEG1960	6	>MSMEG1960 hypothetical protein {Mycobacterium smegmatis MC2}	1	2	0	0	0	0	0	0	0	2	0	0	0	0	0	0	0	5	0	0	0	0	0	0	0	3	0	0	0	0	0	0	0	18.737	175	175	2.1492e-141	25.1	0	0	0	0	0	0	0	24.6
MSMEG0082	MSMEG0082	5	>MSMEG0082 conserved hypothetical protein {Mycobacterium smegmatis MC2}	1	0	0	0	0	0	0	0	0	0	0	0	0	0	0	0	0	5	1	0	0	0	3	0	0	2	2	0	0	0	0	0	0	51.022	464	464	1.2633e-44	0	0	0	0	0	0	0	0	0
MSMEG3151	MSMEG3151	4	>MSMEG3151 enoyl-[acyl-carrier-protein] reductase [NADH] [1.3.1.9] {Mycobacterium smegmatis MC2}	1	1	0	0	0	0	0	0	0	0	0	0	0	0	0	0	1	4	0	0	0	0	1	2	0	0	0	0	0	0	0	0	0	28.527	269	269	7.6033e-10	3.7	0	0	0	0	0	0	0	0
MSMEG0368	MSMEG0368	5	>MSMEG0368 hypothetical protein {Mycobacterium smegmatis MC2}	1	0	0	0	1	0	1	0	0	0	0	0	1	1	1	0	0	1	0	0	0	0	1	0	0	2	1	0	4	1	1	1	1	53.711	488	488	4.3029e-60	0	0	0	3.1	0	3.1	0	0	0
MSMEG4915	MSMEG4915	3	>MSMEG4915 alpha-glucan phosphorylase family protein {Mycobacterium smegmatis MC2}	1	0	0	0	0	0	0	0	0	0	0	1	0	0	0	0	0	2	0	1	0	0	0	0	0	0	0	1	0	0	0	0	0	97.115	876	876	4.5782e-07	0	0	0	0	0	0	0	0	0
CON__Q5D862	CON__Q5D862	7	>Q5D862 SWISS-PROT:Q5D862 Tax_Id=9606 Gene_Symbol=FLG2 Filaggrin-2	1	1	1	2	2	3	3	6	3	2	0	1	1	1	0	1	2	0	1	0	0	1	0	0	0	2	5	0	2	1	3	3	1	248.07	2391	2391	3.1421e-156	2.1	0.5	2.6	2.6	3.4	3.4	6.2	3.4	2.9
MSMEG0688	MSMEG0688	10	>MSMEG0688 aspartate aminotransferase {Mycobacterium smegmatis MC2}	1	0	0	0	0	0	0	0	0	0	0	0	0	0	0	0	0	6	1	0	3	1	0	0	0	4	0	0	1	0	1	0	0	47.867	430	430	2.0775e-108	0	0	0	0	0	0	0	0	0
MSMEG2377	MSMEG2377	3	>MSMEG2377 P49 protein {Mycobacterium smegmatis MC2}	1	0	0	0	0	0	0	0	0	0	0	0	0	0	0	0	0	1	0	0	0	2	0	0	0	2	0	0	2	1	2	1	0	49.664	474	474	1.1254e-44	0	0	0	0	0	0	0	0	0
MSMEG0030	MSMEG0030	7	>MSMEG0030 serine/threonine protein kinase PknA (pknA) [2.7.1.-] {Mycobacterium smegmatis MC2}	1	0	0	0	0	0	0	0	0	0	0	0	0	0	0	0	0	2	0	0	1	0	1	0	0	5	1	0	1	0	0	2	0	44.616	419	419	1.4946e-29	0	0	0	0	0	0	0	0	0
MSMEG5470	MSMEG5470	8	>MSMEG5470 molybdopterin biosynthesis protein MoeA 1 {Mycobacterium smegmatis MC2}	1	0	0	0	0	0	0	0	0	1	0	0	0	0	0	0	0	7	0	0	1	0	1	0	0	0	0	0	0	0	0	0	0	43.711	415	415	6.4555e-133	0	0	0	0	0	0	0	0	3.1
MSMEG4638	MSMEG4638	2	>MSMEG4638 vanillate O-demethylase oxidoreductase [1.14.13.-] {Mycobacterium smegmatis MC2}	1	0	0	0	0	0	0	0	0	0	0	0	0	0	0	0	0	1	0	0	0	0	0	0	0	0	0	1	0	0	0	0	0	33.177	308	308	0.0005734	0	0	0	0	0	0	0	0	0
MSMEG6512	MSMEG6512	7	>MSMEG6512 acyl-CoA dehydrogenase domain protein {Mycobacterium smegmatis MC2}	1	1	0	0	0	0	0	0	0	1	0	0	0	1	1	0	0	4	0	0	1	0	1	0	0	1	0	0	0	0	0	0	0	38.96	369	369	2.2734e-36	5.4	0	0	0	0	0	0	0	3.3
CON__P01966	CON__P01966	3	>P01966 SWISS-PROT:P01966 (Bos taurus) Hemoglobin subunit alpha	1	0	0	0	0	0	0	3	0	0	0	0	0	0	0	0	0	0	0	0	0	0	0	0	0	0	0	0	0	0	0	0	0	15.184	142	142	9.9343e-12	0	0	0	0	0	0	28.2	0	0
MSMEG1426	MSMEG1426	5	>MSMEG1426 probable membrane sugar transferase {Mycobacterium smegmatis MC2}	1	0	0	0	0	0	0	0	0	0	0	0	0	0	0	0	0	1	0	0	0	0	1	0	0	2	0	0	0	2	0	0	0	47.773	444	444	3.9774e-24	0	0	0	0	0	0	0	0	0
MSMEG6557	MSMEG6557	2	>MSMEG6557 dehydrogenase {Mycobacterium smegmatis MC2}	1	0	0	0	0	0	0	0	0	0	0	0	0	0	0	0	0	2	0	0	0	0	0	0	0	1	0	0	1	0	0	0	1	31.944	300	300	9.229e-61	0	0	0	0	0	0	0	0	0
MSMEG4281	MSMEG4281	8	>MSMEG4281 cytosol aminopeptidase [3.4.11.1] {Mycobacterium smegmatis MC2}	1	2	2	0	0	0	0	0	0	1	0	0	0	3	3	1	2	3	2	1	5	2	2	0	3	0	0	0	0	0	0	0	0	53.724	519	519	1.7893e-92	7.5	7.5	0	0	0	0	0	0	3.5
MSMEG1115	MSMEG1115	8	>MSMEG1115 menaquinone biosynthesis methyltransferase UbiE [2.1.1.-] {Mycobacterium smegmatis MC2}	1	0	0	0	0	0	0	0	0	0	0	0	0	0	0	0	0	4	0	0	0	1	0	0	0	3	0	0	1	0	0	0	0	27.579	256	256	2.1883e-87	0	0	0	0	0	0	0	0	0
MSMEG3860	MSMEG3860	4	>MSMEG3860 polyprenol-monophosphomannose synthase Ppm1 {Mycobacterium smegmatis MC2}	1	0	0	0	0	0	0	0	0	0	0	0	0	0	0	0	0	0	0	0	0	0	0	0	0	4	0	0	0	0	0	0	0	70.03	654	654	6.3921e-58	0	0	0	0	0	0	0	0	0
MSMEG2745	MSMEG2745	4	>MSMEG2745 hydrolase {Mycobacterium smegmatis MC2}	1	0	0	0	0	0	0	0	0	0	0	0	0	0	0	0	0	1	0	0	0	0	0	0	0	3	0	0	1	2	2	0	0	32.255	300	300	1.2422e-27	0	0	0	0	0	0	0	0	0
MSMEG1400	MSMEG1400	2	>MSMEG1400 elongation factor G {Mycobacterium smegmatis MC2}	1	0	0	0	0	0	0	0	0	0	0	0	0	1	0	0	0	2	0	1	1	0	1	0	0	0	0	0	0	0	0	0	0	22.098	196	196	1.3839e-14	0	0	0	0	0	0	0	0	0
MSMEG1515	MSMEG1515	7	>MSMEG1515 two-component sensor histidine kinase {Mycobacterium smegmatis MC2}	1	0	0	0	0	0	0	0	0	0	0	0	0	1	0	0	0	0	1	0	3	1	1	0	0	1	0	0	2	1	1	0	2	54.337	490	490	2.2347e-52	0	0	0	0	0	0	0	0	0
MSMEG2379	MSMEG2379	7	>MSMEG2379 3-isopropylmalate dehydrogenase (leuB) [1.1.1.85] {Mycobacterium smegmatis MC2}	1	0	0	0	0	0	0	0	0	1	0	0	0	2	1	0	0	5	0	0	2	0	0	0	1	0	0	0	0	0	0	0	0	35.457	336	336	4.9893e-34	0	0	0	0	0	0	0	0	6.2
MSMEG0005;MSMEG1229	MSMEG0005;MSMEG1229	6;3	>MSMEG0005 DNA gyrase, B subunit (gyrB) [5.99.1.3] {Mycobacterium smegmatis MC2};>MSMEG1229 DNA gyrase, B subunit (gyrB) [5.99.1.3] {Mycobacterium smegmatis MC2}	2	0	0	0	1	0	0	0	0	0	0	0	0	1	1	0	0	2	0	0	3	0	0	2	1	1	1	0	1	0	1	0	1	74.511	675	675;684	7.4128e-44	0	0	0	2.8	0	0	0	0	0
MSMEG2372	MSMEG2372	9	>MSMEG2372 acetolactate synthase, large subunit, biosynthetic type (ilvB) [2.2.1.6] {Mycobacterium smegmatis MC2}	1	0	0	0	0	0	0	0	0	0	0	0	1	1	1	0	0	6	1	0	1	0	2	1	1	3	1	0	0	2	2	2	0	66.003	618	618	3.066e-95	0	0	0	0	0	0	0	0	0
MSMEG4484	MSMEG4484	11	>MSMEG4484 putative conserved transmembrane protein {Mycobacterium smegmatis MC2}	1	0	0	0	0	0	0	0	0	0	0	0	0	0	0	0	0	5	0	0	0	0	1	0	0	7	0	0	0	0	0	0	1	71.975	683	683	1.4864e-120	0	0	0	0	0	0	0	0	0
MSMEG3058	MSMEG3058	7	>MSMEG3058 lipoprotein, nlpa family {Mycobacterium smegmatis MC2}	1	2	0	0	0	0	0	0	0	2	0	0	1	2	1	0	0	1	0	0	3	0	0	2	0	0	0	0	0	0	0	1	0	30.577	279	279	2.3927e-69	11.5	0	0	0	0	0	0	0	8.2
MSMEG6112	MSMEG6112	4	>MSMEG6112 conserved hypothetical protein {Mycobacterium smegmatis MC2}	1	0	0	0	0	0	0	0	0	0	0	0	0	0	0	0	0	2	0	0	0	1	1	0	0	1	0	0	1	1	1	0	0	39.41	360	360	9.8646e-79	0	0	0	0	0	0	0	0	0
MSMEG2540	MSMEG2540	4	>MSMEG2540 uridylate kinase (pyrH) [2.7.4.-] {Mycobacterium smegmatis MC2}	1	0	0	0	0	1	0	0	0	0	0	0	0	0	1	0	0	1	0	0	1	1	0	0	0	1	0	0	0	0	1	0	1	26.363	248	248	3.0668e-10	0	0	0	0	2.8	0	0	0	0
MSMEG5329	MSMEG5329	2	>MSMEG5329 conserved hypothetical protein {Mycobacterium smegmatis MC2}	1	0	0	0	0	0	0	0	0	0	0	0	0	0	0	0	0	1	0	0	0	0	0	0	0	2	0	0	0	1	0	1	0	26.143	246	246	6.0624e-08	0	0	0	0	0	0	0	0	0
MSMEG2545	MSMEG2545	4	>MSMEG2545 radical SAM enzyme, Cfr family {Mycobacterium smegmatis MC2}	1	0	0	0	0	0	0	0	0	0	0	0	0	0	0	0	1	0	1	0	0	0	1	0	0	3	0	0	1	0	0	1	0	40.389	372	372	9.4474e-28	0	0	0	0	0	0	0	0	0
MSMEG4630	MSMEG4630	7	>MSMEG4630 valyl-tRNA synthetase (valS) [6.1.1.9] {Mycobacterium smegmatis MC2}	1	1	0	0	0	0	0	0	0	0	0	0	0	3	1	1	1	6	1	2	2	0	2	1	2	1	0	0	0	0	0	0	0	96.758	872	872	5.7933e-82	2.1	0	0	0	0	0	0	0	0
MSMEG5316	MSMEG5316	5	>MSMEG5316 glutamine ABC transporter, ATP-binding protein {Mycobacterium smegmatis MC2}	1	0	0	0	0	0	0	0	0	0	0	0	0	0	0	0	0	5	0	0	0	0	0	0	0	0	0	0	0	0	0	0	0	28.098	257	257	5.8924e-36	0	0	0	0	0	0	0	0	0
MSMEG6901	MSMEG6901	5	>MSMEG6901 conserved hypothetical protein {Mycobacterium smegmatis MC2}	1	0	0	0	0	0	0	0	0	0	0	3	0	0	0	0	0	0	0	2	0	0	0	0	0	0	0	1	0	0	0	0	0	16.086	143	143	1.2064e-45	0	0	0	0	0	0	0	0	0
MSMEG5715	MSMEG5715	8	>MSMEG5715 conserved hypothetical protein {Mycobacterium smegmatis MC2}	1	1	0	0	0	0	0	0	0	2	0	0	0	4	1	0	0	2	0	0	2	0	0	0	0	0	0	0	0	0	0	0	0	36.682	330	330	1.0593e-120	3.6	0	0	0	0	0	0	0	8.2
MSMEG5427	MSMEG5427	6	>MSMEG5427 ribose-phosphate pyrophosphokinase [2.7.6.1] {Mycobacterium smegmatis MC2}	1	0	0	0	0	0	0	0	0	1	0	0	0	2	3	0	0	3	0	0	1	1	1	0	1	0	0	0	0	0	0	0	0	35.558	326	326	7.9582e-58	0	0	0	0	0	0	0	0	3.4
MSMEG3102	MSMEG3102	7	>MSMEG3102 transaldolase (tal) [2.2.1.2] {Mycobacterium smegmatis MC2}	1	3	1	0	0	0	0	0	1	1	0	0	0	4	3	1	0	1	0	0	2	0	0	0	0	0	0	0	0	0	0	0	0	39.935	371	371	2.7646e-70	14	3.5	0	0	0	0	0	3.5	2.7
MSMEG6474	MSMEG6474	5	>MSMEG6474 nucleoside-diphosphate-sugar epimerase {Mycobacterium smegmatis MC2}	1	0	0	0	0	0	0	0	0	0	0	0	0	0	0	0	0	1	0	0	0	0	0	0	0	3	0	0	3	0	0	0	0	37.611	349	349	7.8909e-21	0	0	0	0	0	0	0	0	0
MSMEG3239	MSMEG3239	5	>MSMEG3239 two-component system sensor kinase {Mycobacterium smegmatis MC2}	1	0	0	0	0	0	0	0	0	0	0	0	0	0	0	0	0	2	0	0	0	0	0	0	0	3	0	0	0	1	0	0	0	40.325	378	378	2.874e-35	0	0	0	0	0	0	0	0	0
MSMEG2274	MSMEG2274	2	>MSMEG2274 hydrogenase assembly chaperone HypC/HupF (hypC) {Mycobacterium smegmatis MC2}	1	2	1	0	2	0	0	0	0	2	0	0	0	0	1	2	0	0	0	0	0	0	0	0	0	0	1	0	2	0	0	0	0	9.2555	86	86	3.2003e-62	25.6	12.8	0	25.6	0	0	0	0	25.6
MSMEG4287	MSMEG4287	4	>MSMEG4287 integral membrane protein {Mycobacterium smegmatis MC2}	1	0	0	0	0	0	0	0	0	0	0	0	1	1	0	0	0	1	0	0	0	2	3	0	1	2	0	0	0	2	1	0	0	26.931	250	250	1.3068e-18	0	0	0	0	0	0	0	0	0
MSMEG3906	MSMEG3906	3	>MSMEG3906 tRNA (adenine-N(1)-)-methyltransferase [2.1.1.36] {Mycobacterium smegmatis MC2}	1	0	0	1	0	1	0	0	0	0	0	0	0	0	0	1	0	0	0	0	0	0	0	0	0	0	0	0	0	0	1	0	3	35.851	328	328	4.8632e-63	0	0	5.5	0	5.5	0	0	0	0
MSMEG3174	MSMEG3174	2	>MSMEG3174 lipoprotein signal peptidase [3.4.23.36] {Mycobacterium smegmatis MC2}	1	0	0	0	0	0	0	0	0	0	0	0	0	0	0	0	0	2	0	0	0	1	1	0	0	2	0	0	1	0	0	0	0	26.697	255	255	4.4674e-28	0	0	0	0	0	0	0	0	0
MSMEG6894	MSMEG6894	4	>MSMEG6894 ribosomal protein L9 (rplI) {Mycobacterium smegmatis MC2}	1	0	0	0	0	0	0	0	0	0	0	0	0	1	1	0	0	3	0	0	3	1	1	1	0	0	0	0	0	0	0	0	0	15.923	151	151	7.7497e-45	0	0	0	0	0	0	0	0	0
MSMEG0642	MSMEG0642	2	>MSMEG0642 hypothetical ABC transporter permease protein YliD {Mycobacterium smegmatis MC2}	1	0	0	0	0	0	0	0	0	0	0	0	0	0	0	0	0	0	0	0	0	0	0	0	0	1	0	0	1	2	0	0	1	36.266	336	336	1.7778e-13	0	0	0	0	0	0	0	0	0
MSMEG4495	MSMEG4495	4	>MSMEG4495 CBS domain protein {Mycobacterium smegmatis MC2}	1	0	0	0	0	0	0	0	0	0	0	0	0	0	0	0	0	0	0	0	0	0	0	0	0	4	0	0	2	0	0	1	0	49.444	456	456	3.8219e-54	0	0	0	0	0	0	0	0	0
MSMEG0905	MSMEG0905	4	>MSMEG0905 4-carboxymuconolactone decarboxylase domain protein (pcaC) [4.1.1.44] {Mycobacterium smegmatis MC2}	1	0	0	0	0	0	0	0	0	0	0	0	0	0	0	0	0	1	0	0	1	0	0	0	0	2	0	0	1	1	1	0	0	20.848	186	186	3.2446e-29	0	0	0	0	0	0	0	0	0
MSMEG5062	MSMEG5062	3	>MSMEG5062 conserved hypothetical protein {Mycobacterium smegmatis MC2}	1	0	0	0	0	0	0	0	0	0	0	0	2	0	0	1	0	0	0	0	2	0	0	1	0	0	0	0	0	0	0	0	0	18.273	170	170	4.2288e-40	0	0	0	0	0	0	0	0	0
MSMEG2080	MSMEG2080	4	>MSMEG2080 putative acyl-CoA dehydrogenase {Mycobacterium smegmatis MC2}	1	1	0	0	1	0	1	0	0	2	0	0	0	1	1	0	1	0	0	0	2	0	1	1	1	1	0	0	1	0	0	0	0	40.922	382	382	4.1265e-130	4.7	0	0	4.7	0	4.7	0	0	6.8
MSMEG4902	MSMEG4902	5	>MSMEG4902 metal-dependent hydrolase of the beta-lactamase superfamily III {Mycobacterium smegmatis MC2}	1	0	0	0	0	0	0	0	0	0	0	0	0	0	0	0	0	2	0	0	1	1	5	0	0	1	0	0	2	0	1	0	0	26.979	252	252	1.4034e-39	0	0	0	0	0	0	0	0	0
MSMEG3199	MSMEG3199	3	>MSMEG3199 quinolinate synthetase complex, A subunit (nadA) {Mycobacterium smegmatis MC2}	1	0	0	0	0	0	0	0	0	0	0	0	0	0	0	0	0	1	0	0	1	0	1	1	2	0	0	0	0	0	0	0	0	38.675	363	363	2.5681e-05	0	0	0	0	0	0	0	0	0
MSMEG6159	MSMEG6159	2	>MSMEG6159 conserved domain protein {Mycobacterium smegmatis MC2}	1	1	1	0	0	0	0	0	0	0	0	0	0	0	0	1	0	1	0	0	1	1	0	0	1	0	0	0	0	0	0	1	0	7.3471	67	67	7.3429e-15	40.3	40.3	0	0	0	0	0	0	0
MSMEG2410	MSMEG2410	4	>MSMEG2410 putative serine-threonine protein kinase {Mycobacterium smegmatis MC2}	1	1	0	0	0	0	0	0	1	2	0	1	0	0	0	1	0	2	1	0	0	0	0	0	0	3	0	1	0	0	0	0	0	25.57	242	242	8.5907e-62	6.6	0	0	0	0	0	0	6.6	16.5
MSMEG5055	MSMEG5055	5	>MSMEG5055 NAD-dependent malic enzyme [1.1.1.38] {Mycobacterium smegmatis MC2}	1	1	0	0	0	0	0	0	0	1	0	0	0	3	2	0	1	2	0	0	1	1	1	0	0	1	0	0	0	0	0	0	0	40.801	395	395	2.6408e-86	6.6	0	0	0	0	0	0	0	6.6
MSMEG2616	MSMEG2616	6	>MSMEG2616 cob(I)alamin adenosyltransferase (cobO) [2.5.1.17] {Mycobacterium smegmatis MC2}	1	0	0	0	2	0	0	0	0	0	0	0	0	1	0	0	0	0	0	0	0	0	0	0	0	3	0	0	2	1	0	1	0	22.611	204	204	1.5889e-80	0	0	0	18.1	0	0	0	0	0
MSMEG0736	MSMEG0736	4	>MSMEG0736 conserved hypothetical protein {Mycobacterium smegmatis MC2}	1	0	0	0	0	0	0	0	0	3	0	1	1	0	0	0	0	2	0	0	1	0	1	0	1	1	0	0	1	1	0	0	0	29.419	261	261	9.6998e-45	0	0	0	0	0	0	0	0	11.1
MSMEG6942	MSMEG6942	5	>MSMEG6942 membrane protein OxaA {Mycobacterium smegmatis MC2}	1	0	0	0	0	0	0	0	0	0	0	0	0	0	0	0	0	3	1	0	1	1	0	0	0	1	0	0	1	1	0	0	0	40.446	367	367	3.7045e-15	0	0	0	0	0	0	0	0	0
MSMEG4450	MSMEG4450	6	>MSMEG4450 alpha/beta hydrolase {Mycobacterium smegmatis MC2}	1	0	0	0	0	0	0	0	0	0	0	0	0	0	0	0	0	1	0	0	0	0	1	0	0	2	0	0	2	1	0	1	0	33.893	311	311	4.5464e-20	0	0	0	0	0	0	0	0	0
MSMEG4580	MSMEG4580	3	>MSMEG4580 conserved domain protein {Mycobacterium smegmatis MC2}	1	0	0	1	0	3	0	0	0	0	0	0	0	0	0	0	0	0	0	0	0	0	0	0	0	0	0	0	0	0	0	0	0	14.757	133	133	1.9484e-37	0	0	9	0	29.3	0	0	0	0
MSMEG6921	MSMEG6921	2	>MSMEG6921 conserved hypothetical protein {Mycobacterium smegmatis MC2}	1	0	0	0	0	0	0	0	0	0	0	0	0	0	0	0	1	0	0	0	1	0	0	0	0	0	1	0	1	0	1	0	1	22.094	201	201	1.0088e-27	0	0	0	0	0	0	0	0	0
MSMEG4227	MSMEG4227	4	>MSMEG4227 undecaprenyldiphospho-muramoylpentapeptide beta-N-acetylglucosaminyltransferase (murG) [2.4.1.227] {Mycobacterium smegmatis MC2}	1	0	0	0	0	0	0	0	0	0	0	0	0	0	0	0	0	0	0	0	0	0	0	0	0	4	0	0	1	0	1	0	0	39.921	385	385	5.8276e-35	0	0	0	0	0	0	0	0	0
MSMEG5612	MSMEG5612	5	>MSMEG5612 amino-acid acetyltransferase {Mycobacterium smegmatis MC2}	1	0	0	0	0	0	0	0	0	0	0	0	0	0	0	0	0	0	0	0	1	0	0	0	0	0	0	0	0	0	0	0	4	22.536	201	201	9.7867e-126	0	0	0	0	0	0	0	0	0
MSMEG2580	MSMEG2580	8	>MSMEG2580 4-hydroxy-3-methylbut-2-en-1-yl diphosphate synthase (ispG) [1.17.4.3] {Mycobacterium smegmatis MC2}	1	0	0	0	3	1	0	0	0	0	0	0	1	2	1	0	0	1	1	0	2	0	1	0	1	2	1	0	2	1	2	2	1	39.821	381	381	2.4205e-80	0	0	0	14.7	6.3	0	0	0	0
MSMEG2070	MSMEG2070	12	>MSMEG2070 acyl-CoA dehydrogenase family protein [1.3.99.-] {Mycobacterium smegmatis MC2}	1	0	0	0	0	0	0	0	0	0	1	0	0	0	0	6	3	4	0	0	0	0	0	1	0	0	0	0	0	0	0	0	0	47.292	414	414	2.8183e-54	0	0	0	0	0	0	0	0	0
MSMEG1131	MSMEG1131	3	>MSMEG1131 tryptophan-rich sensory protein {Mycobacterium smegmatis MC2}	1	0	0	0	0	0	0	0	0	0	0	0	0	0	0	0	0	0	0	0	0	0	0	0	0	3	0	0	0	1	0	0	0	17.323	161	161	6.9133e-36	0	0	0	0	0	0	0	0	0
MSMEG1958	MSMEG1958	5	>MSMEG1958 PDZ domain family protein {Mycobacterium smegmatis MC2}	1	0	0	0	1	0	0	0	0	0	0	0	0	0	0	0	0	0	0	0	0	0	0	0	0	2	0	0	1	2	0	0	0	37.903	362	362	4.302e-109	0	0	0	3.9	0	0	0	0	0
MSMEG1604	MSMEG1604	6	>MSMEG1604 FAD dependent oxidoreductase {Mycobacterium smegmatis MC2}	1	0	0	0	0	0	0	0	0	1	0	0	0	0	0	0	0	2	0	0	0	0	0	0	0	5	0	0	0	1	0	0	0	62.879	578	578	5.5519e-27	0	0	0	0	0	0	0	0	2.4
MSMEG4490	MSMEG4490	1	>MSMEG4490 undecaprenyl diphosphate synthase (uppS) [2.5.1.31] {Mycobacterium smegmatis MC2}	1	0	0	0	0	1	0	0	0	0	0	0	0	0	0	0	0	0	0	0	0	0	0	0	0	0	0	0	0	1	1	0	1	33.484	293	293	1.2781e-05	0	0	0	0	3.8	0	0	0	0
MSMEG2416	MSMEG2416	4	>MSMEG2416 conserved hypothetical protein {Mycobacterium smegmatis MC2}	1	0	0	0	0	0	0	0	0	2	0	1	0	2	1	1	2	0	0	0	1	0	0	0	0	0	1	0	0	0	0	0	3	26.813	245	245	1.1115e-93	0	0	0	0	0	0	0	0	11
MSMEG4240	MSMEG4240	2	>MSMEG4240 polyprenyl synthetase {Mycobacterium smegmatis MC2}	1	0	0	0	0	0	0	0	0	1	0	0	0	1	0	0	0	1	1	0	1	1	1	1	1	2	1	0	0	1	1	1	0	34.985	327	327	3.2411e-96	0	0	0	0	0	0	0	0	7
MSMEG6779	MSMEG6779	5	>MSMEG6779 conserved hypothetical protein, putative {Mycobacterium smegmatis MC2}	1	0	0	0	1	0	0	0	0	0	0	0	0	0	0	0	0	0	0	0	0	1	0	0	0	3	0	0	3	1	0	0	0	23.193	215	215	1.3458e-30	0	0	0	4.2	0	0	0	0	0
MSMEG0935	MSMEG0935	8	>MSMEG0935 2,3-bisphosphoglycerate-dependent phosphoglycerate mutase [5.4.2.1] {Mycobacterium smegmatis MC2}	1	0	0	0	0	0	0	0	0	0	0	0	0	2	2	0	0	3	0	0	4	1	3	0	0	0	0	0	0	0	0	0	0	27.3	247	247	1.4331e-101	0	0	0	0	0	0	0	0	0
MSMEG6398	MSMEG6398	7	>MSMEG6398 antigen 85-A [2.3.1.-] {Mycobacterium smegmatis MC2}	1	1	0	0	0	0	0	0	0	0	0	0	0	3	1	5	0	2	0	0	3	1	2	0	0	0	0	0	0	0	0	0	0	35.701	335	335	1.7486e-110	5.1	0	0	0	0	0	0	0	0
MSMEG3122	MSMEG3122	5	>MSMEG3122 FeS assembly protein SufB (sufB) {Mycobacterium smegmatis MC2}	1	0	0	0	0	0	0	0	0	0	0	0	0	0	0	0	0	0	0	0	0	0	1	0	0	3	0	0	0	1	1	0	0	52.735	477	477	1.1637e-68	0	0	0	0	0	0	0	0	0
MSMEG6939	MSMEG6939	3	>MSMEG6939 Soj family protein {Mycobacterium smegmatis MC2}	1	0	0	0	1	0	1	0	0	0	0	0	1	0	0	0	0	0	0	0	0	0	0	0	0	0	0	0	1	1	3	1	0	35.027	323	323	4.1667e-24	0	0	0	3.1	0	3.7	0	0	0
MSMEG5483;MSMEG0520;MSMEG0965	MSMEG5483;MSMEG0520;MSMEG0965	1;1;1	>MSMEG5483 porin {Mycobacterium smegmatis MC2};>MSMEG0520 porin {Mycobacterium smegmatis MC2};>MSMEG0965 porin {Mycobacterium smegmatis MC2}	3	0	0	0	1	0	0	0	0	1	0	0	1	1	1	1	1	1	1	0	0	1	1	0	1	1	1	0	1	0	1	1	0	21.3	205	205;201;201	3.5e-72	0	0	0	9.3	0	0	0	0	9.3
MSMEG5126	MSMEG5126	6	>MSMEG5126 FO synthase [2.5.1.-] {Mycobacterium smegmatis MC2}	1	0	0	0	0	0	0	0	0	0	0	0	0	0	0	0	0	2	0	0	0	0	0	0	0	5	0	0	0	3	0	0	1	94.819	871	871	4.1742e-78	0	0	0	0	0	0	0	0	0
MSMEG4704	MSMEG4704	7	>MSMEG4704 acyltransferase family protein {Mycobacterium smegmatis MC2}	1	0	0	0	0	0	0	0	0	0	0	0	0	0	0	0	0	3	0	0	1	0	0	0	0	3	1	0	2	0	0	0	0	56.203	518	518	4.4958e-36	0	0	0	0	0	0	0	0	0
MSMEG1821	MSMEG1821	4	>MSMEG1821 acyl-CoA dehydrogenase [1.3.99.-] {Mycobacterium smegmatis MC2}	1	0	0	0	0	0	0	0	0	0	0	0	0	1	1	0	0	2	0	0	1	0	0	0	0	2	0	0	0	0	1	0	1	41.641	389	389	4.1065e-17	0	0	0	0	0	0	0	0	0
MSMEG3752	MSMEG3752	2	>MSMEG3752 conserved hypothetical protein {Mycobacterium smegmatis MC2}	1	0	0	0	0	0	0	0	0	0	0	0	0	0	0	1	0	0	0	0	0	0	1	0	0	2	0	0	2	0	2	1	0	7.1068	68	68	3.5039e-37	0	0	0	0	0	0	0	0	0
MSMEG0243	MSMEG0243	3	>MSMEG0243 conserved hypothetical protein {Mycobacterium smegmatis MC2}	1	1	1	1	0	0	0	0	0	0	0	0	1	0	0	0	0	0	0	0	3	0	0	0	0	0	0	0	0	0	0	0	0	12.779	126	126	2.849e-06	9.5	9.5	9.5	0	0	0	0	0	0
MSMEG2775	MSMEG2775	1	>MSMEG2775 Na+/H+ antiporter NhaA (nhaA) {Mycobacterium smegmatis MC2}	1	0	0	0	0	0	0	0	0	0	0	0	0	0	0	0	0	0	0	0	0	0	0	0	0	1	0	0	0	1	0	0	0	45.44	431	431	6.6243e-06	0	0	0	0	0	0	0	0	0
MSMEG3595	MSMEG3595	2	>MSMEG3595 conserved hypothetical protein {Mycobacterium smegmatis MC2}	1	0	0	0	0	0	0	0	0	0	0	1	0	0	0	0	0	0	0	0	0	0	0	0	0	0	0	0	0	1	0	0	0	28.064	262	262	5.8385e-06	0	0	0	0	0	0	0	0	0
MSMEG3105	MSMEG3105	3	>MSMEG3105 protoheme IX farnesyltransferase (cyoE) [2.5.1.-] {Mycobacterium smegmatis MC2}	1	0	0	0	0	0	0	0	0	0	0	0	0	0	0	0	0	3	0	0	0	0	0	0	0	1	0	0	0	0	0	0	0	34.034	308	308	0.00014231	0	0	0	0	0	0	0	0	0
MSMEG3124	MSMEG3124	6	>MSMEG3124 FeS assembly ATPase SufC (sufC) {Mycobacterium smegmatis MC2}	1	0	0	0	0	0	0	0	0	0	0	0	0	1	0	0	1	2	0	0	0	0	0	0	0	2	0	0	1	0	1	0	0	27.561	257	257	7.7933e-17	0	0	0	0	0	0	0	0	0
MSMEG2764	MSMEG2764	1	>MSMEG2764 probable conserved alanine rich transmembrane protein {Mycobacterium smegmatis MC2}	1	0	0	0	0	0	0	0	0	0	0	0	0	0	0	0	0	1	0	0	0	0	0	0	0	1	0	0	0	0	0	0	0	20.326	185	185	0.00084613	0	0	0	0	0	0	0	0	0
MSMEG6291	MSMEG6291	5	>MSMEG6291 D-amino-acid dehydrogenase {Mycobacterium smegmatis MC2}	1	0	0	0	0	0	0	0	0	0	0	0	0	0	0	0	0	0	0	0	0	1	2	0	0	4	0	0	0	0	0	0	0	44.258	416	416	1.2089e-20	0	0	0	0	0	0	0	0	0
MSMEG3178	MSMEG3178	4	>MSMEG3178 DNA polymerase III alpha subunit [2.7.7.7] {Mycobacterium smegmatis MC2}	1	0	0	0	0	0	0	0	0	0	0	0	1	0	0	0	0	2	0	0	0	0	0	0	0	1	0	0	0	0	0	0	0	129.21	1184	1184	4.8654e-09	0	0	0	0	0	0	0	0	0
MSMEG5136	MSMEG5136	4	>MSMEG5136 helix-turn-helix motif {Mycobacterium smegmatis MC2}	1	1	0	0	0	0	0	0	0	0	0	0	0	1	2	0	0	1	0	0	2	2	1	0	2	0	0	0	0	0	0	0	0	16.674	150	150	8.153e-71	10	0	0	0	0	0	0	0	0
MSMEG3200	MSMEG3200	7	>MSMEG3200 L-aspartate oxidase (nadB) [1.4.3.16] {Mycobacterium smegmatis MC2}	1	0	0	0	2	1	0	0	0	0	0	0	0	0	0	0	0	2	1	1	1	1	0	0	0	2	2	0	1	3	2	2	1	58.296	567	567	1.6392e-37	0	0	0	4.9	2.6	0	0	0	0
MSMEG4641	MSMEG4641	6	>MSMEG4641 salicylate hydroxylase {Mycobacterium smegmatis MC2}	1	0	0	0	0	0	0	0	0	0	0	0	0	0	0	0	0	1	0	0	0	0	2	0	0	6	0	0	1	0	0	0	0	40.245	382	382	3.4578e-43	0	0	0	0	0	0	0	0	0
MSMEG5684	MSMEG5684	4	>MSMEG5684 phosphoserine aminotransferase, putative [2.6.1.52] {Mycobacterium smegmatis MC2}	1	1	0	0	0	0	0	0	0	0	0	0	0	2	3	0	0	1	0	0	2	1	1	0	1	0	0	0	0	0	0	0	0	39.512	372	372	1.1575e-36	4.6	0	0	0	0	0	0	0	0
MSMEG5721	MSMEG5721	7	>MSMEG5721 acetyl-CoA acetyltransferase {Mycobacterium smegmatis MC2}	1	0	0	0	0	0	0	0	0	3	0	0	0	0	2	0	0	2	0	0	1	0	0	0	0	2	2	0	1	1	1	2	0	42.022	403	403	1.1908e-128	0	0	0	0	0	0	0	0	12.7
MSMEG5431	MSMEG5431	3	>MSMEG5431 ribosomal protein L25, Ctc-form {Mycobacterium smegmatis MC2}	1	1	0	0	0	0	0	0	1	0	0	0	0	0	1	1	0	1	0	1	2	0	2	1	1	0	0	0	0	0	0	0	0	22.55	215	215	2.2468e-08	5.6	0	0	0	0	0	0	9.3	0
MSMEG3682	MSMEG3682	2	>MSMEG3682 conserved hypothetical protein {Mycobacterium smegmatis MC2}	1	0	0	0	0	0	0	0	0	0	0	0	0	0	0	0	0	1	0	0	0	1	1	0	0	1	0	0	0	1	0	0	0	28.707	260	260	4.1909e-13	0	0	0	0	0	0	0	0	0
MSMEG5634	MSMEG5634	3	>MSMEG5634 conserved hypothetical protein {Mycobacterium smegmatis MC2}	1	0	0	0	0	0	0	0	0	0	0	0	0	0	0	0	0	0	1	0	1	0	0	0	0	1	3	0	0	0	0	0	0	16.158	147	147	2.0879e-18	0	0	0	0	0	0	0	0	0
MSMEG1854	MSMEG1854	4	>MSMEG1854 valosin containing protein-1 {Mycobacterium smegmatis MC2}	1	0	0	0	0	0	0	0	0	0	0	0	0	0	0	0	0	3	0	0	1	1	0	0	0	2	0	0	2	0	1	0	0	43.274	399	399	1.2935e-44	0	0	0	0	0	0	0	0	0
MSMEG1530	MSMEG1530	3	>MSMEG1530 integral membrane protein {Mycobacterium smegmatis MC2}	1	0	0	0	0	0	0	0	0	0	0	0	0	0	0	0	0	0	0	0	0	0	0	0	0	3	0	0	0	1	0	1	0	37.023	359	359	6.3379e-32	0	0	0	0	0	0	0	0	0
MSMEG4085	MSMEG4085	7	>MSMEG4085 nitrilotriacetate monooxygenase component A [1.14.13.-] {Mycobacterium smegmatis MC2}	1	0	0	1	0	0	0	0	0	0	0	0	0	0	0	0	0	1	0	0	0	0	0	0	0	3	0	0	1	0	3	0	1	46.794	427	427	2.6054e-52	0	0	2.8	0	0	0	0	0	0
MSMEG5438	MSMEG5438	4	>MSMEG5438 dimethyladenosine transferase (ksgA) [2.1.1.-] {Mycobacterium smegmatis MC2}	1	0	0	1	0	0	0	0	0	1	0	0	0	0	1	0	0	1	0	0	2	0	0	0	1	0	0	0	0	0	0	0	1	32.833	297	297	1.9549e-13	0	0	4	0	0	0	0	0	3
MSMEG4959	MSMEG4959	5	>MSMEG4959 arginyl-tRNA synthetase (argS) [6.1.1.19] {Mycobacterium smegmatis MC2}	1	0	0	0	0	0	0	0	1	0	0	0	0	2	1	0	0	2	0	0	1	0	0	1	0	0	0	0	0	0	0	0	0	59.428	550	550	1.3659e-49	0	0	0	0	0	0	0	3.6	0
MSMEG0060	MSMEG0060	4	>MSMEG0060 conserved hypothetical protein {Mycobacterium smegmatis MC2}	1	0	0	0	0	0	0	0	0	0	0	0	0	0	0	0	0	1	1	0	0	0	0	0	0	4	0	0	0	0	0	0	0	51.022	479	479	1.9792e-40	0	0	0	0	0	0	0	0	0
MSMEG0834	MSMEG0834	2	>MSMEG0834 tuberculin related peptide {Mycobacterium smegmatis MC2}	1	0	0	0	0	0	0	0	0	1	0	0	0	0	0	0	0	0	0	0	0	0	0	0	0	2	0	0	0	0	0	0	0	16.85	158	158	1.3663e-88	0	0	0	0	0	0	0	0	10.8
MSMEG6208	MSMEG6208	5	>MSMEG6208 palmitoyl-CoA hydrolase {Mycobacterium smegmatis MC2}	1	0	0	0	0	0	0	0	0	0	0	0	0	0	0	0	0	0	0	0	0	0	0	0	0	3	0	0	0	1	2	0	0	29.623	265	265	4.2312e-59	0	0	0	0	0	0	0	0	0
MSMEG6094	MSMEG6094	6	>MSMEG6094 lysyl-tRNA synthetase (lysS) [6.1.1.6] {Mycobacterium smegmatis MC2}	1	0	0	0	0	0	0	0	0	0	0	0	0	2	0	0	0	3	0	0	1	1	1	0	1	1	0	0	1	0	1	0	0	56.871	507	507	4.2499e-22	0	0	0	0	0	0	0	0	0
MSMEG3220	MSMEG3220	4	>MSMEG3220 tryptophan synthase, beta subunit (trpB) [4.2.1.20] {Mycobacterium smegmatis MC2}	1	1	0	0	1	0	0	0	1	1	0	0	0	2	0	1	0	4	1	0	2	1	2	0	0	1	0	0	1	1	1	1	1	45.005	425	425	1.8833e-23	3.8	0	0	3.8	0	0	0	3.8	3.8
MSMEG4505	MSMEG4505	5	>MSMEG4505 heat-inducible transcription repressor HrcA (hrcA) {Mycobacterium smegmatis MC2}	1	0	0	0	1	0	0	0	0	0	0	0	0	0	0	0	0	0	0	0	1	1	2	0	0	1	0	0	4	2	4	0	0	36.747	343	343	3.2874e-119	0	0	0	3.2	0	0	0	0	0
MSMEG0759	MSMEG0759	7	>MSMEG0759 adenylosuccinate synthetase (purA) [6.3.4.4] {Mycobacterium smegmatis MC2}	1	0	0	0	0	0	0	0	0	1	0	0	0	3	2	0	1	2	0	0	0	0	2	0	0	2	0	0	0	0	0	1	0	46.338	431	431	2.7525e-64	0	0	0	0	0	0	0	0	4.4
MSMEG1735	MSMEG1735	5	>MSMEG1735 dihydrolipoamide dehydrogenase {Mycobacterium smegmatis MC2}	1	0	1	0	0	0	0	0	0	0	0	0	0	0	1	0	1	1	0	0	2	2	0	0	0	2	0	0	3	1	1	0	0	49.067	471	471	3.0959e-45	0	4.7	0	0	0	0	0	0	0
CON__P60712	CON__P60712	7	>P60712 SWISS-PROT:P60712 (Bos taurus) Actin, cytoplasmic 1	1	0	0	0	0	2	0	3	0	0	0	0	0	0	0	0	0	2	0	0	0	0	1	0	0	0	0	0	0	0	0	0	0	41.736	375	375	5.5183e-75	0	0	0	0	7.2	0	11.7	0	0
MSMEG3887	MSMEG3887	2	>MSMEG3887 twin arginine-targeting protein translocase, TatA/E family (tatA) {Mycobacterium smegmatis MC2}	1	1	1	0	1	0	0	0	1	2	0	0	1	1	0	1	1	2	0	0	1	0	1	0	0	1	1	0	0	1	1	0	1	11.588	106	106	5.9103e-17	12.3	12.3	0	12.3	0	0	0	12.3	25.5
CON__Q04695;CON__Q9QWL7;CON__P08727	CON__Q04695;CON__Q9QWL7	4;3;1	>Q04695 SWISS-PROT:Q04695 Tax_Id=9606 Gene_Symbol=KRT17 Keratin, type I cytoskeletal 17;>Q9QWL7 SWISS-PROT:Q9QWL7 Tax_Id=10090 Gene_Symbol=Krt17 Keratin, type I cytoskeletal 17	3	0	0	0	0	0	0	0	0	0	0	0	0	0	0	0	0	0	0	0	0	0	0	0	0	0	0	0	0	0	4	0	0	48.105	432	432;433;400	7.13e-216	10.9	8.3	1.6	8.8	4.2	14.8	13.2	11.1	8.8
MSMEG6636	MSMEG6636	2	>MSMEG6636 superoxide dismutase [Mn] [1.15.1.1] {Mycobacterium smegmatis MC2}	1	0	0	0	0	0	0	0	0	0	0	0	0	0	0	0	0	2	0	0	0	1	0	1	0	0	0	0	0	0	0	0	0	22.905	206	206	2.6553e-24	0	0	0	0	0	0	0	0	0
MSMEG0373	MSMEG0373	4	>MSMEG0373 3-ketoacyl-CoA thiolase [2.3.1.16] {Mycobacterium smegmatis MC2}	1	1	0	0	0	0	0	0	0	2	0	0	0	0	2	0	0	3	0	0	1	0	0	0	2	0	0	0	0	1	0	0	0	45.233	432	432	1.0572e-79	3	0	0	0	0	0	0	0	12
MSMEG2937	MSMEG2937	4	>MSMEG2937 pyridoxine biosynthesis protein {Mycobacterium smegmatis MC2}	1	0	0	0	0	0	0	0	0	1	0	0	0	2	0	0	0	0	0	0	0	1	1	1	1	0	1	0	0	0	1	0	1	32.102	303	303	5.5332e-59	0	0	0	0	0	0	0	0	4.3
MSMEG5410	MSMEG5410	3	>MSMEG5410 radical SAM domain protein {Mycobacterium smegmatis MC2}	1	2	1	0	1	1	1	0	0	0	0	0	0	0	0	0	0	0	0	1	0	0	0	0	0	0	0	0	0	0	0	0	0	58.088	522	522	8.8427e-33	4.4	2.9	0	2.9	2.9	2.9	0	0	0
MSMEG3642	MSMEG3642	6	>MSMEG3642 glycine dehydrogenase (gcvP) [1.4.4.2] {Mycobacterium smegmatis MC2}	1	1	0	0	0	0	0	0	0	0	0	0	0	1	1	0	1	1	1	0	0	0	0	1	0	0	0	0	0	0	0	1	1	100.84	946	946	5.7836e-50	2	0	0	0	0	0	0	0	0
MSMEG6078	MSMEG6078	2	>MSMEG6078 LpqE protein {Mycobacterium smegmatis MC2}	1	2	0	0	0	0	0	0	1	0	0	0	0	2	1	0	0	1	0	0	0	0	0	0	1	0	1	0	0	0	0	1	0	19.108	186	186	5.1236e-30	23.1	0	0	0	0	0	0	16.1	0
MSMEG0750	MSMEG0750	5	>MSMEG0750 membrane protein {Mycobacterium smegmatis MC2}	1	0	0	0	0	0	0	0	0	1	0	0	0	0	0	0	0	2	0	0	0	0	0	0	0	3	0	0	1	2	0	1	0	26.067	240	240	2.7691e-64	0	0	0	0	0	0	0	0	6.2
MSMEG0141	MSMEG0141	4	>MSMEG0141 probable conserved mce associated transmembrane protein {Mycobacterium smegmatis MC2}	1	0	0	0	0	0	0	0	0	0	0	0	0	0	0	0	0	1	0	0	0	0	0	0	0	4	0	0	0	0	0	0	0	31.362	288	288	1.7821e-44	0	0	0	0	0	0	0	0	0
MSMEG0711	MSMEG0711	3	>MSMEG0711 chaperone protein DnaJ (dnaJ) {Mycobacterium smegmatis MC2}	1	0	0	0	0	0	0	0	0	0	0	0	1	0	0	0	0	0	0	0	0	0	0	1	0	0	0	0	0	2	2	1	0	41.107	390	390	2.7402e-31	0	0	0	0	0	0	0	0	0
MSMEG5785	MSMEG5785	4	>MSMEG5785 probable exported protein {Mycobacterium smegmatis MC2}	1	0	0	0	0	0	0	0	0	0	0	0	0	0	0	1	0	0	0	0	0	0	0	0	0	2	0	0	1	0	1	0	0	28.614	271	271	2.9757e-80	0	0	0	0	0	0	0	0	0
MSMEG0531	MSMEG0531	7	>MSMEG0531 putative acyl-CoA dehydrogenase {Mycobacterium smegmatis MC2}	1	0	0	0	0	0	0	0	0	0	0	0	0	0	0	0	0	5	1	0	1	0	0	1	0	4	0	0	0	0	0	0	0	43.892	403	403	6.0261e-163	0	0	0	0	0	0	0	0	0
MSMEG0384	MSMEG0384	1	>MSMEG0384 glucose-1-phosphate thymidylyltransferase (rfbA) [2.7.7.24] {Mycobacterium smegmatis MC2}	1	0	0	0	0	0	0	0	0	0	0	0	0	0	0	0	0	0	0	0	0	0	0	0	0	1	0	0	1	0	1	0	0	31.353	288	288	9.435e-05	0	0	0	0	0	0	0	0	0
MSMEG2394	MSMEG2394	3	>MSMEG2394 putative cystathionine gamma-synthase [2.5.1.48] {Mycobacterium smegmatis MC2}	1	0	0	0	0	0	0	0	0	0	0	0	0	0	0	0	0	0	0	0	0	1	0	0	0	2	0	0	2	0	0	0	0	38.959	369	369	1.2152e-12	0	0	0	0	0	0	0	0	0
MSMEG6431	MSMEG6431	2	>MSMEG6431 conserved hypothetical protein {Mycobacterium smegmatis MC2}	1	0	0	0	0	0	0	0	1	0	0	0	0	0	0	1	0	2	0	0	0	0	0	1	1	0	0	0	0	0	0	0	0	15.994	142	142	2.0946e-45	0	0	0	0	0	0	0	10.6	0
MSMEG2976	MSMEG2976	6	>MSMEG2976 histidyl-tRNA synthetase (hisS) [6.1.1.21] {Mycobacterium smegmatis MC2}	1	0	0	0	0	0	0	0	0	0	0	0	0	0	1	0	0	3	1	0	2	0	4	0	0	2	0	0	0	1	0	0	0	45.663	426	426	1.8632e-40	0	0	0	0	0	0	0	0	0
MSMEG2010	MSMEG2010	2	>MSMEG2010 stress responsive A/B Barrel Domain superfamily {Mycobacterium smegmatis MC2}	1	0	0	0	0	0	0	0	0	1	0	0	0	2	2	1	0	0	0	0	0	0	0	0	0	0	0	0	0	0	0	0	0	11.541	105	105	1.3421e-16	0	0	0	0	0	0	0	0	14.3
MSMEG6282	MSMEG6282	5	>MSMEG6282 KanY protein {Mycobacterium smegmatis MC2}	1	0	0	0	0	0	0	0	0	0	0	0	0	0	0	0	0	2	0	0	0	0	0	0	0	3	0	0	0	0	0	0	0	15.267	145	145	5.6517e-63	0	0	0	0	0	0	0	0	0
MSMEG5515	MSMEG5515	7	>MSMEG5515 bifunctional purine biosynthesis protein PurH (purH) [2.1.2.3 3.5.4.10] {Mycobacterium smegmatis MC2}	1	0	0	0	0	0	0	0	0	1	0	0	0	2	1	0	0	5	0	0	2	0	1	1	0	0	0	0	0	0	0	0	0	55.407	527	527	5.8212e-66	0	0	0	0	0	0	0	0	2.8
MSMEG1679	MSMEG1679	4	>MSMEG1679 AmiB {Mycobacterium smegmatis MC2}	1	0	0	0	1	0	0	0	0	1	0	0	0	0	0	0	0	1	0	0	0	0	0	0	0	2	0	0	2	1	2	0	0	40.728	385	385	4.3829e-37	0	0	0	3.9	0	0	0	0	4.9
MSMEG6269	MSMEG6269	4	>MSMEG6269 magnesium transporter (mgtE) {Mycobacterium smegmatis MC2}	1	0	0	0	0	0	0	0	0	0	0	0	0	0	0	0	0	0	0	0	1	0	0	0	0	3	0	0	0	1	0	0	0	49	456	456	1.1859e-25	0	0	0	0	0	0	0	0	0
MSMEG0062	MSMEG0062	4	>MSMEG0062 ftsk/spoiiie family protein {Mycobacterium smegmatis MC2}	1	0	0	0	0	0	0	0	0	0	0	0	1	0	0	0	1	1	0	0	1	0	2	1	0	3	0	0	1	0	1	1	0	65.056	593	593	6.5704e-23	0	0	0	0	0	0	0	0	0
MSMEG4682	MSMEG4682	3	>MSMEG4682 Na+/H+ antiporter {Mycobacterium smegmatis MC2}	1	0	0	0	0	0	0	0	0	0	0	0	0	0	0	0	0	1	0	0	0	1	0	0	0	3	0	1	2	0	0	3	1	61.275	566	566	2.216e-48	0	0	0	0	0	0	0	0	0
MSMEG6127	MSMEG6127	2	>MSMEG6127 anti-anti-sigma factor {Mycobacterium smegmatis MC2}	1	0	0	0	0	0	0	0	0	1	0	0	0	1	1	0	0	0	0	0	1	0	0	0	0	0	1	0	0	0	0	0	0	16.092	157	157	1.0571e-06	0	0	0	0	0	0	0	0	7.6
MSMEG0220	MSMEG0220	4	>MSMEG0220 monoglyceride lipase [3.1.1.23] {Mycobacterium smegmatis MC2}	1	0	0	0	0	0	0	0	0	0	0	0	0	0	0	0	0	0	0	0	0	0	0	0	0	1	0	0	3	0	0	1	1	29.783	279	279	4.2065e-30	0	0	0	0	0	0	0	0	0
MSMEG4916	MSMEG4916	6	>MSMEG4916 alpha-amylase family protein [3.2.1.-] {Mycobacterium smegmatis MC2}	1	0	0	0	0	0	0	0	0	1	1	0	2	3	0	2	4	1	1	0	0	0	0	0	2	0	0	0	0	0	0	0	0	78.042	697	697	9.5026e-50	0	0	0	0	0	0	0	0	2.9
CON__P02662	CON__P02662	3	>P02662 SWISS-PROT:P02662 Alpha-S1-casein - Bos taurus (Bovine).	1	0	0	1	0	0	2	0	0	0	1	0	0	0	0	1	3	0	0	0	0	0	0	0	0	1	0	0	0	0	0	0	0	22.975	199	199	9.1405e-21	0	0	6	0	0	11.1	0	0	0
MSMEG5776	MSMEG5776	2	>MSMEG5776 phosphate transport system regulatory protein PhoU (phoU) {Mycobacterium smegmatis MC2}	1	0	0	0	0	0	0	0	0	0	0	0	0	1	1	0	0	2	0	1	1	0	0	0	0	1	1	0	1	0	0	0	0	24.649	222	222	2.1082e-09	0	0	0	0	0	0	0	0	0
MSMEG5104	MSMEG5104	4	>MSMEG5104 tetrahydropicolinate succinylase {Mycobacterium smegmatis MC2}	1	0	0	0	0	0	0	0	0	0	0	0	0	0	1	0	0	4	0	0	0	0	0	0	1	0	0	0	0	0	0	0	0	32.45	314	314	3.9114e-24	0	0	0	0	0	0	0	0	0
MSMEG4976	MSMEG4976	3	>MSMEG4976 isochorismatase hydrolase {Mycobacterium smegmatis MC2}	1	0	0	0	0	0	0	0	0	0	0	0	0	0	0	0	0	2	0	0	0	0	0	0	0	1	0	0	1	0	1	0	0	20.699	198	198	6.4645e-06	0	0	0	0	0	0	0	0	0
MSMEG3772	MSMEG3772	2	>MSMEG3772 ornithine carbamoyltransferase (argF) [2.1.3.3] {Mycobacterium smegmatis MC2}	1	0	0	0	0	0	0	0	0	0	0	0	0	0	1	0	0	0	0	0	0	0	1	0	0	1	0	0	1	1	0	0	0	33.387	307	307	2.9649e-13	0	0	0	0	0	0	0	0	0
MSMEG5903	MSMEG5903	3	>MSMEG5903 oxidoreductase, short chain dehydrogenase/reductase family {Mycobacterium smegmatis MC2}	1	0	0	0	2	0	1	0	0	0	0	0	0	0	0	0	0	2	0	0	0	1	1	0	0	1	1	0	2	1	0	0	0	32.508	316	316	2.3474e-88	0	0	0	17.7	0	9.2	0	0	0
MSMEG4631	MSMEG4631	2	>MSMEG4631 conserved hypothetical protein {Mycobacterium smegmatis MC2}	1	1	0	0	0	0	0	0	1	1	0	0	1	1	1	0	0	0	0	0	1	0	1	0	0	0	0	0	0	0	0	0	0	19.914	204	204	5.0665e-21	8.8	0	0	0	0	0	0	8.8	8.8
MSMEG3506	MSMEG3506	3	>MSMEG3506 putative amino acid decarboxylase, Pyridoxal-dependent protein [4.1.1.-] {Mycobacterium smegmatis MC2}	1	0	0	0	0	0	0	0	0	0	0	0	0	0	0	0	0	1	0	0	0	0	0	0	0	1	0	0	3	1	0	0	0	47.974	465	465	4.6807e-33	0	0	0	0	0	0	0	0	0
MSMEG1812	MSMEG1812	2	>MSMEG1812 conserved hypothetical protein {Mycobacterium smegmatis MC2}	1	0	0	0	0	0	0	0	0	0	0	0	0	0	0	0	0	1	0	0	0	0	0	0	0	1	0	0	0	0	0	0	0	11.174	103	103	0.00011958	0	0	0	0	0	0	0	0	0
MSMEG2014	MSMEG2014	5	>MSMEG2014 molybdenum import ATP-binding protein ModC [3.6.3.29] {Mycobacterium smegmatis MC2}	1	0	0	0	0	0	0	0	0	0	0	0	0	0	0	0	0	2	1	0	0	1	0	0	0	4	1	0	1	1	1	0	0	37.582	361	361	1.0085e-32	0	0	0	0	0	0	0	0	0
MSMEG3306	MSMEG3306	2	>MSMEG3306 zinc-binding alcohol dehydrogenase {Mycobacterium smegmatis MC2}	1	0	0	0	1	0	0	0	0	0	0	0	0	0	0	0	0	0	0	0	0	1	0	0	0	1	0	0	2	1	1	0	0	32.612	317	317	1.2878e-07	0	0	0	4.1	0	0	0	0	0
MSMEG0825	MSMEG0825	4	>MSMEG0825 phosphomethylpyrimidine kinase (thiD) [2.7.4.7] {Mycobacterium smegmatis MC2}	1	0	0	0	0	0	0	0	0	0	0	0	0	0	0	0	0	2	0	0	1	1	0	1	0	2	0	0	1	2	0	0	0	28.732	278	278	5.3317e-43	0	0	0	0	0	0	0	0	0
MSMEG4189	MSMEG4189	5	>MSMEG4189 cysteinyl-tRNA synthetase (cysS) [6.1.1.16] {Mycobacterium smegmatis MC2}	1	0	0	0	0	0	0	0	0	0	0	0	0	1	1	3	0	2	0	0	0	0	0	1	0	0	0	0	0	0	1	0	0	45.398	412	412	4.6524e-24	0	0	0	0	0	0	0	0	0
MSMEG2692	MSMEG2692	2	>MSMEG2692 CDP-diacylglycerol--glycerol-3-phosphate 3-phosphatidyltransferase (pgsA) [2.7.8.5] {Mycobacterium smegmatis MC2}	1	0	0	0	0	0	0	0	0	0	0	0	0	0	0	0	0	1	0	0	0	0	0	0	0	1	0	0	0	1	0	0	0	21.552	201	201	1.9887e-09	0	0	0	0	0	0	0	0	0
MSMEG2371	MSMEG2371	2	>MSMEG2371 Low molecular weight protein antigen 6 {Mycobacterium smegmatis MC2}	1	0	0	0	0	0	0	0	0	0	0	0	0	0	0	0	0	2	0	0	0	2	1	1	0	1	1	0	0	0	0	0	0	20.646	194	194	1.4603e-36	0	0	0	0	0	0	0	0	0
MSMEG0681	MSMEG0681	5	>MSMEG0681 P450 heme-thiolate protein {Mycobacterium smegmatis MC2}	1	0	0	0	0	0	0	0	0	0	0	0	0	0	0	0	0	0	0	0	0	0	0	0	0	2	0	0	3	1	1	0	0	48.198	438	438	4.0658e-51	0	0	0	0	0	0	0	0	0
MSMEG2697	MSMEG2697	2	>MSMEG2697 conserved hypothetical protein {Mycobacterium smegmatis MC2}	1	0	0	0	0	0	0	0	0	0	0	0	0	0	0	0	0	2	1	0	0	0	0	0	0	0	1	0	0	1	0	0	0	12.662	111	111	5.7804e-19	0	0	0	0	0	0	0	0	0
MSMEG1255	MSMEG1255	6	>MSMEG1255 UvrD/Rep helicase {Mycobacterium smegmatis MC2}	1	0	0	0	1	0	0	0	0	0	0	0	0	0	0	0	0	1	0	0	0	0	0	0	0	5	0	0	1	0	0	0	0	79.616	725	725	1.2778e-158	0	0	0	1.8	0	0	0	0	0
MSMEG4401	MSMEG4401	4	>MSMEG4401 phosphonoacetaldehyde hydrolase {Mycobacterium smegmatis MC2}	1	0	0	0	0	0	0	0	0	0	0	0	0	1	0	0	0	2	0	0	2	0	0	2	2	0	1	0	0	0	0	0	0	25.117	241	241	5.3375e-11	0	0	0	0	0	0	0	0	0
MSMEG4396	MSMEG4396	3	>MSMEG4396 isochorismatase hydrolase {Mycobacterium smegmatis MC2}	1	0	0	0	0	0	0	0	0	0	0	0	0	2	2	1	0	0	0	1	1	0	0	0	0	0	0	0	0	0	0	0	0	30.301	272	272	3.1654e-18	0	0	0	0	0	0	0	0	0
MSMEG2621	MSMEG2621	3	>MSMEG2621 prolyl-tRNA synthetase (proS) [6.1.1.15] {Mycobacterium smegmatis MC2}	1	1	0	0	0	0	0	0	0	0	0	0	0	2	1	0	1	1	1	0	2	1	0	1	2	0	0	0	1	0	1	1	1	64.1	588	588	1.3724e-32	4.4	0	0	0	0	0	0	0	0
MSMEG5014	MSMEG5014	3	>MSMEG5014 copper-translocating P-type ATPase [3.6.3.4] {Mycobacterium smegmatis MC2}	1	0	0	0	0	0	0	0	0	0	0	0	0	0	0	0	0	1	0	0	0	0	0	0	0	2	0	0	0	0	0	0	0	76.928	743	743	1.4342e-13	0	0	0	0	0	0	0	0	0
MSMEG1942	MSMEG1942	3	>MSMEG1942 integral membrane protein {Mycobacterium smegmatis MC2}	1	0	0	0	0	0	0	0	0	0	0	0	0	0	0	0	0	0	0	0	0	0	0	0	0	2	0	0	2	1	0	0	0	23.835	237	237	1.7237e-70	0	0	0	0	0	0	0	0	0
MSMEG3649	MSMEG3649	4	>MSMEG3649 conserved hypothetical protein {Mycobacterium smegmatis MC2}	1	0	0	0	0	0	0	0	0	0	0	0	0	0	0	0	0	2	0	0	0	0	0	0	0	2	0	0	0	0	0	0	0	29.2	277	277	6.8531e-37	0	0	0	0	0	0	0	0	0
MSMEG0001	MSMEG0001	4	>MSMEG0001 DNA polymerase III, beta subunit (dnaN) [2.7.7.7] {Mycobacterium smegmatis MC2}	1	0	0	0	0	0	0	0	0	0	0	0	0	2	0	0	0	2	0	1	0	0	1	0	0	0	0	0	0	0	0	0	0	41.324	397	397	4.0164e-35	0	0	0	0	0	0	0	0	0
MSMEG6125	MSMEG6125	1	>MSMEG6125 transcriptional regulatory protein {Mycobacterium smegmatis MC2}	1	0	0	0	0	0	0	0	0	0	0	0	0	0	0	0	0	1	0	0	1	1	0	0	0	0	0	0	0	1	1	0	0	33.817	309	309	2.3408e-05	0	0	0	0	0	0	0	0	0
MSMEG0441	MSMEG0441	2	>MSMEG0441 conserved hypothetical protein, putative {Mycobacterium smegmatis MC2}	1	0	0	0	0	0	0	0	0	0	0	0	0	0	0	0	0	1	0	0	0	0	0	0	0	1	0	0	2	0	0	0	0	26.511	242	242	1.4176e-13	0	0	0	0	0	0	0	0	0
MSMEG3106	MSMEG3106	4	>MSMEG3106 quinone oxidoreductase [1.6.5.5] {Mycobacterium smegmatis MC2}	1	1	0	0	0	0	0	0	0	0	0	0	0	2	0	1	0	1	1	0	4	1	1	0	1	0	0	0	1	0	0	0	0	34.022	330	330	7.1354e-52	7.6	0	0	0	0	0	0	0	0
MSMEG2350	MSMEG2350	4	>MSMEG2350 conserved hypothetical protein {Mycobacterium smegmatis MC2}	1	2	3	1	1	1	0	2	1	0	0	0	0	0	0	1	0	0	0	0	0	0	0	0	0	0	0	0	0	0	0	0	0	28.181	257	257	3.786e-78	12.1	17.9	7.4	4.7	4.7	0	12.1	7.4	0
MSMEG0826	MSMEG0826	7	>MSMEG0826 thiamine biosynthesis protein ThiC (thiC) {Mycobacterium smegmatis MC2}	1	0	0	0	0	0	0	0	0	0	0	0	0	0	1	0	1	3	0	0	1	0	0	0	0	0	0	0	0	0	1	0	1	59.613	545	545	1.391e-111	0	0	0	0	0	0	0	0	0
MSMEG0466	MSMEG0466	3	>MSMEG0466 hypothetical protein {Mycobacterium smegmatis MC2}	1	0	0	0	1	0	0	0	0	0	0	0	0	0	0	0	0	0	0	0	1	0	0	0	0	0	0	0	2	0	2	0	0	31.133	282	282	2.9785e-118	0	0	0	5.7	0	0	0	0	0
MSMEG0859	MSMEG0859	1	>MSMEG0859 transcriptional regulator, TetR family protein {Mycobacterium smegmatis MC2}	1	0	0	0	0	0	0	0	0	0	0	0	0	1	1	0	0	1	0	0	1	0	1	0	0	0	0	0	0	0	0	0	0	37.055	337	337	1.0985e-18	0	0	0	0	0	0	0	0	0
MSMEG0832	MSMEG0832	1	>MSMEG0832 peptide deformylase (def) [3.5.1.88] {Mycobacterium smegmatis MC2}	1	1	0	0	0	0	0	0	0	0	0	0	0	0	1	0	0	1	0	0	0	0	0	0	0	0	0	0	0	0	0	0	0	21.208	197	197	1.5609e-73	10.7	0	0	0	0	0	0	0	0
MSMEG1934	MSMEG1934	2	>MSMEG1934 ATP-binding protein {Mycobacterium smegmatis MC2}	1	0	0	0	0	0	0	0	0	0	0	0	0	1	1	0	1	0	0	0	1	0	0	0	0	0	0	0	0	0	0	0	0	8.4474	79	79	1.4103e-45	0	0	0	0	0	0	0	0	0
MSMEG2407	MSMEG2407	5	>MSMEG2407 morphine 6-dehydrogenase [1.1.1.218] {Mycobacterium smegmatis MC2}	1	1	0	0	0	0	0	0	0	1	0	0	0	2	2	0	0	0	0	0	0	0	0	0	0	0	0	0	0	0	0	0	0	29.949	283	283	3.0335e-66	5.7	0	0	0	0	0	0	0	3.2
MSMEG3070	MSMEG3070	2	>MSMEG3070 LprG protein {Mycobacterium smegmatis MC2}	1	0	0	0	0	0	0	0	0	0	0	0	0	1	1	0	0	1	0	0	2	0	0	0	0	0	0	0	0	0	0	0	0	24.108	236	236	4.8623e-57	0	0	0	0	0	0	0	0	0
MSMEG0314	MSMEG0314	3	>MSMEG0314 glucose-6-phosphate 1-dehydrogenase (zwf) [1.1.1.49] {Mycobacterium smegmatis MC2}	1	0	0	0	0	0	0	0	0	0	0	0	0	0	0	0	0	2	0	0	0	0	0	0	0	2	0	0	0	0	1	0	1	54.621	495	495	2.0968e-14	0	0	0	0	0	0	0	0	0
CON__Q9NSB4	CON__Q9NSB4	1	>Q9NSB4 SWISS-PROT:Q9NSB4 Keratin, type II cuticular Hb2 (Hair keratin, type II Hb2) - Homo sapiens (Human).	1	0	0	0	0	0	0	0	0	0	1	0	0	0	0	0	0	0	0	0	0	0	0	0	0	0	0	0	0	0	0	0	0	56.682	513	513	3.6974e-21	0	0	0	0	0	0	0	0	0
MSMEG6413	MSMEG6413	3	>MSMEG6413 seryl-tRNA synthetase (serS) [6.1.1.11] {Mycobacterium smegmatis MC2}	1	1	0	0	0	0	0	0	0	0	0	0	0	0	0	0	0	0	0	0	0	0	0	0	0	2	0	0	0	1	1	1	0	45.514	417	417	4.9207e-32	3.6	0	0	0	0	0	0	0	0
MSMEG0641	MSMEG0641	2	>MSMEG0641 binding-protein-dependent transport systems inner membrane component {Mycobacterium smegmatis MC2}	1	0	0	0	0	0	0	0	0	0	0	0	0	0	0	0	0	0	0	0	0	0	1	0	0	1	0	0	1	0	0	0	0	35.11	320	320	3.0269e-05	0	0	0	0	0	0	0	0	0
MSMEG1519	MSMEG1519	3	>MSMEG1519 translation initiation factor IF-1 (infA) {Mycobacterium smegmatis MC2}	1	0	1	0	0	0	0	0	1	0	0	0	0	0	0	1	0	1	0	0	2	0	0	0	0	0	0	0	0	0	0	0	0	8.5029	73	73	1.5386e-11	0	16.4	0	0	0	0	0	16.4	0
MSMEG1189	MSMEG1189	1	>MSMEG1189 conserved hypothetical protein {Mycobacterium smegmatis MC2}	1	0	0	0	0	0	0	0	0	0	0	0	0	0	0	0	0	0	0	0	0	0	1	0	0	1	0	0	0	1	0	0	0	63.861	608	608	3.1842e-11	0	0	0	0	0	0	0	0	0
MSMEG6242	MSMEG6242	2	>MSMEG6242 alcohol dehydrogenase, iron-containing [1.1.1.1] {Mycobacterium smegmatis MC2}	1	0	0	0	0	0	0	0	2	0	0	0	0	0	1	0	0	0	0	0	1	0	1	0	1	0	0	0	0	0	0	0	2	46.291	423	423	4.0315e-13	0	0	0	0	0	0	0	6.6	0
MSMEG3792	MSMEG3792	2	>MSMEG3792 ribosomal protein L35 (rpmI) {Mycobacterium smegmatis MC2}	1	0	0	0	0	0	0	0	0	0	0	0	0	0	0	0	0	1	1	1	2	1	2	2	2	0	0	0	0	0	0	0	0	7.2763	64	64	9.1187e-55	0	0	0	0	0	0	0	0	0
MSMEG3667	MSMEG3667	4	>MSMEG3667 para-nitrobenzyl esterase [3.1.1.-] {Mycobacterium smegmatis MC2}	1	0	0	0	0	3	0	0	0	0	0	0	0	0	0	0	0	1	0	0	0	2	1	0	0	3	0	0	1	0	0	0	0	56.504	520	520	4.2482e-45	0	0	0	0	9.2	0	0	0	0
MSMEG6593	MSMEG6593	2	>MSMEG6593 ATP-binding protein {Mycobacterium smegmatis MC2}	1	0	0	0	0	0	0	0	0	0	0	0	0	0	0	0	0	0	0	0	0	0	0	0	0	1	0	0	0	0	1	0	0	28.097	255	255	5.5062e-19	0	0	0	0	0	0	0	0	0
MSMEG5520	MSMEG5520	2	>MSMEG5520 conserved hypothetical protein {Mycobacterium smegmatis MC2}	1	0	0	0	0	0	0	0	0	0	0	0	0	0	0	0	0	0	0	0	0	0	0	0	0	0	0	0	1	2	0	0	1	33.926	309	309	1.3589e-27	0	0	0	0	0	0	0	0	0
MSMEG0763	MSMEG0763	5	>MSMEG0763 antibiotic transporter {Mycobacterium smegmatis MC2}	1	0	0	0	0	0	0	0	0	0	0	0	0	0	0	0	0	1	0	0	0	0	1	0	0	5	0	0	2	0	0	0	0	68.045	664	664	8.3121e-49	0	0	0	0	0	0	0	0	0
MSMEG5222	MSMEG5222	5	>MSMEG5222 GTP-binding protein YchF (ychF) {Mycobacterium smegmatis MC2}	1	0	0	0	0	0	0	0	0	0	0	0	0	0	0	0	0	1	0	0	0	0	0	0	0	1	1	0	0	0	3	0	0	39.672	371	371	1.1881e-36	0	0	0	0	0	0	0	0	0
MSMEG3746	MSMEG3746	6	>MSMEG3746 CTP synthase (pyrG) [6.3.4.2] {Mycobacterium smegmatis MC2}	1	0	0	0	1	0	0	0	1	0	0	0	0	2	2	1	0	1	0	0	0	0	0	0	2	0	0	0	0	0	0	1	0	64.258	590	590	8.0216e-59	0	0	0	2	0	0	0	2	0
MSMEG6193	MSMEG6193	3	>MSMEG6193 anion-transporting ATPase {Mycobacterium smegmatis MC2}	1	0	0	0	0	0	0	0	0	0	0	0	0	0	0	0	0	1	0	0	1	0	1	0	0	2	1	0	2	0	1	1	0	36.835	344	344	7.0356e-13	0	0	0	0	0	0	0	0	0
MSMEG6195	MSMEG6195	1	>MSMEG6195 ion-transporting ATPase {Mycobacterium smegmatis MC2}	1	0	0	0	0	0	0	0	0	0	0	0	0	1	1	0	0	0	0	0	0	0	0	0	0	1	1	0	1	0	0	0	0	40.339	376	376	7.7223e-16	0	0	0	0	0	0	0	0	0
MSMEG3508	MSMEG3508	4	>MSMEG3508 hydrolase, alpha/beta hydrolase fold family {Mycobacterium smegmatis MC2}	1	0	0	0	1	0	0	0	0	0	0	0	0	0	0	0	0	0	0	0	1	0	0	0	0	1	0	0	2	1	1	0	0	32.913	305	305	2.8713e-35	0	0	0	3.9	0	0	0	0	0
MSMEG0710	MSMEG0710	5	>MSMEG0710 co-chaperone GrpE (grpE) {Mycobacterium smegmatis MC2}	1	0	0	0	0	0	0	0	0	2	0	0	0	2	0	1	0	3	0	0	1	0	0	0	0	0	0	0	0	0	0	0	0	23.005	216	216	1.0873e-73	0	0	0	0	0	0	0	0	6.9
MSMEG4199	MSMEG4199	3	>MSMEG4199 conserved hypothetical protein {Mycobacterium smegmatis MC2}	1	1	0	0	0	0	0	0	0	1	0	1	0	1	0	1	0	2	0	0	0	0	0	0	0	0	0	0	0	0	0	0	0	18.061	173	173	4.6296e-11	8.1	0	0	0	0	0	0	0	8.1
MSMEG6322	MSMEG6322	2	>MSMEG6322 bifunctional protein [Includes: wax ester synthase/acyl-CoA; diacylglycerol acyltransferase] {Mycobacterium smegmatis MC2}	1	0	0	0	0	0	0	0	0	0	0	0	0	0	0	0	0	0	0	0	0	0	0	0	0	1	0	0	1	0	0	0	0	49.475	454	454	4.3661e-07	0	0	0	0	0	0	0	0	0
MSMEG2349	MSMEG2349	2	>MSMEG2349 glycosyl hydrolase, family 57 {Mycobacterium smegmatis MC2}	1	0	0	0	0	0	0	0	0	0	1	0	0	1	1	1	1	1	1	0	0	0	1	0	0	0	0	0	0	0	1	0	0	56.846	514	514	3.7701e-123	0	0	0	0	0	0	0	0	0
MSMEG5967	MSMEG5967	1	>MSMEG5967 glucose-methanol-choline oxidoreductase {Mycobacterium smegmatis MC2}	1	0	0	0	0	0	0	0	0	0	0	0	0	0	0	0	0	0	0	0	0	0	0	0	0	0	0	0	0	0	0	0	1	59.111	552	552	0.0023443	0	0	0	0	0	0	0	0	0
MSMEG3540	MSMEG3540	3	>MSMEG3540 conserved hypothetical protein {Mycobacterium smegmatis MC2}	1	1	2	0	0	1	0	0	2	0	0	0	0	0	0	0	0	0	0	0	0	0	0	0	0	0	0	0	0	0	0	0	0	8.0745	73	73	3.5561e-59	24.7	53.4	0	0	28.8	0	0	68.5	0
MSMEG3074	MSMEG3074	1	>MSMEG3074 conserved hypothetical protein {Mycobacterium smegmatis MC2}	1	1	0	0	0	0	0	0	0	0	0	0	0	0	0	0	0	0	0	0	0	0	1	0	0	1	0	0	0	0	0	0	0	17.19	157	157	1.9709e-07	10.8	0	0	0	0	0	0	0	0
MSMEG1875	MSMEG1875	2	>MSMEG1875 sensor histidine kinase MtrB [2.7.13.3] {Mycobacterium smegmatis MC2}	1	0	0	0	0	0	0	0	0	0	0	0	0	0	0	0	0	1	0	0	0	0	0	0	0	1	0	0	0	0	0	0	0	60.232	553	553	6.2459e-08	0	0	0	0	0	0	0	0	0
MSMEG5511	MSMEG5511	2	>MSMEG5511 von Willebrand factor, type A {Mycobacterium smegmatis MC2}	1	0	0	0	0	0	0	0	0	0	0	0	0	0	0	0	1	0	0	0	0	0	0	0	1	1	0	0	1	0	2	0	1	73.899	666	666	1.9215e-09	0	0	0	0	0	0	0	0	0
MSMEG1598	MSMEG1598	5	>MSMEG1598 conserved hypothetical protein {Mycobacterium smegmatis MC2}	1	0	0	0	0	0	0	0	0	0	0	0	0	0	0	0	0	1	0	0	0	0	0	0	0	4	0	0	1	1	0	0	0	28.084	268	268	1.5238e-162	0	0	0	0	0	0	0	0	0
MSMEG3850	MSMEG3850	3	>MSMEG3850 alkanesulfonate monooxygenase family protein {Mycobacterium smegmatis MC2}	1	0	0	0	0	0	0	0	0	0	1	0	1	0	1	3	2	0	0	0	0	0	0	0	0	0	0	0	0	0	0	0	0	40.513	368	368	1.0284e-40	0	0	0	0	0	0	0	0	0
MSMEG1951	MSMEG1951	4	>MSMEG1951 conserved domain protein {Mycobacterium smegmatis MC2}	1	0	0	0	0	0	0	0	0	0	0	0	0	0	0	0	0	0	0	0	0	0	1	0	0	2	0	0	0	2	0	0	0	24.479	218	218	1.7748e-18	0	0	0	0	0	0	0	0	0
MSMEG3066	MSMEG3066	2	>MSMEG3066 ribulose-phosphate 3-epimerase (rpe) [5.1.3.1] {Mycobacterium smegmatis MC2}	1	0	0	0	0	0	0	0	0	0	0	0	0	1	0	0	0	0	0	0	2	0	0	0	0	1	1	0	0	1	0	0	0	23.7	225	225	7.8639e-07	0	0	0	0	0	0	0	0	0
MSMEG1412	MSMEG1412	2	>MSMEG1412 amino acid permease {Mycobacterium smegmatis MC2}	1	0	0	0	0	0	0	0	0	0	0	0	0	0	0	0	0	0	1	0	0	0	0	0	0	0	0	0	0	1	1	0	0	52.583	501	501	0.0183	0	0	0	0	0	0	0	0	0
MSMEG0594	MSMEG0594	3	>MSMEG0594 iron-sulfur cluster binding protein {Mycobacterium smegmatis MC2}	1	0	0	0	0	0	0	0	0	0	0	0	0	0	0	0	1	1	0	0	0	0	0	0	0	2	0	0	0	0	0	0	0	53.026	489	489	1.2126e-06	0	0	0	0	0	0	0	0	0
MSMEG6425	MSMEG6425	1	>MSMEG6425 rhodanese-like domain protein {Mycobacterium smegmatis MC2}	1	1	1	0	1	1	0	0	0	0	0	0	0	1	1	0	1	0	0	0	0	0	0	0	0	0	0	0	0	0	0	0	0	12.324	116	116	3.9001e-72	17.2	17.2	0	17.2	17.2	0	0	0	0
MSMEG4180	MSMEG4180	2	>MSMEG4180 ATP phosphoribosyltransferase (hisG) [2.4.2.17] {Mycobacterium smegmatis MC2}	1	0	0	0	0	0	0	0	0	0	0	0	0	0	0	0	0	1	0	0	0	0	0	0	0	0	1	0	0	0	2	0	1	31.015	290	290	7.9601e-13	0	0	0	0	0	0	0	0	0
MSMEG4214	MSMEG4214	2	>MSMEG4214 glutamine amidotransferase {Mycobacterium smegmatis MC2}	1	0	0	0	0	0	0	0	0	0	0	0	0	1	1	0	1	0	0	0	1	0	0	0	0	1	0	0	0	0	0	0	0	26.334	240	240	1.4573e-32	0	0	0	0	0	0	0	0	0
MSMEG1669	MSMEG1669	5	>MSMEG1669 succinate dehydrogenase, iron-sulfur protein (sdhB) [1.3.99.1] {Mycobacterium smegmatis MC2}	1	0	0	0	0	0	0	0	0	0	0	0	0	2	1	1	1	1	0	0	3	0	0	2	1	1	0	0	0	0	0	0	0	26.813	237	237	1.6096e-55	0	0	0	0	0	0	0	0	0
MSMEG5270	MSMEG5270	3	>MSMEG5270 cystathionine beta-synthase [4.2.1.22] {Mycobacterium smegmatis MC2}	1	0	0	0	0	0	0	0	0	0	0	0	0	1	1	0	0	1	0	0	0	0	1	0	1	0	0	0	0	0	0	0	0	48.781	463	463	7.762e-58	0	0	0	0	0	0	0	0	0
MSMEG6386	MSMEG6386	2	>MSMEG6386 membrane protein {Mycobacterium smegmatis MC2}	1	0	0	0	0	0	0	0	0	0	0	0	0	0	0	0	0	2	0	0	0	0	0	0	0	1	0	0	0	0	0	0	0	67.396	626	626	9.058e-11	0	0	0	0	0	0	0	0	0
MSMEG1920	MSMEG1920	4	>MSMEG1920 diacylglycerol kinase, catalytic region {Mycobacterium smegmatis MC2}	1	0	0	0	0	0	0	0	0	0	0	0	0	1	0	0	0	0	0	0	0	0	0	0	0	2	0	0	3	0	0	0	0	34.249	320	320	2.7392e-82	0	0	0	0	0	0	0	0	0
MSMEG1837	MSMEG1837	4	>MSMEG1837 secreted protein {Mycobacterium smegmatis MC2}	1	0	0	0	0	0	0	0	0	0	0	0	0	0	0	0	0	0	0	0	0	0	0	0	0	2	0	0	0	2	0	0	0	52.566	479	479	4.2414e-27	0	0	0	0	0	0	0	0	0
MSMEG3149	MSMEG3149	3	>MSMEG3149 conserved hypothetical protein {Mycobacterium smegmatis MC2}	1	0	0	0	0	0	0	0	0	0	0	0	0	0	0	0	0	0	0	0	0	2	0	0	0	3	0	0	0	0	0	0	0	35.771	335	335	8.0764e-107	0	0	0	0	0	0	0	0	0
MSMEG1874	MSMEG1874	2	>MSMEG1874 DNA-binding response regulator MtrA (mtrA) {Mycobacterium smegmatis MC2}	1	0	0	0	0	0	0	0	0	0	0	0	0	0	1	0	0	1	0	0	1	0	0	0	0	0	0	0	0	0	0	0	0	25.318	228	228	8.4927e-15	0	0	0	0	0	0	0	0	0
CON__P19013	CON__P19013	8	>P19013 SWISS-PROT:P19013 Tax_Id=9606 Gene_Symbol=KRT4 keratin 4	1	0	0	0	0	0	0	0	0	0	0	0	0	0	0	0	0	0	0	0	0	0	0	0	0	0	8	0	0	0	0	0	0	63.91	594	594	1.0533e-83	2.7	2.7	2.7	1.5	2.7	2.7	4.7	2.7	2.7
CON__ENSEMBL:ENSBTAP00000007350;CON__P01030	CON__ENSEMBL:ENSBTAP00000007350;CON__P01030	1;1	>ENSEMBL:ENSBTAP00000007350 (Bos taurus) similar to Complement C4-A precursor;>P01030 SWISS-PROT:P01030 (Bos taurus) similar to Complement C4-A precursor	2	0	0	0	0	0	0	0	0	0	0	1	1	1	0	0	0	0	0	0	1	0	0	0	0	0	0	0	0	0	0	0	0	192.99	1742	1742;1741	4.6533e-07	0	0	0	0	0	0	0	0	0
MSMEG1881	MSMEG1881	8	>MSMEG1881 preprotein translocase, SecA subunit (secA) {Mycobacterium smegmatis MC2}	1	0	0	0	0	0	0	0	0	0	0	0	0	2	2	0	0	2	0	1	2	0	0	0	0	0	0	0	0	0	0	0	0	106.49	953	953	3.1709e-82	0	0	0	0	0	0	0	0	0
MSMEG4710	MSMEG4710	3	>MSMEG4710 dihydrolipoamide acetyltransferase {Mycobacterium smegmatis MC2}	1	0	0	0	0	0	0	0	0	0	0	0	0	0	0	0	0	0	0	0	0	0	0	0	0	1	0	0	1	1	1	1	3	42.841	406	406	5.1934e-66	0	0	0	0	0	0	0	0	0
MSMEG6467	MSMEG6467	2	>MSMEG6467 starvation-induced DNA protecting protein {Mycobacterium smegmatis MC2}	1	1	0	0	0	0	0	0	0	1	0	1	0	1	0	1	0	0	0	0	1	0	0	0	1	0	0	0	0	0	0	0	0	20.27	183	183	5.7278e-08	10.4	0	0	0	0	0	0	0	10.4
MSMEG6783	MSMEG6783	4	>MSMEG6783 integral membrane protein {Mycobacterium smegmatis MC2}	1	0	0	0	0	0	0	0	0	0	0	0	0	0	1	0	0	0	0	0	0	0	0	0	0	0	0	0	3	0	0	0	0	35.55	330	330	1.1449e-26	0	0	0	0	0	0	0	0	0
MSMEG0741	MSMEG0741	1	>MSMEG0741 conserved hypothetical protein {Mycobacterium smegmatis MC2}	1	1	1	1	1	1	1	1	0	0	0	0	0	0	1	1	0	0	0	0	1	0	0	0	0	0	0	0	0	0	0	0	0	32.435	302	302	1.2386e-33	6	6	6	6	6	6	6	0	0
MSMEG0616	MSMEG0616	2	>MSMEG0616 conserved hypothetical protein {Mycobacterium smegmatis MC2}	1	0	0	0	0	0	0	0	0	0	0	0	0	0	0	0	0	1	0	0	0	0	0	0	0	2	0	0	0	1	0	0	0	53.637	518	518	1.4893e-27	0	0	0	0	0	0	0	0	0
MSMEG6414	MSMEG6414	2	>MSMEG6414 conserved hypothetical protein {Mycobacterium smegmatis MC2}	1	0	0	0	0	0	0	0	0	0	0	0	0	0	0	0	0	0	0	0	0	0	0	0	0	2	0	0	1	0	0	0	0	52.429	509	509	1.3686e-40	0	0	0	0	0	0	0	0	0
MSMEG1694	MSMEG1694	3	>MSMEG1694 uracil phosphoribosyltransferase (upp) [2.4.2.9] {Mycobacterium smegmatis MC2}	1	0	0	0	0	0	0	0	0	0	0	0	1	1	1	0	1	1	0	0	0	0	0	0	0	0	1	0	0	0	0	0	0	21.949	207	207	2.8415e-21	0	0	0	0	0	0	0	0	0
MSMEG3705	MSMEG3705	1	>MSMEG3705 major facilitator superfamily MFS_1 {Mycobacterium smegmatis MC2}	1	0	0	0	0	0	0	0	0	0	0	0	0	0	0	0	0	0	0	0	0	0	0	0	0	1	0	0	0	1	0	0	0	44.969	429	429	3.4166e-15	0	0	0	0	0	0	0	0	0
MSMEG4270	MSMEG4270	3	>MSMEG4270 adenosine kinase [2.7.1.20] {Mycobacterium smegmatis MC2}	1	0	0	0	0	0	0	0	0	0	0	0	0	0	0	0	0	2	0	0	1	0	0	0	0	1	0	0	1	0	0	0	0	34.854	325	325	2.3198e-08	0	0	0	0	0	0	0	0	0
MSMEG5318	MSMEG5318	1	>MSMEG5318 glutamine ABC transporter, permease/substrate-binding protein {Mycobacterium smegmatis MC2}	1	0	0	0	0	0	0	0	0	0	0	0	0	0	0	0	0	1	0	0	0	0	0	0	0	0	0	0	0	0	0	0	0	53.579	491	491	0.00042187	0	0	0	0	0	0	0	0	0
MSMEG6186	MSMEG6186	2	>MSMEG6186 conserved hypothetical protein {Mycobacterium smegmatis MC2}	1	0	0	0	0	0	0	0	0	0	0	0	0	1	0	0	1	0	0	0	0	0	0	0	1	0	0	0	0	0	0	0	0	23.408	221	221	0.0054036	0	0	0	0	0	0	0	0	0
MSMEG2933	MSMEG2933	1	>MSMEG2933 phosphatidylinositol synthase {Mycobacterium smegmatis MC2}	1	0	0	0	0	0	0	0	0	0	0	0	0	0	0	0	0	0	0	0	0	0	0	0	0	1	0	0	0	0	0	0	0	25.753	243	243	0.0013942	0	0	0	0	0	0	0	0	0
MSMEG1265	MSMEG1265	2	>MSMEG1265 conserved hypothetical protein {Mycobacterium smegmatis MC2}	1	0	0	0	0	0	0	0	0	0	0	0	0	0	2	0	0	1	0	0	1	0	1	0	0	0	0	0	0	0	0	0	1	56.797	512	512	3.6174e-25	0	0	0	0	0	0	0	0	0
MSMEG2582	MSMEG2582	3	>MSMEG2582 conserved hypothetical protein {Mycobacterium smegmatis MC2}	1	0	0	0	0	0	0	0	0	0	0	0	0	0	0	0	0	1	0	0	0	1	2	0	0	1	0	0	0	0	0	0	0	19.744	179	179	1.342e-07	0	0	0	0	0	0	0	0	0
MSMEG1061	MSMEG1061	2	>MSMEG1061 phosphohydrolase {Mycobacterium smegmatis MC2}	1	0	0	0	0	0	0	0	0	0	0	0	0	1	1	2	0	0	0	0	1	0	0	0	0	0	0	0	0	0	0	0	0	22.735	204	204	6.2164e-44	0	0	0	0	0	0	0	0	0
MSMEG5541	MSMEG5541	2	>MSMEG5541 glucose-6-phosphate isomerase (pgi) [5.3.1.9] {Mycobacterium smegmatis MC2}	1	0	0	0	0	0	0	0	0	0	0	0	0	0	1	0	0	1	0	0	0	0	0	0	1	0	0	0	0	0	0	0	0	59.629	549	549	8.9925e-06	0	0	0	0	0	0	0	0	0
MSMEG0694	MSMEG0694	1	>MSMEG0694 conserved hypothetical protein {Mycobacterium smegmatis MC2}	1	0	0	0	0	0	0	0	0	0	0	0	0	0	1	0	0	1	0	0	0	0	1	0	0	0	0	0	1	0	0	0	0	35.166	359	359	1.8637e-34	0	0	0	0	0	0	0	0	0
MSMEG5154	MSMEG5154	2	>MSMEG5154 conserved hypothetical protein {Mycobacterium smegmatis MC2}	1	0	1	0	1	0	0	1	1	0	0	0	0	0	0	0	0	0	1	0	2	0	0	0	0	0	0	0	0	0	0	0	0	5.5072	49	49	1.2402e-28	0	44.9	0	44.9	0	0	44.9	44.9	0
MSMEG3215	MSMEG3215	2	>MSMEG3215 ABC-type molybdenum transport system, ATPase component/photorepair protein PhrA {Mycobacterium smegmatis MC2}	1	0	0	0	0	0	0	0	0	0	0	0	0	0	0	0	0	0	0	0	0	1	1	0	0	2	0	0	0	0	0	0	0	28.731	265	265	5.282e-64	0	0	0	0	0	0	0	0	0
MSMEG0464	MSMEG0464	4	>MSMEG0464 phosphomethylpyrimidine kinase [2.7.4.7] {Mycobacterium smegmatis MC2}	1	0	0	0	1	0	0	0	0	0	0	0	0	2	2	0	0	0	0	0	0	0	0	0	0	1	1	0	0	0	1	0	0	27.975	268	268	7.091e-26	0	0	0	9.7	0	0	0	0	0
MSMEG3150	MSMEG3150	1	>MSMEG3150 3-oxoacyl-(acyl-carrier-protein) reductase (fabG) [1.1.1.100] {Mycobacterium smegmatis MC2}	1	0	0	0	0	0	0	0	0	0	0	0	0	0	1	0	0	0	0	0	0	0	0	0	1	0	0	0	0	0	0	0	0	28.001	267	267	0.00017101	0	0	0	0	0	0	0	0	0
MSMEG6249	MSMEG6249	3	>MSMEG6249 conserved hypothetical protein {Mycobacterium smegmatis MC2}	1	0	0	0	0	0	0	0	0	0	0	0	0	0	0	0	0	0	0	0	0	0	0	0	0	0	0	0	0	2	1	0	0	47.765	428	428	9.8162e-15	0	0	0	0	0	0	0	0	0
MSMEG0434	MSMEG0434	2	>MSMEG0434 aminoglycoside 2-N-acetyltransferase (AAC(2)-Id) [2.3.1.-] {Mycobacterium smegmatis MC2}	1	0	0	0	0	0	0	0	0	0	0	0	0	0	0	0	0	0	0	0	0	0	0	0	0	0	0	0	0	0	2	0	0	23.168	210	210	1.4106e-26	0	0	0	0	0	0	0	0	0
MSMEG1423	MSMEG1423	2	>MSMEG1423 radical SAM domain protein {Mycobacterium smegmatis MC2}	1	0	0	0	1	0	0	0	0	0	0	0	0	0	1	0	0	0	0	0	0	0	0	0	0	0	0	0	0	0	1	0	2	41.399	383	383	6.2205e-32	0	0	0	6.5	0	0	0	0	0
MSMEG4278	MSMEG4278	4	>MSMEG4278 glycine cleavage system T protein (gcvT) [2.1.2.10] {Mycobacterium smegmatis MC2}	1	0	0	0	0	0	0	0	0	0	0	0	0	0	1	0	0	2	0	0	1	0	0	0	0	0	0	0	0	0	0	0	0	38.776	365	365	5.1047e-09	0	0	0	0	0	0	0	0	0
MSMEG6502	MSMEG6502	2	>MSMEG6502 conserved hypothetical protein {Mycobacterium smegmatis MC2}	1	1	0	0	0	0	0	0	0	1	0	0	0	0	1	0	0	1	0	0	1	0	1	1	0	0	0	0	0	0	0	1	0	15.351	146	146	4.4562e-24	9.6	0	0	0	0	0	0	0	9.6
MSMEG4492	MSMEG4492	3	>MSMEG4492 amidase {Mycobacterium smegmatis MC2}	1	0	0	0	0	0	0	0	0	0	0	0	0	0	0	0	0	1	0	0	0	0	0	0	0	2	0	0	0	0	0	0	0	70.414	664	664	5.4497e-14	0	0	0	0	0	0	0	0	0
MSMEG6365	MSMEG6365	3	>MSMEG6365 conserved hypothetical protein {Mycobacterium smegmatis MC2}	1	0	0	0	0	0	0	0	0	0	0	0	0	1	0	0	0	0	0	0	2	0	0	0	0	0	0	0	0	0	0	0	0	20.408	189	189	1.1823e-10	0	0	0	0	0	0	0	0	0
MSMEG6726	MSMEG6726	1	>MSMEG6726 ABC transporter, permease protein {Mycobacterium smegmatis MC2}	1	0	0	0	0	0	0	0	0	0	0	0	0	0	0	0	0	0	0	0	0	0	0	0	0	1	0	0	0	0	0	0	0	21.579	209	209	0.0014445	0	0	0	0	0	0	0	0	0
MSMEG5263	MSMEG5263	3	>MSMEG5263 transcription elongation factor GreA {Mycobacterium smegmatis MC2}	1	0	0	0	0	0	0	0	0	0	0	0	0	0	0	0	0	0	0	0	2	0	2	0	0	0	0	0	0	0	0	0	0	18.005	164	164	3.2115e-30	0	0	0	0	0	0	0	0	0
MSMEG1527	MSMEG1527	3	>MSMEG1527 tRNA pseudouridine synthase A (truA) [5.4.99.12] {Mycobacterium smegmatis MC2}	1	1	2	1	3	2	1	0	0	0	0	0	0	0	0	0	0	0	0	0	0	0	0	0	0	0	0	0	0	0	0	0	0	33.311	302	302	1.2175e-36	5	8.3	5	11.6	8.3	5	0	0	0
MSMEG5968	MSMEG5968	1	>MSMEG5968 polysaccharide biosynthesis protein {Mycobacterium smegmatis MC2}	1	0	0	0	0	0	0	0	0	0	0	0	0	0	0	0	0	1	0	0	0	0	0	0	0	1	0	0	0	0	0	0	0	53.506	510	510	1.0091e-08	0	0	0	0	0	0	0	0	0
MSMEG2261	MSMEG2261	4	>MSMEG2261 hypothetical protein {Mycobacterium smegmatis MC2}	1	1	0	0	0	0	0	0	0	0	0	0	0	0	2	0	0	1	0	0	1	0	1	2	1	0	1	0	0	0	0	0	0	19.386	189	189	1.4576e-206	10.6	0	0	0	0	0	0	0	0
MSMEG2033	MSMEG2033	2	>MSMEG2033 oxidoreductase, zinc-binding dehydrogenase family {Mycobacterium smegmatis MC2}	1	0	0	0	0	0	0	0	0	0	0	0	0	2	0	0	0	1	0	0	0	0	0	0	0	0	0	0	0	0	0	0	0	33.454	323	323	6.969e-08	0	0	0	0	0	0	0	0	0
MSMEG4473	MSMEG4473	2	>MSMEG4473 Integral membrane protein {Mycobacterium smegmatis MC2}	1	0	0	0	0	0	0	0	0	0	0	0	0	0	0	0	0	0	1	0	0	0	0	0	0	1	0	0	0	0	0	0	0	25.369	243	243	6.926e-06	0	0	0	0	0	0	0	0	0
MSMEG1610	MSMEG1610	3	>MSMEG1610 GMP synthase [glutamine-hydrolyzing] [6.3.5.2] {Mycobacterium smegmatis MC2}	1	0	0	0	0	0	0	0	0	1	0	0	0	0	1	0	0	1	0	0	0	0	0	1	0	0	0	0	0	0	0	0	0	55.814	520	520	2.0253e-26	0	0	0	0	0	0	0	0	1.7
MSMEG2776	MSMEG2776	3	>MSMEG2776 1-deoxy-D-xylulose-5-phosphate synthase (dxs) [2.2.1.7] {Mycobacterium smegmatis MC2}	1	0	0	0	0	0	0	0	0	0	0	0	0	0	0	0	0	1	1	0	1	1	1	0	0	1	0	0	0	1	0	0	0	68.034	638	638	6.4815e-10	0	0	0	0	0	0	0	0	0
MSMEG6401	MSMEG6401	2	>MSMEG6401 prenyltransferase, UbiA family {Mycobacterium smegmatis MC2}	1	0	0	0	0	0	0	0	0	0	0	0	0	0	0	0	0	0	0	0	0	0	0	0	0	2	0	0	0	0	0	0	0	34.527	318	318	3.1858e-30	0	0	0	0	0	0	0	0	0
CON__Q8IUT8;CON__O76011	CON__Q8IUT8;CON__O76011	3;3	>Q8IUT8 TREMBL:Q8IUT8 Type I hair keratin 4 - Homo sapiens (Human).;>O76011 SWISS-PROT:O76011 Keratin, type I cuticular HA4 (Hair keratin, type I HA4)	2	0	0	0	0	0	0	0	0	0	0	0	0	0	0	0	0	0	0	0	0	0	0	0	0	0	0	0	3	0	0	0	0	49.411	436	436;394	7.4645e-46	0	0	0	0	0	0	0	1.8	0
MSMEG4693	MSMEG4693	1	>MSMEG4693 conserved hypothetical protein {Mycobacterium smegmatis MC2}	1	0	0	0	0	0	0	0	0	0	0	0	0	0	0	0	0	0	0	0	0	0	0	1	1	0	0	0	0	0	0	0	0	8.5647	81	81	1.816e-07	0	0	0	0	0	0	0	0	0
MSMEG0255	MSMEG0255	4	>MSMEG0255 phosphoenolpyruvate carboxykinase [4.1.1.32] {Mycobacterium smegmatis MC2}	1	1	0	0	0	0	0	0	0	1	0	0	0	0	2	0	0	1	0	0	0	0	0	0	0	0	0	0	0	0	0	0	0	67.296	608	608	7.399e-41	3.6	0	0	0	0	0	0	0	2.6
MSMEG5893	MSMEG5893	4	>MSMEG5893 conserved hypothetical protein {Mycobacterium smegmatis MC2}	1	0	0	0	0	0	0	0	0	0	0	0	0	0	0	0	0	0	0	0	1	1	0	0	0	2	0	0	1	0	0	0	0	18.1	161	161	6.8354e-16	0	0	0	0	0	0	0	0	0
MSMEG1828	MSMEG1828	3	>MSMEG1828 Nucleotidyl transferase {Mycobacterium smegmatis MC2}	1	0	0	0	0	0	0	0	0	0	0	0	0	0	0	0	0	1	0	0	0	0	0	1	0	0	0	0	0	0	2	0	0	40.372	383	383	1.8864e-08	0	0	0	0	0	0	0	0	0
MSMEG4737;MSMEG4736	MSMEG4737;MSMEG4736	3;3	>MSMEG4737 conserved hypothetical protein {Mycobacterium smegmatis MC2};>MSMEG4736 conserved hypothetical protein {Mycobacterium smegmatis MC2}	2	0	0	0	0	0	0	0	0	0	0	0	0	0	0	0	0	0	0	0	0	0	0	0	0	2	0	0	1	0	0	0	0	31.361	296	296;295	2.1425e-35	0	0	0	0	0	0	0	0	0
MSMEG2032	MSMEG2032	2	>MSMEG2032 conserved hypothetical protein {Mycobacterium smegmatis MC2}	1	1	0	0	0	0	0	0	0	0	0	0	0	0	0	0	0	2	0	0	0	0	0	0	0	1	0	0	0	0	0	0	0	27.68	252	252	0.0032974	2.8	0	0	0	0	0	0	0	0
MSMEG1153	MSMEG1153	1	>MSMEG1153 FAD dependent oxidoreductase {Mycobacterium smegmatis MC2}	1	0	0	0	1	0	0	0	1	0	0	0	0	0	0	1	0	0	0	0	0	0	0	0	0	0	0	0	0	0	0	0	0	51.039	466	466	0.00039919	0	0	0	1.9	0	0	0	1.9	0
MSMEG6062	MSMEG6062	2	>MSMEG6062 Fe uptake system permease {Mycobacterium smegmatis MC2}	1	0	0	0	0	0	0	0	0	0	0	0	0	0	0	0	0	1	0	0	0	0	0	0	0	1	0	1	0	0	0	0	0	28.388	263	263	8.2972e-05	0	0	0	0	0	0	0	0	0
MSMEG0234	MSMEG0234	4	>MSMEG0234 metallopeptidase {Mycobacterium smegmatis MC2}	1	0	0	0	0	0	0	0	0	0	0	0	0	1	0	0	0	2	0	0	2	0	0	0	0	0	0	0	0	0	0	0	0	74.129	666	666	5.1563e-06	0	0	0	0	0	0	0	0	0
MSMEG0702	MSMEG0702	4	>MSMEG0702 monooxygenase {Mycobacterium smegmatis MC2}	1	0	0	0	0	0	0	0	0	1	0	0	0	2	2	0	1	0	1	0	1	0	0	0	0	0	0	0	0	0	0	0	0	35.795	333	333	2.7004e-45	0	0	0	0	0	0	0	0	6.9
MSMEG5221	MSMEG5221	3	>MSMEG5221 GCN5-related N-acetyltransferase {Mycobacterium smegmatis MC2}	1	0	0	0	0	0	0	0	0	0	0	0	0	0	0	0	0	0	0	0	0	0	0	0	0	0	0	0	3	0	0	0	0	20.108	184	184	1.5207e-07	0	0	0	0	0	0	0	0	0
MSMEG2383	MSMEG2383	3	>MSMEG2383 glutamyl-tRNA synthetase (gltX) [6.1.1.17] {Mycobacterium smegmatis MC2}	1	0	0	0	0	0	0	0	0	0	0	0	0	1	1	0	1	1	0	0	0	0	0	0	1	0	0	0	0	0	0	1	0	54.018	486	486	3.025e-08	0	0	0	0	0	0	0	0	0
MSMEG2685	MSMEG2685	1	>MSMEG2685 metallo-beta-lactamase superfamily protein {Mycobacterium smegmatis MC2}	1	0	0	0	0	0	0	0	0	0	0	0	0	0	0	0	0	0	0	0	0	0	0	0	0	0	0	0	0	1	0	0	0	59.617	558	558	1.8914e-07	0	0	0	0	0	0	0	0	0
MSMEG0241	MSMEG0241	3	>MSMEG0241 MmpL11 protein {Mycobacterium smegmatis MC2}	1	0	0	0	0	0	0	0	0	0	0	0	0	0	0	0	0	0	0	0	0	0	0	0	0	3	0	0	1	0	0	0	0	107.05	992	992	1.037e-34	0	0	0	0	0	0	0	0	0
MSMEG1416	MSMEG1416	3	>MSMEG1416 Pyridine nucleotide-disulphide oxidoreductase {Mycobacterium smegmatis MC2}	1	0	1	0	0	0	0	0	0	0	0	0	0	1	2	0	0	1	0	0	0	0	0	0	0	0	0	0	0	0	0	0	0	41.922	395	395	6.2272e-51	0	4.1	0	0	0	0	0	0	0
MSMEG0025	MSMEG0025	3	>MSMEG0025 conserved hypothetical protein {Mycobacterium smegmatis MC2}	1	0	0	0	0	0	0	0	0	0	0	0	0	0	0	0	0	2	0	0	0	0	0	0	0	2	0	0	0	0	0	0	0	14.721	135	135	1.1386e-26	0	0	0	0	0	0	0	0	0
MSMEG2365	MSMEG2365	5	>MSMEG2365 glutamyl-tRNA(Gln) amidotransferase subunit A [6.3.5.-] {Mycobacterium smegmatis MC2}	1	0	0	0	0	0	0	0	0	0	0	0	0	1	2	0	0	0	0	0	1	0	0	0	0	1	1	0	1	0	0	0	0	51.272	494	494	6.5277e-17	0	0	0	0	0	0	0	0	0
MSMEG4259	MSMEG4259	2	>MSMEG4259 DNA polymerase III, epsilon subunit {Mycobacterium smegmatis MC2}	1	0	0	0	0	0	0	0	0	0	0	0	0	0	0	0	0	1	0	0	0	0	0	0	0	1	0	0	0	0	0	0	0	68.391	635	635	0.028677	0	0	0	0	0	0	0	0	0
MSMEG3120	MSMEG3120	2	>MSMEG3120 conserved hypothetical protein {Mycobacterium smegmatis MC2}	1	0	0	0	0	0	0	0	0	0	0	0	0	0	0	0	0	1	0	0	0	0	0	0	0	0	0	0	0	1	0	0	0	59.809	558	558	7.65e-06	0	0	0	0	0	0	0	0	0
MSMEG2423	MSMEG2423	5	>MSMEG2423 chromosome segregation protein SMC (smc) {Mycobacterium smegmatis MC2}	1	1	0	0	0	0	0	0	0	0	0	0	1	0	0	0	0	0	0	0	0	0	0	0	0	0	0	0	3	0	0	0	0	129.79	1195	1195	6.2421e-10	0.8	0	0	0	0	0	0	0	0
MSMEG1981	MSMEG1981	1	>MSMEG1981 conserved hypothetical protein {Mycobacterium smegmatis MC2}	1	0	0	0	0	0	0	0	0	0	0	0	0	0	0	0	0	0	0	0	0	0	0	0	0	1	0	0	0	0	0	0	0	18.176	162	162	2.0091e-45	0	0	0	0	0	0	0	0	0
MSMEG5694	MSMEG5694	3	>MSMEG5694 conserved hypothetical protein {Mycobacterium smegmatis MC2}	1	0	0	0	0	0	0	0	0	0	0	0	0	0	0	0	0	1	0	0	0	0	0	0	0	2	1	0	0	0	0	0	0	17.861	162	162	1.8896e-55	0	0	0	0	0	0	0	0	0
MSMEG5058	MSMEG5058	1	>MSMEG5058 ABC transporter, ATP-binding protein SugC {Mycobacterium smegmatis MC2}	1	0	0	0	1	0	0	0	0	0	0	0	0	1	1	0	0	1	0	0	0	0	0	0	0	1	0	0	0	0	0	0	0	43.656	406	406	6.513e-11	0	0	0	2.5	0	0	0	0	0
CON__P07477	CON__P07477	1	>P07477 SWISS-PROT:P07477 Tax_Id=9606 Gene_Symbol=PRSS1 Trypsin-1 precursor	1	0	1	0	0	0	0	0	1	0	1	0	0	0	0	1	0	0	0	0	0	0	0	0	0	0	1	0	0	0	0	0	0	26.558	247	247	9.9443e-35	0	8.1	0	0	0	0	0	8.1	0
MSMEG0948	MSMEG0948	4	>MSMEG0948 conserved hypothetical protein {Mycobacterium smegmatis MC2}	1	1	0	0	0	0	0	0	0	0	0	0	0	0	1	1	0	2	0	0	0	0	1	0	1	0	0	0	0	0	0	0	0	19.568	177	177	8.9207e-56	7.3	0	0	0	0	0	0	0	0
MSMEG1341	MSMEG1341	2	>MSMEG1341 MaoC family protein {Mycobacterium smegmatis MC2}	1	0	0	0	0	0	0	0	0	1	0	0	0	0	0	0	0	1	0	0	0	0	0	0	1	0	1	0	0	0	0	0	0	14.858	142	142	1.679e-09	0	0	0	0	0	0	0	0	5.6
MSMEG2465	MSMEG2465	1	>MSMEG2465 adenine deaminase {Mycobacterium smegmatis MC2}	1	0	0	0	0	0	0	0	0	0	1	0	1	0	0	0	1	0	0	0	0	0	0	0	0	0	0	0	0	0	0	0	0	42.243	406	406	4.1539e-87	0	0	0	0	0	0	0	0	0
MSMEG2442	MSMEG2442	3	>MSMEG2442 ribonuclease HII [3.1.26.4] {Mycobacterium smegmatis MC2}	1	0	0	0	0	0	0	0	0	0	0	0	0	0	0	0	0	1	0	0	0	1	1	0	0	1	0	0	0	1	0	0	0	29.3	272	272	3.1382e-18	0	0	0	0	0	0	0	0	0
MSMEG5046	MSMEG5046	1	>MSMEG5046 drug transporter {Mycobacterium smegmatis MC2}	1	0	0	0	0	0	0	0	0	0	0	0	0	0	0	0	0	0	0	0	0	0	1	0	0	1	0	0	1	1	0	0	0	60.341	568	568	1.7702e-26	0	0	0	0	0	0	0	0	0
MSMEG6929	MSMEG6929	3	>MSMEG6929 integral membrane protein MviN, putative {Mycobacterium smegmatis MC2}	1	0	0	0	0	0	0	0	0	0	0	0	0	0	0	0	0	1	0	0	1	0	1	1	0	3	0	0	0	0	0	0	0	130.99	1265	1265	1.7085e-62	0	0	0	0	0	0	0	0	0
MSMEG2090	MSMEG2090	2	>MSMEG2090 putative cell division protein FtsX {Mycobacterium smegmatis MC2}	1	0	0	0	0	0	0	0	0	0	0	0	0	0	0	0	0	2	0	0	0	0	0	0	0	1	1	0	1	0	0	1	0	33.135	298	298	8.6958e-23	0	0	0	0	0	0	0	0	0
MSMEG4325	MSMEG4325	2	>MSMEG4325 malonyl CoA-acyl carrier protein transacylase [2.3.1.39] {Mycobacterium smegmatis MC2}	1	0	0	0	0	0	0	0	0	1	0	0	0	1	0	0	0	0	0	0	0	0	1	0	1	0	1	0	0	0	0	0	0	31.098	305	305	9.0864e-05	0	0	0	0	0	0	0	0	3.6
MSMEG3451	MSMEG3451	1	>MSMEG3451 short-chain dehydrogenase/reductase {Mycobacterium smegmatis MC2}	1	0	0	0	0	0	0	0	0	0	0	0	0	0	0	0	0	0	0	0	0	0	0	0	0	1	0	0	1	0	0	0	1	30.501	283	283	0.00070942	0	0	0	0	0	0	0	0	0
MSMEG6369	MSMEG6369	1	>MSMEG6369 O-antigen export system, permease protein {Mycobacterium smegmatis MC2}	1	0	0	0	0	0	0	0	0	0	0	0	0	0	0	0	0	0	0	0	0	0	0	0	0	1	0	0	0	1	0	0	0	32.954	291	291	0.00026428	0	0	0	0	0	0	0	0	0
MSMEG5821	MSMEG5821	3	>MSMEG5821 caax amino protease family {Mycobacterium smegmatis MC2}	1	0	0	0	0	0	0	0	0	0	0	0	0	0	0	0	0	1	0	0	0	0	1	0	0	2	0	0	1	0	0	0	0	22.593	218	218	3.9937e-24	0	0	0	0	0	0	0	0	0
MSMEG4690	MSMEG4690	4	>MSMEG4690 aminopeptidase N (pepN) [3.4.11.2] {Mycobacterium smegmatis MC2}	1	1	0	0	0	0	0	0	0	2	0	0	0	0	0	0	0	0	0	0	2	0	1	0	0	0	0	0	0	0	0	0	0	94.097	860	860	3.514e-32	2.1	0	0	0	0	0	0	0	4
MSMEG5101	MSMEG5101	2	>MSMEG5101 hypothetical protein {Mycobacterium smegmatis MC2}	1	0	0	0	0	0	0	0	0	0	0	0	2	0	0	0	0	0	0	0	0	0	0	0	0	0	0	0	0	0	0	0	0	27.172	276	276	2.0171e-08	0	0	0	0	0	0	0	0	0
MSMEG4242	MSMEG4242	3	>MSMEG4242 transcriptional regulatory protein {Mycobacterium smegmatis MC2}	1	1	0	0	0	0	0	0	0	0	0	0	0	1	1	0	0	2	0	0	0	0	2	0	0	0	0	0	0	0	0	0	0	14.804	134	134	2.7893e-25	23.9	0	0	0	0	0	0	0	0
MSMEG1043;MSMEG2323	MSMEG1043;MSMEG2323	3;3	>MSMEG1043 GntR-family transcriptional regulator {Mycobacterium smegmatis MC2};>MSMEG2323 GntR-family transcriptional regulator {Mycobacterium smegmatis MC2}	2	0	0	0	0	0	0	0	0	0	0	0	0	0	0	0	0	0	0	0	0	0	0	0	0	3	0	0	0	0	0	0	0	57.109	534	534;534	6.5382e-43	0	0	0	0	0	0	0	0	0
MSMEG6933	MSMEG6933	4	>MSMEG6933 thioredoxin-disulfide reductase (trxB) [1.8.1.9] {Mycobacterium smegmatis MC2}	1	1	2	0	0	0	0	0	0	0	0	0	1	2	0	1	0	0	0	0	1	0	0	0	0	0	1	0	0	0	1	0	0	33.512	311	311	2.4832e-120	3.9	9.6	0	0	0	0	0	0	0
MSMEG3209	MSMEG3209	4	>MSMEG3209 bifunctional HisA/TrpF protein {Mycobacterium smegmatis MC2}	1	0	0	0	0	0	0	0	1	1	0	0	0	0	1	0	0	0	0	0	1	0	0	0	0	0	0	0	0	0	1	0	3	26.408	258	258	0	0	0	0	0	0	0	0	7	7
MSMEG2679	MSMEG2679	2	>MSMEG2679 conserved hypothetical protein {Mycobacterium smegmatis MC2}	1	0	0	0	0	0	0	0	0	0	0	0	0	0	0	0	0	2	0	0	0	0	0	0	0	2	0	0	1	0	0	0	0	44.616	398	398	7.8048e-33	0	0	0	0	0	0	0	0	0
MSMEG1570	MSMEG1570	2	>MSMEG1570 carboxylesterase {Mycobacterium smegmatis MC2}	1	0	0	0	0	0	0	0	0	0	0	0	0	0	0	0	0	0	0	0	0	0	0	0	0	2	0	0	1	0	1	0	0	32.855	305	305	2.0328e-18	0	0	0	0	0	0	0	0	0
MSMEG0788	MSMEG0788	3	>MSMEG0788 putative conserved membrane protein {Mycobacterium smegmatis MC2}	1	0	0	0	0	0	0	0	0	0	0	0	0	0	0	0	0	2	0	0	1	0	1	0	0	0	0	0	0	0	0	0	0	47.177	437	437	9.2723e-13	0	0	0	0	0	0	0	0	0
MSMEG5441	MSMEG5441	2	>MSMEG5441 methionyl-tRNA synthetase (metG) [6.1.1.10] {Mycobacterium smegmatis MC2}	1	0	0	0	0	0	0	0	0	0	0	0	0	0	1	0	0	2	0	0	0	0	0	0	0	0	0	0	0	0	0	0	0	58.097	515	515	1.0139e-28	0	0	0	0	0	0	0	0	0
CON__P13646-1	CON__P13646-1	3	>P13646-1 SWISS-PROT:P13646-1 Tax_Id=9606 Gene_Symbol=KRT13 Isoform 1 of Keratin, type I cytoskeletal 13	1	0	0	0	0	0	0	0	0	0	0	0	0	0	0	0	0	0	0	0	0	0	0	0	0	0	3	0	0	0	0	0	0	49.586	458	458	3.7351e-212	4.4	4.4	0	0	2.4	5	5	5	2.4
MSMEG5349	MSMEG5349	2	>MSMEG5349 conserved hypothetical protein, putative {Mycobacterium smegmatis MC2}	1	0	0	0	0	0	0	0	0	0	0	0	0	0	0	0	0	1	0	0	0	0	0	0	0	1	0	0	0	0	0	0	0	22.454	202	202	1.1404e-88	0	0	0	0	0	0	0	0	0
MSMEG4479	MSMEG4479	1	>MSMEG4479 conserved hypothetical protein {Mycobacterium smegmatis MC2}	1	0	0	0	0	0	0	0	0	0	0	0	0	0	0	0	0	1	0	0	0	0	0	0	0	1	0	0	0	0	0	0	0	9.7009	89	89	3.6199e-09	0	0	0	0	0	0	0	0	0
MSMEG6356	MSMEG6356	2	>MSMEG6356 probable transcriptional regulator, AraC family, putative {Mycobacterium smegmatis MC2}	1	0	0	0	0	0	0	0	0	1	0	0	0	0	0	0	0	2	0	0	0	0	0	0	0	1	0	0	0	0	1	1	0	32.719	294	294	1.7013e-46	0	0	0	0	0	0	0	0	6.1
MSMEG2390	MSMEG2390	5	>MSMEG2390 hydrolase, NUDIX family {Mycobacterium smegmatis MC2}	1	0	0	4	0	1	0	0	0	0	0	0	0	0	0	0	0	0	0	0	0	0	0	0	0	0	0	1	0	0	0	0	0	34.671	311	311	5.605e-34	0	0	13.2	0	4.8	0	0	0	0
MSMEG6917	MSMEG6917	2	>MSMEG6917 leucyl-tRNA synthetase (leuS) [6.1.1.4] {Mycobacterium smegmatis MC2}	1	0	0	0	0	0	0	0	0	0	0	0	0	0	1	0	0	1	0	0	0	0	0	0	0	0	0	0	0	0	0	0	0	106.56	953	953	4.4124e-25	0	0	0	0	0	0	0	0	0
MSMEG5518	MSMEG5518	1	>MSMEG5518 antigen 34 kDa {Mycobacterium smegmatis MC2}	1	0	0	0	0	0	0	0	0	0	0	0	1	0	0	0	0	0	0	0	0	0	0	0	0	0	0	0	0	0	0	0	0	30.412	299	299	0.0018639	0	0	0	0	0	0	0	0	0
MSMEG6746	MSMEG6746	3	>MSMEG6746 oxidoreductase, aldo/keto reductase family {Mycobacterium smegmatis MC2}	1	0	0	0	0	0	0	0	0	0	0	0	0	0	1	0	0	1	0	0	1	1	1	0	1	0	0	0	0	0	0	0	0	41.811	376	376	1.1893e-08	0	0	0	0	0	0	0	0	0
MSMEG1640	MSMEG1640	1	>MSMEG1640 ATP/GTP-binding protein {Mycobacterium smegmatis MC2}	1	0	0	0	0	0	0	0	0	0	0	0	0	0	0	0	0	0	0	0	0	0	0	0	0	1	0	0	0	0	0	0	0	20.985	193	193	0.00049266	0	0	0	0	0	0	0	0	0
MSMEG1288	MSMEG1288	2	>MSMEG1288 conserved hypothetical protein {Mycobacterium smegmatis MC2}	1	0	0	0	0	0	0	0	0	0	0	0	0	0	0	0	0	0	0	0	0	0	0	0	0	0	0	0	1	0	1	0	0	61.596	549	549	4.5621e-18	0	0	0	0	0	0	0	0	0
MSMEG3515	MSMEG3515	1	>MSMEG3515 3-alpha-(or 20-beta)-hydroxysteroid dehydrogenase [1.1.1.53] {Mycobacterium smegmatis MC2}	1	0	0	0	0	0	0	0	0	0	0	0	0	0	0	0	0	1	0	0	0	0	0	1	0	1	0	0	0	0	0	0	0	29.268	280	280	7.5842e-48	0	0	0	0	0	0	0	0	0
MSMEG4708	MSMEG4708	1	>MSMEG4708 putative methyltransferase [2.1.1.-] {Mycobacterium smegmatis MC2}	1	0	0	0	0	0	0	0	0	0	0	0	0	0	0	0	0	1	0	0	0	0	0	0	0	1	0	0	1	0	0	0	0	22.372	200	200	3.928e-10	0	0	0	0	0	0	0	0	0
MSMEG3948	MSMEG3948	4	>MSMEG3948 acyltransferase, ws/dgat/mgat subfamily {Mycobacterium smegmatis MC2}	1	0	0	0	0	0	0	0	0	0	0	0	0	0	0	0	0	2	0	0	0	0	1	0	0	2	0	0	1	0	0	0	0	52.999	487	487	8.5002e-17	0	0	0	0	0	0	0	0	0
MSMEG3634	MSMEG3634	3	>MSMEG3634 IMP dehydrogenase family protein {Mycobacterium smegmatis MC2}	1	0	0	0	0	0	0	0	0	0	0	0	0	0	0	0	0	2	0	0	0	1	0	0	0	0	0	0	0	0	0	0	0	49.593	478	478	1.9272e-15	0	0	0	0	0	0	0	0	0
MSMEG3662	MSMEG3662	2	>MSMEG3662 mannose-binding lectin {Mycobacterium smegmatis MC2}	1	0	0	0	0	0	0	0	0	0	0	0	0	0	0	2	0	0	0	0	0	0	0	0	0	0	0	0	0	0	0	0	0	21.922	208	208	1.3391e-108	0	0	0	0	0	0	0	0	0
MSMEG4569	MSMEG4569	3	>MSMEG4569 conserved hypothetical protein {Mycobacterium smegmatis MC2}	1	0	0	0	0	0	0	0	0	0	0	0	0	0	0	0	0	0	0	0	0	0	0	0	0	2	1	0	2	0	0	0	0	36.303	325	325	7.2396e-53	0	0	0	0	0	0	0	0	0
MSMEG1342	MSMEG1342	1	>MSMEG1342 conserved hypothetical protein {Mycobacterium smegmatis MC2}	1	0	0	0	0	0	0	0	0	0	0	0	0	1	0	0	0	1	0	0	0	0	0	0	0	0	0	0	0	0	0	0	0	18.801	169	169	0.0026265	0	0	0	0	0	0	0	0	0
MSMEG1680	MSMEG1680	2	>MSMEG1680 conserved hypothetical protein {Mycobacterium smegmatis MC2}	1	0	0	0	0	0	0	0	0	0	0	0	0	0	1	0	0	1	0	0	0	0	0	0	0	0	0	0	0	0	0	0	0	23.544	224	224	6.0473e-27	0	0	0	0	0	0	0	0	0
MSMEG4703	MSMEG4703	3	>MSMEG4703 glycerol-3-phosphate acyltransferase [2.3.1.15] {Mycobacterium smegmatis MC2}	1	0	0	0	0	0	0	0	0	0	0	0	1	0	0	0	0	1	0	0	1	0	1	0	0	1	0	0	0	0	0	0	0	92.579	821	821	5.0524e-16	0	0	0	0	0	0	0	0	0
MSMEG3317	MSMEG3317	2	>MSMEG3317 dihydrodipicolinate reductase, N-terminus domain protein (dapB) [1.3.1.26] {Mycobacterium smegmatis MC2}	1	0	0	0	0	0	0	0	0	0	0	0	0	0	0	0	0	0	0	0	0	0	0	0	0	0	0	0	2	0	0	0	1	36.297	338	338	1.4797e-47	0	0	0	0	0	0	0	0	0
MSMEG5037	MSMEG5037	2	>MSMEG5037 oxidoreductase, FAD-binding {Mycobacterium smegmatis MC2}	1	0	0	0	0	0	0	0	0	0	0	0	0	2	2	0	0	0	0	0	0	0	0	0	0	1	0	0	0	0	0	0	0	47.316	455	455	1.8437e-28	0	0	0	0	0	0	0	0	0
MSMEG2388	MSMEG2388	2	>MSMEG2388 3-isopropylmalate dehydratase, small subunit (leuD) [4.2.1.33] {Mycobacterium smegmatis MC2}	1	0	0	0	0	0	0	0	0	1	0	0	0	1	1	0	0	0	0	0	0	0	0	0	1	0	0	0	0	0	0	0	0	21.876	197	197	1.6844e-13	0	0	0	0	0	0	0	0	7.1
MSMEG5504	MSMEG5504	2	>MSMEG5504 conserved secreted protein {Mycobacterium smegmatis MC2}	1	0	0	0	0	0	0	0	0	0	0	0	0	0	0	0	0	1	0	0	0	0	0	0	0	1	0	0	0	0	0	0	0	27.613	253	253	1.8335e-06	0	0	0	0	0	0	0	0	0
MSMEG5264	MSMEG5264	1	>MSMEG5264 conserved hypothetical protein {Mycobacterium smegmatis MC2}	1	0	0	0	0	0	0	0	0	0	0	0	0	0	0	0	0	1	0	0	0	1	1	0	0	1	0	0	1	0	0	0	0	24.3	226	226	5.321e-10	0	0	0	0	0	0	0	0	0
MSMEG2395	MSMEG2395	3	>MSMEG2395 D-alanine--D-alanine ligase [6.3.2.4] {Mycobacterium smegmatis MC2}	1	0	0	0	0	0	0	0	0	0	0	0	0	1	0	0	0	0	0	0	0	0	0	0	0	1	0	0	1	0	0	0	0	39.231	373	373	2.4473e-10	0	0	0	0	0	0	0	0	0
MSMEG0753	MSMEG0753	1	>MSMEG0753 conserved hypothetical protein {Mycobacterium smegmatis MC2}	1	0	0	0	0	0	0	0	0	0	0	1	0	1	0	0	0	1	0	0	0	0	0	1	1	0	0	0	0	0	0	0	0	28.976	266	266	7.5605e-05	0	0	0	0	0	0	0	0	0
MSMEG3228	MSMEG3228	3	>MSMEG3228 acyl-CoA thioesterase II {Mycobacterium smegmatis MC2}	1	0	0	0	0	0	0	0	0	0	0	0	0	0	0	0	0	0	0	0	0	0	0	0	0	2	0	0	1	1	1	0	0	32.157	287	287	1.1316e-28	0	0	0	0	0	0	0	0	0
MSMEG1243	MSMEG1243	2	>MSMEG1243 conserved hypothetical protein {Mycobacterium smegmatis MC2}	1	0	0	0	0	0	0	0	0	0	0	0	0	0	0	0	0	1	0	0	0	0	0	0	0	0	0	0	1	0	2	0	0	39.346	357	357	1.0365e-13	0	0	0	0	0	0	0	0	0
MSMEG5571	MSMEG5571	2	>MSMEG5571 ABC transporter ATP-binding protein {Mycobacterium smegmatis MC2}	1	0	0	0	1	0	0	0	0	0	0	0	0	0	0	0	0	0	0	0	0	0	0	0	0	1	0	0	0	0	0	1	0	39.573	361	361	2.0894e-32	0	0	0	2.8	0	0	0	0	0
MSMEG1601	MSMEG1601	1	>MSMEG1601 conserved hypothetical protein {Mycobacterium smegmatis MC2}	1	0	0	0	1	0	1	0	0	0	0	0	0	0	0	0	0	0	0	0	0	0	0	0	0	0	0	0	0	0	0	0	1	15.191	136	136	0.00047174	0	0	0	14.7	0	14.7	0	0	0
MSMEG1344	MSMEG1344	2	>MSMEG1344 translocase {Mycobacterium smegmatis MC2}	1	0	0	1	0	0	0	0	1	2	0	0	0	1	0	0	0	0	0	0	1	0	0	0	0	1	1	1	1	1	0	1	1	15.286	144	144	4.6697e-19	0	0	13.9	0	0	0	0	13.9	16.7
MSMEG3633	MSMEG3633	2	>MSMEG3633 ferric cations import ATP-binding protein FbpC [3.6.3.30] {Mycobacterium smegmatis MC2}	1	0	0	0	1	0	0	0	0	0	0	0	0	0	0	0	0	0	0	0	0	0	0	0	0	1	0	0	0	1	2	0	0	40.243	388	388	1.1683e-80	0	0	0	4.1	0	0	0	0	0
MSMEG4537	MSMEG4537	2	>MSMEG4537 major membrane protein I {Mycobacterium smegmatis MC2}	1	0	0	0	0	0	0	0	0	0	0	0	0	0	0	0	0	0	0	0	0	0	0	0	0	0	0	0	2	0	0	0	0	33.727	307	307	9.6025e-19	0	0	0	0	0	0	0	0	0
MSMEG0912	MSMEG0912	2	>MSMEG0912 3-hydroxybutyryl-CoA dehydrogenase [1.1.1.157] {Mycobacterium smegmatis MC2}	1	0	0	0	0	0	0	0	0	0	0	0	0	1	0	0	0	2	0	0	1	0	0	0	0	0	0	0	0	0	0	0	0	30.681	286	286	2.0793e-12	0	0	0	0	0	0	0	0	0
MSMEG6192	MSMEG6192	2	>MSMEG6192 conserved hypothetical protein {Mycobacterium smegmatis MC2}	1	1	0	0	0	0	0	0	0	0	0	0	0	0	0	0	0	0	0	0	2	0	0	0	0	0	0	0	0	0	0	0	0	6.0188	53	53	1.3788e-43	56.6	0	0	0	0	0	0	0	0
MSMEG1334	MSMEG1334	2	>MSMEG1334 metallo-beta-lactamase family protein {Mycobacterium smegmatis MC2}	1	0	0	0	0	0	0	0	0	1	0	0	0	0	0	0	0	1	0	0	0	0	0	0	0	0	0	0	0	0	0	0	0	26.602	245	245	7.2143e-17	0	0	0	0	0	0	0	0	3.3
MSMEG2773	MSMEG2773	1	>MSMEG2773 hypothetical RNA methyltransferase /cg2084 [2.1.1.-] {Mycobacterium smegmatis MC2}	1	0	0	1	0	0	0	0	0	0	0	0	0	0	0	0	0	0	0	0	0	0	0	0	0	0	0	0	0	0	1	1	1	42.534	397	397	1.6783e-10	0	0	2.8	0	0	0	0	0	0
MSMEG3036	MSMEG3036	1	>MSMEG3036 transcription antitermination factor NusB (nusB) {Mycobacterium smegmatis MC2}	1	0	0	0	0	0	0	0	0	1	0	0	0	1	0	1	0	1	0	0	0	0	0	0	0	0	0	0	0	0	0	0	0	17.193	160	160	4.7814e-12	0	0	0	0	0	0	0	0	16.2
MSMEG2736	MSMEG2736	2	>MSMEG2736 GTP-binding protein {Mycobacterium smegmatis MC2}	1	0	0	0	0	0	0	0	0	0	0	0	0	0	1	0	0	1	0	0	0	0	1	0	0	0	0	0	0	0	0	0	0	50.572	470	470	5.6903e-07	0	0	0	0	0	0	0	0	0
MSMEG2430	MSMEG2430	2	>MSMEG2430 signal recognition particle protein (ffh) {Mycobacterium smegmatis MC2}	1	0	0	0	0	0	0	0	0	1	0	0	0	0	0	0	0	0	0	0	2	0	0	0	0	0	0	0	0	0	0	0	1	54.765	522	522	0.00017875	0	0	0	0	0	0	0	0	2.1
MSMEG4366	MSMEG4366	3	>MSMEG4366 serine/threonine-protein kinase PknD [2.7.11.1] {Mycobacterium smegmatis MC2}	1	0	0	0	0	0	0	0	0	0	0	0	0	0	0	0	0	1	0	0	0	0	0	0	0	2	0	0	0	0	0	0	0	55.285	522	522	4.3861e-08	0	0	0	0	0	0	0	0	0
MSMEG6454	MSMEG6454	2	>MSMEG6454 conserved hypothetical protein {Mycobacterium smegmatis MC2}	1	0	0	0	1	0	0	0	0	0	0	0	0	0	0	0	0	0	0	0	0	1	0	0	0	1	0	0	1	0	0	0	0	34.016	309	309	2.4835e-31	0	0	0	4.2	0	0	0	0	0
MSMEG4702	MSMEG4702	2	>MSMEG4702 ABC-type transporter, permease components {Mycobacterium smegmatis MC2}	1	0	0	0	0	0	0	0	0	0	0	0	0	0	0	0	0	0	0	0	0	0	0	0	0	1	0	0	0	1	0	0	0	70.831	672	672	6.3627e-05	0	0	0	0	0	0	0	0	0
MSMEG1901	MSMEG1901	2	>MSMEG1901 DNA-binding HTH domain containing protein, putative {Mycobacterium smegmatis MC2}	1	0	0	0	0	0	0	0	0	0	0	0	0	0	0	0	0	0	0	0	0	0	0	0	0	1	0	0	1	0	0	0	0	96.733	905	905	2.0201e-19	0	0	0	0	0	0	0	0	0
MSMEG5081	MSMEG5081	2	>MSMEG5081 conserved hypothetical protein {Mycobacterium smegmatis MC2}	1	0	0	0	0	0	0	0	0	0	0	0	0	0	0	0	0	0	0	0	2	0	0	0	0	0	0	0	0	0	0	0	0	8.7538	83	83	1.4414e-45	0	0	0	0	0	0	0	0	0
MSMEG4043	MSMEG4043	3	>MSMEG4043 amidohydrolase 2 {Mycobacterium smegmatis MC2}	1	0	0	0	0	0	0	0	0	0	0	0	0	0	0	0	0	0	0	0	0	0	0	0	0	2	0	0	1	0	1	0	1	37.817	347	347	4.7054e-31	0	0	0	0	0	0	0	0	0
CON__Q14525;CON__Q14532	CON__Q14525	4;1	>Q14525 SWISS-PROT:Q14525 Keratin, type I cuticular HA3-II (Hair keratin, type I HA3-II)	2	0	0	0	0	0	0	0	0	0	1	0	0	0	0	0	0	0	0	0	0	0	0	0	0	0	0	0	3	0	0	0	0	46.213	404	404;448	4.985e-113	1.7	1.7	1.7	1.7	1.7	1.7	1.7	3.7	1.7
MSMEG5059	MSMEG5059	1	>MSMEG5059 ABC transporter, permease protein SugB {Mycobacterium smegmatis MC2}	1	0	0	0	0	0	0	0	0	0	0	0	0	0	0	0	0	0	0	0	0	0	0	0	0	0	0	0	0	1	0	0	0	29.819	278	278	0.00079913	0	0	0	0	0	0	0	0	0
MSMEG4563	MSMEG4563	1	>MSMEG4563 puromycin N-acetyltransferase [2.3.-.-] {Mycobacterium smegmatis MC2}	1	0	0	0	0	0	0	0	0	0	0	0	0	0	0	0	0	0	0	0	0	0	0	0	1	1	0	0	0	1	0	0	0	23.167	213	213	1.0514e-14	0	0	0	0	0	0	0	0	0
MSMEG2382	MSMEG2382	1	>MSMEG2382 5-carboxymethyl-2-hydroxymuconate delta-isomerase {Mycobacterium smegmatis MC2}	1	0	0	0	0	0	0	0	0	0	0	0	0	0	1	0	0	0	0	0	0	0	0	1	0	0	0	0	0	0	0	0	0	27.649	259	259	8.9738e-07	0	0	0	0	0	0	0	0	0
MSMEG1673	MSMEG1673	2	>MSMEG1673 cytidine deaminase (cdd) [3.5.4.5] {Mycobacterium smegmatis MC2}	1	0	0	0	0	0	0	0	0	0	0	0	0	0	0	2	0	0	0	0	0	0	0	0	0	0	0	0	0	0	0	0	0	13.745	132	132	2.7257e-40	0	0	0	0	0	0	0	0	0
MSMEG3638	MSMEG3638	1	>MSMEG3638 CBS domain protein {Mycobacterium smegmatis MC2}	1	0	0	0	0	0	0	0	0	0	0	0	0	0	0	0	0	0	0	0	0	0	0	0	0	1	0	0	0	1	0	0	0	38.556	364	364	1.6505e-24	0	0	0	0	0	0	0	0	0
MSMEG3620	MSMEG3620	1	>MSMEG3620 conserved hypothetical protein {Mycobacterium smegmatis MC2}	1	0	0	0	0	0	0	0	0	0	0	0	0	0	0	0	0	1	1	1	0	0	0	1	0	0	0	0	0	0	0	0	0	33.972	309	309	8.6325e-17	0	0	0	0	0	0	0	0	0
MSMEG3623	MSMEG3623	1	>MSMEG3623 urease accessory protein UreG (ureG) {Mycobacterium smegmatis MC2}	1	0	0	0	0	0	0	0	0	0	0	0	0	0	1	0	0	1	0	0	0	0	0	0	0	0	0	0	0	0	0	0	1	24.307	228	228	1.2563e-07	0	0	0	0	0	0	0	0	0
MSMEG0224	MSMEG0224	2	>MSMEG0224 O-methyltransferase MdmC [2.1.1.-] {Mycobacterium smegmatis MC2}	1	0	0	0	0	0	0	0	0	0	0	0	0	0	0	0	0	1	0	0	0	0	0	0	0	0	0	0	1	1	0	0	0	23.136	218	218	7.06e-10	0	0	0	0	0	0	0	0	0
MSMEG3251	MSMEG3251	2	>MSMEG3251 branched-chain amino acid ABC transporter ATP-binding protein {Mycobacterium smegmatis MC2}	1	0	0	0	0	0	0	0	0	0	0	0	0	0	0	0	0	2	0	0	0	0	0	0	0	1	0	0	0	0	0	0	0	27.198	248	248	2.3997e-06	0	0	0	0	0	0	0	0	0
MSMEG2026	MSMEG2026	4	>MSMEG2026 short chain dehydrogenase {Mycobacterium smegmatis MC2}	1	0	0	0	0	0	0	0	0	1	0	0	0	3	1	0	0	0	0	0	0	0	0	0	1	0	0	0	0	0	0	0	0	28.711	276	276	2.0537e-47	0	0	0	0	0	0	0	0	4.3
MSMEG1502	MSMEG1502	1	>MSMEG1502 ABC transporter, ATP-binding protein {Mycobacterium smegmatis MC2}	1	0	0	0	0	0	0	0	0	0	0	0	0	0	0	0	0	0	0	0	0	0	0	0	0	0	0	0	0	1	0	0	1	32.256	291	291	4.6564e-10	0	0	0	0	0	0	0	0	0
MSMEG0949	MSMEG0949	2	>MSMEG0949 HAD-superfamily subfamily IB hydrolase, TIGR01490 {Mycobacterium smegmatis MC2}	1	0	0	0	0	0	0	0	0	0	0	0	0	0	0	0	0	1	1	0	0	0	1	0	0	2	0	0	0	0	0	0	0	29.323	275	275	3.4844e-15	0	0	0	0	0	0	0	0	0
MSMEG1852	MSMEG1852	1	>MSMEG1852 selenide, water dikinase (selD) [2.7.9.3] {Mycobacterium smegmatis MC2}	1	0	0	0	1	0	0	0	0	0	0	0	0	0	0	0	0	0	0	0	0	0	0	0	0	1	1	0	0	0	1	0	0	39.005	375	375	8.6465e-10	0	0	0	3.5	0	0	0	0	0
MSMEG3231	MSMEG3231	1	>MSMEG3231 ABC transporter, CydDC cysteine exporter (CydDC-E) family, permease/ATP-binding protein CydD (cydD) {Mycobacterium smegmatis MC2}	1	0	0	0	0	0	0	0	0	0	0	0	0	0	0	0	0	0	0	0	0	0	1	0	0	1	0	0	0	0	0	0	0	52.518	509	509	5.6591e-05	0	0	0	0	0	0	0	0	0
MSMEG3276	MSMEG3276	1	>MSMEG3276 integral membrane protein {Mycobacterium smegmatis MC2}	1	0	0	0	0	0	0	0	0	0	0	0	0	0	0	0	0	0	0	0	0	1	1	0	0	1	0	0	0	1	0	0	0	29.041	288	288	2.8613e-20	0	0	0	0	0	0	0	0	0
MSMEG1244	MSMEG1244	6	>MSMEG1244 conserved hypothetical protein {Mycobacterium smegmatis MC2}	1	0	0	0	0	0	0	0	0	0	0	0	0	0	0	0	0	2	0	0	0	0	2	0	0	4	0	0	0	0	0	0	0	126.16	1152	1152	1.0736e-29	0	0	0	0	0	0	0	0	0
MSMEG4535	MSMEG4535	5	>MSMEG4535 glycoside hydrolase {Mycobacterium smegmatis MC2}	1	0	0	0	0	0	0	0	0	1	0	0	0	0	1	1	0	1	0	0	1	0	2	1	1	0	0	0	0	0	0	1	1	75.158	672	672	1.5724e-80	0	0	0	0	0	0	0	0	1.9
MSMEG2451	MSMEG2451	2	>MSMEG2451 HAD-superfamily hydrolase, subfamily IIA {Mycobacterium smegmatis MC2}	1	0	0	0	0	0	0	0	0	1	0	0	0	2	2	0	1	0	0	0	2	0	0	0	1	1	0	0	0	0	0	0	0	27.644	258	258	3.1269e-14	0	0	0	0	0	0	0	0	7
MSMEG1285	MSMEG1285	2	>MSMEG1285 tetratricopeptide repeat family {Mycobacterium smegmatis MC2}	1	0	0	0	0	0	0	0	0	0	0	0	0	0	0	0	0	1	0	0	0	0	0	0	0	0	0	0	0	0	1	0	0	87.729	798	798	0.00031738	0	0	0	0	0	0	0	0	0
MSMEG0900;MSMEG1543	MSMEG0900;MSMEG1543	2;2	>MSMEG0900 eptc-inducible aldehyde dehydrogenase [1.2.1.3] {Mycobacterium smegmatis MC2};>MSMEG1543 eptc-inducible aldehyde dehydrogenase [1.2.1.3] {Mycobacterium smegmatis MC2}	2	0	0	0	0	0	0	0	0	0	0	0	0	0	0	0	0	0	0	0	0	0	0	0	1	1	0	0	0	0	1	0	0	55.126	507	507;507	7.8702e-46	0	0	0	0	0	0	0	0	0
MSMEG6661	MSMEG6661	3	>MSMEG6661 O-methyltransferase, putative {Mycobacterium smegmatis MC2}	1	0	0	0	0	0	0	0	0	0	0	0	0	0	0	0	0	0	0	0	0	0	0	0	0	2	0	0	1	0	0	0	0	31.553	281	281	2.9636e-34	0	0	0	0	0	0	0	0	0
MSMEG0943	MSMEG0943	3	>MSMEG0943 pyrroline-5-carboxylate reductase (proC) [1.5.1.2] {Mycobacterium smegmatis MC2}	1	0	0	0	0	0	0	0	0	2	0	0	0	0	0	0	0	1	0	0	1	0	0	0	0	0	0	0	0	0	0	0	0	27.945	275	275	9.0175e-07	0	0	0	0	0	0	0	0	9.5
MSMEG5969	MSMEG5969	3	>MSMEG5969 conserved hypothetical protein {Mycobacterium smegmatis MC2}	1	0	0	0	0	0	0	0	0	0	0	0	0	0	0	0	0	2	0	0	0	0	0	0	0	1	0	0	0	0	0	0	0	43.977	389	389	3.2483e-14	0	0	0	0	0	0	0	0	0
MSMEG4978	MSMEG4978	2	>MSMEG4978 sulfate adenylytransferase, large subunit/adenylylsulfate kinase (cysNC) [2.7.7.4 2.7.1.26] {Mycobacterium smegmatis MC2}	1	0	0	0	0	0	0	0	0	0	0	0	0	0	0	0	0	0	0	0	0	0	0	0	0	0	0	0	0	0	2	0	0	67.966	617	617	7.0908e-12	0	0	0	0	0	0	0	0	0
MSMEG3942	MSMEG3942	3	>MSMEG3942 conserved hypothetical protein {Mycobacterium smegmatis MC2}	1	0	0	0	0	0	0	0	0	0	1	0	0	1	0	0	0	1	0	0	0	0	0	0	0	0	0	0	0	0	1	0	0	58.426	535	535	3.3954e-06	0	0	0	0	0	0	0	0	0
MSMEG6329	MSMEG6329	2	>MSMEG6329 conserved hypothetical protein {Mycobacterium smegmatis MC2}	1	0	0	0	0	0	0	0	0	0	0	0	0	0	0	0	0	1	0	0	0	0	0	1	0	1	0	0	0	0	0	0	0	22.118	200	200	1.2278e-06	0	0	0	0	0	0	0	0	0
MSMEG4940	MSMEG4940	3	>MSMEG4940 bacteriophage lysis protein {Mycobacterium smegmatis MC2}	1	0	0	0	0	0	0	0	1	1	0	0	0	0	1	0	0	0	0	0	1	0	0	0	0	0	0	0	0	0	0	0	0	17.621	170	170	2.8168e-65	0	0	0	0	0	0	0	15.3	8.2
MSMEG6198	MSMEG6198	2	>MSMEG6198 DNA-binding protein, putative {Mycobacterium smegmatis MC2}	1	0	0	0	0	0	0	0	0	0	0	0	0	0	0	0	0	0	0	0	1	0	0	0	0	0	0	0	2	0	0	0	0	55.653	519	519	1.1436e-07	0	0	0	0	0	0	0	0	0
MSMEG6286	MSMEG6286	3	>MSMEG6286 aspartate transaminase {Mycobacterium smegmatis MC2}	1	0	0	0	0	0	0	0	0	0	0	0	0	0	3	0	0	0	0	0	0	0	0	0	0	0	0	0	0	0	0	0	0	46.41	428	428	9.1524e-29	0	0	0	0	0	0	0	0	0
MSMEG3287	MSMEG3287	1	>MSMEG3287 hydrolase, alpha/beta fold family {Mycobacterium smegmatis MC2}	1	0	0	0	0	0	0	0	0	0	0	0	0	0	0	0	1	0	0	0	0	0	0	0	0	1	0	0	0	0	0	0	0	32.004	287	287	6.7398e-12	0	0	0	0	0	0	0	0	0
MSMEG2684	MSMEG2684	3	>MSMEG2684 dihydrodipicolinate synthase (dapA) [4.2.1.52] {Mycobacterium smegmatis MC2}	1	0	0	0	0	0	0	0	0	0	0	0	0	0	0	1	0	2	0	0	0	0	1	0	0	0	0	0	0	0	0	0	0	31.178	303	303	2.3484e-05	0	0	0	0	0	0	0	0	0
MSMEG3030	MSMEG3030	2	>MSMEG3030 chorismate synthase (aroC) [4.2.3.5] {Mycobacterium smegmatis MC2}	1	0	0	0	0	0	0	0	0	0	0	0	0	0	1	0	0	1	0	0	0	0	0	0	0	0	0	0	0	0	0	0	0	42.24	402	402	2.5879e-10	0	0	0	0	0	0	0	0	0
MSMEG1771	MSMEG1771	1	>MSMEG1771 methylase, putative {Mycobacterium smegmatis MC2}	1	0	0	0	0	0	0	0	0	0	0	0	0	0	0	0	0	0	0	0	0	0	0	0	0	1	0	0	0	0	0	0	0	23.426	222	222	6.0746e-06	0	0	0	0	0	0	0	0	0
MSMEG2364	MSMEG2364	1	>MSMEG2364 glutamyl-tRNA(Gln) amidotransferase, C subunit (gatC) [6.3.5.-] {Mycobacterium smegmatis MC2}	1	0	0	0	0	0	0	0	1	0	0	0	0	0	0	0	0	1	0	0	0	0	0	0	0	0	0	0	0	0	0	0	0	10.557	99	99	3.3936e-11	0	0	0	0	0	0	0	25.3	0
MSMEG4273	MSMEG4273	2	>MSMEG4273 integral membrane protein {Mycobacterium smegmatis MC2}	1	0	0	0	0	0	0	0	0	0	0	0	0	0	0	0	0	1	0	0	1	0	0	1	0	0	0	0	0	0	0	0	0	31.534	284	284	1.1654e-05	0	0	0	0	0	0	0	0	0
MSMEG1133	MSMEG1133	4	>MSMEG1133 bifunctional short chain isoprenyl diphosphate synthase [2.5.1.1 2.5.1.10] {Mycobacterium smegmatis MC2}	1	0	0	0	0	0	0	0	0	0	0	0	0	0	0	0	0	2	0	0	1	0	0	0	0	1	0	0	0	0	0	0	1	35.311	328	328	3.6364e-31	0	0	0	0	0	0	0	0	0
MSMEG3689	MSMEG3689	2	>MSMEG3689 sodium:solute symporter {Mycobacterium smegmatis MC2}	1	0	0	0	0	0	0	0	0	0	0	0	0	1	0	0	0	1	0	0	2	0	1	1	0	0	0	0	0	0	0	0	0	61.275	574	574	9.916e-09	0	0	0	0	0	0	0	0	0
MSMEG3561	MSMEG3561	2	>MSMEG3561 glutamine synthetase, catalytic domain (glnA) [6.3.1.2] {Mycobacterium smegmatis MC2}	1	0	0	0	0	0	0	0	0	0	0	0	0	0	0	0	0	1	0	0	0	2	1	0	0	1	0	0	0	0	1	0	0	47.851	456	456	7.0425e-11	0	0	0	0	0	0	0	0	0
MSMEG4082	MSMEG4082	2	>MSMEG4082 monoxygenase {Mycobacterium smegmatis MC2}	1	0	0	0	0	0	0	0	0	0	0	0	0	0	0	0	0	0	0	0	0	0	0	0	0	0	0	0	2	0	0	0	0	49.72	448	448	2.3528e-21	0	0	0	0	0	0	0	0	0
MSMEG2092	MSMEG2092	2	>MSMEG2092 D-aminopeptidase {Mycobacterium smegmatis MC2}	1	0	0	0	0	0	0	0	0	1	0	0	0	1	1	0	0	0	0	0	0	0	0	0	0	0	0	0	0	0	0	0	0	38.243	367	367	5.5491e-12	0	0	0	0	0	0	0	0	3.5
MSMEG5852	MSMEG5852	2	>MSMEG5852 phosphoribosylamine--glycine ligase (purD) [6.3.4.13] {Mycobacterium smegmatis MC2}	1	0	0	0	0	0	0	0	0	0	0	0	0	0	1	0	0	1	0	0	0	0	0	0	0	0	0	0	0	0	0	0	0	43.104	422	422	2.4398e-06	0	0	0	0	0	0	0	0	0
MSMEG5580	MSMEG5580	2	>MSMEG5580 Ku protein {Mycobacterium smegmatis MC2}	1	0	0	0	0	0	0	0	0	0	0	0	0	0	0	0	0	1	0	0	0	0	0	0	1	0	0	0	0	0	0	0	0	39.911	358	358	0.016297	0	0	0	0	0	0	0	0	0
MSMEG4320	MSMEG4320	2	>MSMEG4320 alkyl hydroperoxide reductase/ Thiol specific antioxidant/ Mal allergen {Mycobacterium smegmatis MC2}	1	0	1	0	0	0	0	0	0	0	0	0	0	0	0	0	0	0	0	0	0	0	0	0	0	0	2	0	0	0	0	0	0	17.337	156	156	4.0733e-14	0	6.4	0	0	0	0	0	0	0
MSMEG0406	MSMEG0406	1	>MSMEG0406 acyl-coA-dehydrogenase {Mycobacterium smegmatis MC2}	1	0	0	0	0	0	0	0	0	0	0	0	0	1	1	0	0	0	0	0	0	0	0	0	0	0	0	0	0	0	0	0	0	66.531	611	611	1.1092e-82	0	0	0	0	0	0	0	0	0
MSMEG1286	MSMEG1286	1	>MSMEG1286 sulfatase family protein {Mycobacterium smegmatis MC2}	1	1	0	0	0	0	0	0	0	0	0	0	0	0	0	0	0	0	0	0	0	0	0	0	0	1	0	0	0	0	0	0	0	65.298	586	586	6.8434e-17	5.3	0	0	0	0	0	0	0	0
MSMEG1634	MSMEG1634	4	>MSMEG1634 probable forkhead-associated protein {Mycobacterium smegmatis MC2}	1	0	0	0	0	0	0	0	0	0	0	0	0	0	1	0	0	2	0	0	0	0	0	0	1	0	0	0	0	0	0	0	0	18.088	176	176	1.7374e-23	0	0	0	0	0	0	0	0	0
MSMEG5554	MSMEG5554	2	>MSMEG5554 antar domain protein {Mycobacterium smegmatis MC2}	1	0	0	0	0	0	0	0	0	0	0	0	0	0	0	0	0	0	0	0	0	0	0	0	0	1	0	0	1	0	0	1	0	26.166	238	238	6.1114e-46	0	0	0	0	0	0	0	0	0
MSMEG6756	MSMEG6756	2	>MSMEG6756 glycerol kinase (glpK) [2.7.1.30] {Mycobacterium smegmatis MC2}	1	0	0	0	0	0	0	0	0	0	0	0	0	0	0	0	0	1	0	0	0	0	0	0	0	2	0	0	0	0	0	0	0	55.652	505	505	1.4047e-29	0	0	0	0	0	0	0	0	0
MSMEG5989	MSMEG5989	3	>MSMEG5989 hypothetical protein {Mycobacterium smegmatis MC2}	1	0	0	0	1	0	0	0	0	0	0	0	1	0	0	0	0	1	0	0	0	0	0	0	0	0	0	0	1	1	0	0	0	36.388	368	368	7.2354e-18	0	0	0	12.5	0	0	0	0	0
MSMEG4753	MSMEG4753	3	>MSMEG4753 antioxidant, AhpC/TSA family [1.11.1.15] {Mycobacterium smegmatis MC2}	1	0	1	0	1	0	0	0	0	0	0	0	0	0	0	0	0	0	0	0	0	0	1	0	0	0	0	0	0	0	0	0	0	17.259	159	159	7.2095e-22	0	5.7	0	16.4	0	0	0	0	0
MSMEG0695	MSMEG0695	2	>MSMEG0695 isoniazid inductible protein IniA {Mycobacterium smegmatis MC2}	1	0	0	0	0	0	0	0	0	0	0	0	0	0	0	0	0	0	0	0	0	0	0	0	0	0	0	0	2	0	0	0	0	63.691	581	581	2.8142e-28	0	0	0	0	0	0	0	0	0
MSMEG3715	MSMEG3715	2	>MSMEG3715 linear gramicidin synthetase subunit C [5.1.1.- 5.1.1.- 5.1.1.-] {Mycobacterium smegmatis MC2}	1	0	0	0	0	1	0	0	0	0	0	0	0	0	0	0	0	0	0	0	0	0	0	0	0	0	0	0	1	1	0	0	0	277.69	2574	2574	0.0037827	0	0	0	0	0.3	0	0	0	0
MSMEG0974	MSMEG0974	2	>MSMEG0974 cytochrome c-type biogenesis protein CcsB (ccsB) {Mycobacterium smegmatis MC2}	1	0	0	0	0	0	0	0	0	0	0	0	0	0	0	0	0	0	0	0	0	0	0	0	0	1	0	0	0	0	0	1	0	36.236	330	330	7.8976e-38	0	0	0	0	0	0	0	0	0
MSMEG5871	MSMEG5871	3	>MSMEG5871 HIT family protein {Mycobacterium smegmatis MC2}	1	0	0	1	0	0	0	0	1	0	0	0	0	1	0	1	0	0	0	0	1	0	0	0	0	0	0	0	0	0	0	0	0	15.619	142	142	2.774e-21	0	0	7.7	0	0	0	0	9.2	0
MSMEG3619	MSMEG3619	3	>MSMEG3619 short chain dehydrogenase {Mycobacterium smegmatis MC2}	1	0	0	0	0	0	0	0	0	0	0	0	0	0	2	0	0	0	0	0	1	0	0	0	0	0	0	0	0	0	0	0	0	23.464	223	223	2.7463e-13	0	0	0	0	0	0	0	0	0
MSMEG3140	MSMEG3140	3	>MSMEG3140 ABC transporter ATP-binding protein, possibly in EF-3 subfamily {Mycobacterium smegmatis MC2}	1	0	0	0	2	0	0	0	0	0	0	0	0	0	0	0	0	0	0	0	1	0	0	0	0	1	0	0	1	1	1	1	0	58.47	542	542	2.422e-09	0	0	0	4.8	0	0	0	0	0
MSMEG4898	MSMEG4898	2	>MSMEG4898 conserved hypothetical protein {Mycobacterium smegmatis MC2}	1	0	0	0	0	0	0	0	0	0	0	0	0	0	0	0	0	0	0	0	0	0	0	0	0	2	0	0	0	0	0	0	0	17.933	155	155	9.6566e-12	0	0	0	0	0	0	0	0	0
MSMEG5442	MSMEG5442	3	>MSMEG5442 glutamate dehydrogenase {Mycobacterium smegmatis MC2}	1	0	0	0	0	0	0	0	0	0	0	0	0	0	0	0	0	0	0	0	0	0	0	0	0	2	0	0	1	0	0	0	0	48.594	449	449	5.1749e-62	0	0	0	0	0	0	0	0	0
MSMEG6157	MSMEG6157	3	>MSMEG6157 DNA topoisomerase I (topA) [5.99.1.2] {Mycobacterium smegmatis MC2}	1	0	0	0	0	0	0	0	0	0	0	1	0	1	0	0	0	1	0	0	0	0	0	0	0	0	0	0	0	0	0	0	0	102.5	936	936	1.1948e-11	0	0	0	0	0	0	0	0	0
MSMEG1931	MSMEG1931	2	>MSMEG1931 conserved hypothetical protein {Mycobacterium smegmatis MC2}	1	0	0	0	0	0	0	0	0	0	0	0	0	0	0	0	0	0	0	0	1	0	0	0	0	0	0	0	0	0	0	1	0	29.164	270	270	0.00018466	0	0	0	0	0	0	0	0	0
MSMEG2740	MSMEG2740	2	>MSMEG2740 LexA repressor (lexA) [3.4.21.88] {Mycobacterium smegmatis MC2}	1	0	0	0	0	0	0	0	0	0	0	0	0	0	0	0	0	0	0	0	0	0	0	0	0	1	0	0	0	0	0	0	1	25.778	243	243	4.0502e-23	0	0	0	0	0	0	0	0	0
MSMEG2459	MSMEG2459	1	>MSMEG2459 transporter ATPase {Mycobacterium smegmatis MC2}	1	0	0	0	0	0	0	0	0	0	0	0	0	0	0	0	0	0	0	0	0	0	0	0	0	1	0	0	0	0	0	0	0	29.132	266	266	9.2124e-06	0	0	0	0	0	0	0	0	0
MSMEG4735	MSMEG4735	1	>MSMEG4735 conserved hypothetical protein {Mycobacterium smegmatis MC2}	1	0	0	0	0	0	0	0	0	0	0	0	0	0	0	0	0	0	0	0	0	0	0	0	0	0	0	0	0	0	1	0	0	32.96	294	294	0.00076895	0	0	0	0	0	0	0	0	0
MSMEG5734	MSMEG5734	2	>MSMEG5734 alpha-methylacyl-CoA racemase [5.1.99.4] {Mycobacterium smegmatis MC2}	1	0	0	0	0	0	0	0	0	0	0	0	0	0	1	0	0	1	0	0	0	0	0	0	0	0	0	0	0	0	0	0	0	38.585	360	360	0.00022888	0	0	0	0	0	0	0	0	0
MSMEG6802	MSMEG6802	3	>MSMEG6802 ABC transporter ATP-binding protein {Mycobacterium smegmatis MC2}	1	0	0	0	0	0	0	0	0	0	0	0	0	0	0	0	0	0	0	0	0	0	0	0	0	2	0	0	0	0	1	0	0	27.972	263	263	2.2224e-24	0	0	0	0	0	0	0	0	0
MSMEG1057;MSMEG2337	MSMEG1057;MSMEG2337	2;2	>MSMEG1057 isopentenyl-diphosphate delta-isomerase, type 2 (fni) [5.3.3.2] {Mycobacterium smegmatis MC2};>MSMEG2337 isopentenyl-diphosphate delta-isomerase, type 2 (fni) [5.3.3.2] {Mycobacterium smegmatis MC2}	2	0	0	0	0	0	0	0	0	0	0	0	0	0	0	0	0	0	0	0	0	0	0	0	0	2	0	0	0	0	0	0	0	35.299	332	332;332	9.1883e-23	0	0	0	0	0	0	0	0	0
MSMEG0858	MSMEG0858	2	>MSMEG0858 cell division control protein Cdc48 {Mycobacterium smegmatis MC2}	1	0	0	0	0	1	0	0	0	0	0	0	0	0	0	0	0	1	0	0	0	0	0	0	0	0	0	0	0	0	0	0	0	78.12	745	745	5.8008e-08	0	0	0	0	3.1	0	0	0	0
MSMEG2978	MSMEG2978	1	>MSMEG2978 ABC transporter ATP-binding protein {Mycobacterium smegmatis MC2}	1	0	0	0	0	0	0	0	0	0	0	0	0	0	0	0	0	0	0	0	0	0	0	0	0	1	0	0	1	1	0	1	1	24.02	230	230	1.7937e-24	0	0	0	0	0	0	0	0	0
MSMEG0033	MSMEG0033	3	>MSMEG0033 protein phosphatase 2C {Mycobacterium smegmatis MC2}	1	0	0	0	0	0	0	0	0	0	0	0	0	0	0	0	0	3	0	0	1	0	0	0	0	0	0	0	0	0	0	0	0	53.329	512	512	4.0401e-17	0	0	0	0	0	0	0	0	0
MSMEG1671	MSMEG1671	2	>MSMEG1671 succinate dehydrogenase hydrophobic membrane anchor protein SdhD {Mycobacterium smegmatis MC2}	1	0	0	0	0	0	0	0	0	1	0	0	0	0	0	0	0	0	0	0	0	0	0	0	0	2	0	0	0	0	0	1	0	16.244	139	139	1.3331e-05	0	0	0	0	0	0	0	0	8.6
MSMEG2195	MSMEG2195	2	>MSMEG2195 transcriptional regulator, TetR family {Mycobacterium smegmatis MC2}	1	0	0	0	0	0	0	0	0	0	0	0	0	0	0	0	0	0	0	0	0	0	0	0	0	0	0	0	2	0	0	0	0	27.052	243	243	2.0948e-39	0	0	0	0	0	0	0	0	0
MSMEG5676	MSMEG5676	3	>MSMEG5676 citrate synthase {Mycobacterium smegmatis MC2}	1	0	0	0	0	0	0	0	0	0	0	0	0	0	3	1	1	0	0	0	1	0	0	0	0	0	0	0	0	0	0	0	0	40.333	377	377	3.1383e-36	0	0	0	0	0	0	0	0	0
MSMEG0034	MSMEG0034	1	>MSMEG0034 FHA domain protein {Mycobacterium smegmatis MC2}	1	0	0	0	0	0	0	0	0	0	0	0	0	0	0	0	0	0	0	0	1	0	0	0	0	1	0	0	0	0	0	0	0	17.125	155	155	1.1705e-09	0	0	0	0	0	0	0	0	0
MSMEG0403	MSMEG0403	1	>MSMEG0403 integral membrane protein {Mycobacterium smegmatis MC2}	1	0	0	0	0	0	0	0	0	0	0	0	0	0	0	0	0	0	0	0	0	0	0	0	0	1	0	0	0	0	0	0	0	29.535	272	272	6.4756e-18	0	0	0	0	0	0	0	0	0
MSMEG1641	MSMEG1641	1	>MSMEG1641 conserved hypothetical protein {Mycobacterium smegmatis MC2}	1	0	0	0	0	0	0	0	0	0	0	0	0	0	0	0	0	0	0	0	0	0	0	0	0	1	0	0	0	0	0	0	0	21.232	191	191	1.1021e-05	0	0	0	0	0	0	0	0	0
MSMEG4912	MSMEG4912	1	>MSMEG4912 putative helicase {Mycobacterium smegmatis MC2}	1	0	0	0	0	0	0	0	0	0	0	0	0	0	0	0	0	0	0	0	0	0	0	0	0	1	0	0	0	0	0	0	0	72.802	683	683	6.6834e-09	0	0	0	0	0	0	0	0	0
MSMEG5691	MSMEG5691	2	>MSMEG5691 conserved hypothetical protein {Mycobacterium smegmatis MC2}	1	0	0	0	0	0	0	0	0	0	0	0	0	0	0	0	0	0	0	0	0	0	0	0	0	0	0	0	0	0	0	0	2	27.67	264	264	1.0258e-49	0	0	0	0	0	0	0	0	0
MSMEG4185	MSMEG4185	3	>MSMEG4185 methionine synthase (metH) [2.1.1.13] {Mycobacterium smegmatis MC2}	1	0	0	0	0	0	0	0	0	1	0	0	0	0	1	0	0	0	0	0	0	0	0	0	0	1	0	0	2	0	1	1	1	137	1246	1246	9.7623e-10	0	0	0	0	0	0	0	0	1
MSMEG2940	MSMEG2940	2	>MSMEG2940 conserved hypothetical protein {Mycobacterium smegmatis MC2}	1	0	0	0	0	0	0	0	0	0	0	0	0	1	0	0	0	1	0	0	1	0	0	0	0	0	0	0	0	0	0	0	0	26.765	251	251	4.0901e-13	0	0	0	0	0	0	0	0	0
MSMEG2784	MSMEG2784	2	>MSMEG2784 methionine-R-sulfoxide reductase (msrB) [1.8.4.-] {Mycobacterium smegmatis MC2}	1	1	1	0	0	0	0	0	1	0	0	0	0	0	1	0	0	0	0	0	0	0	0	0	0	0	0	0	0	0	0	0	0	15.458	137	137	7.1805e-24	10.9	10.9	0	0	0	0	0	10.9	0
MSMEG4914	MSMEG4914	1	>MSMEG4914 virginiamycin B hydrolase [3.-.-.-] {Mycobacterium smegmatis MC2}	1	0	0	0	0	0	0	0	0	0	0	0	0	0	0	0	0	0	0	0	0	0	0	0	0	1	0	0	0	0	0	0	0	28.381	276	276	0.0007763	0	0	0	0	0	0	0	0	0
MSMEG6076	MSMEG6076	2	>MSMEG6076 2-C-methyl-D-erythritol 4-phosphate cytidylyltransferase (ispD) [2.7.7.60] {Mycobacterium smegmatis MC2}	1	0	0	0	0	0	0	0	0	0	0	0	0	0	2	0	0	1	0	0	1	0	0	0	1	0	0	0	0	0	0	0	0	22.377	222	222	1.4619e-59	0	0	0	0	0	0	0	0	0
MSMEG1108	MSMEG1108	1	>MSMEG1108 hydrolase, alpha/beta fold family {Mycobacterium smegmatis MC2}	1	1	0	0	1	0	1	0	0	0	0	0	0	0	0	0	0	0	0	0	0	0	0	0	0	0	0	0	0	0	0	0	0	32.15	292	292	8.8734e-05	3.8	0	0	3.8	0	3.8	0	0	0
MSMEG5291	MSMEG5291	1	>MSMEG5291 acyl-CoA synthase {Mycobacterium smegmatis MC2}	1	0	0	0	0	0	0	0	0	0	0	0	0	0	0	0	1	0	0	0	0	0	0	0	0	0	0	0	0	0	0	0	0	58.653	538	538	0.0013997	0	0	0	0	0	0	0	0	0
MSMEG5513	MSMEG5513	2	>MSMEG5513 serine/threonine-protein kinase PknE [2.7.11.1] {Mycobacterium smegmatis MC2}	1	0	0	0	1	0	0	0	0	0	0	0	0	0	0	0	0	0	1	0	0	0	0	0	0	1	0	0	0	0	0	0	0	68.974	650	650	5.3663e-20	0	0	0	3.5	0	0	0	0	0
MSMEG6927	MSMEG6927	2	>MSMEG6927 MutT/nudix family protein {Mycobacterium smegmatis MC2}	1	1	0	2	0	2	0	0	0	0	0	0	0	0	0	1	0	0	0	0	0	0	0	0	0	0	0	0	0	1	1	0	1	33.229	304	304	8.7268e-14	5.3	0	11.8	0	11.8	0	0	0	0
MSMEG3879	MSMEG3879	3	>MSMEG3879 short chain dehydrogenase {Mycobacterium smegmatis MC2}	1	0	0	0	0	0	0	0	0	0	0	0	0	0	0	0	0	0	0	0	1	0	2	0	0	1	0	0	0	0	0	0	0	28.064	267	267	0.00011813	0	0	0	0	0	0	0	0	0
MSMEG5660	MSMEG5660	2	>MSMEG5660 ABC transporter ATP-binding protein {Mycobacterium smegmatis MC2}	1	0	0	0	0	0	0	0	0	0	0	0	0	0	0	0	0	1	0	0	0	0	0	0	0	0	0	0	0	1	0	0	0	71.602	650	650	1.3895e-30	0	0	0	0	0	0	0	0	0
MSMEG1896	MSMEG1896	2	>MSMEG1896 beta-ketothiolase {Mycobacterium smegmatis MC2}	1	0	0	0	0	0	0	0	0	0	0	0	0	0	0	0	0	1	0	0	0	0	0	0	0	0	0	1	0	0	0	0	0	42.151	410	410	0.0079845	0	0	0	0	0	0	0	0	0
MSMEG5486	MSMEG5486	1	>MSMEG5486 peptidase S1 and S6, chymotrypsin/Hap {Mycobacterium smegmatis MC2}	1	0	0	0	0	0	0	0	0	0	0	0	1	0	0	0	0	0	0	0	0	0	0	0	0	0	0	0	0	0	0	0	0	44.524	444	444	5.8219e-18	0	0	0	0	0	0	0	0	0
CON__Q6IFZ6;CON__Q7Z794	CON__Q6IFZ6;CON__Q7Z794	2;2	>Q6IFZ6 SWISS-PROT:Q6IFZ6 Tax_Id=10090 Gene_Symbol=Krt77 Keratin, type II cytoskeletal 1b;>Q7Z794 SWISS-PROT:Q7Z794 Tax_Id=9606 Gene_Symbol=KRT77 Keratin 77	2	0	0	0	0	0	0	0	0	0	0	0	0	0	0	0	0	0	0	0	0	0	0	0	0	0	0	0	0	0	2	0	0	61.358	572	572;578	1.7453e-109	5.1	5.1	3	3.8	5.1	5.1	5.1	3	5.1
MSMEG1684	MSMEG1684	3	>MSMEG1684 conserved hypothetical protein {Mycobacterium smegmatis MC2}	1	0	0	0	0	0	0	0	0	1	0	0	0	1	0	0	0	1	0	0	0	0	0	0	0	0	0	0	0	0	0	0	0	51.261	468	468	2.5871e-26	0	0	0	0	0	0	0	0	1.5
MSMEG3169	MSMEG3169	2	>MSMEG3169 isoleucyl-tRNA synthetase (ileS) [6.1.1.5] {Mycobacterium smegmatis MC2}	1	0	0	0	1	1	1	0	0	0	0	0	0	1	0	0	0	0	0	0	1	0	0	1	0	0	0	0	0	0	0	0	0	117.32	1040	1040	8.0415e-08	0	0	0	2	2	2	0	0	0
MSMEG5704	MSMEG5704	1	>MSMEG5704 conserved hypothetical protein {Mycobacterium smegmatis MC2}	1	1	0	0	0	0	0	0	0	0	0	0	0	0	1	0	0	0	0	0	0	0	0	0	0	0	0	0	0	0	0	0	0	7.0689	65	65	2.3396e-21	46.2	0	0	0	0	0	0	0	0
MSMEG2780	MSMEG2780	1	>MSMEG2780 uroporphyrinogen decarboxylase (hemE) [4.1.1.37] {Mycobacterium smegmatis MC2}	1	0	0	0	0	0	0	0	0	0	0	0	0	0	1	0	0	1	0	0	0	0	0	0	1	0	0	0	0	0	0	0	0	37.41	353	353	7.8476e-12	0	0	0	0	0	0	0	0	0
MSMEG5707	MSMEG5707	2	>MSMEG5707 cupin domain protein {Mycobacterium smegmatis MC2}	1	0	0	0	0	0	0	0	0	0	0	0	0	0	0	0	0	1	0	0	1	1	0	1	1	0	0	0	0	0	0	0	0	12.362	117	117	2.9223e-47	0	0	0	0	0	0	0	0	0
MSMEG1738	MSMEG1738	1	>MSMEG1738 probable conserved transmembrane protein {Mycobacterium smegmatis MC2}	1	0	0	0	0	0	0	0	0	0	0	0	0	0	0	0	0	0	0	0	0	0	0	0	0	1	0	0	0	0	0	0	0	21.389	195	195	1.9757e-19	0	0	0	0	0	0	0	0	0
MSMEG1918	MSMEG1918	1	>MSMEG1918 sensor histidine kinase {Mycobacterium smegmatis MC2}	1	0	0	0	0	0	0	0	0	0	0	0	0	0	0	0	0	0	0	0	0	0	0	0	0	0	0	0	0	1	0	0	0	50.497	469	469	8.6275e-22	0	0	0	0	0	0	0	0	0
MSMEG2268	MSMEG2268	2	>MSMEG2268 conserved hypothetical protein {Mycobacterium smegmatis MC2}	1	0	0	0	1	0	0	0	0	0	0	0	0	0	0	0	0	0	0	0	0	0	0	0	0	0	0	0	0	0	0	0	1	25.458	239	239	5.5227e-14	0	0	0	3.8	0	0	0	0	0
MSMEG4302	MSMEG4302	3	>MSMEG4302 adenylate cyclase, putative {Mycobacterium smegmatis MC2}	1	0	0	0	0	0	0	0	0	0	0	1	0	0	0	0	0	0	0	0	0	0	0	0	0	0	0	1	2	0	0	0	1	55.597	508	508	4.9182e-42	0	0	0	0	0	0	0	0	0
MSMEG3644	MSMEG3644	1	>MSMEG3644 transcriptional regulator, MerR family {Mycobacterium smegmatis MC2}	1	0	0	0	0	0	0	0	0	0	0	0	0	0	0	0	0	0	0	0	0	0	0	0	0	1	0	0	0	0	0	0	0	21.898	204	204	0.00016544	0	0	0	0	0	0	0	0	0
MSMEG0887	MSMEG0887	2	>MSMEG0887 conserved hypothetical protein {Mycobacterium smegmatis MC2}	1	1	1	1	1	0	2	0	1	0	0	0	0	0	0	1	0	0	0	0	0	0	0	0	0	0	0	0	0	0	0	0	0	20.514	185	185	5.7668e-18	7	7	7	7	0	17.3	0	10.3	0
MSMEG0229	MSMEG0229	4	>MSMEG0229 dihydroxy-acid dehydratase (ilvD) [4.2.1.9] {Mycobacterium smegmatis MC2}	1	0	0	0	0	0	0	0	0	0	0	0	0	0	0	0	1	1	0	0	1	0	1	0	0	0	0	0	0	0	0	0	0	61.644	587	587	7.4928e-12	0	0	0	0	0	0	0	0	0
MSMEG2934	MSMEG2934	1	>MSMEG2934 lipid A biosynthesis lauroyl acyltransferase {Mycobacterium smegmatis MC2}	1	0	0	0	0	0	0	0	0	0	0	0	0	0	0	0	0	0	0	0	0	0	0	0	0	1	0	0	0	0	0	0	0	32.374	292	292	2.772e-08	0	0	0	0	0	0	0	0	0
MSMEG5053	MSMEG5053	3	>MSMEG5053 short chain alcohol dehydrogenase {Mycobacterium smegmatis MC2}	1	0	0	0	0	0	0	0	0	0	0	0	0	0	0	0	0	1	0	0	1	0	0	0	0	0	1	0	0	0	0	0	0	28.921	274	274	7.0988e-27	0	0	0	0	0	0	0	0	0
MSMEG1702	MSMEG1702	1	>MSMEG1702 amidohydrolase {Mycobacterium smegmatis MC2}	1	0	0	0	0	0	0	0	0	0	0	0	0	0	0	0	0	0	1	0	0	1	0	1	0	1	0	0	0	0	1	0	0	40.395	394	394	7.3847e-16	0	0	0	0	0	0	0	0	0
MSMEG0946	MSMEG0946	1	>MSMEG0946 NAD dependent epimerase/dehydratase family {Mycobacterium smegmatis MC2}	1	0	0	0	0	0	0	0	0	0	0	0	0	0	0	0	0	0	0	0	0	0	0	0	0	1	0	0	0	0	0	0	0	37.446	342	342	3.0974e-05	0	0	0	0	0	0	0	0	0
MSMEG0636	MSMEG0636	2	>MSMEG0636 conserved hypothetical protein {Mycobacterium smegmatis MC2}	1	0	0	0	0	0	0	0	0	1	0	0	0	0	0	0	0	1	0	0	0	0	0	0	0	0	0	0	0	0	0	0	0	18.485	161	161	0.0022292	0	0	0	0	0	0	0	0	5
MSMEG2644	MSMEG2644	4	>MSMEG2644 putative hydrolase {Mycobacterium smegmatis MC2}	1	0	0	0	0	0	0	0	0	0	0	0	0	0	0	0	0	1	0	0	1	1	0	0	0	1	0	0	0	0	1	1	0	61.149	557	557	1.012e-13	0	0	0	0	0	0	0	0	0
MSMEG2447	MSMEG2447	3	>MSMEG2447 regulatory protein {Mycobacterium smegmatis MC2}	1	0	0	0	0	0	0	0	0	0	0	0	0	0	0	0	0	1	0	0	0	2	0	0	0	0	0	0	0	0	0	0	0	58.139	538	538	2.3119e-11	0	0	0	0	0	0	0	0	0
MSMEG3777	MSMEG3777	4	>MSMEG3777 phenylalanyl-tRNA synthetase, beta subunit (pheT) [6.1.1.20] {Mycobacterium smegmatis MC2}	1	0	0	0	0	0	0	0	0	1	0	0	0	0	1	0	1	1	0	0	0	0	1	0	0	0	0	0	0	0	0	0	0	88.65	832	832	3.2876e-91	0	0	0	0	0	0	0	0	1.3
MSMEG0309	MSMEG0309	2	>MSMEG0309 aldehyde dehydrogenase family protein {Mycobacterium smegmatis MC2}	1	0	0	0	0	0	0	0	0	0	0	0	0	0	0	1	0	0	1	0	0	0	0	0	0	0	0	0	0	0	0	0	0	52.633	500	500	0.015894	0	0	0	0	0	0	0	0	0
MSMEG3148	MSMEG3148	1	>MSMEG3148 conserved hypothetical protein {Mycobacterium smegmatis MC2}	1	0	0	0	0	1	0	0	0	1	1	0	0	0	0	0	0	0	0	0	0	0	0	0	0	1	1	0	1	0	1	1	1	34.625	315	315	3.5657e-10	0	0	0	0	3.5	0	0	0	3.5
MSMEG3596	MSMEG3596	2	>MSMEG3596 ATPase {Mycobacterium smegmatis MC2}	1	0	0	0	0	0	0	0	0	1	0	0	0	0	0	0	0	0	0	0	0	0	1	0	0	2	0	0	1	0	0	0	0	111.77	1037	1037	1.0967e-10	0	0	0	0	0	0	0	0	1.7
MSMEG5060	MSMEG5060	1	>MSMEG5060 ABC transporter, permease protein SugA {Mycobacterium smegmatis MC2}	1	0	0	0	0	0	0	0	0	0	0	0	0	0	0	0	0	0	0	0	0	0	0	0	0	1	0	0	0	0	0	1	0	32.719	305	305	2.9164e-16	0	0	0	0	0	0	0	0	0
MSMEG3003	MSMEG3003	2	>MSMEG3003 aspartyl-tRNA synthetase (aspS) [6.1.1.12] {Mycobacterium smegmatis MC2}	1	0	0	0	0	0	0	0	0	0	0	0	0	0	0	0	0	2	0	0	0	0	1	0	1	0	0	0	0	0	0	0	0	65.169	598	598	1.5365e-06	0	0	0	0	0	0	0	0	0
MSMEG1311	MSMEG1311	2	>MSMEG1311 oligopeptide transporter, OPT family {Mycobacterium smegmatis MC2}	1	0	0	0	0	0	0	0	0	0	0	0	0	0	0	0	0	0	0	0	0	0	0	0	0	1	0	0	1	0	0	0	0	68.707	663	663	9.4508e-10	0	0	0	0	0	0	0	0	0
MSMEG5132	MSMEG5132	3	>MSMEG5132 GTP-binding protein TypA/BipA (typA) {Mycobacterium smegmatis MC2}	1	0	0	0	0	0	0	0	0	0	0	0	0	1	0	0	0	1	0	0	0	0	0	1	0	0	0	0	0	0	0	0	0	69.444	644	644	7.8211e-11	0	0	0	0	0	0	0	0	0
MSMEG2036	MSMEG2036	1	>MSMEG2036 hydrolase, alpha/beta fold family {Mycobacterium smegmatis MC2}	1	0	0	0	0	0	0	0	0	0	0	0	0	0	0	0	0	0	0	0	0	0	0	0	0	1	0	0	0	0	0	0	0	33.402	308	308	4.3873e-16	0	0	0	0	0	0	0	0	0
MSMEG4005	MSMEG4005	1	>MSMEG4005 calcium-binding protein {Mycobacterium smegmatis MC2}	1	0	0	0	0	0	0	0	0	0	0	0	0	0	0	0	0	0	0	0	0	0	0	0	0	0	0	0	1	0	0	0	0	30.031	291	291	3.5973e-08	0	0	0	0	0	0	0	0	0
MSMEG0956	MSMEG0956	2	>MSMEG0956 delta-aminolevulinic acid dehydratase (hemB) [4.2.1.24] {Mycobacterium smegmatis MC2}	1	0	0	0	0	0	0	0	0	1	0	0	0	1	0	0	0	0	0	0	0	0	1	0	0	0	0	0	0	0	0	0	0	35.836	336	336	1.1894e-12	0	0	0	0	0	0	0	0	3
MSMEG5114	MSMEG5114	1	>MSMEG5114 acyl-CoA synthase {Mycobacterium smegmatis MC2}	1	0	0	0	0	0	0	0	0	0	0	0	0	1	1	0	0	0	0	0	0	0	0	0	0	0	0	0	0	0	0	0	0	49.772	468	468	4.1727e-05	0	0	0	0	0	0	0	0	0
MSMEG6309	MSMEG6309	2	>MSMEG6309 ABC transporter, ATP-binding protein {Mycobacterium smegmatis MC2}	1	0	0	0	0	0	0	0	0	0	0	0	0	0	0	0	0	1	0	0	0	0	0	0	0	1	0	0	0	0	0	0	0	28.102	257	257	2.1892e-47	0	0	0	0	0	0	0	0	0
MSMEG3210	MSMEG3210	1	>MSMEG3210 inositol monophosphate phosphatase {Mycobacterium smegmatis MC2}	1	0	0	0	0	0	0	0	0	0	0	0	0	0	0	0	0	1	0	0	0	0	1	0	0	1	0	0	0	0	0	0	0	28.674	276	276	8.9881e-09	0	0	0	0	0	0	0	0	0
MSMEG4118	MSMEG4118	1	>MSMEG4118 acyl-CoA dehydrogenase [1.3.99.-] {Mycobacterium smegmatis MC2}	1	0	0	0	0	0	0	0	0	0	0	0	0	0	0	0	0	0	0	0	0	0	0	0	0	1	0	0	0	0	0	0	0	41.838	392	392	1.5401e-10	0	0	0	0	0	0	0	0	0
MSMEG3982	MSMEG3982	3	>MSMEG3982 acyl-CoA dehydrogenase [1.3.99.-] {Mycobacterium smegmatis MC2}	1	0	0	0	0	0	0	0	0	0	0	0	0	0	0	0	0	0	0	0	0	0	0	0	0	1	0	0	1	0	0	1	0	40.051	373	373	6.0998e-25	0	0	0	0	0	0	0	0	0
MSMEG0424	MSMEG0424	1	>MSMEG0424 Hsp20/alpha crystallin family {Mycobacterium smegmatis MC2}	1	0	0	0	0	0	0	0	0	1	0	0	0	1	0	0	0	0	0	0	0	0	0	0	0	1	0	0	0	0	0	0	0	16.202	145	145	1.3342e-09	0	0	0	0	0	0	0	0	8.3
MSMEG6518	MSMEG6518	1	>MSMEG6518 conserved hypothetical protein {Mycobacterium smegmatis MC2}	1	0	0	0	0	0	0	0	0	0	0	0	0	0	0	1	0	0	0	0	1	0	0	1	0	0	0	0	0	0	0	0	0	13.362	129	129	7.9357e-08	0	0	0	0	0	0	0	0	0
MSMEG6400	MSMEG6400	1	>MSMEG6400 probable conserved transmembrane protein {Mycobacterium smegmatis MC2}	1	0	0	0	0	0	0	0	0	0	0	0	0	0	0	0	0	0	0	0	0	0	0	0	0	1	0	0	0	0	0	0	0	70.495	645	645	7.7428e-08	0	0	0	0	0	0	0	0	0
MSMEG4034	MSMEG4034	3	>MSMEG4034 NAD dependent epimerase/dehydratase family {Mycobacterium smegmatis MC2}	1	0	0	0	0	0	0	0	0	0	0	0	0	0	0	0	0	0	0	0	0	0	1	0	0	0	0	0	2	0	0	0	0	32.831	297	297	2.2213e-11	0	0	0	0	0	0	0	0	0
MSMEG1886	MSMEG1886	1	>MSMEG1886 Fatty acid desaturase {Mycobacterium smegmatis MC2}	1	0	0	0	0	0	0	0	0	0	0	0	0	0	0	0	0	0	0	0	0	0	0	0	0	1	0	0	1	0	0	0	0	47.649	418	418	1.3737e-20	0	0	0	0	0	0	0	0	0
MSMEG0015	MSMEG0015	2	>MSMEG0015 ferric enterobactin transport ATP-binding protein FepC {Mycobacterium smegmatis MC2}	1	0	0	0	0	0	0	0	0	0	0	0	0	0	0	0	0	0	0	0	0	0	0	0	0	0	0	0	1	0	1	0	0	30.675	280	280	1.4936e-06	0	0	0	0	0	0	0	0	0
MSMEG6511	MSMEG6511	3	>MSMEG6511 acyl-CoA dehydrogenase domain protein {Mycobacterium smegmatis MC2}	1	0	0	0	0	0	0	0	0	2	0	0	0	0	0	0	1	2	0	0	1	0	1	0	0	0	0	0	0	0	0	0	0	42.489	385	385	1.0855e-22	0	0	0	0	0	0	0	0	5.7
MSMEG1047;MSMEG2327	MSMEG1047;MSMEG2327	3;3	>MSMEG1047 nudix hydrolase {Mycobacterium smegmatis MC2};>MSMEG2327 nudix hydrolase {Mycobacterium smegmatis MC2}	2	0	0	0	0	0	0	0	0	0	0	0	0	1	0	0	0	0	0	0	0	0	0	0	2	0	0	0	0	0	0	0	0	30.286	273	273;273	1.2344e-06	0	0	0	0	0	0	0	0	0
CON__Q9R0H5	CON__Q9R0H5	1	>Q9R0H5 SWISS-PROT:Q9R0H5 Tax_Id=10090 Gene_Symbol=Krt71 Keratin, type II cytoskeletal 6G	1	0	0	0	0	0	0	1	0	0	0	0	0	0	0	0	0	0	0	0	0	0	0	0	0	0	1	0	0	0	0	0	0	57.382	524	524	6.1175e-128	3.6	3.6	1.3	2.3	3.6	3.6	8.2	1.3	3.6
MSMEG3808	MSMEG3808	5	>MSMEG3808 excinuclease ABC, A subunit (uvrA) {Mycobacterium smegmatis MC2}	1	0	0	1	0	1	0	0	0	0	0	2	1	1	0	0	0	0	0	1	0	0	0	0	0	0	0	0	0	0	0	0	0	108.99	991	991	5.4479e-49	0	0	1.4	0	1.4	0	0	0	0
MSMEG5725	MSMEG5725	1	>MSMEG5725 PLP-dependent aminotransferases {Mycobacterium smegmatis MC2}	1	0	0	0	0	0	0	0	0	0	0	0	0	0	0	0	0	1	0	0	0	0	0	0	0	0	0	0	0	0	1	0	0	41.914	390	390	0.00083092	0	0	0	0	0	0	0	0	0
MSMEG6142	MSMEG6142	3	>MSMEG6142 nucleoside-diphosphate-sugar epimerase {Mycobacterium smegmatis MC2}	1	0	0	0	0	0	0	0	0	0	0	0	0	1	0	0	0	1	0	0	2	0	0	0	2	0	0	0	0	0	0	0	0	35.274	331	331	2.1595e-15	0	0	0	0	0	0	0	0	0
MSMEG1820	MSMEG1820	2	>MSMEG1820 phosphoribosylaminoimidazole carboxylase, catalytic subunit (purE) [4.1.1.21] {Mycobacterium smegmatis MC2}	1	0	0	0	0	0	1	0	0	0	0	0	0	0	0	0	0	0	0	0	1	0	0	0	0	0	0	0	0	0	0	0	0	18.987	182	182	5.3845e-05	0	0	0	0	0	4.4	0	0	0
MSMEG5226	MSMEG5226	2	>MSMEG5226 exodeoxyribonuclease VII, large subunit (xseA) [3.1.11.6] {Mycobacterium smegmatis MC2}	1	0	0	0	0	0	0	0	0	0	0	0	0	0	0	0	0	0	0	0	0	0	0	0	0	2	0	0	0	0	0	0	0	43.568	404	404	9.8699e-05	0	0	0	0	0	0	0	0	0
MSMEG2746	MSMEG2746	2	>MSMEG2746 conserved hypothetical alanine and leucine rich protein {Mycobacterium smegmatis MC2}	1	0	0	0	0	0	0	0	0	1	0	0	0	1	0	0	0	0	0	0	0	0	0	0	0	0	0	0	0	0	0	0	0	38.286	348	348	5.8646e-16	0	0	0	0	0	0	0	0	7.5
MSMEG5244	MSMEG5244	2	>MSMEG5244 two component transcriptional regulatory protein devr {Mycobacterium smegmatis MC2}	1	0	0	0	0	0	0	0	0	0	0	0	0	2	2	0	0	1	0	0	1	0	0	0	0	0	0	0	0	0	0	0	0	22.925	211	211	5.0825e-36	0	0	0	0	0	0	0	0	0
MSMEG1647	MSMEG1647	2	>MSMEG1647 tetrahydrofolate dehydrogenase/cyclohydrolase FolD {Mycobacterium smegmatis MC2}	1	0	0	0	0	0	0	0	0	0	0	0	0	0	0	0	0	0	0	0	1	0	2	0	0	0	0	0	0	0	0	0	0	29.934	286	286	3.8401e-05	0	0	0	0	0	0	0	0	0
MSMEG6201	MSMEG6201	4	>MSMEG6201 Transglycosylase {Mycobacterium smegmatis MC2}	1	0	0	0	0	0	0	0	0	0	0	0	0	0	0	0	0	1	1	0	0	0	0	1	0	0	1	0	0	0	0	0	0	82.685	788	788	2.9815e-07	0	0	0	0	0	0	0	0	0
MSMEG2931	MSMEG2931	2	>MSMEG2931 threonyl-tRNA synthetase (thrS) [6.1.1.3] {Mycobacterium smegmatis MC2}	1	1	0	0	0	0	0	0	0	0	0	0	0	1	0	0	0	0	0	0	0	0	0	0	0	0	0	0	0	0	0	0	0	77.01	684	684	3.5798e-06	1.9	0	0	0	0	0	0	0	0
MSMEG5250	MSMEG5250	1	>MSMEG5250 CalR9 protein {Mycobacterium smegmatis MC2}	1	0	0	0	0	0	0	0	0	0	0	0	0	0	0	0	0	0	0	0	0	0	0	0	0	1	0	0	0	0	0	0	0	46.922	421	421	2.6401e-06	0	0	0	0	0	0	0	0	0
MSMEG2974	MSMEG2974	1	>MSMEG2974 peptidyl-prolyl cis-trans isomerase, cyclophilin-type {Mycobacterium smegmatis MC2}	1	0	0	0	0	0	0	0	0	0	0	0	0	0	0	0	0	0	0	0	0	0	0	0	0	1	0	0	0	0	0	0	0	29.656	287	287	0.0022485	0	0	0	0	0	0	0	0	0
MSMEG6074	MSMEG6074	1	>MSMEG6074 cysteinyl-tRNA synthetase (cysS) [6.1.1.16] {Mycobacterium smegmatis MC2}	1	1	0	0	0	0	0	0	0	1	0	0	0	0	0	0	0	0	0	0	0	0	0	0	0	0	0	0	0	0	0	0	1	52.302	477	477	0.0010378	2.9	0	0	0	0	0	0	0	2.9
MSMEG5647	MSMEG5647	1	>MSMEG5647 conserved hypothetical protein {Mycobacterium smegmatis MC2}	1	0	0	0	0	0	0	0	0	0	0	0	0	0	0	0	0	0	0	0	0	0	0	0	0	1	0	0	0	0	0	0	0	26.69	234	234	0.00022311	0	0	0	0	0	0	0	0	0
MSMEG0334	MSMEG0334	1	>MSMEG0334 acetyl-/propionyl-coenzyme A carboxylase alpha chain [6.3.4.14] {Mycobacterium smegmatis MC2}	1	0	0	0	0	0	0	0	0	0	0	0	0	0	0	0	0	0	0	0	0	0	0	0	0	0	0	0	0	0	1	0	0	71.552	672	672	3.4484e-12	0	0	0	0	0	0	0	0	0
MSMEG0381	MSMEG0381	2	>MSMEG0381 Mmp14a protein {Mycobacterium smegmatis MC2}	1	0	0	0	0	0	0	0	0	0	0	0	0	0	0	0	0	1	0	0	0	0	0	0	0	0	0	0	0	1	0	0	0	104.36	960	960	0.011634	0	0	0	0	0	0	0	0	0
MSMEG6900	MSMEG6900	2	>MSMEG6900 penicillin-binding protein 1 {Mycobacterium smegmatis MC2}	1	0	0	0	0	0	0	0	0	0	0	0	0	0	0	0	0	0	0	0	0	0	0	0	0	2	0	0	0	0	0	0	0	86.091	827	827	2.5434e-07	0	0	0	0	0	0	0	0	0
MSMEG4236	MSMEG4236	1	>MSMEG4236 mraZ protein (mraZ) {Mycobacterium smegmatis MC2}	1	0	0	1	0	1	0	0	0	1	0	0	0	0	0	0	0	0	0	0	0	0	0	0	0	0	0	0	0	0	0	0	1	16.1	143	143	4.0405e-44	0	0	11.2	0	11.2	0	0	0	11.2
MSMEG4044	MSMEG4044	2	>MSMEG4044 GAF domain protein {Mycobacterium smegmatis MC2}	1	0	0	0	0	0	0	0	0	0	0	0	0	0	0	0	0	0	0	0	1	1	0	0	0	0	0	0	1	0	0	0	0	66.054	596	596	0.0061656	0	0	0	0	0	0	0	0	0
MSMEG4306	MSMEG4306	3	>MSMEG4306 conserved hypothetical protein {Mycobacterium smegmatis MC2}	1	1	0	0	0	0	0	0	0	0	0	0	0	0	1	0	0	0	0	0	1	0	1	0	1	0	0	0	0	0	0	0	0	28.044	249	249	1.9017e-41	6.8	0	0	0	0	0	0	0	0
MSMEG4934	MSMEG4934	3	>MSMEG4934 ATP:cob(I)alamin adenosyltransferase [2.5.1.17] {Mycobacterium smegmatis MC2}	1	0	0	0	0	0	0	0	0	0	0	0	0	0	0	1	0	0	0	0	0	1	0	1	0	0	0	0	0	0	0	0	0	22.369	204	204	1.5552e-29	0	0	0	0	0	0	0	0	0
MSMEG5247	MSMEG5247	1	>MSMEG5247 PhoH family protein {Mycobacterium smegmatis MC2}	1	0	0	0	0	0	0	0	0	0	0	0	0	0	0	0	1	0	0	0	0	0	0	0	0	1	0	0	0	1	0	0	0	47.169	437	437	8.1743e-29	0	0	0	0	0	0	0	0	0
MSMEG3883	MSMEG3883	1	>MSMEG3883 5-3 exonuclease {Mycobacterium smegmatis MC2}	1	0	0	0	0	0	0	0	0	0	0	0	0	0	0	0	0	0	0	0	0	0	0	0	0	1	0	0	0	0	0	0	0	33.922	319	319	6.1993e-10	0	0	0	0	0	0	0	0	0
MSMEG6452	MSMEG6452	3	>MSMEG6452 succinate-semialdehyde dehydrogenase [NADP+] [1.2.1.16] {Mycobacterium smegmatis MC2}	1	0	0	0	0	0	0	0	0	0	0	0	0	0	1	0	0	1	0	0	2	0	0	0	1	0	0	0	0	0	0	0	0	47.953	448	448	1.4826e-51	0	0	0	0	0	0	0	0	0
MSMEG5073	MSMEG5073	1	>MSMEG5073 O-methyltransferase, family 3 {Mycobacterium smegmatis MC2}	1	0	0	0	0	0	0	0	0	0	0	0	0	1	0	0	0	1	0	0	0	0	1	1	1	0	0	0	0	0	0	0	0	23.406	225	225	3.7051e-19	0	0	0	0	0	0	0	0	0
MSMEG0940	MSMEG0940	2	>MSMEG0940 conserved hypothetical protein {Mycobacterium smegmatis MC2}	1	0	0	0	0	0	0	0	0	0	0	0	0	1	0	0	0	1	0	0	1	0	0	0	0	0	0	0	0	0	0	0	0	38.015	356	356	6.8027e-46	0	0	0	0	0	0	0	0	0
MSMEG2664	MSMEG2664	2	>MSMEG2664 dihydrodipicolinate reductase (dapB) [1.3.1.26] {Mycobacterium smegmatis MC2}	1	0	0	0	0	0	0	0	0	0	0	0	0	0	0	0	0	1	0	0	1	0	0	0	0	0	0	0	0	0	0	0	0	25.71	245	245	0.0015973	0	0	0	0	0	0	0	0	0
MSMEG6338	MSMEG6338	1	>MSMEG6338 phosphoglycerate mutase family protein, putative {Mycobacterium smegmatis MC2}	1	0	0	0	0	0	0	0	0	0	0	0	0	0	0	0	0	1	0	0	0	0	0	0	0	0	0	0	0	0	0	0	0	21.971	202	202	5.1612e-05	0	0	0	0	0	0	0	0	0
CON__P02666	CON__P02666	1	>P02666 SWISS-PROT:P02666 Beta-casein - Bos taurus (Bovine).	1	0	0	0	0	0	1	0	0	0	0	0	0	0	0	0	1	0	0	0	0	0	0	0	0	0	0	0	0	0	0	0	0	23.583	209	209	1.629e-16	0	0	0	0	0	9.1	0	0	0
MSMEG0740	MSMEG0740	1	>MSMEG0740 glycosyl hydrolase family 76 {Mycobacterium smegmatis MC2}	1	0	0	0	0	0	0	0	0	0	0	0	0	0	0	0	0	0	0	0	0	0	0	0	0	1	0	0	0	0	0	0	0	43.457	393	393	3.3746e-07	0	0	0	0	0	0	0	0	0
MSMEG0906	MSMEG0906	2	>MSMEG0906 DNA-binding protein {Mycobacterium smegmatis MC2}	1	0	0	0	0	0	0	0	0	0	0	0	0	0	0	0	2	0	0	0	0	0	0	0	0	0	0	0	0	0	0	0	0	53.786	478	478	1.2871e-13	0	0	0	0	0	0	0	0	0
MSMEG1681	MSMEG1681	1	>MSMEG1681 endoribonuclease L-PSP superfamily {Mycobacterium smegmatis MC2}	1	0	0	0	0	0	0	0	0	0	0	0	0	0	1	0	0	0	0	0	0	0	0	0	0	0	0	0	0	0	0	0	0	16.217	147	147	1.4085e-05	0	0	0	0	0	0	0	0	0
MSMEG4253	MSMEG4253	1	>MSMEG4253 glycosyl transferase, group 1 family protein [2.4.1.-] {Mycobacterium smegmatis MC2}	1	0	0	0	0	0	0	0	0	0	0	0	0	0	0	0	0	0	0	0	0	0	0	0	0	1	0	0	0	0	0	0	0	41.407	382	382	2.4725e-12	0	0	0	0	0	0	0	0	0
MSMEG3795	MSMEG3795	1	>MSMEG3795 conserved hypothetical protein {Mycobacterium smegmatis MC2}	1	0	0	0	0	0	0	0	0	1	0	0	0	1	0	0	0	0	0	0	0	0	0	0	0	0	1	0	0	0	0	1	0	12.537	119	119	2.0392e-07	0	0	0	0	0	0	0	0	13.4
MSMEG2272	MSMEG2272	1	>MSMEG2272 hydrogenase nickel insertion protein HypA (hypA) {Mycobacterium smegmatis MC2}	1	0	0	0	0	0	0	0	0	0	0	0	0	0	0	0	0	0	0	0	0	0	0	0	0	1	1	0	0	0	0	0	0	12.03	111	111	1.3605e-07	0	0	0	0	0	0	0	0	0
MSMEG3044	MSMEG3044	1	>MSMEG3044 dihydroorotase [3.5.2.3] {Mycobacterium smegmatis MC2}	1	0	0	0	0	0	0	0	0	0	0	0	0	0	0	0	0	1	0	0	0	0	0	0	0	0	0	0	0	0	0	0	0	46.572	444	444	5.367e-06	0	0	0	0	0	0	0	0	0
MSMEG0663	MSMEG0663	2	>MSMEG0663 TetR-family transcriptional regulator {Mycobacterium smegmatis MC2}	1	0	0	0	0	0	0	0	0	0	0	0	0	0	0	0	0	1	0	0	1	0	1	0	0	0	0	0	0	0	0	0	0	26.257	235	235	0.00013347	0	0	0	0	0	0	0	0	0
MSMEG4907	MSMEG4907	1	>MSMEG4907 Mov34/MPN/PAD-1 family protein {Mycobacterium smegmatis MC2}	1	1	0	0	0	0	0	0	0	0	0	0	0	1	0	0	0	0	0	0	0	0	0	0	0	0	0	0	0	0	0	0	0	15.523	136	136	4.0744e-08	16.2	0	0	0	0	0	0	0	0
MSMEG3217	MSMEG3217	2	>MSMEG3217 anthranilate synthase component I (trpE) [4.1.3.27] {Mycobacterium smegmatis MC2}	1	0	0	0	0	0	0	0	0	0	0	0	0	0	0	0	0	2	0	0	0	0	0	0	0	0	0	0	0	0	0	0	0	56.311	524	524	5.1839e-06	0	0	0	0	0	0	0	0	0
MSMEG0989	MSMEG0989	1	>MSMEG0989 conserved hypothetical protein {Mycobacterium smegmatis MC2}	1	0	0	0	0	0	0	0	0	1	0	0	0	1	1	0	0	0	0	0	0	0	0	0	0	0	0	0	0	0	0	0	0	8.1889	81	81	5.3244e-73	0	0	0	0	0	0	0	0	25.9
MSMEG2965	MSMEG2965	1	>MSMEG2965 GTP pyrophosphokinase (relA) [2.7.6.5] {Mycobacterium smegmatis MC2}	1	0	0	0	0	0	0	0	0	0	0	0	0	0	0	0	0	0	0	0	0	0	0	0	0	0	0	1	0	0	0	0	0	87.93	797	797	1.2486e-69	0	0	0	0	0	0	0	0	0
MSMEG0942	MSMEG0942	1	>MSMEG0942 conserved hypothetical protein {Mycobacterium smegmatis MC2}	1	0	0	0	0	0	0	0	0	0	0	0	0	0	0	0	0	0	0	0	0	0	0	0	0	1	0	0	0	0	1	0	0	28.804	271	271	2.2092e-16	0	0	0	0	0	0	0	0	0
MSMEG3097	MSMEG3097	2	>MSMEG3097 phosphoenolpyruvate carboxylase (ppc) [4.1.1.31] {Mycobacterium smegmatis MC2}	1	0	0	0	0	0	0	0	0	0	0	0	0	0	1	0	0	1	0	0	0	0	0	0	0	0	0	0	0	0	0	0	0	103.35	933	933	1.9535e-13	0	0	0	0	0	0	0	0	0
MSMEG6565	MSMEG6565	1	>MSMEG6565 conserved hypothetical protein {Mycobacterium smegmatis MC2}	1	0	0	0	0	0	0	0	0	1	0	0	0	0	1	0	0	0	0	0	0	0	0	0	0	0	0	0	0	0	0	0	0	26.314	247	247	0.0002127	0	0	0	0	0	0	0	0	4.9
MSMEG1946	MSMEG1946	2	>MSMEG1946 NADH pyrophosphatase [3.6.1.22] {Mycobacterium smegmatis MC2}	1	0	0	0	0	0	0	0	0	0	0	0	0	0	0	0	0	0	0	0	0	0	0	0	0	1	0	0	1	0	0	0	0	34.139	311	311	8.1987e-06	0	0	0	0	0	0	0	0	0
MSMEG5435	MSMEG5435	2	>MSMEG5435 acyl-CoA synthase {Mycobacterium smegmatis MC2}	1	0	0	0	0	0	0	0	0	0	0	0	0	0	1	0	0	0	0	0	1	0	0	0	0	0	0	0	0	0	0	0	0	57.897	538	538	1.0532e-06	0	0	0	0	0	0	0	0	0
MSMEG4917	MSMEG4917	1	>MSMEG4917 tetratricopeptide repeat domain protein {Mycobacterium smegmatis MC2}	1	0	0	0	0	0	0	0	0	0	0	0	0	0	1	0	0	1	0	0	0	0	1	1	0	0	0	0	0	0	0	0	0	31.122	296	296	3.1657e-34	0	0	0	0	0	0	0	0	0
MSMEG4348	MSMEG4348	1	>MSMEG4348 acetolactate synthase large subunit {Mycobacterium smegmatis MC2}	1	0	0	0	0	0	0	0	0	0	0	0	0	0	0	0	0	0	0	0	0	0	0	0	0	1	0	0	1	0	0	0	0	53.161	518	518	1.8e-08	0	0	0	0	0	0	0	0	0
MSMEG5847	MSMEG5847	3	>MSMEG5847 adenylosuccinate lyase (purB) [4.3.2.2] {Mycobacterium smegmatis MC2}	1	0	0	0	0	0	0	0	0	1	0	0	0	0	0	0	0	1	0	0	1	0	1	0	0	0	0	0	0	0	0	0	0	51.358	472	472	2.1995e-07	0	0	0	0	0	0	0	0	2.8
MSMEG2413	MSMEG2413	1	>MSMEG2413 putative methyltransferase {Mycobacterium smegmatis MC2}	1	0	0	0	0	0	0	0	0	0	0	0	0	0	0	0	0	0	0	0	0	0	0	0	0	1	0	0	0	0	0	0	0	17.628	169	169	2.5388e-30	0	0	0	0	0	0	0	0	0
MSMEG4709	MSMEG4709	1	>MSMEG4709 enoyl-CoA hydratase {Mycobacterium smegmatis MC2}	1	0	0	0	0	0	0	0	0	0	0	0	0	0	0	0	0	1	0	0	1	0	0	0	0	0	0	0	0	0	0	0	0	25.57	249	249	3.142e-06	0	0	0	0	0	0	0	0	0
MSMEG4342	MSMEG4342	1	>MSMEG4342 metallo-beta-lactamase family protein {Mycobacterium smegmatis MC2}	1	0	0	0	0	0	0	0	0	0	0	0	0	0	0	0	0	1	0	0	0	0	0	0	0	0	0	0	0	0	0	0	0	22.338	210	210	9.2665e-16	0	0	0	0	0	0	0	0	0
MSMEG3261	MSMEG3261	1	>MSMEG3261 conserved hypothetical protein {Mycobacterium smegmatis MC2}	1	0	0	0	0	0	0	0	0	0	0	0	0	0	1	0	0	0	0	0	0	0	0	0	0	0	0	0	0	0	0	0	0	30.399	280	280	3.8964e-21	0	0	0	0	0	0	0	0	0
MSMEG0066	MSMEG0066	1	>MSMEG0066 early secretory antigenic target, 6 kDa {Mycobacterium smegmatis MC2}	1	0	0	0	0	0	0	0	0	0	0	0	0	1	0	1	0	0	0	0	0	0	0	0	0	0	0	0	0	0	0	0	0	9.7375	95	95	1.0307e-49	0	0	0	0	0	0	0	0	0
MSMEG6753	MSMEG6753	1	>MSMEG6753 oxidoreductase, short chain dehydrogenase/reductase family {Mycobacterium smegmatis MC2}	1	0	0	0	0	0	0	0	0	0	0	0	0	0	0	0	0	1	0	0	0	0	0	0	0	1	0	0	0	1	0	0	0	24.569	240	240	2.5981e-05	0	0	0	0	0	0	0	0	0
MSMEG2541	MSMEG2541	3	>MSMEG2541 ribosome recycling factor (frr) {Mycobacterium smegmatis MC2}	1	0	0	0	0	0	0	0	0	0	0	0	0	0	0	0	0	0	0	0	2	0	1	0	0	0	0	0	0	0	0	0	0	20.824	185	185	1.0625e-31	0	0	0	0	0	0	0	0	0
MSMEG2196	MSMEG2196	1	>MSMEG2196 sensory box/response regulator {Mycobacterium smegmatis MC2}	1	0	0	0	0	0	0	0	0	0	0	0	0	0	0	0	0	0	0	0	0	0	0	0	0	1	0	0	0	0	0	0	0	66.616	615	615	0.0010015	0	0	0	0	0	0	0	0	0
MSMEG3230	MSMEG3230	1	>MSMEG3230 ABC transporter, CydDC cysteine exporter (CydDC-E) family, permease/ATP-binding protein CydC {Mycobacterium smegmatis MC2}	1	0	0	0	0	0	0	0	0	0	0	0	0	0	0	0	0	0	0	0	0	0	0	0	0	1	0	0	0	0	0	0	0	47.051	461	461	2.3972e-12	0	0	0	0	0	0	0	0	0
MSMEG0692	MSMEG0692	2	>MSMEG0692 conserved hypothetical protein {Mycobacterium smegmatis MC2}	1	0	0	0	0	0	0	0	0	0	0	0	0	0	0	1	0	0	0	0	1	0	0	0	0	1	0	1	0	0	0	0	0	59.553	595	595	1.5288e-11	0	0	0	0	0	0	0	0	0
MSMEG1029;MSMEG2309	MSMEG1029;MSMEG2309	2;2	>MSMEG1029 probable transcriptional regulatory protein {Mycobacterium smegmatis MC2};>MSMEG2309 probable transcriptional regulatory protein {Mycobacterium smegmatis MC2}	2	0	0	0	0	1	0	0	0	0	0	0	0	1	0	0	0	0	0	0	0	0	0	0	0	0	0	0	0	0	0	0	0	27.624	245	245;245	1.723e-16	0	0	0	0	4.1	0	0	0	0
MSMEG0233	MSMEG0233	1	>MSMEG0233 lipoprotein Lpps {Mycobacterium smegmatis MC2}	1	0	0	0	0	0	0	0	1	0	0	0	0	0	0	1	0	0	0	0	0	0	0	0	0	0	0	0	0	0	0	0	0	37.233	346	346	0.00013625	0	0	0	0	0	0	0	5.8	0
MSMEG1743	MSMEG1743	2	>MSMEG1743 Fatty acid desaturase {Mycobacterium smegmatis MC2}	1	0	0	0	0	0	0	0	0	0	0	0	0	0	0	0	0	0	0	0	0	0	0	0	0	0	0	0	2	0	0	0	0	43.379	382	382	5.4063e-05	0	0	0	0	0	0	0	0	0
MSMEG5832	MSMEG5832	1	>MSMEG5832 phosphoribosylformylglycinamidine synthase, PurS protein (purS) {Mycobacterium smegmatis MC2}	1	0	0	0	0	0	0	0	0	0	0	0	0	0	0	0	0	0	0	0	0	0	1	0	0	0	0	0	0	0	0	0	0	9.9982	92	92	2.0302e-24	0	0	0	0	0	0	0	0	0
MSMEG2037	MSMEG2037	1	>MSMEG2037 conserved hypothetical protein {Mycobacterium smegmatis MC2}	1	0	0	0	0	0	0	0	0	0	0	0	0	1	1	0	0	1	0	0	0	0	0	0	0	0	0	0	0	0	0	0	0	36.179	336	336	6.3204e-12	0	0	0	0	0	0	0	0	0
MSMEG4083	MSMEG4083	2	>MSMEG4083 putative monooxygenase {Mycobacterium smegmatis MC2}	1	0	0	0	0	0	0	0	0	0	0	0	0	0	0	0	0	0	0	0	1	1	1	0	0	1	0	0	0	0	0	0	0	56.835	508	508	3.2796e-24	0	0	0	0	0	0	0	0	0
MSMEG0915	MSMEG0915	1	>MSMEG0915 polyphosphate kinase 2 superfamily {Mycobacterium smegmatis MC2}	1	0	0	0	0	0	0	0	0	0	0	0	0	0	0	0	0	0	0	0	0	0	0	0	0	1	0	0	1	0	0	0	0	34.353	299	299	2.2284e-06	0	0	0	0	0	0	0	0	0
MSMEG0626	MSMEG0626	2	>MSMEG0626 conserved hypothetical protein {Mycobacterium smegmatis MC2}	1	0	0	0	0	0	0	0	0	0	0	0	0	0	0	0	0	0	0	0	0	0	0	0	0	2	0	0	0	0	0	0	0	33.185	309	309	0.0052485	0	0	0	0	0	0	0	0	0
MSMEG0302	MSMEG0302	1	>MSMEG0302 peptidase, S9A/B/C families [3.4.-.-] {Mycobacterium smegmatis MC2}	1	0	0	0	0	0	0	0	0	0	0	0	0	0	0	0	0	1	0	0	0	0	0	0	0	0	0	0	0	0	0	0	0	44.507	403	403	3.4742e-06	0	0	0	0	0	0	0	0	0
CON__P20930	CON__P20930	5	>P20930 SWISS-PROT:P20930 Tax_Id=9606 Gene_Symbol=FLG Filaggrin	1	0	0	0	0	0	1	2	1	0	0	0	0	0	0	0	0	0	0	0	0	1	0	0	0	0	0	0	0	0	1	0	0	435.16	4061	4061	1.0399e-11	0	0	0	0	0	1.7	0.6	1.7	0
MSMEG0081	MSMEG0081	1	>MSMEG0081 conserved hypothetical protein {Mycobacterium smegmatis MC2}	1	0	0	0	0	0	0	0	0	0	0	0	0	1	0	0	0	0	0	0	0	0	0	0	0	0	0	0	0	0	0	0	0	12.09	110	110	0.002778	0	0	0	0	0	0	0	0	0
MSMEG1672	MSMEG1672	1	>MSMEG1672 succinate dehydrogenase, cytochrome b556 subunit (sdhC) {Mycobacterium smegmatis MC2}	1	0	0	0	0	0	0	0	0	0	0	0	0	0	0	0	0	1	0	0	0	0	0	0	0	0	0	0	0	0	0	0	0	15.626	138	138	8.0021e-16	0	0	0	0	0	0	0	0	0
CON__Q9BYR9	CON__Q9BYR9	2	>Q9BYR9 SWISS-PROT:Q9BYR9 Tax_Id=9606 Gene_Symbol=KRTAP2-4;LOC644350;LOC728934;KAP2.1B;LOC730755;LOC728285 Keratin-associated protein 2-4	1	0	0	0	0	0	0	0	0	0	0	0	0	0	0	0	0	0	0	0	0	0	0	0	0	0	0	0	2	0	0	0	0	13.48	128	128	8.5897e-05	0	0	0	0	0	0	0	0	0
MSMEG1883	MSMEG1883	1	>MSMEG1883 glycine betaine transporter OpuD {Mycobacterium smegmatis MC2}	1	0	0	0	0	0	0	0	0	0	0	0	0	0	0	0	0	0	0	0	0	0	0	0	0	1	0	0	0	0	0	0	0	66.214	620	620	0.00038144	0	0	0	0	0	0	0	0	0
MSMEG6748	MSMEG6748	1	>MSMEG6748 ATPase component of ABC transporters with duplicated ATPase domains {Mycobacterium smegmatis MC2}	1	0	0	0	0	0	0	0	0	0	0	0	0	0	0	0	0	0	0	0	0	0	0	0	0	1	0	0	0	0	0	0	0	60.229	558	558	4.0031e-17	0	0	0	0	0	0	0	0	0
MSMEG1001	MSMEG1001	1	>MSMEG1001 acetyltransferase, gnat family, putative {Mycobacterium smegmatis MC2}	1	0	0	0	0	0	0	0	0	0	0	0	0	0	0	0	0	0	0	0	0	0	0	0	0	1	0	0	0	0	0	0	0	28.97	277	277	1.0269e-19	0	0	0	0	0	0	0	0	0
MSMEG3895	MSMEG3895	3	>MSMEG3895 proteasome beta subunit {Mycobacterium smegmatis MC2}	1	0	0	0	0	0	0	0	0	0	0	0	0	1	0	0	0	2	0	0	1	0	0	0	0	0	0	0	0	0	0	0	0	32.131	303	303	4.374e-11	0	0	0	0	0	0	0	0	0
MSMEG6587	MSMEG6587	1	>MSMEG6587 ATP-dependent helicase HrpA (hrpA) {Mycobacterium smegmatis MC2}	1	0	0	0	0	1	0	0	0	0	0	0	0	0	0	0	0	0	0	0	0	0	0	0	0	0	0	0	0	1	0	0	0	147.62	1330	1330	6.9949e-07	0	0	0	0	2.1	0	0	0	0
MSMEG0028	MSMEG0028	3	>MSMEG0028 serine-threonine protein kinase {Mycobacterium smegmatis MC2}	1	0	0	0	0	0	0	0	0	0	0	0	0	0	0	0	0	3	0	0	0	0	0	0	0	0	0	0	0	0	0	0	0	66.317	625	625	9.9198e-78	0	0	0	0	0	0	0	0	0
MSMEG3027	MSMEG3027	1	>MSMEG3027 conserved hypothetical protein {Mycobacterium smegmatis MC2}	1	0	0	0	0	0	0	0	0	0	0	0	0	0	0	0	0	1	0	0	0	0	0	0	0	0	0	0	0	0	0	0	0	44.543	414	414	4.8074e-22	0	0	0	0	0	0	0	0	0
MSMEG4271	MSMEG4271	1	>MSMEG4271 conserved hypothetical protein {Mycobacterium smegmatis MC2}	1	0	0	0	0	0	0	0	0	0	0	0	0	0	0	0	0	1	0	0	0	0	0	0	0	0	0	0	0	0	0	0	0	22.168	205	205	6.6569e-05	0	0	0	0	0	0	0	0	0
MSMEG0918	MSMEG0918	1	>MSMEG0918 transcriptional regulator, XRE family {Mycobacterium smegmatis MC2}	1	0	0	0	0	0	0	0	0	0	0	0	0	0	0	0	0	1	0	0	1	0	1	0	0	1	0	0	0	0	0	0	0	15.328	142	142	3.3634e-06	0	0	0	0	0	0	0	0	0
MSMEG0097	MSMEG0097	1	>MSMEG0097 oxidoreductase, zinc-binding dehydrogenase family {Mycobacterium smegmatis MC2}	1	0	0	0	0	0	0	0	0	0	0	0	0	0	0	0	0	0	0	0	0	0	0	0	0	1	0	0	0	0	0	0	0	32.573	321	321	0.00028066	0	0	0	0	0	0	0	0	0
MSMEG6306	MSMEG6306	1	>MSMEG6306 glutamyl-tRNA synthetase (gltX) [6.1.1.17] {Mycobacterium smegmatis MC2}	1	0	0	0	0	0	0	0	0	0	0	0	0	0	0	0	0	0	0	0	0	0	0	0	0	1	0	0	0	0	0	0	0	32.364	292	292	1.9962e-14	0	0	0	0	0	0	0	0	0
MSMEG2961	MSMEG2961	1	>MSMEG2961 protein-export membrane protein SecD (secD) {Mycobacterium smegmatis MC2}	1	0	0	0	0	0	0	0	0	0	0	0	0	0	0	0	0	0	0	0	0	0	0	0	0	1	0	0	0	0	0	0	0	63.646	620	620	0.0019975	0	0	0	0	0	0	0	0	0
MSMEG0986	MSMEG0986	1	>MSMEG0986 RemM protein {Mycobacterium smegmatis MC2}	1	0	0	0	0	0	0	0	0	0	0	0	0	0	0	0	1	0	0	0	1	0	1	0	0	1	0	0	0	0	0	0	0	25.904	242	242	0.00011173	0	0	0	0	0	0	0	0	0
CON__ENSEMBL:ENSBTAP00000038253	CON__ENSEMBL:ENSBTAP00000038253	1	>ENSEMBL:ENSBTAP00000038253 (Bos taurus) 63 kDa protein	1	0	0	0	0	0	0	1	0	0	0	0	0	0	0	0	0	0	0	0	0	0	0	0	0	0	1	0	0	0	0	0	0	63.165	606	606	5.3123e-235	9.9	9.9	6.4	10.2	9.9	9.9	12.2	8.3	8.4
MSMEG5284	MSMEG5284	1	>MSMEG5284 patatin {Mycobacterium smegmatis MC2}	1	0	0	0	0	0	0	0	0	0	0	0	0	0	0	0	0	0	0	0	0	0	0	0	0	1	0	0	0	0	0	0	0	35.697	340	340	0.0003091	0	0	0	0	0	0	0	0	0
MSMEG2398	MSMEG2398	1	>MSMEG2398 thiamine-monophosphate kinase (thiL) [2.7.4.16] {Mycobacterium smegmatis MC2}	1	0	0	0	0	0	0	0	0	0	0	0	0	0	0	0	0	0	0	0	0	0	0	0	0	1	0	0	0	0	0	0	0	34.208	337	337	0.0012741	0	0	0	0	0	0	0	0	0
MSMEG4896	MSMEG4896	1	>MSMEG4896 non-ribosomal peptide synthetase {Mycobacterium smegmatis MC2}	1	0	0	0	0	0	0	0	0	0	0	0	0	0	0	0	0	0	0	0	0	0	0	0	0	1	0	0	0	0	0	0	0	68.077	640	640	0.00052106	0	0	0	0	0	0	0	0	0
MSMEG1188	MSMEG1188	1	>MSMEG1188 conserved hypothetical protein {Mycobacterium smegmatis MC2}	1	0	0	0	0	0	0	0	0	0	0	0	0	0	0	0	0	0	0	0	0	0	0	0	0	0	0	0	1	0	0	0	0	63.183	635	635	0.0017862	0	0	0	0	0	0	0	0	0
MSMEG3313	MSMEG3313	2	>MSMEG3313 xylose repressor, putative {Mycobacterium smegmatis MC2}	1	0	0	0	0	0	0	0	0	0	0	0	0	0	0	0	0	0	0	0	0	0	1	0	0	1	0	0	0	1	0	0	0	41.647	402	402	2.6818e-17	0	0	0	0	0	0	0	0	0
MSMEG0617	MSMEG0617	2	>MSMEG0617 ftsk/spoiiie family protein {Mycobacterium smegmatis MC2}	1	0	0	0	0	0	0	0	0	0	0	0	0	0	0	0	0	0	0	0	0	0	0	0	0	1	0	0	0	0	1	0	0	144.7	1325	1325	0.00047041	0	0	0	0	0	0	0	0	0
MSMEG5935	MSMEG5935	1	>MSMEG5935 ATP-dependent DNA helicase {Mycobacterium smegmatis MC2}	1	0	0	0	0	0	0	0	0	0	0	0	0	0	0	0	0	1	0	0	0	1	1	0	0	1	0	0	1	0	0	0	0	74.78	691	691	5.8691e-27	0	0	0	0	0	0	0	0	0
MSMEG1350	MSMEG1350	1	>MSMEG1350 cyclopropane-fatty-acyl-phospholipid synthase 1 [2.1.1.79] {Mycobacterium smegmatis MC2}	1	0	0	0	0	0	0	0	0	0	0	0	0	0	0	0	0	1	0	0	0	0	0	0	0	0	0	0	0	0	0	0	0	32.591	286	286	6.165e-05	0	0	0	0	0	0	0	0	0
MSMEG0108	MSMEG0108	2	>MSMEG0108 acyl-CoA dehydrogenase [1.3.99.-] {Mycobacterium smegmatis MC2}	1	0	0	0	0	0	0	0	0	1	0	0	0	0	0	0	0	1	0	0	0	0	0	0	0	0	0	0	0	0	0	0	0	40.48	379	379	5.2808e-15	0	0	0	0	0	0	0	0	5.3
MSMEG0311	MSMEG0311	1	>MSMEG0311 glycosyltransferase {Mycobacterium smegmatis MC2}	1	0	0	0	0	0	0	0	0	0	0	0	0	0	0	0	0	0	0	0	0	0	0	0	0	1	0	0	0	0	0	0	1	43.067	391	391	2.2276e-05	0	0	0	0	0	0	0	0	0
MSMEG4301	MSMEG4301	2	>MSMEG4301 acyl-CoA synthase {Mycobacterium smegmatis MC2}	1	0	0	0	0	0	0	0	0	0	0	0	0	0	0	0	0	1	0	0	0	0	1	0	0	0	0	0	0	0	0	0	0	63.421	594	594	4.834e-06	0	0	0	0	0	0	0	0	0
MSMEG2366	MSMEG2366	1	>MSMEG2366 6-phosphofructokinase 1 [2.7.1.11] {Mycobacterium smegmatis MC2}	1	0	0	0	0	0	0	0	0	0	0	0	0	0	0	0	0	1	0	0	0	0	0	0	0	0	0	0	0	0	0	0	0	39.193	365	365	0.00069953	0	0	0	0	0	0	0	0	0
MSMEG1048;MSMEG2328	MSMEG1048;MSMEG2328	1;1	>MSMEG1048 probable enoyl-CoA hydratase [4.2.1.17] {Mycobacterium smegmatis MC2};>MSMEG2328 probable enoyl-CoA hydratase [4.2.1.17] {Mycobacterium smegmatis MC2}	2	0	0	0	0	0	0	0	0	0	0	0	0	0	0	1	0	0	0	0	0	0	0	0	0	0	0	0	0	0	1	0	0	24.771	235	235;235	1.0269e-11	0	0	0	0	0	0	0	0	0
MSMEG0562	MSMEG0562	1	>MSMEG0562 conserved hypothetical protein {Mycobacterium smegmatis MC2}	1	0	0	0	0	0	0	0	0	0	0	0	0	0	0	0	0	0	0	0	0	0	0	0	0	1	0	0	0	0	0	0	0	34.023	328	328	2.6716e-44	0	0	0	0	0	0	0	0	0
MSMEG6540	MSMEG6540	1	>MSMEG6540 virulence factor Mce family protein {Mycobacterium smegmatis MC2}	1	0	0	0	0	0	0	0	0	0	0	0	0	0	0	0	0	0	0	0	0	0	0	0	0	1	0	0	0	0	0	0	0	45.067	413	413	3.0438e-53	0	0	0	0	0	0	0	0	0
MSMEG1574	MSMEG1574	3	>MSMEG1574 glutamate decarboxylase [4.1.1.15] {Mycobacterium smegmatis MC2}	1	0	0	0	0	0	0	0	0	0	0	0	0	1	0	0	0	3	0	0	0	0	0	0	0	0	0	0	0	0	0	0	0	51.62	467	467	2.6292e-20	0	0	0	0	0	0	0	0	0
MSMEG1238	MSMEG1238	2	>MSMEG1238 type III restriction enzyme, res subunit {Mycobacterium smegmatis MC2}	1	0	0	0	0	0	0	0	0	0	0	0	0	0	0	0	0	1	0	0	1	0	2	0	0	1	0	0	0	0	0	0	0	63.486	566	566	4.0665e-35	0	0	0	0	0	0	0	0	0
MSMEG2346	MSMEG2346	1	>MSMEG2346 phytoene synthase [2.5.1.-] {Mycobacterium smegmatis MC2}	1	0	0	0	0	0	0	0	0	0	0	0	0	0	0	0	0	0	0	0	0	0	0	0	0	1	0	0	0	0	0	0	0	35.25	315	315	2.7431e-15	0	0	0	0	0	0	0	0	0
MSMEG0916	MSMEG0916	1	>MSMEG0916 transcriptional regulator, TetR family {Mycobacterium smegmatis MC2}	1	0	0	0	0	1	0	0	0	0	0	0	0	0	0	0	0	0	0	0	0	0	0	0	0	0	0	0	0	0	0	0	0	26.167	234	234	8.7537e-07	0	0	0	0	4.7	0	0	0	0
MSMEG1210	MSMEG1210	1	>MSMEG1210 protein of unknown function {Mycobacterium smegmatis MC2}	1	0	0	1	0	0	0	0	0	0	0	0	0	0	0	0	0	0	0	0	0	0	0	0	0	0	0	0	0	0	0	0	0	32	289	289	0.00050421	0	0	6.9	0	0	0	0	0	0
MSMEG4655	MSMEG4655	1	>MSMEG4655 transcriptional regulator, AraC family {Mycobacterium smegmatis MC2}	1	0	0	0	0	0	0	0	0	0	0	0	0	0	0	0	0	0	0	0	0	0	0	0	0	0	0	0	1	0	0	0	0	33.204	303	303	0.0019019	0	0	0	0	0	0	0	0	0
MSMEG6328	MSMEG6328	1	>MSMEG6328 conserved hypothetical protein {Mycobacterium smegmatis MC2}	1	0	0	0	0	0	0	0	0	0	0	0	0	0	0	0	0	0	0	0	0	0	0	0	0	0	0	0	1	0	0	0	0	18.05	168	168	3.0743e-18	0	0	0	0	0	0	0	0	0
MSMEG2998	MSMEG2998	1	>MSMEG2998 conserved hypothetical protein {Mycobacterium smegmatis MC2}	1	0	0	0	0	0	0	0	0	0	0	0	0	0	0	1	0	0	0	0	0	0	0	0	0	0	0	0	0	0	0	0	0	20.089	178	178	0.0019786	0	0	0	0	0	0	0	0	0
MSMEG1580	MSMEG1580	1	>MSMEG1580 O-sialoglycoprotein endopeptidase {Mycobacterium smegmatis MC2}	1	0	0	0	0	0	0	0	0	0	0	0	0	0	0	0	0	0	0	0	0	0	0	0	0	1	0	0	0	0	0	0	0	34.718	340	340	1.001e-09	0	0	0	0	0	0	0	0	0
MSMEG4921	MSMEG4921	2	>MSMEG4921 methylmalonyl-CoA epimerase (mce) [5.1.99.1] {Mycobacterium smegmatis MC2}	1	0	0	0	0	0	0	0	0	0	0	0	0	0	0	0	0	0	0	0	2	0	0	0	0	0	0	0	0	0	0	0	0	17.97	165	165	1.0427e-17	0	0	0	0	0	0	0	0	0
MSMEG3035	MSMEG3035	1	>MSMEG3035 translation elongation factor P (efp) {Mycobacterium smegmatis MC2}	1	0	0	0	0	0	0	0	0	0	0	0	0	0	0	1	0	0	0	0	0	0	0	0	0	0	0	0	0	0	0	0	0	20.553	187	187	2.533e-08	0	0	0	0	0	0	0	0	0
MSMEG2760	MSMEG2760	1	>MSMEG2760 polyphosphate glucokinase [2.7.1.63] {Mycobacterium smegmatis MC2}	1	1	1	0	1	0	0	0	0	1	0	0	0	0	0	0	0	0	0	0	0	0	1	1	0	0	0	0	0	0	0	0	0	28.13	272	272	2.4215e-71	6.6	6.6	0	6.6	0	0	0	0	6.6
MSMEG5485	MSMEG5485	1	>MSMEG5485 molybdopterin biosynthesis protein {Mycobacterium smegmatis MC2}	1	0	0	0	0	0	0	0	0	0	0	0	0	0	0	1	0	0	0	0	0	0	0	0	0	0	0	0	0	0	0	0	0	19.764	196	196	9.0069e-11	0	0	0	0	0	0	0	0	0
MSMEG3222	MSMEG3222	1	>MSMEG3222 prolipoprotein diacylglyceryl transferase [2.4.99.-] {Mycobacterium smegmatis MC2}	1	0	0	0	0	0	0	0	0	0	0	0	0	0	0	0	0	1	0	0	1	0	0	0	0	1	0	0	0	0	0	0	0	64.639	612	612	1.7792e-10	0	0	0	0	0	0	0	0	0
MSMEG0203;MSMEG0398;MSMEG0801;MSMEG1002;MSMEG1058;MSMEG1257;MSMEG1405;MSMEG2002;MSMEG2282;MSMEG2338;MSMEG2829;MSMEG3165;MSMEG3696;MSMEG4402;MSMEG4791;MSMEG4927;MSMEG4946;MSMEG5093;MSMEG5379;MSMEG6149;MSMEG6156;MSMEG6162;MSMEG6463;MSMEG6698	MSMEG0203;MSMEG0398;MSMEG0801;MSMEG1002;MSMEG1058;MSMEG1257;MSMEG1405;MSMEG2002;MSMEG2282;MSMEG2338;MSMEG2829;MSMEG3165;MSMEG3696;MSMEG4402;MSMEG4791;MSMEG4927;MSMEG4946;MSMEG5093;MSMEG5379;MSMEG6149;MSMEG6156;MSMEG6162;MSMEG6463;MSMEG6698	3;3;3;3;3;3;3;3;3;3;3;3;3;3;3;3;3;3;3;3;3;3;3;3	>MSMEG0203 IS1096, tnpR protein {Mycobacterium smegmatis MC2};>MSMEG0398 IS1096, tnpR protein {Mycobacterium smegmatis MC2};>MSMEG0801 IS1096, tnpR protein {Mycobacterium smegmatis MC2};>MSMEG1002 IS1096, tnpR protein {Mycobacterium smegmatis MC2};>MSMEG10	24	0	0	0	0	0	0	0	0	0	0	0	0	0	0	0	0	0	0	0	2	0	0	0	0	0	0	0	1	0	0	0	0	24.486	219	219;219;219;219;219;219;219;219;219;219;219;219;219;219;219;219;219;219;219;219;219;219;219;219	8.1546e-12	0	0	0	0	0	0	0	0	0
MSMEG4340	MSMEG4340	2	>MSMEG4340 NAD/mycothiol-dependent formaldehyde dehydrogenase [1.2.1.66] {Mycobacterium smegmatis MC2}	1	0	0	0	0	0	0	0	0	0	0	0	0	0	0	0	0	1	0	0	0	0	0	1	0	0	0	0	0	0	0	0	0	38.404	363	363	0.0033519	0	0	0	0	0	0	0	0	0
MSMEG1485	MSMEG1485	1	>MSMEG1485 methionine aminopeptidase, type I (map) [3.4.11.18] {Mycobacterium smegmatis MC2}	1	0	0	0	0	0	0	0	0	0	0	0	0	0	0	0	0	1	0	0	0	0	0	0	0	0	0	0	0	0	0	0	0	27.581	265	265	0.0033342	0	0	0	0	0	0	0	0	0
MSMEG1645	MSMEG1645	1	>MSMEG1645 NADH:flavin oxidoreductase/nadh oxidase {Mycobacterium smegmatis MC2}	1	0	0	0	0	0	0	0	0	0	0	0	0	0	0	0	0	1	0	0	0	0	0	0	0	0	0	0	0	0	0	0	0	43.809	406	406	5.0831e-06	0	0	0	0	0	0	0	0	0
MSMEG2659	MSMEG2659	1	>MSMEG2659 alanine dehydrogenase (ald) [1.4.1.1] {Mycobacterium smegmatis MC2}	1	1	0	0	0	0	0	0	0	0	0	0	0	0	0	0	0	0	0	0	0	0	0	0	0	1	0	0	0	0	0	0	0	38.955	371	371	7.2102e-27	5.9	0	0	0	0	0	0	0	0
MSMEG5792	MSMEG5792	1	>MSMEG5792 conserved hypothetical protein {Mycobacterium smegmatis MC2}	1	0	0	0	0	0	0	0	0	1	0	0	0	0	0	0	0	0	0	0	0	0	0	0	1	0	0	0	0	0	1	0	0	23.598	218	218	6.3631e-28	0	0	0	0	0	0	0	0	8.3
MSMEG1379	MSMEG1379	1	>MSMEG1379 conserved hypothetical protein {Mycobacterium smegmatis MC2}	1	0	0	0	0	0	0	0	0	0	0	0	0	0	0	0	0	0	0	0	0	0	0	0	0	1	0	0	0	0	0	0	0	42.718	395	395	3.9753e-19	0	0	0	0	0	0	0	0	0
MSMEG3246	MSMEG3246	1	>MSMEG3246 response regulator {Mycobacterium smegmatis MC2}	1	0	0	0	0	0	0	0	0	0	0	0	0	0	1	0	0	0	0	0	1	0	0	0	0	0	0	0	0	0	0	0	0	23.173	208	208	0.00040306	0	0	0	0	0	0	0	0	0
MSMEG3648	MSMEG3648	1	>MSMEG3648 glycine cleavage system H protein (gcvH) {Mycobacterium smegmatis MC2}	1	0	1	0	0	0	0	0	1	0	0	0	0	0	0	0	0	0	0	0	0	0	0	0	0	0	0	0	0	0	0	0	0	13.84	131	131	1.8983e-34	0	15.3	0	0	0	0	0	15.3	0
MSMEG6612	MSMEG6612	1	>MSMEG6612 ATPase, MoxR family (moxR) {Mycobacterium smegmatis MC2}	1	0	0	0	0	0	0	0	0	0	0	0	0	0	0	0	0	0	0	0	0	0	0	0	0	1	0	0	0	1	0	0	0	37.562	344	344	9.6262e-07	0	0	0	0	0	0	0	0	0
CON__Q7Z3Y7;CON__Q7Z3Y8;CON__Q148H6;CON__Q7Z3Z0	CON__Q7Z3Y7;CON__Q7Z3Y8;CON__Q148H6;CON__Q7Z3Z0	1;1;0;1	>Q7Z3Y7 SWISS-PROT:Q7Z3Y7 Tax_Id=9606 Gene_Symbol=KRT28 Keratin 25D;>Q7Z3Y8 SWISS-PROT:Q7Z3Y8 Tax_Id=9606 Gene_Symbol=KRT27 Keratin, type I cytoskeletal 27;>Q148H6 TREMBL:Q148H6 (Bos taurus) Hypothetical protein MGC139876;>Q7Z3Z0 SWISS-PROT:Q7Z3Z0 Tax_Id=9	4	0	0	0	0	0	0	1	0	0	0	0	0	0	0	0	0	0	0	0	0	0	0	0	0	0	0	0	0	0	0	0	0	53.025	486	486;459;464;450	2.9167e-95	5.1	5.1	5.1	5.1	5.1	5.1	7.4	5.1	5.1
MSMEG3926	MSMEG3926	1	>MSMEG3926 cation-transporting ATPase Pma1 [3.6.3.-] {Mycobacterium smegmatis MC2}	1	0	0	0	0	0	0	0	0	0	0	0	0	0	0	0	0	0	0	0	0	0	0	0	0	1	0	0	0	0	0	0	0	99.787	936	936	1.3408e-15	0	0	0	0	0	0	0	0	0
MSMEG3208	MSMEG3208	1	>MSMEG3208 imidazole glycerol phosphate synthase, glutamine amidotransferase subunit (hisH) [2.4.2.-] {Mycobacterium smegmatis MC2}	1	0	0	0	0	0	0	0	0	0	0	0	0	0	1	0	0	0	0	0	0	0	0	0	0	0	0	0	0	0	0	0	0	21.506	205	205	1.5683e-11	0	0	0	0	0	0	0	0	0
MSMEG6337	MSMEG6337	1	>MSMEG6337 Phosphotransferase enzyme family {Mycobacterium smegmatis MC2}	1	0	0	0	0	0	0	0	0	0	0	0	0	0	0	0	0	0	0	0	0	0	0	0	1	0	0	0	0	0	0	0	0	36.564	337	337	0.00018793	0	0	0	0	0	0	0	0	0
MSMEG6410	MSMEG6410	4	>MSMEG6410 rieske 2Fe-2S family protein {Mycobacterium smegmatis MC2}	1	0	0	0	0	0	0	0	0	0	0	0	0	1	0	0	0	2	0	0	0	0	1	0	0	0	0	0	0	0	0	0	0	58.638	518	518	6.5862e-17	0	0	0	0	0	0	0	0	0
MSMEG3884	MSMEG3884	2	>MSMEG3884 conserved hypothetical protein {Mycobacterium smegmatis MC2}	1	0	0	0	0	0	0	0	0	0	0	0	0	0	2	0	0	0	0	0	0	0	0	0	0	0	0	0	0	0	0	0	0	29.213	273	273	0.004592	0	0	0	0	0	0	0	0	0
MSMEG3059	MSMEG3059	1	>MSMEG3059 esterase {Mycobacterium smegmatis MC2}	1	0	0	0	0	0	0	0	0	0	0	0	0	1	0	0	0	0	0	0	1	0	0	0	0	0	0	0	0	0	0	0	0	33.102	315	315	1.808e-12	0	0	0	0	0	0	0	0	0
MSMEG5013	MSMEG5013	2	>MSMEG5013 protein of unknown function {Mycobacterium smegmatis MC2}	1	0	0	0	0	0	0	0	0	0	0	0	0	0	0	2	0	0	0	0	0	0	0	0	0	0	0	0	0	0	0	0	0	29.868	279	279	2.3531e-32	0	0	0	0	0	0	0	0	0
MSMEG1247	MSMEG1247	1	>MSMEG1247 conserved hypothetical protein {Mycobacterium smegmatis MC2}	1	0	0	1	0	0	0	0	0	0	0	0	0	0	0	0	0	1	0	0	0	0	0	0	0	0	0	0	0	0	0	0	0	42.131	373	373	2.9481e-05	0	0	4.8	0	0	0	0	0	0
MSMEG1885	MSMEG1885	1	>MSMEG1885 2Fe-2S iron-sulfur cluster binding domain protein {Mycobacterium smegmatis MC2}	1	0	0	0	0	0	0	0	0	0	0	0	0	0	0	0	0	0	0	0	0	0	0	0	0	0	0	0	1	0	0	0	0	41.734	383	383	2.0558e-06	0	0	0	0	0	0	0	0	0
MSMEG3101	MSMEG3101	1	>MSMEG3101 glucose-6-phosphate 1-dehydrogenase (zwf) [1.1.1.49] {Mycobacterium smegmatis MC2}	1	0	0	0	0	0	0	0	0	0	0	0	0	0	0	0	0	0	0	0	0	0	0	0	0	0	0	0	1	0	0	0	0	57.94	516	516	3.2887e-06	0	0	0	0	0	0	0	0	0
MSMEG2964	MSMEG2964	2	>MSMEG2964 adenine phosphoribosyltransferase [2.4.2.7] {Mycobacterium smegmatis MC2}	1	0	0	0	0	0	0	0	0	0	0	0	0	0	0	0	0	0	0	0	1	0	0	0	0	0	0	0	0	0	0	0	1	18.385	180	180	1.2765e-18	0	0	0	0	0	0	0	0	0
MSMEG6583;MSMEG6399	MSMEG6583;MSMEG6399	1;1	>MSMEG6583 antigen 85-C [2.3.1.-] {Mycobacterium smegmatis MC2};>MSMEG6399 antigen 85-C [2.3.1.-] {Mycobacterium smegmatis MC2}	2	0	0	0	0	0	0	0	0	0	0	0	0	0	0	1	0	0	0	0	0	0	0	0	0	0	0	0	0	0	0	0	0	41.558	400	400;337	3.758e-05	0	0	0	0	0	0	0	0	0
MSMEG3618	MSMEG3618	1	>MSMEG3618 alanine and proline-rich secreted protein apa {Mycobacterium smegmatis MC2}	1	0	0	0	0	0	0	0	0	0	0	0	0	0	0	0	0	0	0	0	1	0	0	0	0	0	0	0	0	0	0	0	0	34.855	347	347	1.9832e-08	0	0	0	0	0	0	0	0	0
CON__P04259;CON__O95678	CON__P04259	1;0	>P04259 SWISS-PROT:P04259 Tax_Id=9606 Gene_Symbol=KRT6B Keratin, type II cytoskeletal 6B	2	0	0	0	0	0	0	0	0	0	0	0	0	0	0	1	0	0	0	0	0	0	0	0	0	0	0	0	0	0	0	0	0	59.998	564	564;551	0	14.2	18.1	8.2	12.1	14.7	20.2	14.5	19.3	8.5
MSMEG6219	MSMEG6219	1	>MSMEG6219 ATPase family associated with various cellular activities (AAA) {Mycobacterium smegmatis MC2}	1	0	0	0	0	0	0	0	0	0	0	0	0	0	0	0	0	0	0	0	0	0	1	0	1	1	0	0	0	0	0	0	0	34.777	323	323	1.6132e-08	0	0	0	4	0	0	0	0	0
MSMEG4958	MSMEG4958	1	>MSMEG4958 diaminopimelate decarboxylase (lysA) [4.1.1.20] {Mycobacterium smegmatis MC2}	1	0	0	0	0	0	0	0	0	0	0	0	0	0	0	0	0	1	0	0	0	0	0	0	0	0	0	0	0	0	0	0	0	52.876	497	497	0.0034644	0	0	0	0	0	0	0	0	0
MSMEG6848	MSMEG6848	1	>MSMEG6848 putative oxidoreductase {Mycobacterium smegmatis MC2}	1	0	0	0	0	0	0	0	0	0	0	0	0	0	0	0	0	0	0	0	0	0	0	0	0	1	0	0	0	0	0	0	0	44.228	415	415	1.8314e-06	0	0	0	0	0	0	0	0	0
MSMEG5534	MSMEG5534	2	>MSMEG5534 ATP-dependent DNA helicase PcrA (pcrA) [3.6.1.-] {Mycobacterium smegmatis MC2}	1	0	0	1	0	0	0	0	0	0	0	1	0	0	0	0	0	0	0	0	0	0	0	0	0	0	0	0	0	0	0	0	0	86.622	783	783	5.0927e-15	0	0	1.5	0	0	0	0	0	0
MSMEG1742	MSMEG1742	1	>MSMEG1742 oxidoreductase {Mycobacterium smegmatis MC2}	1	0	0	0	0	0	0	0	0	0	0	0	0	0	0	0	0	1	0	0	0	0	0	0	0	0	0	0	0	0	0	0	0	38.574	363	363	7.5954e-05	0	0	0	0	0	0	0	0	0
MSMEG5183	MSMEG5183	2	>MSMEG5183 3-Hydroxyacyl-CoA dehydrogenase {Mycobacterium smegmatis MC2}	1	0	0	0	0	0	0	0	0	0	0	0	0	1	0	0	0	1	0	0	1	0	0	0	0	0	0	0	0	0	0	0	0	26.301	253	253	6.6178e-06	0	0	0	0	0	0	0	0	0
MSMEG4254	MSMEG4254	1	>MSMEG4254 AMP-binding enzyme {Mycobacterium smegmatis MC2}	1	0	0	0	0	0	0	0	0	0	0	0	0	0	0	0	0	1	0	0	0	0	0	0	0	0	0	0	0	0	0	0	0	64.486	599	599	4.0716e-11	0	0	0	0	0	0	0	0	0
MSMEG3493	MSMEG3493	1	>MSMEG3493 putative secreted protein {Mycobacterium smegmatis MC2}	1	0	0	0	0	0	0	0	0	0	0	0	0	0	0	1	0	0	0	0	0	0	0	0	0	0	0	0	0	0	0	0	0	12.234	113	113	0.0029909	0	0	0	0	0	0	0	0	0
MSMEG0754	MSMEG0754	1	>MSMEG0754 conserved hypothetical protein {Mycobacterium smegmatis MC2}	1	0	0	0	0	0	0	0	0	0	0	0	0	0	0	0	0	0	0	0	0	0	0	1	0	0	0	0	0	0	0	0	0	14.785	138	138	3.9968e-15	0	0	0	0	0	0	0	0	0
MSMEG5412	MSMEG5412	1	>MSMEG5412 immunogenic protein MPT63 {Mycobacterium smegmatis MC2}	1	0	0	0	0	0	0	0	0	0	0	0	0	0	0	1	0	0	0	0	0	0	0	0	0	0	0	0	0	0	0	0	0	35.15	364	364	0.00034848	0	0	0	0	0	0	0	0	0
MSMEG6180	MSMEG6180	1	>MSMEG6180 secreted protein {Mycobacterium smegmatis MC2}	1	0	0	0	0	0	0	0	0	0	0	0	0	0	0	1	0	0	0	0	0	0	0	0	0	0	0	0	0	0	0	0	0	24.307	238	238	1.2301e-15	0	0	0	0	0	0	0	0	0
MSMEG2594	MSMEG2594	1	>MSMEG2594 asparagine synthase (glutamine-hydrolyzing) (asnB) [6.3.5.4] {Mycobacterium smegmatis MC2}	1	0	0	0	0	0	0	0	0	0	0	0	0	0	0	0	0	1	0	0	0	0	0	0	0	0	0	0	0	0	0	0	0	65.293	601	601	0.00017432	0	0	0	0	0	0	0	0	0
MSMEG1252	MSMEG1252	1	>MSMEG1252 conserved hypothetical protein {Mycobacterium smegmatis MC2}	1	0	0	1	0	0	0	0	0	0	0	1	0	0	0	0	0	0	0	0	0	0	0	0	0	0	0	0	0	0	0	0	0	231.33	2122	2122	1.7189e-30	0	0	0.6	0	0	0	0	0	0
MSMEG0031	MSMEG0031	1	>MSMEG0031 Penicillin binding protein transpeptidase domain {Mycobacterium smegmatis MC2}	1	0	0	0	0	0	0	0	0	0	0	0	0	0	0	0	0	1	0	0	0	0	0	0	0	0	0	0	0	0	0	0	0	51.331	491	491	1.5739e-06	0	0	0	0	0	0	0	0	0
MSMEG3186;MSMEG6507	MSMEG3186;MSMEG6507	2;1	>MSMEG3186 glycogen debranching enzyme GlgX (glgX) [3.2.1.-] {Mycobacterium smegmatis MC2};>MSMEG6507 glycogen debranching enzyme GlgX (glgX) [3.2.1.-] {Mycobacterium smegmatis MC2}	2	0	0	0	0	0	0	0	0	0	0	0	0	0	1	0	0	1	0	0	0	0	0	0	0	0	0	0	0	0	0	0	0	80.248	718	718;714	0.02684	0	0	0	0	0	0	0	0	0
MSMEG0889	MSMEG0889	1	>MSMEG0889 succinic semialdehyde dehydrogenase {Mycobacterium smegmatis MC2}	1	0	0	0	0	0	0	0	0	0	0	0	0	0	0	0	0	0	0	0	0	0	0	0	0	1	0	0	0	0	0	0	0	55.93	522	522	1.9766e-07	0	0	0	0	0	0	0	0	0
MSMEG4528	MSMEG4528	2	>MSMEG4528 phosphoadenosine phosphosulfate reductase [1.8.4.8] {Mycobacterium smegmatis MC2}	1	0	0	0	1	0	0	0	0	0	0	0	0	0	0	0	0	0	0	0	0	0	0	1	0	0	0	0	0	0	0	0	0	25.376	233	233	7.523e-09	0	0	0	6.9	0	0	0	0	0
MSMEG1254	MSMEG1254	1	>MSMEG1254 DEAD/DEAH box helicase {Mycobacterium smegmatis MC2}	1	0	0	0	0	0	0	0	0	0	0	0	0	0	0	0	0	0	0	0	1	0	0	0	0	1	0	0	0	0	0	0	0	182.75	1667	1667	0.00028252	0	0	0	0	0	0	0	0	0
MSMEG4128	MSMEG4128	1	>MSMEG4128 conserved hypothetical protein {Mycobacterium smegmatis MC2}	1	0	0	0	0	0	0	0	0	0	0	0	0	0	0	0	0	1	0	0	0	0	0	0	0	0	0	0	0	0	0	0	0	30.989	278	278	2.0478e-07	0	0	0	0	0	0	0	0	0
MSMEG5158	MSMEG5158	1	>MSMEG5158 sensor histidine kinase {Mycobacterium smegmatis MC2}	1	0	0	0	0	0	0	0	0	0	0	0	0	0	0	0	0	0	0	0	0	0	0	0	0	0	0	0	0	1	0	0	0	40.678	382	382	1.8159e-22	0	0	0	0	0	0	0	0	0
MSMEG3065	MSMEG3065	1	>MSMEG3065 ribosomal RNA small subunit methyltransferase B (sun) [2.1.1.-] {Mycobacterium smegmatis MC2}	1	0	0	0	0	1	0	0	0	0	0	0	0	0	1	0	0	0	0	0	0	0	0	0	0	0	0	0	0	0	0	0	0	49.579	464	464	0.0009663	0	0	0	0	2.2	0	0	0	0
MSMEG4582	MSMEG4582	1	>MSMEG4582 conserved hypothetical protein {Mycobacterium smegmatis MC2}	1	0	0	0	0	0	0	0	0	0	0	0	0	0	0	0	0	0	0	0	0	0	0	0	0	0	0	0	1	0	0	0	0	53.338	485	485	7.323e-07	0	0	0	0	0	0	0	0	0
MSMEG0310	MSMEG0310	1	>MSMEG0310 SAM-dependent methyltransferase {Mycobacterium smegmatis MC2}	1	0	0	0	0	0	0	0	0	0	0	0	0	0	0	0	0	1	0	0	0	0	0	0	0	0	0	0	0	0	0	0	0	15.508	145	145	9.6751e-07	0	0	0	0	0	0	0	0	0
MSMEG3839	MSMEG3839	2	>MSMEG3839 DNA polymerase I [2.7.7.7] {Mycobacterium smegmatis MC2}	1	0	0	0	0	0	0	0	0	0	0	0	0	0	1	0	0	1	0	0	1	0	0	0	0	0	0	0	0	0	0	0	0	100.76	916	916	1.2485e-50	0	0	0	0	0	0	0	0	0
MSMEG3688	MSMEG3688	1	>MSMEG3688 conserved hypothetical protein {Mycobacterium smegmatis MC2}	1	0	0	0	0	0	0	0	0	0	0	0	0	0	0	0	0	0	1	1	0	0	0	0	0	0	0	0	0	0	0	0	0	11.037	103	103	1.0483e-05	0	0	0	0	0	0	0	0	0
MSMEG0239	MSMEG0239	2	>MSMEG0239 O-acetylhomoserine/O-acetylserine sulfhydrylase {Mycobacterium smegmatis MC2}	1	0	0	0	0	0	0	0	0	0	0	0	0	1	0	1	0	0	0	0	0	0	0	0	0	0	0	0	1	0	0	0	0	45.383	431	431	3.2466e-07	0	0	0	0	0	0	0	0	0
MSMEG4457	MSMEG4457	1	>MSMEG4457 regulatory proteins, AsnC/Lrp {Mycobacterium smegmatis MC2}	1	0	0	0	0	0	0	0	0	0	0	0	0	0	0	0	0	0	0	0	0	0	0	0	0	1	0	0	0	0	0	0	0	31.503	299	299	2.601e-23	0	0	0	0	0	0	0	0	0
MSMEG3774	MSMEG3774	1	>MSMEG3774 acetylglutamate kinase (argB) [2.7.2.8] {Mycobacterium smegmatis MC2}	1	0	0	0	0	0	0	0	0	0	0	0	0	0	0	0	0	1	0	0	0	0	0	0	0	0	0	0	0	0	0	0	0	30.658	293	293	1.7211e-06	0	0	0	0	0	0	0	0	0
MSMEG2248	MSMEG2248	1	>MSMEG2248 two-component system sensor kinase {Mycobacterium smegmatis MC2}	1	0	0	0	0	0	0	0	0	0	0	0	0	0	0	0	0	0	0	0	0	0	0	0	0	1	0	0	0	0	0	0	0	80.5	749	749	4.0251e-17	0	0	0	0	0	0	0	0	0
MSMEG3758	MSMEG3758	1	>MSMEG3758 tyrosyl-tRNA synthetase (tyrS) [6.1.1.1] {Mycobacterium smegmatis MC2}	1	0	0	0	0	0	0	0	0	0	0	0	0	0	0	0	0	1	0	0	0	0	0	0	0	0	0	0	0	0	0	0	0	47.666	436	436	0.00018936	0	0	0	0	0	0	0	0	0
MSMEG6404	MSMEG6404	1	>MSMEG6404 UDP-galactopyranose mutase (glf) [5.4.99.9] {Mycobacterium smegmatis MC2}	1	0	0	0	0	0	0	0	0	0	0	0	0	0	0	0	0	1	0	0	0	0	0	0	0	0	0	0	0	0	0	0	0	47.057	412	412	0.00023412	0	0	0	0	0	0	0	0	0
MSMEG0457	MSMEG0457	2	>MSMEG0457 DNA topoisomerase IV subunit B {Mycobacterium smegmatis MC2}	1	0	0	0	0	0	0	0	0	0	0	0	0	1	0	0	0	0	0	0	0	0	1	0	0	0	0	0	0	0	0	0	0	74.444	698	698	1.8862e-05	0	0	0	0	0	0	0	0	0
MSMEG1736	MSMEG1736	1	>MSMEG1736 glycerol-3-phosphate dehydrogenase 2 [1.1.99.5] {Mycobacterium smegmatis MC2}	1	0	0	0	0	0	0	0	0	0	0	0	0	0	0	0	0	0	0	0	0	0	0	0	0	1	0	0	0	0	0	0	0	63.052	581	581	6.8563e-16	0	0	0	0	0	0	0	0	0
MSMEG3073	MSMEG3073	1	>MSMEG3073 6,7-dimethyl-8-ribityllumazine synthase (ribE) [6.3.3.-] {Mycobacterium smegmatis MC2}	1	0	0	0	0	0	0	0	0	0	0	0	0	0	0	0	0	0	0	0	1	0	1	0	0	0	0	0	0	0	0	0	0	16.187	158	158	6.6623e-06	0	0	0	0	0	0	0	0	0
MSMEG0936	MSMEG0936	1	>MSMEG0936 sensor histidine kinase SenX3 (senX3) [2.7.3.-] {Mycobacterium smegmatis MC2}	1	0	0	0	0	0	0	0	0	0	0	0	0	0	0	0	0	1	0	0	0	0	0	0	0	0	0	0	0	0	0	0	0	43.043	396	396	0.00011684	0	0	0	0	0	0	0	0	0
MSMEG2179	MSMEG2179	1	>MSMEG2179 transcriptional regulatory protein {Mycobacterium smegmatis MC2}	1	0	0	0	0	0	0	0	0	0	0	0	0	0	0	0	0	0	0	0	0	0	0	0	0	1	0	0	0	0	0	0	0	47.968	434	434	0.0013419	0	0	0	0	0	0	0	0	0
MSMEG2450	MSMEG2450	2	>MSMEG2450 adenosylmethionine--8-amino-7-oxononanoate transaminase {Mycobacterium smegmatis MC2}	1	1	1	0	0	0	0	0	0	0	0	0	0	0	0	0	0	0	0	0	0	0	0	0	0	0	0	0	0	0	0	0	0	45.905	428	428	5.2858e-14	3	4.2	0	0	0	0	0	0	0
MSMEG5713	MSMEG5713	1	>MSMEG5713 major facilitator family transporter {Mycobacterium smegmatis MC2}	1	0	0	0	0	0	0	0	0	0	0	0	0	0	0	0	0	0	0	0	0	0	0	0	0	0	0	0	1	0	0	0	0	47.005	459	459	1.7127e-07	0	0	0	0	0	0	0	0	0
MSMEG0319	MSMEG0319	1	>MSMEG0319 acyltransferase {Mycobacterium smegmatis MC2}	1	0	0	0	0	0	0	0	0	0	0	0	0	0	0	0	0	0	0	0	0	0	0	0	0	1	0	0	0	0	0	0	0	42.9	397	397	0.00037008	0	0	0	0	0	0	0	0	0
MSMEG6082	MSMEG6082	1	>MSMEG6082 carbonic anhydrase {Mycobacterium smegmatis MC2}	1	0	0	0	0	0	0	0	0	0	0	0	0	0	0	0	0	0	0	1	0	0	1	0	0	0	0	0	0	0	0	0	0	21.714	206	206	0.00039523	0	0	0	0	0	0	0	0	0
MSMEG3654	MSMEG3654	2	>MSMEG3654 ATPase SecA2 {Mycobacterium smegmatis MC2}	1	0	0	0	0	0	0	0	0	1	0	0	0	0	0	0	0	0	0	0	1	0	0	0	0	0	0	0	0	0	0	0	0	87.129	798	798	0.0034073	0	0	0	0	0	0	0	0	1.6
MSMEG0154	MSMEG0154	1	>MSMEG0154 pyruvate kinase (pyk) [2.7.1.40] {Mycobacterium smegmatis MC2}	1	0	0	0	0	0	0	0	0	0	0	0	0	0	0	0	0	1	0	0	0	0	0	0	0	0	0	0	0	0	0	0	0	50.24	477	477	0.00063364	0	0	0	0	0	0	0	0	0
MSMEG6483	MSMEG6483	1	>MSMEG6483 methyltransferase type 11 {Mycobacterium smegmatis MC2}	1	0	0	0	0	0	0	0	0	0	0	0	0	0	0	0	0	0	0	0	0	0	0	0	0	0	1	0	0	0	0	0	0	26.479	240	240	1.2088e-11	0	0	0	0	0	0	0	0	0
MSMEG2277	MSMEG2277	1	>MSMEG2277 DNA ligase I, ATP-dependent (dnl1) [6.5.1.1] {Mycobacterium smegmatis MC2}	1	0	0	0	0	0	0	0	0	0	0	0	0	0	0	0	0	0	0	0	0	0	0	0	0	1	0	0	0	0	0	0	0	56.028	521	521	2.3769e-11	0	0	0	0	0	0	0	0	0
MSMEG5937	MSMEG5937	3	>MSMEG5937 4-hydroxy-2-oxovalerate aldolase [4.1.3.-] {Mycobacterium smegmatis MC2}	1	0	0	0	0	0	0	0	0	0	0	0	0	0	1	0	0	0	0	0	1	0	0	0	0	0	2	0	0	0	0	0	0	37.265	349	349	4.5384e-12	0	0	0	0	0	0	0	0	0
MSMEG5701	MSMEG5701	2	>MSMEG5701 molybdopterin converting factor, subunit 2 (moaE) {Mycobacterium smegmatis MC2}	1	0	0	0	0	0	0	0	0	0	0	0	0	0	0	2	0	0	0	0	0	0	0	0	0	0	0	0	0	0	0	0	0	15.287	142	142	1.326e-07	0	0	0	0	0	0	0	0	0
MSMEG0290	MSMEG0290	2	>MSMEG0290 acyltransferase, ws/dgat/mgat subfamily {Mycobacterium smegmatis MC2}	1	0	0	0	0	0	0	0	0	0	0	0	0	0	0	0	0	1	0	0	0	0	0	0	0	1	0	0	0	0	0	0	0	52.646	472	472	6.2555e-05	0	0	0	0	0	0	0	0	0
MSMEG3801	MSMEG3801	1	>MSMEG3801 conserved hypothetical protein {Mycobacterium smegmatis MC2}	1	0	0	0	0	0	0	0	0	0	0	0	0	0	0	0	0	0	0	0	0	0	0	0	0	1	0	0	0	0	0	0	0	42.878	400	400	5.4856e-10	0	0	0	0	0	0	0	0	0
MSMEG2629	MSMEG2629	1	>MSMEG2629 ribosome-binding factor A (rbfA) {Mycobacterium smegmatis MC2}	1	0	0	0	0	0	0	0	0	0	0	0	0	0	0	0	0	1	0	0	1	0	0	0	0	0	0	0	0	0	0	0	0	16.594	156	156	1.7583e-11	0	0	0	0	0	0	0	0	0
MSMEG5223	MSMEG5223	1	>MSMEG5223 conserved hypothetical protein {Mycobacterium smegmatis MC2}	1	0	0	0	0	0	0	0	0	0	0	0	0	1	0	0	0	0	0	0	0	1	0	0	0	0	0	0	0	0	0	0	0	43.473	391	391	9.171e-22	0	0	0	0	0	0	0	0	0
MSMEG3747	MSMEG3747	1	>MSMEG3747 conserved hypothetical protein {Mycobacterium smegmatis MC2}	1	0	0	0	0	0	0	0	0	0	0	0	0	1	0	0	0	0	0	0	0	0	0	0	0	0	0	0	0	0	0	0	0	31.063	308	308	0.0017335	0	0	0	0	0	0	0	0	0
MSMEG5635	MSMEG5635	2	>MSMEG5635 conserved hypothetical protein {Mycobacterium smegmatis MC2}	1	0	1	0	0	0	0	0	0	0	0	0	0	0	0	0	0	0	0	0	1	0	0	0	0	0	0	0	0	0	0	0	0	6.8675	62	62	0.0006483	0	21	0	0	0	0	0	0	0
MSMEG0828	MSMEG0828	1	>MSMEG0828 immunogenic protein MPT63 {Mycobacterium smegmatis MC2}	1	0	0	0	0	0	0	0	0	0	0	0	0	1	0	0	0	0	0	0	0	0	0	0	0	0	0	0	0	0	0	0	0	34.476	356	356	4.4186e-08	0	0	0	0	0	0	0	0	0
MSMEG2441	MSMEG2441	1	>MSMEG2441 signal peptidase I (lepB) [3.4.21.89] {Mycobacterium smegmatis MC2}	1	0	0	0	0	0	0	0	0	0	0	0	0	0	0	0	0	0	0	0	0	0	0	0	0	1	0	0	0	0	0	0	0	31.463	292	292	0.00027428	0	0	0	0	0	0	0	0	0
MSMEG6096	MSMEG6096	1	>MSMEG6096 bordetella pertussis Bvg accessory factor family {Mycobacterium smegmatis MC2}	1	0	0	1	0	0	0	0	0	0	0	1	0	0	0	0	0	0	0	0	0	0	0	0	0	0	0	0	0	0	0	0	0	28.904	271	271	2.9987e-20	0	0	8.9	0	0	0	0	0	0
MSMEG3379	MSMEG3379	1	>MSMEG3379 2-deoxy-D-gluconate 3-dehydrogenase [1.1.1.125] {Mycobacterium smegmatis MC2}	1	0	0	0	0	0	0	0	0	0	0	0	0	0	0	1	0	0	0	0	0	0	0	0	0	0	0	0	0	0	0	0	0	27.46	261	261	2.1773e-33	0	0	0	0	0	0	0	0	0
MSMEG5064	MSMEG5064	1	>MSMEG5064 malyl-CoA lyase {Mycobacterium smegmatis MC2}	1	1	0	0	0	0	0	0	0	0	0	0	0	0	0	0	0	0	0	0	0	0	0	0	0	0	0	0	0	0	0	0	0	34.202	318	318	3.6485e-07	7.5	0	0	0	0	0	0	0	0
MSMEG0810	MSMEG0810	1	>MSMEG0810 putative pyrimidine permease RutG {Mycobacterium smegmatis MC2}	1	0	0	0	0	0	0	0	0	0	0	0	0	0	0	0	0	0	0	0	0	0	0	0	0	0	0	0	0	1	0	0	0	43.796	429	429	2.8356e-05	0	0	0	0	0	0	0	0	0
MSMEG6543	MSMEG6543	1	>MSMEG6543 GAF domain protein {Mycobacterium smegmatis MC2}	1	0	0	0	0	0	0	0	0	0	1	0	0	0	0	0	0	0	0	0	0	0	0	0	0	0	0	0	1	0	0	0	0	40.727	380	380	3.4896e-05	0	0	0	0	0	0	0	0	0
MSMEG3738	MSMEG3738	1	>MSMEG3738 GTP-binding protein EngA {Mycobacterium smegmatis MC2}	1	0	0	0	0	0	0	0	0	0	0	0	0	0	0	0	0	1	0	0	0	0	1	0	0	0	0	0	0	0	0	0	0	51.133	471	471	7.1391e-12	0	0	0	0	0	0	0	0	0
MSMEG2729	MSMEG2729	1	>MSMEG2729 tRNA-I(6)A37 thiotransferase enzyme MiaB (miaB) {Mycobacterium smegmatis MC2}	1	0	0	0	1	0	0	0	0	0	0	0	0	0	0	0	0	0	0	0	0	0	0	0	0	0	0	0	0	0	0	0	0	55.836	515	515	0.0015999	0	0	0	4.1	0	0	0	0	0
MSMEG5547	MSMEG5547	1	>MSMEG5547 conserved hypothetical protein {Mycobacterium smegmatis MC2}	1	0	0	0	0	0	0	0	0	0	0	0	0	0	0	0	0	1	0	0	0	0	0	0	0	1	0	0	0	0	0	0	0	61.019	586	586	2.9904e-05	0	0	0	0	0	0	0	0	0
MSMEG5225	MSMEG5225	1	>MSMEG5225 conserved hypothetical protein {Mycobacterium smegmatis MC2}	1	0	0	0	0	0	0	0	0	0	0	0	0	0	0	0	0	0	0	0	0	0	0	0	0	0	1	0	0	0	0	0	0	21.891	205	205	2.9888e-34	0	0	0	0	0	0	0	0	0
MSMEG1882	MSMEG1882	1	>MSMEG1882 acyltransferase, ws/dgat/mgat subfamily {Mycobacterium smegmatis MC2}	1	0	0	0	0	0	0	0	0	0	0	0	0	0	0	0	0	0	0	0	0	0	0	0	0	1	0	0	0	0	0	0	0	51.562	469	469	0.001259	0	0	0	0	0	0	0	0	0
MSMEG1829	MSMEG1829	1	>MSMEG1829 F420-0:gamma-glutamyl ligase [6.3.2.-] {Mycobacterium smegmatis MC2}	1	0	0	0	0	0	0	0	0	0	0	0	0	0	0	0	0	1	0	0	0	0	0	0	0	0	0	0	0	0	0	0	0	48.566	454	454	0.00012422	0	0	0	0	0	0	0	0	0
MSMEG1945	MSMEG1945	1	>MSMEG1945 ion channel membrane protein {Mycobacterium smegmatis MC2}	1	0	0	0	0	0	0	0	0	0	0	0	0	0	0	0	0	0	0	0	1	0	0	0	0	0	0	0	0	0	0	0	0	39.147	364	364	0.00024864	0	0	0	0	0	0	0	0	0
MSMEG2597	MSMEG2597	1	>MSMEG2597 aldehyde dehydrogenase [1.2.1.3] {Mycobacterium smegmatis MC2}	1	0	0	0	0	0	0	0	0	0	0	0	0	0	0	0	0	0	0	0	0	0	1	0	0	0	0	0	0	0	0	0	0	47.9	451	451	1.4735e-09	0	0	0	0	0	0	0	0	0
MSMEG0143	MSMEG0143	1	>MSMEG0143 probable conserved mce associated membrane protein {Mycobacterium smegmatis MC2}	1	0	0	0	0	0	0	0	0	0	0	0	0	0	0	0	0	0	0	0	0	0	0	0	0	0	1	0	0	0	0	0	0	32.036	296	296	8.862e-10	0	0	0	0	0	0	0	0	0
MSMEG3873	MSMEG3873	2	>MSMEG3873 cobalamin biosynthesis protein cobIJ [2.1.1.130 2.1.1.131] {Mycobacterium smegmatis MC2}	1	0	0	0	0	0	0	0	0	0	0	0	0	0	0	0	1	1	0	0	0	0	0	0	0	0	0	0	0	0	0	0	0	54.004	503	503	1.4757e-05	0	0	0	0	0	0	0	0	0
MSMEG1007;MSMEG2287	MSMEG1007;MSMEG2287	1;1	>MSMEG1007 transport protein {Mycobacterium smegmatis MC2};>MSMEG2287 transport protein {Mycobacterium smegmatis MC2}	2	0	0	0	0	0	0	0	0	0	0	0	0	0	0	0	0	0	0	0	0	0	0	0	0	1	0	0	0	0	0	0	0	25.721	253	253;253	9.2769e-09	0	0	0	0	0	0	0	0	0
MSMEG2025	MSMEG2025	1	>MSMEG2025 putative IclR family transcriptional regulator {Mycobacterium smegmatis MC2}	1	0	0	0	0	0	0	0	0	0	0	0	0	0	0	0	0	0	0	0	0	0	1	0	0	0	0	0	0	0	0	0	0	26.449	245	245	4.5502e-06	0	0	0	0	0	0	0	0	0
MSMEG5835	MSMEG5835	1	>MSMEG5835 fumarate reductase/succinate dehydrogenase flavoprotein {Mycobacterium smegmatis MC2}	1	0	0	0	0	0	0	0	0	0	0	0	0	0	0	0	0	0	0	0	0	0	0	0	0	1	0	0	0	0	0	0	0	59.023	547	547	2.7969e-11	0	0	0	0	0	0	0	0	0
MSMEG5087	MSMEG5087	1	>MSMEG5087 conserved hypothetical protein {Mycobacterium smegmatis MC2}	1	0	0	0	0	0	0	0	0	0	0	0	0	0	0	1	0	0	0	0	0	0	0	0	0	0	0	0	0	0	0	0	0	23.997	225	225	0.0021047	0	0	0	0	0	0	0	0	0
MSMEG1768	MSMEG1768	1	>MSMEG1768 conserved hypothetical protein {Mycobacterium smegmatis MC2}	1	0	0	0	1	0	0	0	0	0	0	0	0	0	0	0	0	0	0	0	0	0	0	0	0	0	0	0	0	0	0	0	0	21.531	205	205	0.00014473	0	0	0	7.3	0	0	0	0	0
MSMEG2595	MSMEG2595	1	>MSMEG2595 gamma-glutamylisopropylamide synthetase {Mycobacterium smegmatis MC2}	1	0	0	0	0	0	0	0	0	0	0	0	0	0	0	1	0	0	0	0	0	0	0	0	0	0	0	0	0	0	0	0	0	50.428	457	457	0.00082803	0	0	0	0	0	0	0	0	0
MSMEG1661	MSMEG1661	1	>MSMEG1661 D-alanyl-D-alanine carboxypeptidase {Mycobacterium smegmatis MC2}	1	0	0	0	0	0	0	0	0	0	0	0	0	1	0	0	0	0	0	0	0	0	0	0	0	0	0	0	0	0	0	0	0	41.083	397	397	2.5612e-15	0	0	0	0	0	0	0	0	0
MSMEG2446	MSMEG2446	1	>MSMEG2446 conserved hypothetical protein {Mycobacterium smegmatis MC2}	1	0	1	0	0	0	0	0	0	0	0	0	0	0	0	0	0	0	0	0	0	0	0	0	0	0	0	0	0	0	0	0	0	15.25	140	140	0.0030425	0	9.3	0	0	0	0	0	0	0
MSMEG0743	MSMEG0743	1	>MSMEG0743 xanthine dehydrogenase {Mycobacterium smegmatis MC2}	1	0	0	0	0	0	0	0	0	0	0	0	0	0	0	0	0	0	0	0	0	0	0	0	0	0	0	0	0	0	0	0	1	40.503	386	386	3.0046e-06	0	0	0	0	0	0	0	0	0
MSMEG0390	MSMEG0390	1	>MSMEG0390 putative acyltransferase {Mycobacterium smegmatis MC2}	1	0	0	0	0	0	0	0	0	0	0	0	0	0	0	0	0	0	0	0	0	0	0	0	0	1	0	0	0	0	0	0	0	42.59	389	389	0.00015522	0	0	0	0	0	0	0	0	0
MSMEG3898	MSMEG3898	1	>MSMEG3898 ectoine hydroxylase (thpD) [1.-.-.-] {Mycobacterium smegmatis MC2}	1	1	0	0	0	0	0	0	0	0	0	0	0	0	0	0	0	0	0	0	0	0	0	0	0	0	0	0	0	0	0	0	0	33.667	305	305	0.00012701	4.9	0	0	0	0	0	0	0	0
[truncated: 56 more columns]

## Sheet: BCG1
Protein IDs	Majority Protein IDs	Protein Descriptions	Razor + unique Peptides RpoA CGFP	PEP	Sequence Coverage RpoA CGFP[%]	Intensity RpoA CGCP
BCG0716;rpoB_K03043;BCG1829	BCG0716;rpoB_K03043	>BCG0716 DNA-directed RNA polymerase (beta chain) rpoB (rpoB) [2.7.7.6] {Mycobacterium bovis BCG str. Pasteur 1173P2};>rpoB_K03043	126	0	91.9	51740000000
BCG0717;rpoC_K03046	BCG0717;rpoC_K03046	>BCG0717 DNA-directed RNA polymerase (beta chain) rpoC (rpoC) [2.7.7.6] {Mycobacterium bovis BCG str. Pasteur 1173P2};>rpoC_K03046	163	0	94.8	50434000000
BCGRv3457;rpoA_K03040	BCGRv3457;rpoA_K03040	>BCGRv3457 rpoA {Mycobacterium tuberculosis};>rpoA_K03040	46	0	89	38856000000
BCG0050c	BCG0050c	>BCG0050c Conserved hypothetical protein TB39.8 (TB39.8) {Mycobacterium bovis BCG str. Pasteur 1173P2}	41	0	76.4	9884800000
CON__P00761	CON__P00761	>P00761 SWISS-PROT:P00761|TRYP_PIG Trypsin - Sus scrofa (Pig).	8	0	37.2	6430600000
BCG1451;rpoZ_K03060	BCG1451;rpoZ_K03060	>BCG1451 Probable dna-directed RNA polymerase (omega chain) rpoZ (rpoZ) [2.7.7.6] {Mycobacterium bovis BCG str. Pasteur 1173P2};>rpoZ_K03060	7	2.1917e-236	99.1	2318300000
BCG2545c	BCG2545c	>BCG2545c Probable fatty acid synthase fas (fas) [2.3.1.-] {Mycobacterium bovis BCG str. Pasteur 1173P2}	73	0	36.2	2014600000
BCG2716	BCG2716	>BCG2716 RNA polymerase sigma factor sigA (sigA) {Mycobacterium bovis BCG str. Pasteur 1173P2}	25	0	45.6	1139900000
BCG2069	BCG2069	>BCG2069 Conserved hypothetical protein {Mycobacterium bovis BCG str. Pasteur 1173P2}	9	2.2527e-204	73.9	821230000
BCG0479	BCG0479	>BCG0479 60 KDA chaperonin 2 groel2 (groEL2) {Mycobacterium bovis BCG str. Pasteur 1173P2}	23	0	54.8	559570000
BCG0048c	BCG0048c	>BCG0048c Serine/threonine phosphatase PPP (pstP) [3.1.3.16] {Mycobacterium bovis BCG str. Pasteur 1173P2}	8	4.1154e-180	27.2	314790000
CON__REFSEQ:XP_986630	CON__REFSEQ:XP_986630	>REFSEQ:XP_986630 Tax_Id=10090 Gene_Symbol=Krt33b keratin complex 1, acidic, gene 3	1	0.0090344	8.6	268910000
CON__Q9U6Y5	CON__Q9U6Y5	>Q9U6Y5 SWISS-PROT:Q9U6Y5 Green fluorescent protein (GFP-Cter-HisTag)	7	1.5368e-204	24.1	179070000
BCG2859c	BCG2859c	>BCG2859c Probable translation initiation factor IF-2 infB (infB) {Mycobacterium bovis BCG str. Pasteur 1173P2}	10	1.8383e-113	16.2	177390000
BCG2723	BCG2723	>BCG2723 RNA polymerase sigma factor sigB (sigB) {Mycobacterium bovis BCG str. Pasteur 1173P2}	11	2.7109e-132	36.5	115940000
BCG0734	BCG0734	>BCG0734 Probable elongation factor TU tuf (EF-TU) (tuf) {Mycobacterium bovis BCG str. Pasteur 1173P2}	7	2.1872e-193	28.3	111740000
BCG0389	BCG0389	>BCG0389 Probable chaperone protein dnaK (dnaK) [3.6.1.-] {Mycobacterium bovis BCG str. Pasteur 1173P2}	8	0	13.3	107350000
CON__P04264;CON__H-INV:HIT000016045	CON__P04264	>P04264 SWISS-PROT:P04264 Tax_Id=9606 Gene_Symbol=KRT1 Keratin, type II cytoskeletal 1	14	0	23	81512000
BCG2264;BCGRv2247;Rv2247accD6	BCG2264;BCGRv2247;Rv2247accD6	>BCG2264 Acetyl/propionyl-CoA carboxylase (beta subunit) accD6 (accD6) [6.4.1.3] {Mycobacterium bovis BCG str. Pasteur 1173P2};>BCGRv2247 accD6 {Mycobacterium tuberculosis};>Rv2247accD6	2	0	5.7	79498000
CON__ENSEMBL:ENSBTAP00000001528	CON__ENSEMBL:ENSBTAP00000001528	>ENSEMBL:ENSBTAP00000001528 (Bos taurus) similar to intersectin long isoform 4	1	1.6491e-16	0.8	65853000
BCG1038	BCG1038	>BCG1038 Probable serine protease [3.4.21.-] {Mycobacterium bovis BCG str. Pasteur 1173P2}	1	3.4745e-34	3.7	55380000
BCG2024c	BCG2024c	>BCG2024c Probable ferredoxin fdxA (fdxA) {Mycobacterium bovis BCG str. Pasteur 1173P2}	4	3.9737e-191	59.6	55288000
BCG1357	BCG1357	>BCG1357 Probable transcription termination factor rho homolog (rho) {Mycobacterium bovis BCG str. Pasteur 1173P2}	8	1.8428e-236	26.4	50515000
BCG1142	BCG1142	>BCG1142 Conserved hypothetical protein {Mycobacterium bovis BCG str. Pasteur 1173P2}	1	1.7052e-65	1.5	49585000
BCG0282c	BCG0282c	>BCG0282c Probable acyl-CoA dehydrogenase fadE5 (fadE5) [1.3.99.-] {Mycobacterium bovis BCG str. Pasteur 1173P2}	1	4.3429e-11	2.6	45153000
CON__P35527	CON__P35527	>P35527 SWISS-PROT:P35527 Tax_Id=9606 Gene_Symbol=KRT9 Keratin, type I cytoskeletal 9	6	0	11.9	41509000
CON__P13645;CON__Q7Z3Y7;CON__Q7Z3Y8;CON__Q2M2I5;CON__Q148H6;CON__Q7Z3Z0	CON__P13645	>P13645 SWISS-PROT:P13645 Tax_Id=9606 Gene_Symbol=KRT10 Keratin, type I cytoskeletal 10	5	0	10.8	38029000
BCG2462c	BCG2462c	>BCG2462c Probable 50S ribosomal protein L21 rplU (rplU) {Mycobacterium bovis BCG str. Pasteur 1173P2}	1	0.0015327	7.7	33998000
BCG0280c	BCG0280c	>BCG0280c Probable 3-oxoacyl-[acyl-carrier protein] reductase fabG4 (fabG4) [1.1.1.100] {Mycobacterium bovis BCG str. Pasteur 1173P2}	5	1.7963e-170	21.4	31081000
BCG0080	BCG0080	>BCG0080 Conserved hypothetical protein {Mycobacterium bovis BCG str. Pasteur 1173P2}	4	2.6516e-81	32.8	30140000
BCG2220c	BCG2220c	>BCG2220c Conserved hypothetical protein {Mycobacterium bovis BCG str. Pasteur 1173P2}	4	1.5121e-81	39.8	30015000
BCG0732	BCG0732	>BCG0732 Probable 30S ribosomal protein S7 rpsG (rpsG) {Mycobacterium bovis BCG str. Pasteur 1173P2}	4	5.0191e-95	35.3	29422000
CON__Q86YZ3	CON__Q86YZ3	>Q86YZ3 SWISS-PROT:Q86YZ3 Tax_Id=9606 Gene_Symbol=HRNR Hornerin	7	4.8215e-256	8.1	26542000
BCGRv3285;Rv3285accA3	BCGRv3285;Rv3285accA3	>BCGRv3285 accA3 {Mycobacterium tuberculosis};>Rv3285accA3	3	0	10.5	26213000
BCG0426	BCG0426	>BCG0426 Probable phosphoribosylglycinamide formyltransferase 2 purT (purT) [2.1.2.-] {Mycobacterium bovis BCG str. Pasteur 1173P2}	2	3.89e-30	6.2	21645000
BCG0751	BCG0751	>BCG0751 Probable 50S ribosomal protein L3 rplC (rplC) {Mycobacterium bovis BCG str. Pasteur 1173P2}	4	3.1448e-58	21.2	19968000
BCG1597	BCG1597	>BCG1597 Possible ketoacyl reductase [1.3.1.-] {Mycobacterium bovis BCG str. Pasteur 1173P2}	1	6.5317e-08	8.7	19049000
BCG0756	BCG0756	>BCG0756 Probable 50S ribosomal protein L22 rplV (rplV) {Mycobacterium bovis BCG str. Pasteur 1173P2}	2	7.5796e-24	11.2	18217000
BCG1675c	BCG1675c	>BCG1675c Conserved hypothetical protein {Mycobacterium bovis BCG str. Pasteur 1173P2}	3	6.7407e-107	20.1	15286000
BCG0757	BCG0757	>BCG0757 Probable 30S ribosomal protein S3 rpsC (rpsC) {Mycobacterium bovis BCG str. Pasteur 1173P2}	4	1.8481e-66	17.5	14526000
BCG0754	BCG0754	>BCG0754 Probable 50S ribosomal protein L2 rplB (rplB) {Mycobacterium bovis BCG str. Pasteur 1173P2}	3	7.9436e-102	19.6	14315000
BCG1074c	BCG1074c	>BCG1074c Probable ribose-phosphate pyrophosphokinase prsA (Phosphoribosyl pyrophosphate synthetase) (PRPP synthetase) (prsA) [2.7.6.1] {Mycobacterium bovis BCG str. Pasteur 1173P2}	2	1.0876e-18	5.5	13844000
BCG2050c	BCG2050c	>BCG2050c Heat shock protein hspX (hspX) {Mycobacterium bovis BCG str. Pasteur 1173P2}	2	1.3464e-41	17.4	12022000
BCG1803c	BCG1803c	>BCG1803c Hypothetical protein {Mycobacterium bovis BCG str. Pasteur 1173P2}	1	5.5537e-12	5	10615000
BCG2261;BCGRv2244	BCG2261;BCGRv2244	>BCG2261 Meromycolate extension acyl carrier protein acpM (acpM) {Mycobacterium bovis BCG str. Pasteur 1173P2};>BCGRv2244 acpM {Mycobacterium tuberculosis}	1	1.4013e-230	14.8	9640000
CON__P02538;CON__P48668;CON__P04259;CON__O95678;CON__Q8VED5;CON__P05787;CON__H-INV:HIT000292931	CON__P02538;CON__P48668;CON__P04259	>P02538 SWISS-PROT:P02538 Tax_Id=9606 Gene_Symbol=KRT6A Keratin, type II cytoskeletal 6A;>P48668 SWISS-PROT:P48668 Tax_Id=9606 Gene_Symbol=KRT6C Keratin, type II cytoskeletal 6C;>P04259 SWISS-PROT:P04259 Tax_Id=9606 Gene_Symbol=KRT6B Keratin, type II cytos	1	0	5.3	9186400
BCG0701	BCG0701	>BCG0701 Probable 50S ribosomal protein L7/L12 rplL (SA1) (rplL) {Mycobacterium bovis BCG str. Pasteur 1173P2}	1	2.1751e-51	10	9093500
BCG0601	BCG0601	>BCG0601 Probable conserved transmembrane protein {Mycobacterium bovis BCG str. Pasteur 1173P2}	1	5.543e-68	11.7	8568800
BCG1605	BCG1605	>BCG1605 Probable fumarate reductase [iron-sulfur subunit] frdB and [membrane anchor subunit] frdC (frdBC) [1.3.99.1] {Mycobacterium bovis BCG str. Pasteur 1173P2}	1	8.4395e-12	9.3	8489100
BCG0086	BCG0086	>BCG0086 Probable 30s ribosomal protein s18-1 rpsR1 (rpsR1) {Mycobacterium bovis BCG str. Pasteur 1173P2}	2	2.8671e-09	27.4	8059700
CON__Q9QWL7;CON__Q04695	CON__Q9QWL7;CON__Q04695	>Q9QWL7 SWISS-PROT:Q9QWL7 Tax_Id=10090 Gene_Symbol=Krt17 Keratin, type I cytoskeletal 17;>Q04695 SWISS-PROT:Q04695 Tax_Id=9606 Gene_Symbol=KRT17 Keratin, type I cytoskeletal 17	1	1.3319e-111	5.1	7497300
CON__P35908;CON__Q7Z794;CON__Q6NXH9	CON__P35908	>P35908 SWISS-PROT:P35908 Tax_Id=9606 Gene_Symbol=KRT2 Keratin, type II cytoskeletal 2 epidermal	2	0	5.9	7444600
BCG2237	BCG2237	>BCG2237 Glutamine synthetase glnA1 (glnA1) [6.3.1.2] {Mycobacterium bovis BCG str. Pasteur 1173P2}	1	2.8275e-26	3.3	7040200
BCG3007c	BCG3007c	>BCG3007c Probable DNA-binding protein HU homolog hupB (hupB) {Mycobacterium bovis BCG str. Pasteur 1173P2}	1	4.6412e-123	4.4	6384900
REV__BCG0661	REV__BCG0661	>BCG0661 Conserved hypothetical protein {Mycobacterium bovis BCG str. Pasteur 1173P2}	1	0.015548	3.6	6362800
BCGRv3280;Rv3280accD5	BCGRv3280;Rv3280accD5	>BCGRv3280 accD5 {Mycobacterium tuberculosis};>Rv3280accD5	3	5.2149e-117	10.6	6144600
BCG2930c	BCG2930c	>BCG2930c Probable 30S ribosomal protein S16 rpsP (rpsP) {Mycobacterium bovis BCG str. Pasteur 1173P2}	1	4.898e-17	4.3	5947100
BCG2949c	BCG2949c	>BCG2949c Conserved hypothetical protein {Mycobacterium bovis BCG str. Pasteur 1173P2}	1	0.0045168	4.9	5603000
BCG0927c	BCG0927c	>BCG0927c Possible conserved exported protein {Mycobacterium bovis BCG str. Pasteur 1173P2}	1	1.6865e-06	6.2	5273600
BCG1951c	BCG1951c	>BCG1951c Possible oxidoreductase fadB5 (fadB5) [1.-.-.-] {Mycobacterium bovis BCG str. Pasteur 1173P2}	2	2.6077e-21	7.8	4810000
BCG0767	BCG0767	>BCG0767 Probable 30S ribosomal protein S14 rpsN1 (rpsN1) {Mycobacterium bovis BCG str. Pasteur 1173P2}	1	7.0101e-12	21.3	4667200
BCG0505c	BCG0505c	>BCG0505c Probable transcriptional regulatory protein {Mycobacterium bovis BCG str. Pasteur 1173P2}	1	4.4049e-06	2.7	4597800
BCG1676	BCG1676	>BCG1676 Excinuclease ABC, subunit a uvrA (uvrA) {Mycobacterium bovis BCG str. Pasteur 1173P2}	3	2.1047e-06	3.7	4489900
BCG0020	BCG0020	>BCG0020 Thioredoxin trxC (TRX) (MPT46) (trxC_2) [1.-.-.-] {Mycobacterium bovis BCG str. Pasteur 1173P2}	1	2.9098e-80	11.2	4406300
BCG2231	BCG2231	>BCG2231 DlaT, dihydrolipoamide acyltransferase, E2 component of pyruvate dehydrogenase (dlaT) [2.3.1.61] {Mycobacterium bovis BCG str. Pasteur 1173P2}	1	2.6524e-44	3.1	4081200
BCG2776c	BCG2776c	>BCG2776c Conserved hypothetical protein {Mycobacterium bovis BCG str. Pasteur 1173P2}	1	2.0925e-37	16.9	3985500
BCG1328c	BCG1328c	>BCG1328c Conserved probable secreted protein {Mycobacterium bovis BCG str. Pasteur 1173P2}	1	6.6569e-07	5.6	3815500
BCG2371c	BCG2371c	>BCG2371c Probable glycyl-tRNA synthetase glyS (glyS) [6.1.1.14] {Mycobacterium bovis BCG str. Pasteur 1173P2}	2	3.8255e-71	3.2	3814500
CON__P60712	CON__P60712	>P60712 SWISS-PROT:P60712 (Bos taurus) Actin, cytoplasmic 1	1	5.3805e-211	2.4	3682000
BCG1449	BCG1449	>BCG1449 Putative integration host factor mihF (mihF) {Mycobacterium bovis BCG str. Pasteur 1173P2}	1	9.6032e-30	5.3	3594400
BCG0759	BCG0759	>BCG0759 Probable 50S ribosomal protein L29 rpmC (rpmC) {Mycobacterium bovis BCG str. Pasteur 1173P2}	1	3.4152e-05	13	3212500
BCG1682	BCG1682	>BCG1682 50S ribosomal protein L20 rplT (rplT) {Mycobacterium bovis BCG str. Pasteur 1173P2}	1	3.3746e-46	6.2	3059900
CON__P13647	CON__P13647	>P13647 SWISS-PROT:P13647 Tax_Id=9606 Gene_Symbol=KRT5 Keratin, type II cytoskeletal 5	1	0	4.1	2920900
REV__BCG2997c	REV__BCG2997c	>BCG2997c Probable uracil-dna glycosylase ung (ung) [3.2.2.-] {Mycobacterium bovis BCG str. Pasteur 1173P2}	1	0.0087334	4.4	2823400
BCG0093	BCG0093	>BCG0093 Possible cellulase celA1 (ENDOGLUCANASE) (celA1) [3.2.1.4] {Mycobacterium bovis BCG str. Pasteur 1173P2}	1	7.8864e-05	4.7	2726800
BCG2993	BCG2993	>BCG2993 Probable oxidoreductase [1.-.-.-] {Mycobacterium bovis BCG str. Pasteur 1173P2}	1	8.0816e-11	3.5	2725400
BCG2541c	BCG2541c	>BCG2541c Possible conserved membrane protein {Mycobacterium bovis BCG str. Pasteur 1173P2}	1	1.1704e-60	12	2684800
BCG2183c	BCG2183c	>BCG2183c Conserved hypothetical protein {Mycobacterium bovis BCG str. Pasteur 1173P2}	1	0.0019872	5.6	2630400
BCG0019	BCG0019	>BCG0019 Probable thioredoxin reductase trxB2 (TRXR) (trxB2_2) [1.8.1.9] {Mycobacterium bovis BCG str. Pasteur 1173P2}	2	4.4779e-181	7.2	2613100
BCG2211	BCG2211	>BCG2211 Probable Rieske iron-sulfur protein QcrA (qcrA) {Mycobacterium bovis BCG str. Pasteur 1173P2}	1	3.9081e-75	2.8	2605200
BCG2380c	BCG2380c	>BCG2380c Probable conserved transmembrane protein {Mycobacterium bovis BCG str. Pasteur 1173P2}	1	0.017006	2.3	2466800
BCG0026c	BCG0026c	>BCG0026c Hypothetical protein similar to jag protein {Mycobacterium bovis BCG str. Pasteur 1173P2}	1	7.5162e-22	7	2369400
REV__CON__Q8BGZ7	REV__CON__Q8BGZ7	>Q8BGZ7 TREMBL:Q8BGZ7;Q99MH7 Tax_Id=10090 Gene_Symbol=Krt75 10 days neonate skin cDNA, RIKEN full-length enriched library, clone:4732475I03 product:CYTOKERATIN homolog	1	0.0063785	1.4	2281500
BCG0212	BCG0212	>BCG0212 Probable conserved mce associated membrane protein {Mycobacterium bovis BCG str. Pasteur 1173P2}	1	0.0036687	4.7	2142000
CON__P02769	CON__P02769	>P02769 SWISS-PROT:P02769 (Bos taurus) Bovine serum albumin precursor	3	0	6.1	2104300
BCG0773	BCG0773	>BCG0773 Probable 50S ribosomal protein L15 rplO (rplO) {Mycobacterium bovis BCG str. Pasteur 1173P2}	1	1.2924e-53	11	2091000
BCG0449c	BCG0449c	>BCG0449c Serine/threonine-protein kinase pknG (pknG) [2.7.1.-] {Mycobacterium bovis BCG str. Pasteur 1173P2}	1	4.9176e-21	1.9	1969800
BCG0780	BCG0780	>BCG0780 Conserved hypothetical protein {Mycobacterium bovis BCG str. Pasteur 1173P2}	1	3.3545e-18	5.8	1534000
BCG0956c;BCGRv0904;Rv0904accD3	BCG0956c;BCGRv0904;Rv0904accD3	>BCG0956c putative acetyl-coenzyme A carboxylase carboxyl transferase (subunit beta) accD3 (accD3) [6.4.1.2] {Mycobacterium bovis BCG str. Pasteur 1173P2};>BCGRv0904 accD3 {Mycobacterium tuberculosis};>Rv0904accD3	1	2.0504e-270	4.4	1454200
BCG2649	BCG2649	>BCG2649 Possible methyltransferase (methylase) [2.1.1.-] {Mycobacterium bovis BCG str. Pasteur 1173P2}	1	4.7264e-123	3.3	1379500
BCG1524	BCG1524	>BCG1524 Probable conserved ATP-binding protein ABC transporter {Mycobacterium bovis BCG str. Pasteur 1173P2}	1	3.1841e-66	4.5	1353400
BCG0771	BCG0771	>BCG0771 Probable 30S ribosomal protein S5 rpsE (rpsE) {Mycobacterium bovis BCG str. Pasteur 1173P2}	1	4.1643e-44	5	1253200
BCG0473	BCG0473	>BCG0473 Conserved hypothetical protein {Mycobacterium bovis BCG str. Pasteur 1173P2}	1	4.4094e-25	5.1	1174700
BCG1674	BCG1674	>BCG1674 Conserved hypothetical protein TB15.3 (TB15.3) {Mycobacterium bovis BCG str. Pasteur 1173P2}	1	6.928e-15	10.3	1130500
BCG1453	BCG1453	>BCG1453 Probable S-adenosylmethionine synthetase metK (metK) [2.5.1.6] {Mycobacterium bovis BCG str. Pasteur 1173P2}	1	9.9206e-76	2.7	1127600
BCG0285c	BCG0285c	>BCG0285c Probable succinate dehydrogenase [iron-sulfur subunit] [1.3.99.1] {Mycobacterium bovis BCG str. Pasteur 1173P2}	1	7.43e-24	4.8	1101500
BCG2990c	BCG2990c	>BCG2990c Possible conserved membrane or secreted protein {Mycobacterium bovis BCG str. Pasteur 1173P2}	1	1.8909e-58	4.3	824660
BCG1368	BCG1368	>BCG1368 Probable ATP synthase alpha chain atpA (atpA) [3.6.3.14] {Mycobacterium bovis BCG str. Pasteur 1173P2}	1	2.1653e-86	2.2	816310
BCG1370	BCG1370	>BCG1370 Probable ATP synthase beta chain atpD (atpD) [3.6.3.14] {Mycobacterium bovis BCG str. Pasteur 1173P2}	1	2.0279e-29	3.1	758580
BCG2167c;BCGRv2150	BCG2167c;BCGRv2150	>BCG2167c cell division protein FtsZ (ftsZ) {Mycobacterium bovis BCG str. Pasteur 1173P2};>BCGRv2150 ftsZ {Mycobacterium tuberculosis}	0	0	0	0
CON__A2AB72	CON__A2AB72	>A2AB72 TREMBL:A2AB72 Tax_Id=10090 Gene_Symbol=Krt32 Keratin complex 1, acidic, gene 2	0	0.0071166	1.5	0
CON__P02768-1	CON__P02768-1	>P02768-1 SWISS-PROT:P02768-1 Tax_Id=9606 Gene_Symbol=ALB Isoform 1 of Serum albumin precursor	0	0	0	0
CON__P78386;CON__Q14533;CON__P78385;CON__Q6NT21;CON__O43790	CON__P78386;CON__Q14533;CON__P78385;CON__Q6NT21;CON__O43790	>P78386 SWISS-PROT:P78386 Keratin, type II cuticular Hb5 (Hair keratin, type II Hb5) - Homo sapiens (Human).;>Q14533 SWISS-PROT:Q14533 Keratin, type II cuticular Hb1 (Hair keratin, type II Hb1) (ghHKb1) (ghHb1) (MLN 137) - Homo sapiens (Human).;>P78385 SWI	0	0.00044086	0	0
BCG0001;BCG0031;BCGRv0001	BCG0001;BCG0031;BCGRv0001	>BCG0001 chromosomal replication initiation protein dnaA (dnaA_1) {Mycobacterium bovis BCG str. Pasteur 1173P2};>BCG0031 Chromosomal replication initiator protein dnaA (dnaA_2) {Mycobacterium bovis BCG str. Pasteur 1173P2};>BCGRv0001 dnaA {Mycobacterium tu	0	0	0	0
BCG2368	BCG2368	>BCG2368 Possible conserved transmembrane protein {Mycobacterium bovis BCG str. Pasteur 1173P2}	0	0	0	0
BCG0573	BCG0573	>BCG0573 Conserved hypothetical protein {Mycobacterium bovis BCG str. Pasteur 1173P2}	0	5.796e-114	0	0
CON__P12763	CON__P12763	>P12763 SWISS-PROT:P12763 (Bos taurus) Alpha-2-HS-glycoprotein precursor	0	1.1411e-08	0	0
BCG1266	BCG1266	>BCG1266 Probable fatty-acid-CoA ligase fadD6 (fadD6) [6.2.1.-] {Mycobacterium bovis BCG str. Pasteur 1173P2}	0	2.5346e-153	0	0
BCG0281	BCG0281	>BCG0281 Probable acetyl-CoA acyltransferase fadA2 (fadA2) [2.3.1.16] {Mycobacterium bovis BCG str. Pasteur 1173P2}	0	0.00044567	0	0
BCG0504c	BCG0504c	>BCG0504c Conserved hypothetical protein {Mycobacterium bovis BCG str. Pasteur 1173P2}	0	5.167e-79	0	0
BCG1545	BCG1545	>BCG1545 Probable 3-oxoacyl-[acyl-carrier protein] reductase fabG1 (fabG1) [1.1.1.100] {Mycobacterium bovis BCG str. Pasteur 1173P2}	0	0.0039786	0	0
BCG0980	BCG0980	>BCG0980 Periplasmic phosphate-binding lipoprotein pstS3 (pstS3) {Mycobacterium bovis BCG str. Pasteur 1173P2}	1	1.2515e-61	3.5	0
CON__P02533;CON__Q3ZAW8;CON__Q9Z2K1;CON__Q6IFX2;CON__Q61782	CON__P02533;CON__Q3ZAW8;CON__Q9Z2K1	>P02533 SWISS-PROT:P02533 Tax_Id=9606 Gene_Symbol=KRT14 Keratin, type I cytoskeletal 14;>Q3ZAW8 TREMBL:Q3ZAW8;Q9EQD6;Q9EQD7 Tax_Id=10090 Gene_Symbol=Krt16 Keratin intermediate filament 16a;>Q9Z2K1 SWISS-PROT:Q9Z2K1 Tax_Id=10090 Gene_Symbol=Krt16 Keratin, t	0	1.8704e-151	3.4	0
BCG2760c	BCG2760c	>BCG2760c Conserved 35 kda alanine rich protein (35kd_ag) {Mycobacterium bovis BCG str. Pasteur 1173P2}	0	0	0	0
BCG2229	BCG2229	>BCG2229 Probable aminopeptidase PepB (pepB) [3.4.11.1] {Mycobacterium bovis BCG str. Pasteur 1173P2}	0	2.3714e-110	0	0
CON__O76014	CON__O76014	>O76014 SWISS-PROT:O76014 Keratin, type I cuticular HA7 (Hair keratin, type I HA7)	0	0.0083997	1.5	0
BCG0332	BCG0332	>BCG0332 Probable conserved transmembrane protein {Mycobacterium bovis BCG str. Pasteur 1173P2}	0	3.9264e-174	0	0
BCG1892c	BCG1892c	>BCG1892c Possible oxidoreductase [1.-.-.-] {Mycobacterium bovis BCG str. Pasteur 1173P2}	0	8.5904e-23	0	0
BCG1541	BCG1541	>BCG1541 Probable transcriptional regulatory protein moxR1 (moxR1) {Mycobacterium bovis BCG str. Pasteur 1173P2}	1	1.7952e-95	2.7	0
BCG2126c	BCG2126c	>BCG2126c proteasome (alpha subunit) PrcA (prcA) [3.4.25.1] {Mycobacterium bovis BCG str. Pasteur 1173P2}	0	0.018436	0	0
CON__P13646-1	CON__P13646-1	>P13646-1 SWISS-PROT:P13646-1 Tax_Id=9606 Gene_Symbol=KRT13 Isoform 1 of Keratin, type I cytoskeletal 13	1	3.9717e-154	2.4	0
BCG2972c	BCG2972c	>BCG2972c Possible oxidoreductase [1.-.-.-] {Mycobacterium bovis BCG str. Pasteur 1173P2}	0	2.8881e-38	0	0
BCG0213	BCG0213	>BCG0213 Probable conserved mce associated transmembrane protein {Mycobacterium bovis BCG str. Pasteur 1173P2}	0	1.5348e-71	0	0
BCG0556	BCG0556	>BCG0556 Possible conserved transmembrane protein {Mycobacterium bovis BCG str. Pasteur 1173P2}	0	4.1088e-17	0	0
BCG1550	BCG1550	>BCG1550 Possible exported conserved protein {Mycobacterium bovis BCG str. Pasteur 1173P2}	0	1.5193e-43	0	0
BCG2197c	BCG2197c	>BCG2197c 1-acylglycerol-3-phosphate O-acyltransferase [2.3.1.51] {Mycobacterium bovis BCG str. Pasteur 1173P2}	0	1.804e-56	0	0
CON__Q15323;CON__Q9UE12;CON__Q14525	CON__Q15323;CON__Q9UE12;CON__Q14525	>Q15323 SWISS-PROT:Q15323 Keratin, type I cuticular HA1 (Hair keratin, type I HA1);>Q9UE12 TREMBL:Q9UE12 Type I hair keratin 1 - Homo sapiens (Human).;>Q14525 SWISS-PROT:Q14525 Keratin, type I cuticular HA3-II (Hair keratin, type I HA3-II)	0	0.0090814	1.7	0
BCG2875	BCG2875	>BCG2875 Probable mycothiol reductase mtr (mtr) [1.-.-.-] {Mycobacterium bovis BCG str. Pasteur 1173P2}	0	3.6546e-61	0	0
BCG2962c	BCG2962c	>BCG2962c Probable multifunctional mycocerosic acid synthase membrane-associated mas (mas) {Mycobacterium bovis BCG str. Pasteur 1173P2}	0	9.7246e-77	0	0
BCG0690	BCG0690	>BCG0690 Probable 50S ribosomal protein L1 rplA (rplA) {Mycobacterium bovis BCG str. Pasteur 1173P2}	0	2.6559e-23	0	0
BCG0782	BCG0782	>BCG0782 Probable preprotein translocase secY (secY) {Mycobacterium bovis BCG str. Pasteur 1173P2}	0	4.5633e-34	0	0
BCG1354	BCG1354	>BCG1354 Probable homoserine dehydrogenase thrA (thrA) [1.1.1.3] {Mycobacterium bovis BCG str. Pasteur 1173P2}	0	5.466e-45	0	0
CON__Q0IIK2;CON__Q29443	CON__Q0IIK2;CON__Q29443	>Q0IIK2 TREMBL:Q0IIK2 (Bos taurus) Transferrin;>Q29443 SWISS-PROT:Q29443 Serotransferrin - Bos taurus (Bovine).	0	2.644e-21	0	0
BCG2070c	BCG2070c	>BCG2070c Polyprenol-monophosphomannose synthase Ppm1 (ppm1) {Mycobacterium bovis BCG str. Pasteur 1173P2}	1	2.0428e-92	2.1	0
BCG2522c;BCGRv2502;Rv2502accD1	BCG2522c;BCGRv2502;Rv2502accD1	>BCG2522c Probable acetyl-/propionyl-coa carboxylase (beta subunit) accD1 (accD1) [6.4.1.-] {Mycobacterium bovis BCG str. Pasteur 1173P2};>BCGRv2502 accD1 {Mycobacterium tuberculosis};>Rv2502accD1	0	1.918e-102	0	0
BCG2529	BCG2529	>BCG2529 Putative short-chain type dehydrogenase/reductase [1.-.-.-] {Mycobacterium bovis BCG str. Pasteur 1173P2}	0	7.3695e-29	0	0
BCG1668	BCG1668	>BCG1668 Probable ribosomal protein S1 rpsA (rpsA) {Mycobacterium bovis BCG str. Pasteur 1173P2}	0	4.456e-107	0	0
BCG2911c	BCG2911c	>BCG2911c Probable 30S ribosomal protein S2 rpsB (rpsB) {Mycobacterium bovis BCG str. Pasteur 1173P2}	0	1.2757e-58	0	0
BCG0696c	BCG0696c	>BCG0696c Conserved hypothetical protein {Mycobacterium bovis BCG str. Pasteur 1173P2}	0	4.2036e-09	0	0
BCG0243c	BCG0243c	>BCG0243c Conserved transmembrane transport protein mmpL3 (mmpL3) {Mycobacterium bovis BCG str. Pasteur 1173P2}	0	2.6273e-47	0	0
BCG1240	BCG1240	>BCG1240 Probable ferredoxin fdxC (fdxC) [1.-.-.-] {Mycobacterium bovis BCG str. Pasteur 1173P2}	0	1.7484e-62	0	0
BCG0516	BCG0516	>BCG0516 Heparin binding hemagglutinin hbhA (adhesin) (hbhA) {Mycobacterium bovis BCG str. Pasteur 1173P2}	0	5.1951e-42	0	0
BCG2750c	BCG2750c	>BCG2750c RecA protein [contains: endonuclease pi-mtui (recA) [3.1.-.-] {Mycobacterium bovis BCG str. Pasteur 1173P2}	0	5.7914e-22	0	0
BCG2212	BCG2212	>BCG2212 Probable Ubiquinol-cytochrome C reductase QcrB (cytochrome B subunit) (qcrB) {Mycobacterium bovis BCG str. Pasteur 1173P2}	0	6.3129e-36	0	0
CON__P20930	CON__P20930	>P20930 SWISS-PROT:P20930 Tax_Id=9606 Gene_Symbol=FLG Filaggrin	0	3.9744e-13	0	0
BCG2650;BCG2022c	BCG2650	>BCG2650 Conserved hypothetical protein TB31.7 (TB31.7) {Mycobacterium bovis BCG str. Pasteur 1173P2}	0	4.94e-22	0	0
BCG1862	BCG1862	>BCG1862 Conserved hypothetical protein cfp17 (cfp17) {Mycobacterium bovis BCG str. Pasteur 1173P2}	0	1.7095e-20	0	0
BCG2252	BCG2252	>BCG2252 Probable conserved transmembrane protein {Mycobacterium bovis BCG str. Pasteur 1173P2}	0	1.9136e-80	0	0
BCG2809c	BCG2809c	>BCG2809c Probable transposase {Mycobacterium bovis BCG str. Pasteur 1173P2}	0	0.024663	0	0
BCG2447	BCG2447	>BCG2447 Alkyl hydroperoxide reductase C protein ahpC (ahpC) [1.-.-.-] {Mycobacterium bovis BCG str. Pasteur 1173P2}	0	1.3519e-139	0	0
BCG2312	BCG2312	>BCG2312 Probable haloalkane dehalogenase [3.8.1.5] {Mycobacterium bovis BCG str. Pasteur 1173P2}	0	7.6203e-17	0	0
BCG1138c	BCG1138c	>BCG1138c Probable transcription elongation factor greA (greA) {Mycobacterium bovis BCG str. Pasteur 1173P2}	0	2.5264e-09	0	0
BCG2801c;BCGRv2783	BCG2801c;BCGRv2783	>BCG2801c Bifunctional protein polyribonucleotide nucleotidyltransferase gpsI: guanosine pentaphosphate synthetase + polyribonucleotide nucleotidyltransferase (gpsI) [2.7.7.8] {Mycobacterium bovis BCG str. Pasteur 1173P2};>BCGRv2783 gpsI {Mycobacterium tub	0	1.1668e-105	0	0
BCG2481c	BCG2481c	>BCG2481c Probable atp-dependent clp protease proteolytic subunit 1 clpP1 (clpP1) [3.4.21.92] {Mycobacterium bovis BCG str. Pasteur 1173P2}	0	7.2579e-29	0	0
BCG0215	BCG0215	>BCG0215 Probable conserved MCE associated membrane protein {Mycobacterium bovis BCG str. Pasteur 1173P2}	0	2.2885e-139	0	0
BCG0689	BCG0689	>BCG0689 Probable 50S ribosomal protein l11 rplK (rplK) {Mycobacterium bovis BCG str. Pasteur 1173P2}	0	6.525e-25	0	0
BCG2734c	BCG2734c	>BCG2734c Possible conserved transmembrane alanine and glycine rich protein {Mycobacterium bovis BCG str. Pasteur 1173P2}	0	2.0676e-25	0	0
BCG0685	BCG0685	>BCG0685 Conserved hypothetical protein {Mycobacterium bovis BCG str. Pasteur 1173P2}	0	1.2781e-06	0	0
BCG0054	BCG0054	>BCG0054 Putative secreted protein P60-related protein [first part] {Mycobacterium bovis BCG str. Pasteur 1173P2}	0	1.15e-07	0	0
BCG0250c	BCG0250c	>BCG0250c Possible methyltransferase (methylase) [2.1.1.-] {Mycobacterium bovis BCG str. Pasteur 1173P2}	0	5.9265e-05	0	0
CON__Q3MHN2	CON__Q3MHN2	>Q3MHN2 SWISS-PROT:Q3MHN2 (Bos taurus) Complement component C9 precursor	0	2.6295e-11	0	0
CON__P34955	CON__P34955	>P34955 SWISS-PROT:P34955 (Bos taurus) Alpha-1-antiproteinase precursor	0	9.6856e-19	0	0
BCG0507	BCG0507	>BCG0507 Isocitrate lyase icl (icl) [4.1.3.1] {Mycobacterium bovis BCG str. Pasteur 1173P2}	0	2.6319e-27	0	0
BCG1194c	BCG1194c	>BCG1194c Probable 5-methyltetrahydropteroyltriglutamate--homocysteine methyltransferase metE (metE) [2.1.1.14] {Mycobacterium bovis BCG str. Pasteur 1173P2}	0	5.2602e-85	0	0
BCG2162c	BCG2162c	>BCG2162c Conserved hypothetical protein wag31 (wag31) {Mycobacterium bovis BCG str. Pasteur 1173P2}	0	1.4946e-51	0	0
BCG0286c	BCG0286c	>BCG0286c Probable succinate dehydrogenase [iron-sulfur subunit] [1.3.99.1] {Mycobacterium bovis BCG str. Pasteur 1173P2}	0	2.2235e-49	0	0
BCG0769	BCG0769	>BCG0769 Probable 50S ribosomal protein L6 rplF (rplF) {Mycobacterium bovis BCG str. Pasteur 1173P2}	0	1.0371e-17	0	0
BCG0861	BCG0861	>BCG0861 Probable phosphoribosylformylglycinamidine cyclo-ligase purM (purM) [6.3.3.1] {Mycobacterium bovis BCG str. Pasteur 1173P2}	0	7.0372e-09	0	0
BCG1845	BCG1845	>BCG1845 Possible Mg2+ transport P-type atpase C mgtC [3.6.3.1] {Mycobacterium bovis BCG str. Pasteur 1173P2}	0	0.0026866	0	0
BCG0399	BCG0399	>BCG0399 Probable conserved membrane protein {Mycobacterium bovis BCG str. Pasteur 1173P2}	0	4.3717e-15	0	0
BCG1324	BCG1324	>BCG1324 Hypothetical protein {Mycobacterium bovis BCG str. Pasteur 1173P2}	0	2.9293e-15	0	0
BCG0077c	BCG0077c	>BCG0077c Myo-inositol-1-phosphate synthase INO1 (ino1) [5.5.1.4] {Mycobacterium bovis BCG str. Pasteur 1173P2}	0	1.0957e-36	0	0
BCG0704	BCG0704	>BCG0704 Possible ribonucleotide-transport ATP-binding protein ABC transporter mkl (mkl) {Mycobacterium bovis BCG str. Pasteur 1173P2}	0	4.1124e-08	0	0
BCG0733	BCG0733	>BCG0733 Probable elongation factor g fusA1 (EF-G) (fusA1) {Mycobacterium bovis BCG str. Pasteur 1173P2}	0	9.4251e-94	0	0
BCG0287c	BCG0287c	>BCG0287c Putative succinate dehydrogenase [membrane anchor subunit] {Mycobacterium bovis BCG str. Pasteur 1173P2}	0	0.0039871	0	0
CON__P08727;CON__P19001;CON__P05784	CON__P08727;CON__P19001	>P08727 SWISS-PROT:P08727 Tax_Id=9606 Gene_Symbol=KRT19 Keratin, type I cytoskeletal 19;>P19001 SWISS-PROT:P19001 Tax_Id=10090 Gene_Symbol=Krt19 Keratin, type I cytoskeletal 19	0	2.0705e-38	1.8	0
BCG1065	BCG1065	>BCG1065 Probable deoxyribonuclease TatD (YjjV protein) (tatD) [3.1.21.-] {Mycobacterium bovis BCG str. Pasteur 1173P2}	0	0.0019652	0	0
BCG0783	BCG0783	>BCG0783 Probable adenylate kinase adk (adk) [2.7.4.3] {Mycobacterium bovis BCG str. Pasteur 1173P2}	0	1.0212e-37	0	0
BCG2157c	BCG2157c	>BCG2157c Conserved hypothetical protein TB18.6 (TB18.6) {Mycobacterium bovis BCG str. Pasteur 1173P2}	0	4.4375e-07	0	0
BCG1252	BCG1252	>BCG1252 Hypothetical protein {Mycobacterium bovis BCG str. Pasteur 1173P2}	0	9.2502e-54	0	0
BCG2924c	BCG2924c	>BCG2924c Probable signal peptidase I lepB (lepB) [3.4.21.89] {Mycobacterium bovis BCG str. Pasteur 1173P2}	0	9.8363e-15	0	0
BCG1262	BCG1262	>BCG1262 Probable succinyl-diaminopimelate desuccinylase dapE (dapE) [3.5.1.18] {Mycobacterium bovis BCG str. Pasteur 1173P2}	0	1.1847e-10	0	0
BCG1857	BCG1857	>BCG1857 Probable CDP-diacylglycerol--glycerol-3-phosphate 3-phosphatidyltransferase pgsA2 (pgsA2) [2.7.8.5] {Mycobacterium bovis BCG str. Pasteur 1173P2}	0	7.9534e-17	0	0
BCG1551	BCG1551	>BCG1551 Conserved hypothetical protein {Mycobacterium bovis BCG str. Pasteur 1173P2}	0	1.8018e-12	0	0
BCG2387c	BCG2387c	>BCG2387c Probable chaperone protein dnaJ2 (dnaJ2) {Mycobacterium bovis BCG str. Pasteur 1173P2}	0	5.0104e-21	0	0
BCG1747	BCG1747	>BCG1747 Putative initiation inhibitor protein {Mycobacterium bovis BCG str. Pasteur 1173P2}	0	1.2701e-05	0	0
BCG1212c	BCG1212c	>BCG1212c Probable transcriptional regulatory protein {Mycobacterium bovis BCG str. Pasteur 1173P2}	0	1.8069e-30	0	0
BCG2300	BCG2300	>BCG2300 Conserved hypothetical protein {Mycobacterium bovis BCG str. Pasteur 1173P2}	0	3.5735e-05	0	0
BCG2890c	BCG2890c	>BCG2890c Probable gcpE protein (gcpE) {Mycobacterium bovis BCG str. Pasteur 1173P2}	0	0.00079031	0	0
BCG0753	BCG0753	>BCG0753 Probable 50S ribosomal protein L23 rplW (rplW) {Mycobacterium bovis BCG str. Pasteur 1173P2}	0	2.5756e-14	0	0
CON__Q2UVX4	CON__Q2UVX4	>Q2UVX4 SWISS-PROT:Q2UVX4 (Bos taurus) Complement C3 precursor	0	2.7559e-06	0	0
BCG3008c	BCG3008c	>BCG3008c Probable 3-isopropylmalate dehydratase (small subunit) leuD (leuD) [4.2.1.33] {Mycobacterium bovis BCG str. Pasteur 1173P2}	1	2.4923e-22	6.1	0
BCG2480c	BCG2480c	>BCG2480c Probable ATP-dependent clp protease proteolytic subunit 2 clpP2 (clpP2) [3.4.21.92] {Mycobacterium bovis BCG str. Pasteur 1173P2}	0	9.4987e-39	0	0
BCG2515c	BCG2515c	>BCG2515c Probable dihydrolipoamide S-acetyltransferase E2 component pdhC (pdhC) [2.3.1.12] {Mycobacterium bovis BCG str. Pasteur 1173P2}	0	0.0073789	0	0
BCG0422c	BCG0422c	>BCG0422c Probable endopeptidase ATP binding protein (chain b) clpB (clpB) [3.-.-.-] {Mycobacterium bovis BCG str. Pasteur 1173P2}	0	1.3976e-08	0	0
BCG1153	BCG1153	>BCG1153 Probable Serine hydroxymethyltransferase 1 glyA1 (glyA1) [2.1.2.1] {Mycobacterium bovis BCG str. Pasteur 1173P2}	0	0.00022545	0	0
BCG0348	BCG0348	>BCG0348 Probable conserved integral membrane protein {Mycobacterium bovis BCG str. Pasteur 1173P2}	0	0.00010259	0	0
BCG0084	BCG0084	>BCG0084 Probable 30s ribosomal protein s6 rpsF (rpsF) {Mycobacterium bovis BCG str. Pasteur 1173P2}	0	2.2807e-30	0	0
CON__P19013	CON__P19013	>P19013 SWISS-PROT:P19013 Tax_Id=9606 Gene_Symbol=KRT4 keratin 4	0	1.2611e-58	1.5	0
BCG0750	BCG0750	>BCG0750 30S ribosomal protein S10 rpsJ (transcription antitermination factor nusE) (rpsJ) {Mycobacterium bovis BCG str. Pasteur 1173P2}	0	1.7679e-44	0	0
BCG0501	BCG0501	>BCG0501 Probable transmembrane protein {Mycobacterium bovis BCG str. Pasteur 1173P2}	0	6.6221e-08	0	0
BCG1154	BCG1154	>BCG1154 Possible acyl-[acyl-carrier protein] desaturase desA2 (desA2) [1.14.19.2] {Mycobacterium bovis BCG str. Pasteur 1173P2}	0	3.2755e-72	0	0
BCG0622	BCG0622	>BCG0622 Conserved hypothetical protein TB27.3 (TB27.3) {Mycobacterium bovis BCG str. Pasteur 1173P2}	0	1.6981e-26	0	0
BCG2610c	BCG2610c	>BCG2610c Protein-export membrane protein secD (secD) {Mycobacterium bovis BCG str. Pasteur 1173P2}	0	1.3559e-80	0	0
CON__Q3SZR3	CON__Q3SZR3	>Q3SZR3 SWISS-PROT:Q3SZR3 (Bos taurus) Alpha-1-acid glycoprotein precursor	0	0.00025778	0	0
BCGRv3281;rv3281accE5	BCGRv3281;rv3281accE5	>BCGRv3281 accE5 {Mycobacterium tuberculosis};>rv3281accE5	0	0.0022634	0	0
BCG0603	BCG0603	>BCG0603 Probable ubiquinone/menaquinone biosynthesis methyltransferase menH (menH) [2.1.1.-] {Mycobacterium bovis BCG str. Pasteur 1173P2}	0	1.6852e-119	0	0
BCG1652	BCG1652	>BCG1652 Possible prolipoprotein diacylglyceryl transferases lgt (lgt) [2.4.99.-] {Mycobacterium bovis BCG str. Pasteur 1173P2}	0	8.321e-11	0	0
BCG0765	BCG0765	>BCG0765 Probable 50S ribosomal protein L24 rplX (rplX) {Mycobacterium bovis BCG str. Pasteur 1173P2}	0	1.2931e-05	0	0
BCG2193c	BCG2193c	>BCG2193c Probable 3-deoxy-D-arabino-heptulosonate 7-phosphate synthase AroG (aroG) [2.5.1.54] {Mycobacterium bovis BCG str. Pasteur 1173P2}	0	4.8441e-33	0	0
BCG2477c	BCG2477c	>BCG2477c Probable ATP-dependent clp protease ATP-binding subunit clpX (clpX) [3.4.-.-] {Mycobacterium bovis BCG str. Pasteur 1173P2}	0	8.4474e-12	0	0
BCG0323	BCG0323	>BCG0323 Possible conserved membrane protein {Mycobacterium bovis BCG str. Pasteur 1173P2}	0	6.9346e-08	0	0
BCG2712c	BCG2712c	>BCG2712c Conserved hypothetical protein {Mycobacterium bovis BCG str. Pasteur 1173P2}	0	3.6257e-10	0	0
BCG1497	BCG1497	>BCG1497 Probable glyceraldehyde 3-phosphate dehydrogenase gap (gap) [1.2.1.12] {Mycobacterium bovis BCG str. Pasteur 1173P2}	0	7.3291e-07	0	0
BCG1786	BCG1786	>BCG1786 Probable conserved transmembrane ATP-binding protein ABC transporter {Mycobacterium bovis BCG str. Pasteur 1173P2}	0	0.00047237	0	0
BCG0009;BCG0039	BCG0009;BCG0039	>BCG0009 Probable iron-regulated peptidyl-prolyl cis-trans isomerase A ppiA (ppiA_1) [5.2.1.8] {Mycobacterium bovis BCG str. Pasteur 1173P2};>BCG0039 Probable iron-regulated peptidyl-prolyL cis-trans isomerase a ppiA (ppiA_2) [5.2.1.8] {Mycobacterium bovis	0	5.3235e-39	0	0
BCG0866c	BCG0866c	>BCG0866c Conserved hypothetical protein sseC2 (sseC2) {Mycobacterium bovis BCG str. Pasteur 1173P2}	0	2.0876e-16	0	0
CON__P08779	CON__P08779	>P08779 SWISS-PROT:P08779 Tax_Id=9606 Gene_Symbol=KRT16 Keratin, type I cytoskeletal 16	0	2.9411e-123	3.4	0
BCG1006	BCG1006	>BCG1006 Probable succinyl-CoA synthetase (alpha chain) sucD (sucD) [6.2.1.5] {Mycobacterium bovis BCG str. Pasteur 1173P2}	0	1.8166e-05	0	0
BCG0695c	BCG0695c	>BCG0695c Probable lipase/esterase lipG (lipG) [3.1.-.-] {Mycobacterium bovis BCG str. Pasteur 1173P2}	0	4.0293e-29	0	0
BCG2128c	BCG2128c	>BCG2128c Conserved hypothetical protein {Mycobacterium bovis BCG str. Pasteur 1173P2}	0	4.724e-30	0	0
BCG0049c	BCG0049c	>BCG0049c Conserved hypothetical protein {Mycobacterium bovis BCG str. Pasteur 1173P2}	0	1.1891e-15	0	0
BCG1872c	BCG1872c	>BCG1872c Probable malate synthase G glcB (glcB) [2.3.3.9] {Mycobacterium bovis BCG str. Pasteur 1173P2}	0	6.2691e-54	0	0
BCG2585	BCG2585	>BCG2585 Probable glutamine-transport transmembrane protein ABC transporter {Mycobacterium bovis BCG str. Pasteur 1173P2}	0	7.8572e-08	0	0
CON__Q5D862	CON__Q5D862	>Q5D862 SWISS-PROT:Q5D862 Tax_Id=9606 Gene_Symbol=FLG2 Filaggrin-2	0	2.8004e-69	0	0
BCG1888	BCG1888	>BCG1888 Urease accessory protein ureG (ureG) {Mycobacterium bovis BCG str. Pasteur 1173P2}	0	1.6284e-16	0	0
BCG1289c	BCG1289c	>BCG1289c Probable MRP-related protein mrp (mrp) {Mycobacterium bovis BCG str. Pasteur 1173P2}	0	8.4269e-10	0	0
BCG0877c	BCG0877c	>BCG0877c Probable acyl-[acyl-carrier protein] desaturase desA1 (desA1) [1.14.19.2] {Mycobacterium bovis BCG str. Pasteur 1173P2}	0	1.263e-14	0	0
BCG2698	BCG2698	>BCG2698 Probable arsenic-transport integral membrane protein arsB1 (arsB1) {Mycobacterium bovis BCG str. Pasteur 1173P2}	0	8.3728e-06	0	0
BCG1537c	BCG1537c	>BCG1537c Probable aconitate hydratase acn (acn) [4.2.1.3] {Mycobacterium bovis BCG str. Pasteur 1173P2}	0	0.010894	0	0
BCG0758	BCG0758	>BCG0758 Probable 50S ribosomal protein L16 rplP (rplP) {Mycobacterium bovis BCG str. Pasteur 1173P2}	0	8.3534e-13	0	0
BCG1053	BCG1053	>BCG1053 Hypothetical protein {Mycobacterium bovis BCG str. Pasteur 1173P2}	0	6.6143e-47	0	0
BCG2558	BCG2558	>BCG2558 Probable conserved transmembrane protein {Mycobacterium bovis BCG str. Pasteur 1173P2}	0	2.8708e-10	0	0
BCG2576c	BCG2576c	>BCG2576c Probable conserved membrane protein {Mycobacterium bovis BCG str. Pasteur 1173P2}	0	2.1941e-08	0	0
BCG0390	BCG0390	>BCG0390 Probable grpE protein (hsp-70 cofactor) (grpE) {Mycobacterium bovis BCG str. Pasteur 1173P2}	0	8.9484e-18	0	0
BCG2611c	BCG2611c	>BCG2611c Probable conserved membrane protein secretion factor yajC {Mycobacterium bovis BCG str. Pasteur 1173P2}	0	4.8489e-05	0	0
CON__Q9D312	CON__Q9D312	>Q9D312 SWISS-PROT:Q9D312 Tax_Id=10090 Gene_Symbol=Krt20 Keratin, type I cytoskeletal 20	0	5.159e-17	0	0
BCG2164c	BCG2164c	>BCG2164c Conserved hypothetical protein {Mycobacterium bovis BCG str. Pasteur 1173P2}	0	1.4008e-28	0	0
BCG1080	BCG1080	>BCG1080 Probable enolase eno (eno) [4.2.1.11] {Mycobacterium bovis BCG str. Pasteur 1173P2}	0	4.5445e-33	0	0
BCG0559c	BCG0559c	>BCG0559c Conserved hypothetical protein {Mycobacterium bovis BCG str. Pasteur 1173P2}	0	1.7011e-13	0	0
CON__Q5XQN5;CON__Q922U2;CON__P07744;CON__Q9H552;CON__Q6ISB0;CON__Q9NSB2;CON__P08729;CON__Q3KNV1;CON__Q9DCV7;CON__REFSEQ:XP_932229;CON__Q6IME9;CON__Q14CN4-1	CON__Q5XQN5;CON__Q922U2	>Q5XQN5 SWISS-PROT:Q5XQN5 (Bos taurus) Keratin, type II cytoskeletal 5;>Q922U2 SWISS-PROT:Q922U2 Tax_Id=10090 Gene_Symbol=Krt5 Keratin, type II cytoskeletal 5	0	1.3557e-247	7.7	0
BCG1864	BCG1864	>BCG1864 Conserved hypothetical protein {Mycobacterium bovis BCG str. Pasteur 1173P2}	0	9.4078e-11	0	0
BCG0850c	BCG0850c	>BCG0850c 29 KDa antigen cfp29 (cfp29) {Mycobacterium bovis BCG str. Pasteur 1173P2}	0	4.3377e-145	0	0
BCG2983c	BCG2983c	>BCG2983c Possible glycosyl transferase [2.4.1.-] {Mycobacterium bovis BCG str. Pasteur 1173P2}	0	1.13e-17	0	0
BCG1908c	BCG1908c	>BCG1908c Possible L-lactate dehydrogenase (cytochrome) lldD2 (lldD2) [1.1.2.3] {Mycobacterium bovis BCG str. Pasteur 1173P2}	0	1.1909e-05	0	0
BCG2243	BCG2243	>BCG2243 Conserved hypothetical protein {Mycobacterium bovis BCG str. Pasteur 1173P2}	0	5.4397e-38	0	0
BCG1504c	BCG1504c	>BCG1504c Hypothetical protein {Mycobacterium bovis BCG str. Pasteur 1173P2}	0	1.8964e-07	0	0
BCG0700	BCG0700	>BCG0700 Probable 50S ribosomal protein L10 rplJ (rplJ) {Mycobacterium bovis BCG str. Pasteur 1173P2}	0	7.8244e-33	0	0
CON__P02584	CON__P02584	>P02584 SWISS-PROT:P02584 (Bos taurus) Profilin-1	0	1.3155e-07	0	0
BCG1860	BCG1860	>BCG1860 Conserved hypothetical protein {Mycobacterium bovis BCG str. Pasteur 1173P2}	0	2.6975e-10	0	0
BCG1655	BCG1655	>BCG1655 Probable pyruvate kinase pykA (pykA) [2.7.1.40] {Mycobacterium bovis BCG str. Pasteur 1173P2}	0	0.0073944	0	0
BCG0957	BCG0957	>BCG0957 possible enoyl-CoA hydratase echA6 (echA6) [4.2.1.17] {Mycobacterium bovis BCG str. Pasteur 1173P2}	0	3.0558e-12	0	0
BCG3026	BCG3026	>BCG3026 Low molecular weight protein antigen 6 cfp6 (cfp6) {Mycobacterium bovis BCG str. Pasteur 1173P2}	0	8.7817e-12	0	0
BCG2722	BCG2722	>BCG2722 Probable conserved transmembrane protein {Mycobacterium bovis BCG str. Pasteur 1173P2}	0	1.9589e-11	0	0
BCG1812c	BCG1812c	>BCG1812c Hypothetical integral membrane protein {Mycobacterium bovis BCG str. Pasteur 1173P2}	0	0.010401	0	0
CON__Q3SX14	CON__Q3SX14	>Q3SX14 TREMBL:Q3SX14 (Bos taurus) Similar to Gelsolin	0	6.5835e-22	0	0
BCG1158c	BCG1158c	>BCG1158c Probable fumarase fum (Fumarate hydratase) (fum) [4.2.1.2] {Mycobacterium bovis BCG str. Pasteur 1173P2}	0	2.049e-08	0	0
BCG2314	BCG2314	>BCG2314 Conserved hypothetical protein {Mycobacterium bovis BCG str. Pasteur 1173P2}	0	1.2437e-14	0	0
BCG2910c	BCG2910c	>BCG2910c Probable elongation factor tsf (tsf) {Mycobacterium bovis BCG str. Pasteur 1173P2}	0	1.5094e-24	0	0
BCG0679c	BCG0679c	>BCG0679c Probable enoyl-CoA hydratase echA3 (echA3) [4.2.1.17] {Mycobacterium bovis BCG str. Pasteur 1173P2}	0	0.00016898	0	0
BCG0688	BCG0688	>BCG0688 Probable transcription antitermination protein nusG (nusG) {Mycobacterium bovis BCG str. Pasteur 1173P2}	0	4.0921e-28	0	0
BCG0809	BCG0809	>BCG0809 Possible two component system response transcriptional positive regulator phoP (phoP) {Mycobacterium bovis BCG str. Pasteur 1173P2}	0	2.5753e-05	0	0
BCG2653c	BCG2653c	>BCG2653c Conserved hypothetical protein {Mycobacterium bovis BCG str. Pasteur 1173P2}	0	1.0428e-87	0	0
BCG2935c	BCG2935c	>BCG2935c Probable transmembrane serine/threonine-protein kinase I pknI (pknI) [2.7.11.1] {Mycobacterium bovis BCG str. Pasteur 1173P2}	0	0.004624	0	0
BCG1664	BCG1664	>BCG1664 Probable two-component system transcriptional regulator {Mycobacterium bovis BCG str. Pasteur 1173P2}	0	5.2447e-12	0	0
BCG1443	BCG1443	>BCG1443 Probable export or membrane protein {Mycobacterium bovis BCG str. Pasteur 1173P2}	0	0.0056136	0	0
BCG0184	BCG0184	>BCG0184 Probable short-chain type dehydrogenase/reductase [1.-.-.-] {Mycobacterium bovis BCG str. Pasteur 1173P2}	0	0.00045237	0	0
CON__P15497	CON__P15497	>P15497 SWISS-PROT:P15497 (Bos taurus) Apolipoprotein A-I precursor	0	6.7518e-21	0	0
BCG2482c	BCG2482c	>BCG2482c Probable trigger factor (tf) protein tig (tig) {Mycobacterium bovis BCG str. Pasteur 1173P2}	0	0.010574	0	0
CON__P10096	CON__P10096	>P10096 SWISS-PROT:P10096 (Bos taurus) Glyceraldehyde-3-phosphate dehydrogenase	0	6.4788e-44	0	0
BCG0671c	BCG0671c	>BCG0671c Probable conserved transmembrane protein {Mycobacterium bovis BCG str. Pasteur 1173P2}	0	1.7848e-09	0	0
BCG0977c	BCG0977c	>BCG0977c divalent cation-transport integral membrane protein mntH {Mycobacterium bovis BCG str. Pasteur 1173P2}	0	0.00095267	0	0
BCGRv3799;Rv3799accD4	BCGRv3799;Rv3799accD4	>BCGRv3799 accD4 {Mycobacterium tuberculosis};>Rv3799accD4	0	0.0010095	0	0
BCG1012	BCG1012	>BCG1012 Possible magnesium chelatase [4.99.1.-] {Mycobacterium bovis BCG str. Pasteur 1173P2}	0	2.5915e-05	0	0
BCG3017c	BCG3017c	>BCG3017c Probable D-3-phosphoglycerate dehydrogenase serA1 (serA1) [1.1.1.95] {Mycobacterium bovis BCG str. Pasteur 1173P2}	0	0.00065331	0	0
BCG2909c	BCG2909c	>BCG2909c Probable amidase amic (amiC) [3.5.1.4] {Mycobacterium bovis BCG str. Pasteur 1173P2}	0	0.0020834	0	0
BCG2724	BCG2724	>BCG2724 Iron-dependent repressor and activator ideR (ideR) {Mycobacterium bovis BCG str. Pasteur 1173P2}	0	3.1463e-09	0	0
BCG1424c	BCG1424c	>BCG1424c Possible membrane protein {Mycobacterium bovis BCG str. Pasteur 1173P2}	0	3.5256e-178	0	0
BCG0227	BCG0227	>BCG0227 Conserved hypothetical protein {Mycobacterium bovis BCG str. Pasteur 1173P2}	0	5.2946e-09	0	0
BCG2135c	BCG2135c	>BCG2135c Possible RNA methyltransferase [2.1.1.-] {Mycobacterium bovis BCG str. Pasteur 1173P2}	0	2.2557e-05	0	0
BCG0183	BCG0183	>BCG0183 Probable aldehyde dehydrogenase (nad+) dependant [1.2.1.-] {Mycobacterium bovis BCG str. Pasteur 1173P2}	0	0.0003928	0	0
BCG0752	BCG0752	>BCG0752 Probable 50S ribosomal protein L4 rplD (rplD) {Mycobacterium bovis BCG str. Pasteur 1173P2}	0	0.0037628	0	0
BCG2955	BCG2955	>BCG2955 Phenolpthiocerol synthesis type-I polyketide synthase ppsC (ppsC) {Mycobacterium bovis BCG str. Pasteur 1173P2}	0	1.4964e-24	0	0
BCG1890c	BCG1890c	>BCG1890c Probable NADH dehydrogenase ndh (ndh) [1.6.99.3] {Mycobacterium bovis BCG str. Pasteur 1173P2}	0	0.00027855	0	0
BCG3023c	BCG3023c	>BCG3023c Probable ketol-acid reductoisomerase ilvC (ilvC) [1.1.1.86] {Mycobacterium bovis BCG str. Pasteur 1173P2}	0	2.4608e-20	0	0
BCG3016c	BCG3016c	>BCG3016c 3-isopropylmalate dehydrogenase leuB (leuB) [1.1.1.85] {Mycobacterium bovis BCG str. Pasteur 1173P2}	0	0.0031768	0	0
BCG0476c	BCG0476c	>BCG0476c possible phosphatidylserine decarboxylase psd (psd) [4.1.1.65] {Mycobacterium bovis BCG str. Pasteur 1173P2}	0	1.9325e-09	0	0
BCG1595	BCG1595	>BCG1595 Possible fatty acyl-CoA reductase [1.2.1.-] {Mycobacterium bovis BCG str. Pasteur 1173P2}	0	3.4933e-05	0	0
BCG1958c	BCG1958c	>BCG1958c Conserved hypothetical protein {Mycobacterium bovis BCG str. Pasteur 1173P2}	0	0.0015438	0	0
BCG2151c	BCG2151c	>BCG2151c Conserved hypothetical protein {Mycobacterium bovis BCG str. Pasteur 1173P2}	0	3.3483e-05	0	0
BCG1909	BCG1909	>BCG1909 Conserved hypothetical protein {Mycobacterium bovis BCG str. Pasteur 1173P2}	0	2.1706e-07	0	0
BCG2469c	BCG2469c	>BCG2469c Conserved hypothetical protein {Mycobacterium bovis BCG str. Pasteur 1173P2}	0	6.3611e-05	0	0
BCG0045c	BCG0045c	>BCG0045c Transmembrane serine/threonine-protein kinase A pknA (pknA) [2.7.1.-] {Mycobacterium bovis BCG str. Pasteur 1173P2}	0	0.0043808	0	0
CON__P02662	CON__P02662	>P02662 SWISS-PROT:P02662 Alpha-S1-casein - Bos taurus (Bovine).	0	0.00016359	0	0
BCG2803c	BCG2803c	>BCG2803c Probable 30S ribosomal protein S15 rpsO (rpsO) {Mycobacterium bovis BCG str. Pasteur 1173P2}	0	0.0067143	0	0
BCG0136c	BCG0136c	>BCG0136c Probable cation-transporter P-type atpase B ctpB (ctpB) [3.6.3.-] {Mycobacterium bovis BCG str. Pasteur 1173P2}	0	0.0026144	0	0
BCG1470	BCG1470	>BCG1470 Probable bifunctional riboflavin biosynthesis protein RIBG : Diaminohydroxyphosphoribosylaminopyrimidine deaminase + 5-amino-6-(5-phosphoribosylamino) uracil reductase (ribG) [3.5.4.26] {Mycobacterium bovis BCG str. Pasteur 1173P2}	0	2.4083e-05	0	0
BCG2255c	BCG2255c	>BCG2255c peroxiredoxin AhpE (ahpE) {Mycobacterium bovis BCG str. Pasteur 1173P2}	0	6.0237e-05	0	0
BCG2607c	BCG2607c	>BCG2607c Adenine phosphoribosyltransferase apt (apt) [2.4.2.7] {Mycobacterium bovis BCG str. Pasteur 1173P2}	0	9.6696e-05	0	0
BCG2170c	BCG2170c	>BCG2170c UPD-N-acetylglucosamine-N-acetylmuramyl-(pentapeptide) pyrophosphoryl-undecaprenol-N-acetylglucosamine transferase MurG (murG) [2.4.1.-] {Mycobacterium bovis BCG str. Pasteur 1173P2}	0	0.0082574	0	0
BCG1815	BCG1815	>BCG1815 Probable conserved membrane protein {Mycobacterium bovis BCG str. Pasteur 1173P2}	0	5.2628e-07	0	0
BCG1039	BCG1039	>BCG1039 Possible pterin-4-alpha-carbinolamine dehydratase moaB2 (moaB2) [4.2.1.96] {Mycobacterium bovis BCG str. Pasteur 1173P2}	0	3.3858e-19	0	0
CON__P02754	CON__P02754	>P02754 SWISS-PROT:P02754 Beta-lactoglobulin - Bos taurus (Bovine).	0	1.3704e-07	0	0
BCG1964	BCG1964	>BCG1964 Probable acyl-CoA ligase fadD31 (fadD31) [6.2.1.-] {Mycobacterium bovis BCG str. Pasteur 1173P2}	0	0.0018574	0	0
BCG2049c	BCG2049c	>BCG2049c Conserved hypothetical protein {Mycobacterium bovis BCG str. Pasteur 1173P2}	0	1.818e-06	0	0
BCG1846c	BCG1846c	>BCG1846c Probable dehydrogenase [1.-.-.-] {Mycobacterium bovis BCG str. Pasteur 1173P2}	0	0.0022996	0	0
BCG0813c	BCG0813c	>BCG0813c Possible zinc-containing alcohol dehydrogenase NAD dependant adhB (adhB) [1.1.1.1] {Mycobacterium bovis BCG str. Pasteur 1173P2}	0	4.6774e-06	0	0
BCG0502	BCG0502	>BCG0502 Dihydrolipoamide dehydrogenase lpd (lpd) [1.8.1.4] {Mycobacterium bovis BCG str. Pasteur 1173P2}	0	5.7089e-42	0	0
BCG1343	BCG1343	>BCG1343 Beta-carbonic anhydrase (canA) [4.2.1.1] {Mycobacterium bovis BCG str. Pasteur 1173P2}	0	6.5186e-14	0	0
BCG1971	BCG1971	>BCG1971 Probable thiol peroxidase tpx (tpx) [1.11.1.-] {Mycobacterium bovis BCG str. Pasteur 1173P2}	0	5.4057e-36	0	0
BCG0462c	BCG0462c	>BCG0462c Probable thiamine biosynthesis protein thiC (thiC) {Mycobacterium bovis BCG str. Pasteur 1173P2}	0	9.0867e-05	0	0
BCG1127c	BCG1127c	>BCG1127c Conserved hypothetical protein {Mycobacterium bovis BCG str. Pasteur 1173P2}	0	0.00068012	0	0
BCG0210	BCG0210	>BCG0210 Possible mce-family lipoprotein lprK (MCE-family lipoprotein mce1E) (lprK) {Mycobacterium bovis BCG str. Pasteur 1173P2}	0	2.6984e-09	0	0
BCG2263	BCG2263	>BCG2263 3-oxoacyl-[acyl-carrier protein] synthase 2 kasB (kasB) [2.3.1.41] {Mycobacterium bovis BCG str. Pasteur 1173P2}	0	3.4606e-28	0	0
BCG2315c	BCG2315c	>BCG2315c Probable chaperone protein htpG (htpG) {Mycobacterium bovis BCG str. Pasteur 1173P2}	0	2.1953e-07	0	0
BCG2978	BCG2978	>BCG2978 Possible glycosyl transferase [2.4.1.-] {Mycobacterium bovis BCG str. Pasteur 1173P2}	0	0.003702	0	0
BCG2963	BCG2963	>BCG2963 fatty-acid-CoA ligase fadD28 (fadD28) [6.2.1.-] {Mycobacterium bovis BCG str. Pasteur 1173P2}	0	0.0013648	0	0
BCG1877c	BCG1877c	>BCG1877c Conserved hypothetical membrane protein {Mycobacterium bovis BCG str. Pasteur 1173P2}	0	8.9163e-05	0	0
BCG1826	BCG1826	>BCG1826 Conserved hypothetical protein {Mycobacterium bovis BCG str. Pasteur 1173P2}	0	5.3242e-06	0	0
BCG1650	BCG1650	>BCG1650 Probable tryptophan synthase, beta subunit trpB (trpB) [4.2.1.20] {Mycobacterium bovis BCG str. Pasteur 1173P2}	0	0.00064501	0	0
BCG2950	BCG2950	>BCG2950 Probable thioesterase tesA (tesA) [3.1.2.-] {Mycobacterium bovis BCG str. Pasteur 1173P2}	0	5.8628e-05	0	0
BCG1298	BCG1298	>BCG1298 Probable sugar-transport ATP-binding protein ABC transporter sugC (sugC) {Mycobacterium bovis BCG str. Pasteur 1173P2}	0	0.0092759	0	0
BCG1610	BCG1610	>BCG1610 Conserved hypothetical protein {Mycobacterium bovis BCG str. Pasteur 1173P2}	0	0.011122	0	0
BCG0252c	BCG0252c	>BCG0252c Probable acyl-CoA dehydrogenase fadE3 (fadE3) [1.3.99.-] {Mycobacterium bovis BCG str. Pasteur 1173P2}	0	2.878e-08	0	0
BCG0470	BCG0470	>BCG0470 Putative tuberculin related peptide {Mycobacterium bovis BCG str. Pasteur 1173P2}	0	1.5674e-11	0	0
BCG0923	BCG0923	>BCG0923 Probable cold shock-like protein B cspB (cspB) {Mycobacterium bovis BCG str. Pasteur 1173P2}	0	2.3279e-32	0	0
BCG0925	BCG0925	>BCG0925 Probable acyl-CoA dehydrogenase fadE10 (fadE10) [1.3.99.-] {Mycobacterium bovis BCG str. Pasteur 1173P2}	0	2.3298e-11	0	0
BCG1335c	BCG1335c	>BCG1335c Conserved hypothetical protein {Mycobacterium bovis BCG str. Pasteur 1173P2}	0	0.007392	0	0
BCG1509c	BCG1509c	>BCG1509c Probable transaldolase tal (tal) [2.2.1.2] {Mycobacterium bovis BCG str. Pasteur 1173P2}	0	8.1915e-11	0	0
BCG1742c	BCG1742c	>BCG1742c Probable D-serine/alanine/glycine transporter protein cycA (cycA) {Mycobacterium bovis BCG str. Pasteur 1173P2}	0	2.5798e-17	0	0
BCG2631c	BCG2631c	>BCG2631c Conserved hypothetical protein {Mycobacterium bovis BCG str. Pasteur 1173P2}	0	2.2003e-11	0	0
BCG2891c	BCG2891c	>BCG2891c Probable conserved transmembrane protein {Mycobacterium bovis BCG str. Pasteur 1173P2}	0	1.9578e-23	0	0
BCG2953	BCG2953	>BCG2953 Phenolpthiocerol synthesis type-I polyketide synthase ppsA (ppsA) {Mycobacterium bovis BCG str. Pasteur 1173P2}	0	2.7978e-08	0	0
BCG2974	BCG2974	>BCG2974 Conserved hypothetical protein {Mycobacterium bovis BCG str. Pasteur 1173P2}	0	2.203e-12	0	0
CON__A2A5Y0	CON__A2A5Y0	>A2A5Y0 TREMBL:A2A5Y0 Tax_Id=10090 Gene_Symbol=Krt31 keratin complex 1, acidic, gene 1	0	0.0079865	1.7	0
CON__Q6IFU6;CON__A2VCT4	CON__Q6IFU6;CON__A2VCT4	>Q6IFU6 TREMBL:Q6IFU6 Type I hair keratin KA35 - Homo sapiens (Human).;>A2VCT4 TREMBL:A2VCT4;Q0VDS4;Q6IFX4 Tax_Id=10090 Gene_Symbol=Krt39 keratin 39	0	0.079191	0	0
CON__ENSEMBL:ENSBTAP00000038253	CON__ENSEMBL:ENSBTAP00000038253	>ENSEMBL:ENSBTAP00000038253 (Bos taurus) 63 kDa protein	0	1.991e-164	5.8	0

## Sheet: BCG2
Protein IDs	Majority protein IDs	Protein Descriptions	Razor + unique peptides RpoA NGFP	Razor + unique peptides SigB CGFP	PEP	Sequence coverage RpoA NGFP [%]	Sequence coverage SigB CGFP [%]	Intensity RpoA NGFP	Intensity SigB CGFP
BCG_0717	BCG_0717	>BCG_0717 DNA-directed RNA polymerase subunit beta [Mycobacterium bovis BCG str. Pasteur 1173P2]	159	94	0	93.3	74.2	48534000000	22763000000
BCG_0716	BCG_0716	>BCG_0716 DNA-directed RNA polymerase subunit beta [Mycobacterium bovis BCG str. Pasteur 1173P2]	122	72	0	92.8	69.7	49093000000	14017000000
BCG_3522c	BCG_3522c	>BCG_3522c DNA-directed RNA polymerase subunit alpha [Mycobacterium bovis BCG str. Pasteur 1173P2]	45	27	0	89	80.1	34971000000	11188000000
BCG_2723	BCG_2723	>BCG_2723 RNA polymerase sigma factor SigB [Mycobacterium bovis BCG str. Pasteur 1173P2]	8	19	0	28.2	70.3	84951000	10764000000
BCG_0050c	BCG_0050c	>BCG_0050c hypothetical protein [Mycobacterium bovis BCG str. Pasteur 1173P2]	34	25	0	76.8	75.6	10115000000	6057800000
BCG_2545c	BCG_2545c	>BCG_2545c putative fatty acid synthase fas [Mycobacterium bovis BCG str. Pasteur 1173P2]	63	72	0	35.8	34.9	1454500000	3718400000
CON__P00761	CON__P00761	>P00761 SWISS-PROT:P00761|TRYP_PIG Trypsin - Sus scrofa (Pig).	5	4	9.1688e-87	25.1	25.1	6413200000	3200500000
BCG_2069	BCG_2069	>BCG_2069 hypothetical protein [Mycobacterium bovis BCG str. Pasteur 1173P2]	10	10	9.3663e-258	73.9	73	819250000	2928500000
BCG_0389	BCG_0389	>BCG_0389 molecular chaperone DnaK [Mycobacterium bovis BCG str. Pasteur 1173P2]	6	22	0	9.4	51.7	64678000	1327500000
CON__Q9U6Y5	CON__Q9U6Y5	>Q9U6Y5 SWISS-PROT:Q9U6Y5 Green fluorescent protein (GFP-Cter-HisTag)	6	8	1.5124e-75	21.3	52.6	155300000	1001500000
BCG_0479	BCG_0479	>BCG_0479 chaperonin GroEL [Mycobacterium bovis BCG str. Pasteur 1173P2]	15	22	0	52.4	46.3	505400000	953690000
CON__P04264;CON__Q5XQN5;CON__Q922U2;CON__Q6IFZ6;CON__Q7Z794;CON__P50446;CON__Q6NXH9;CON__Q9R0H5;CON__P05787;CON__H-INV:HIT000016045	CON__P04264	>P04264 SWISS-PROT:P04264 Tax_Id=9606 Gene_Symbol=KRT1 Keratin, type II cytoskeletal 1	8	16	2.0539e-263	12.3	29.5	65331000	939110000
CON__P02769;CON__P02768-1	CON__P02769	>P02769 SWISS-PROT:P02769 (Bos taurus) Bovine serum albumin precursor	0	20	1.1832e-154	0	36.4	0	640670000
BCG_1451	BCG_1451	>BCG_1451 DNA-directed RNA polymerase subunit omega [Mycobacterium bovis BCG str. Pasteur 1173P2]	7	5	7.2395e-144	99.1	92.7	2305500000	597840000
BCG_2716	BCG_2716	>BCG_2716 RNA polymerase sigma factor [Mycobacterium bovis BCG str. Pasteur 1173P2]	24	2	1.2765e-297	45.5	3.2	1038700000	515300000
CON__P13645;CON__P02535-1;CON__Q7Z3Y7;CON__P08779;CON__P02533;CON__Q148H6;CON__A2A4G1;CON__Q3ZAW8;CON__Q9Z2K1;CON__Q7Z3Y8;CON__P19012;CON__Q7Z3Z0;CON__P08730-1;CON__P05784;CON__P19001;CON__P08727;CON__Q2M2I5;CON__Q99456;CON__REFSEQ:XP_986630;CON__O76014;CON__Q7Z3Y9;CON__O76013;CON__O76015;CON__Q497I4;CON__A2AB72;CON__Q6IFX2;CON__Q14532;CON__Q92764;CON__ENSEMBL:ENSP00000377550;CON__A2A5Y0;CON__Q15…	CON__P13645	>P13645 SWISS-PROT:P13645 Tax_Id=9606 Gene_Symbol=KRT10 Keratin, type I cytoskeletal 10	1	16	0	1.5	30.2	763180	494610000
BCG_0221	BCG_0221	>BCG_0221 hypothetical protein [Mycobacterium bovis BCG str. Pasteur 1173P2]	1	8	1.6856e-77	6	43.4	674500	491370000
BCG_3488c	BCG_3488c	>BCG_3488c co-chaperonin GroES [Mycobacterium bovis BCG str. Pasteur 1173P2]	3	6	9.596e-50	46	71	19616000	379250000
CON__P35527	CON__P35527	>P35527 SWISS-PROT:P35527 Tax_Id=9606 Gene_Symbol=KRT9 Keratin, type I cytoskeletal 9	1	9	1.2428e-176	2.1	27.8	16707000	315680000
BCG_0020;BCG_3972	BCG_0020;BCG_3972	>BCG_0020 thioredoxin trxC (TRX) (MPT46) [Mycobacterium bovis BCG str. Pasteur 1173P2];>BCG_3972 thioredoxin trxC [Mycobacterium bovis BCG str. Pasteur 1173P2]	0	4	4.4823e-49	0	39.7	0	274560000
BCG_2261	BCG_2261	>BCG_2261 acyl carrier protein [Mycobacterium bovis BCG str. Pasteur 1173P2]	1	4	1.0166e-80	14.8	34.8	8142300	250120000
BCG_0282c	BCG_0282c	>BCG_0282c putative acyl-CoA dehydrogenase fadE5 [Mycobacterium bovis BCG str. Pasteur 1173P2]	0	14	1.0134e-175	0	34	0	246430000
CON__P35908;CON__Q5XKE5	CON__P35908	>P35908 SWISS-PROT:P35908 Tax_Id=9606 Gene_Symbol=KRT2 Keratin, type II cytoskeletal 2 epidermal	0	6	9.3993e-71	1.9	17.7	0	172890000
BCG_2371c	BCG_2371c	>BCG_2371c glycyl-tRNA synthetase [Mycobacterium bovis BCG str. Pasteur 1173P2]	0	7	3.9553e-45	0	23.8	0	153090000
BCG_0701	BCG_0701	>BCG_0701 50S ribosomal protein L7/L12 [Mycobacterium bovis BCG str. Pasteur 1173P2]	0	4	6.9974e-14	0	36.2	0	142710000
BCG_0734	BCG_0734	>BCG_0734 elongation factor Tu [Mycobacterium bovis BCG str. Pasteur 1173P2]	5	7	2.9793e-154	23.5	28.8	87045000	142270000
BCG_3480c	BCG_3480c	>BCG_3480c inosine 5-monophosphate dehydrogenase [Mycobacterium bovis BCG str. Pasteur 1173P2]	1	1	0.044765	2.9	2.9	589680000	134390000
CON__O95678	CON__O95678	>O95678 SWISS-PROT:O95678 Tax_Id=9606 Gene_Symbol=KRT75 Keratin, type II cytoskeletal 75	0	1	2.3373e-22	0	3.6	0	131800000
BCG_0019;BCG_3971	BCG_0019;BCG_3971	>BCG_0019 putative thioredoxin reductase trxB2 (TRXR) [Mycobacterium bovis BCG str. Pasteur 1173P2];>BCG_3971 putative thioredoxin reductase trxB2 [Mycobacterium bovis BCG str. Pasteur 1173P2]	0	6	1.4602e-62	0	30.4	0	129910000
BCG_2447	BCG_2447	>BCG_2447 Alkyl hydroperoxide reductase C protein ahpC [Mycobacterium bovis BCG str. Pasteur 1173P2]	0	6	6.9739e-72	0	38.5	0	122160000
BCG_0048c	BCG_0048c	>BCG_0048c Serine/threonine phosphatase PPP [Mycobacterium bovis BCG str. Pasteur 1173P2]	5	6	6.257e-85	21	18.5	208160000	115510000
BCG_2875	BCG_2875	>BCG_2875 mycothione reductase [Mycobacterium bovis BCG str. Pasteur 1173P2]	0	6	1.7001e-60	0	20.7	0	114520000
BCG_0690	BCG_0690	>BCG_0690 50S ribosomal protein L1 [Mycobacterium bovis BCG str. Pasteur 1173P2]	0	6	1.7584e-33	0	31.9	0	110950000
BCG_3007c	BCG_3007c	>BCG_3007c putative DNA-binding protein HU homolog hupB [Mycobacterium bovis BCG str. Pasteur 1173P2]	0	3	3.4724e-44	0	16.6	0	110550000
RS_BCG_0734	RS_BCG_0734	>RS_BCG_0734 Random sequence, was elongation factor Tu [Mycobacterium bovis BCG str. Pasteur 1173P2]	0	1	0.060347	0	2.5	0	98970000
BCG_2220c	BCG_2220c	>BCG_2220c hypothetical protein [Mycobacterium bovis BCG str. Pasteur 1173P2]	2	3	3.5929e-33	22	28.8	21786000	96971000
RS_BCG_0596c	RS_BCG_0596c	>RS_BCG_0596c Random sequence, was acyl-CoA synthetase [Mycobacterium bovis BCG str. Pasteur 1173P2]	0	1	0.01497	0	3.9	0	96260000
RS_BCG_3741	RS_BCG_3741	>RS_BCG_3741 Random sequence, was putative bifunctional membrane-associated penicillin-binding protein 1A/1B ponA2 [Mycobacterium bovis BCG str. Pasteur 1173P2]	0	1	0.057714	0	1	0	90010000
BCG_0756	BCG_0756	>BCG_0756 50S ribosomal protein L22 [Mycobacterium bovis BCG str. Pasteur 1173P2]	2	4	8.5346e-12	11.2	19.8	17789000	84197000
BCG_0516	BCG_0516	>BCG_0516 Heparin binding hemagglutinin hbhA [Mycobacterium bovis BCG str. Pasteur 1173P2]	0	4	2.1318e-45	0	29.1	0	83905000
BCG_2760c	BCG_2760c	>BCG_2760c hypothetical protein [Mycobacterium bovis BCG str. Pasteur 1173P2]	0	4	1.119e-31	0	24.4	0	74499000
BCG_1367	BCG_1367	>BCG_1367 F0F1 ATP synthase subunit delta [Mycobacterium bovis BCG str. Pasteur 1173P2]	0	2	0.0010748	0	6.7	0	73841000
BCG_0751	BCG_0751	>BCG_0751 50S ribosomal protein L3 [Mycobacterium bovis BCG str. Pasteur 1173P2]	3	3	4.4644e-25	17.5	18.9	13556000	68927000
BCG_2024c	BCG_2024c	>BCG_2024c putative ferredoxin fdxA [Mycobacterium bovis BCG str. Pasteur 1173P2]	1	2	1.6056e-31	17.5	41.2	20506000	68197000
BCG_1449	BCG_1449	>BCG_1449 putative integration host factor mihF [Mycobacterium bovis BCG str. Pasteur 1173P2]	1	3	1.6183e-09	5.3	15.8	3594400	67197000
BCG_1908c	BCG_1908c	>BCG_1908c putative L-lactate dehydrogenase (cytochrome) lldD2 [Mycobacterium bovis BCG str. Pasteur 1173P2]	0	3	1.9064e-14	0	14.3	0	53048000
BCG_2237	BCG_2237	>BCG_2237 glutamine synthetase glnA1 [Mycobacterium bovis BCG str. Pasteur 1173P2]	1	5	1.1773e-15	3.3	15.7	4572300	51466000
BCG_0769	BCG_0769	>BCG_0769 50S ribosomal protein L6 [Mycobacterium bovis BCG str. Pasteur 1173P2]	0	4	2.8651e-68	0	42.5	0	47706000
BCG_0280c	BCG_0280c	>BCG_0280c 3-ketoacyl-(acyl-carrier-protein) reductase [Mycobacterium bovis BCG str. Pasteur 1173P2]	5	5	5.3343e-145	21.1	20.3	29714000	47655000
BCG_1194c	BCG_1194c	>BCG_1194c 5-methyltetrahydropteroyltriglutamate-- homocysteine S-methyltransferase [Mycobacterium bovis BCG str. Pasteur 1173P2]	0	4	2.9985e-36	0	9.5	0	43775000
BCG_2801c	BCG_2801c	>BCG_2801c polynucleotide phosphorylase/polyadenylase [Mycobacterium bovis BCG str. Pasteur 1173P2]	0	5	4.2393e-55	0	10.9	0	42121000
BCG_3487c	BCG_3487c	>BCG_3487c chaperonin GroEL [Mycobacterium bovis BCG str. Pasteur 1173P2]	0	4	2.3147e-67	1.7	11.7	0	42050000
BCG_1370	BCG_1370	>BCG_1370 F0F1 ATP synthase subunit beta [Mycobacterium bovis BCG str. Pasteur 1173P2]	0	5	1.0564e-49	0	19.1	0	39014000
BCG_3662c	BCG_3662c	>BCG_3662c putative lsr2 protein precursor [Mycobacterium bovis BCG str. Pasteur 1173P2]	1	2	3.2125e-07	10.7	17.9	19024000	36226000
BCG_0473	BCG_0473	>BCG_0473 hypothetical protein [Mycobacterium bovis BCG str. Pasteur 1173P2]	0	2	0.0067128	0	8.8	0	35198000
BCG_3661c	BCG_3661c	>BCG_3661c putative ATP-dependent Clp protease ATP-binding subunit clpC [Mycobacterium bovis BCG str. Pasteur 1173P2]	0	3	1.8872e-44	0	5.9	0	33146000
BCG_2481c	BCG_2481c	>BCG_2481c ATP-dependent Clp protease proteolytic subunit [Mycobacterium bovis BCG str. Pasteur 1173P2]	0	2	1.4371e-35	0	13.5	0	32774000
BCG_1357	BCG_1357	>BCG_1357 transcription termination factor Rho [Mycobacterium bovis BCG str. Pasteur 1173P2]	7	5	1.1986e-175	24.8	12.5	36130000	32129000
BCG_3106	BCG_3106	>BCG_3106 hypothetical protein [Mycobacterium bovis BCG str. Pasteur 1173P2]	0	4	6.1026e-32	0	13.3	0	31503000
REV__BCG_1340c	REV__BCG_1340c	>BCG_1340c putative oligopeptide-transport ATP-binding protein ABC transporter oppD [Mycobacterium bovis BCG str. Pasteur 1173P2]	0	1	0.001248	0	2	0	31243000
BCG_0009;BCG_0039	BCG_0009;BCG_0039	>BCG_0009 putative iron-regulated peptidyl-prolyl cis-trans isomerase A ppiA [Mycobacterium bovis BCG str. Pasteur 1173P2];>BCG_0039 putative iron-regulated peptidyl-prolyl cis-trans isomerase a ppiA [Mycobacterium bovis BCG str. Pasteur 1173P2]	0	2	1.9719e-11	0	14.8	0	31202000
BCG_3277c	BCG_3277c	>BCG_3277c S-adenosyl-L-homocysteine hydrolase [Mycobacterium bovis BCG str. Pasteur 1173P2]	1	3	2.0837e-31	2.2	8.3	0	30833000
BCG_1528c	BCG_1528c	>BCG_1528c putative acyl-CoA dehydrogenase fadE15 [Mycobacterium bovis BCG str. Pasteur 1173P2]	0	5	5.5061e-86	0	19.5	0	30148000
BCG_0700	BCG_0700	>BCG_0700 50S ribosomal protein L10 [Mycobacterium bovis BCG str. Pasteur 1173P2]	0	2	3.893e-11	0	25.8	0	27667000
BCG_0757	BCG_0757	>BCG_0757 30S ribosomal protein S3 [Mycobacterium bovis BCG str. Pasteur 1173P2]	2	2	2.0006e-09	9.5	10.9	5048800	27366000
BCG_1682	BCG_1682	>BCG_1682 50S ribosomal protein L20 [Mycobacterium bovis BCG str. Pasteur 1173P2]	0	1	4.4326e-42	0	16.3	0	26111000
BCG_3863c	BCG_3863c	>BCG_3863c acyl-CoA synthetase [Mycobacterium bovis BCG str. Pasteur 1173P2]	0	2	7.0567e-08	0	6.3	0	25835000
BCG_1971	BCG_1971	>BCG_1971 thiol peroxidase [Mycobacterium bovis BCG str. Pasteur 1173P2]	0	2	1.4953e-37	0	33.9	0	24874000
BCG_3240c;BCG_3333c	BCG_3240c;BCG_3333c	>BCG_3240c putative soj/parA-related protein [Mycobacterium bovis BCG str. Pasteur 1173P2];>BCG_3333c putative soj/parA-related protein [Mycobacterium bovis BCG str. Pasteur 1173P2]	0	2	4.1493e-13	0	9.8	0	22590000
BCG_2962c	BCG_2962c	>BCG_2962c putative multifunctional mycocerosic acid synthase membrane-associated mas [Mycobacterium bovis BCG str. Pasteur 1173P2]	0	4	2.0176e-34	0	3.2	0	22388000
REV__RS_BCG_1115	REV__RS_BCG_1115	>RS_BCG_1115 Random sequence, was hypothetical protein [Mycobacterium bovis BCG str. Pasteur 1173P2]	0	1	0.01113	0	2.5	0	22043000
BCG_3523c	BCG_3523c	>BCG_3523c 30S ribosomal protein S4 [Mycobacterium bovis BCG str. Pasteur 1173P2]	2	2	4.2025e-11	13.4	9	14105000	21853000
BCG_1668	BCG_1668	>BCG_1668 30S ribosomal protein S1 [Mycobacterium bovis BCG str. Pasteur 1173P2]	0	3	1.3065e-50	0	10.6	0	20008000
BCG_2809c	BCG_2809c	>BCG_2809c putative transposase [Mycobacterium bovis BCG str. Pasteur 1173P2]	0	1	0.0035301	0	3.5	0	19819000
BCG_3051c	BCG_3051c	>BCG_3051c putative electron transfer flavoprotein (alpha-subunit) fixB [Mycobacterium bovis BCG str. Pasteur 1173P2]	0	4	1.9117e-64	0	34	0	18511000
BCG_1453	BCG_1453	>BCG_1453 S-adenosylmethionine synthetase [Mycobacterium bovis BCG str. Pasteur 1173P2]	0	3	1.1761e-37	0	14.6	0	17662000
BCG_0286c	BCG_0286c	>BCG_0286c succinate dehydrogenase flavoprotein subunit [Mycobacterium bovis BCG str. Pasteur 1173P2]	0	3	7.3572e-16	0	7.6	0	17406000
BCG_3508c	BCG_3508c	>BCG_3508c 30S ribosomal protein S9 [Mycobacterium bovis BCG str. Pasteur 1173P2]	1	1	4.5843e-21	20.5	15.2	10066000	16739000
BCG_1153	BCG_1153	>BCG_1153 serine hydroxymethyltransferase [Mycobacterium bovis BCG str. Pasteur 1173P2]	0	2	9.5565e-13	0	8.9	0	16694000
BCG_1674	BCG_1674	>BCG_1674 hypothetical protein [Mycobacterium bovis BCG str. Pasteur 1173P2]	0	1	8.5984e-29	0	15.8	0	16328000
BCG_2558	BCG_2558	>BCG_2558 putative transmembrane protein [Mycobacterium bovis BCG str. Pasteur 1173P2]	0	1	2.1024e-33	0	6.5	0	15995000
BCG_0084	BCG_0084	>BCG_0084 30S ribosomal protein S6 [Mycobacterium bovis BCG str. Pasteur 1173P2]	0	1	7.7229e-15	0	14.6	0	15487000
BCG_3904	BCG_3904	>BCG_3904 putative bacterioferritin bfrB [Mycobacterium bovis BCG str. Pasteur 1173P2]	0	2	2.1463e-13	0	13.8	0	15463000
BCG_1240	BCG_1240	>BCG_1240 putative ferredoxin fdxC [Mycobacterium bovis BCG str. Pasteur 1173P2]	0	2	6.8996e-14	0	25.9	0	15439000
BCG_0622	BCG_0622	>BCG_0622 hypothetical protein [Mycobacterium bovis BCG str. Pasteur 1173P2]	0	2	5.3352e-32	0	15.7	0	15292000
BCG_1368	BCG_1368	>BCG_1368 F0F1 ATP synthase subunit alpha [Mycobacterium bovis BCG str. Pasteur 1173P2]	0	2	1.9154e-13	0	7.1	0	15104000
BCG_3521c	BCG_3521c	>BCG_3521c 50S ribosomal protein L17 [Mycobacterium bovis BCG str. Pasteur 1173P2]	0	1	0.13732	0	8.3	0	14351000
BCG_2930c	BCG_2930c	>BCG_2930c 30S ribosomal protein S16 [Mycobacterium bovis BCG str. Pasteur 1173P2]	1	1	0.00069626	4.3	14.2	2024500	14116000
BCG_1864	BCG_1864	>BCG_1864 hypothetical protein [Mycobacterium bovis BCG str. Pasteur 1173P2]	0	2	0.00080704	0	28.7	0	14018000
BCG_0281	BCG_0281	>BCG_0281 acetyl-CoA acetyltransferase [Mycobacterium bovis BCG str. Pasteur 1173P2]	0	1	0.013294	0	3	0	13796000
BCG_2993	BCG_2993	>BCG_2993 putative oxidoreductase [Mycobacterium bovis BCG str. Pasteur 1173P2]	0	2	1.5392e-20	0	12.8	0	13794000
BCG_3909	BCG_3909	>BCG_3909 superoxide dismutase [Fe] sodA [Mycobacterium bovis BCG str. Pasteur 1173P2]	0	2	6.7535e-14	0	19.8	0	13646000
BCG_1872c	BCG_1872c	>BCG_1872c malate synthase G [Mycobacterium bovis BCG str. Pasteur 1173P2]	0	2	1.8503e-16	0	3.8	0	13011000
BCG_0753	BCG_0753	>BCG_0753 50S ribosomal protein L23 [Mycobacterium bovis BCG str. Pasteur 1173P2]	0	1	0.00012624	0	20	0	11899000
BCG_1008	BCG_1008	>BCG_1008 putative transmembrane protein [Mycobacterium bovis BCG str. Pasteur 1173P2]	0	1	0.012388	0	3	0	11895000
CON__Q86YZ3	CON__Q86YZ3	>Q86YZ3 SWISS-PROT:Q86YZ3 Tax_Id=9606 Gene_Symbol=HRNR Hornerin	5	4	2.2716e-39	7.4	8.7	10330000	11602000
BCG_3706c	BCG_3706c	>BCG_3706c putative cold shock protein A cspA [Mycobacterium bovis BCG str. Pasteur 1173P2]	0	1	0.13591	0	40.3	0	11589000
BCG_2909c	BCG_2909c	>BCG_2909c amidase [Mycobacterium bovis BCG str. Pasteur 1173P2]	0	2	3.5114e-21	0	8	0	11465000
BCG_0289c	BCG_0289c	>BCG_0289c heat shock protein hsp [Mycobacterium bovis BCG str. Pasteur 1173P2]	0	1	4.2185e-09	0	17	0	11108000
BCG_2231	BCG_2231	>BCG_2231 dihydrolipoamide acetyltransferase [Mycobacterium bovis BCG str. Pasteur 1173P2]	1	2	6.2944e-12	3.1	4.5	3462900	10866000
BCG_0813c	BCG_0813c	>BCG_0813c putative zinc-containing alcohol dehydrogenase NAD dependant adhB [Mycobacterium bovis BCG str. Pasteur 1173P2]	0	2	1.6005e-115	0	12.5	0	10838000
BCG_3009c	BCG_3009c	>BCG_3009c isopropylmalate isomerase large subunit [Mycobacterium bovis BCG str. Pasteur 1173P2]	0	1	0.0074079	0	5.9	0	10354000
BCG_3314	BCG_3314	>BCG_3314 putative bifunctional protein acetyl-/propionyl-coenzyme A carboxylase (alpha chain) accA3: biotin carboxylase + biotin carboxyl carrier protein [Mycobacterium bovis BCG str. Pasteur 1173P2]	2	2	3.2222e-58	6.8	9.2	6615500	10088000
BCG_1862	BCG_1862	>BCG_1862 hypothetical protein [Mycobacterium bovis BCG str. Pasteur 1173P2]	0	1	2.9732e-05	0	21.6	0	9630900
BCG_0732	BCG_0732	>BCG_0732 30S ribosomal protein S7 [Mycobacterium bovis BCG str. Pasteur 1173P2]	2	1	7.6187e-06	20.5	7.7	12452000	9610800
BCG_3648c	BCG_3648c	>BCG_3648c putative transcription factor [Mycobacterium bovis BCG str. Pasteur 1173P2]	0	1	0.0013887	0	7.4	0	9532100
BCG_2969c	BCG_2969c	>BCG_2969c acyl-CoA synthetase [Mycobacterium bovis BCG str. Pasteur 1173P2]	0	2	7.9983e-20	0	5.1	0	9431500
BCG_2925c	BCG_2925c	>BCG_2925c 50S ribosomal protein L19 [Mycobacterium bovis BCG str. Pasteur 1173P2]	0	1	0.0024594	0	15	0	9246900
BCG_2890c	BCG_2890c	>BCG_2890c 4-hydroxy-3-methylbut-2-en-1-yl diphosphate synthase [Mycobacterium bovis BCG str. Pasteur 1173P2]	0	2	1.3159e-16	0	12.1	0	8678000
BCG_1541	BCG_1541	>BCG_1541 putative transcriptional regulatory protein moxR1 [Mycobacterium bovis BCG str. Pasteur 1173P2]	0	1	0.0018553	0	4.2	0	8655800
BCG_0771	BCG_0771	>BCG_0771 30S ribosomal protein S5 [Mycobacterium bovis BCG str. Pasteur 1173P2]	0	1	5.5804e-16	0	6.4	0	8574700
BCG_1532	BCG_1532	>BCG_1532 putative thioredoxin trxB1 [Mycobacterium bovis BCG str. Pasteur 1173P2]	1	1	1.5529e-26	13	17.9	3704400	8534700
BCG_2803c	BCG_2803c	>BCG_2803c 30S ribosomal protein S15 [Mycobacterium bovis BCG str. Pasteur 1173P2]	0	2	2.4184e-11	0	19.1	0	8123100
BCG_2963	BCG_2963	>BCG_2963 acyl-CoA synthetase [Mycobacterium bovis BCG str. Pasteur 1173P2]	0	2	6.2901e-08	0	7.4	0	8105100
BCG_3866c	BCG_3866c	>BCG_3866c secreted antigen 85-A fbpA [Mycobacterium bovis BCG str. Pasteur 1173P2]	0	2	4.9612e-50	0	10.9	0	7690400
BCG_0750	BCG_0750	>BCG_0750 30S ribosomal protein S10 [Mycobacterium bovis BCG str. Pasteur 1173P2]	0	1	0.0031419	0	9.9	0	7397400
BCG_0760	BCG_0760	>BCG_0760 30S ribosomal protein S17 [Mycobacterium bovis BCG str. Pasteur 1173P2]	0	1	0.0017572	0	5.9	0	7005100
BCG_1892c	BCG_1892c	>BCG_1892c short chain dehydrogenase [Mycobacterium bovis BCG str. Pasteur 1173P2]	0	2	0.00037344	0	19.6	0	6882200
BCG_2724	BCG_2724	>BCG_2724 Iron-dependent repressor and activator ideR [Mycobacterium bovis BCG str. Pasteur 1173P2]	0	1	0.00027828	0	6.5	0	6790500
BCG_0417	BCG_0417	>BCG_0417 putative protein transport protein secE2 [Mycobacterium bovis BCG str. Pasteur 1173P2]	0	1	1.8659e-06	0	31	0	6727700
BCG_3686	BCG_3686	>BCG_3686 inorganic pyrophosphatase ppa [Mycobacterium bovis BCG str. Pasteur 1173P2]	1	2	0.071917	6.8	12.3	10035000	6269700
CON__P02538;CON__P04259;CON__P48668;CON__P13647;CON__Q8VED5	CON__P02538;CON__P04259;CON__P48668;CON__P13647	>P02538 SWISS-PROT:P02538 Tax_Id=9606 Gene_Symbol=KRT6A Keratin, type II cytoskeletal 6A;>P04259 SWISS-PROT:P04259 Tax_Id=9606 Gene_Symbol=KRT6B Keratin, type II cytoskeletal 6B;>P48668 SWISS-PROT:P48668 Tax_Id=9606 Gene_Symbol=KRT6C Keratin, type II cytos	0	2	8.2436e-63	0	9.9	0	6230400
BCG_3302	BCG_3302	>BCG_3302 putative transmembrane carbonic anhydrase [Mycobacterium bovis BCG str. Pasteur 1173P2]	0	1	4.3176e-12	0	2.4	0	6186300
BCG_3458c	BCG_3458c	>BCG_3458c putative dehydrogenase [Mycobacterium bovis BCG str. Pasteur 1173P2]	0	1	6.0343e-14	0	4.1	0	6137000
BCG_2480c	BCG_2480c	>BCG_2480c ATP-dependent Clp protease proteolytic subunit [Mycobacterium bovis BCG str. Pasteur 1173P2]	0	1	2.0028e-15	0	13.1	0	6124200
BCG_2162c	BCG_2162c	>BCG_2162c hypothetical protein [Mycobacterium bovis BCG str. Pasteur 1173P2]	0	1	5.3258e-08	0	3.5	0	5925200
BCG_2103	BCG_2103	>BCG_2103 hypothetical protein [Mycobacterium bovis BCG str. Pasteur 1173P2]	0	1	1.8395e-13	0	3.3	0	5724900
BCG_1369	BCG_1369	>BCG_1369 F0F1 ATP synthase subunit gamma [Mycobacterium bovis BCG str. Pasteur 1173P2]	0	1	2.7849e-32	0	7.2	0	5628400
BCG_1888	BCG_1888	>BCG_1888 urease accessory protein ureG [Mycobacterium bovis BCG str. Pasteur 1173P2]	0	1	1.5247e-12	0	10.7	0	5593300
BCG_0227	BCG_0227	>BCG_0227 hypothetical protein [Mycobacterium bovis BCG str. Pasteur 1173P2]	0	1	0.001361	0	10.4	0	5437400
BCG_1947c	BCG_1947c	>BCG_1947c catalase-peroxidase-peroxynitritase T katG [Mycobacterium bovis BCG str. Pasteur 1173P2]	0	2	8.7451e-20	0	6.9	0	5348900
BCG_0980	BCG_0980	>BCG_0980 periplasmic phosphate-binding lipoprotein pstS3 [Mycobacterium bovis BCG str. Pasteur 1173P2]	1	1	5.9963e-24	3.5	3.2	0	5216500
BCG_0773	BCG_0773	>BCG_0773 50S ribosomal protein L15 [Mycobacterium bovis BCG str. Pasteur 1173P2]	0	1	2.5782e-08	0	8.9	0	5089200
BCG_2151c	BCG_2151c	>BCG_2151c hypothetical protein [Mycobacterium bovis BCG str. Pasteur 1173P2]	0	1	0.0018544	0	5.1	0	5060400
BCG_1300	BCG_1300	>BCG_1300 malate dehydrogenase [Mycobacterium bovis BCG str. Pasteur 1173P2]	0	2	3.1134e-18	0	11.6	0	4931800
BCG_1996	BCG_1996	>BCG_1996 hypothetical protein [Mycobacterium bovis BCG str. Pasteur 1173P2]	0	1	0.01651	0	7.2	0	4836600
BCG_1424c	BCG_1424c	>BCG_1424c hypothetical protein [Mycobacterium bovis BCG str. Pasteur 1173P2]	0	1	0.00025026	0	10.9	0	4767600
BCG_3770	BCG_3770	>BCG_3770 2-isopropylmalate synthase [Mycobacterium bovis BCG str. Pasteur 1173P2]	1	1	8.2253e-22	25.1	3.1	2525000	4654600
BCG_0948	BCG_0948	>BCG_0948 type II citrate synthase [Mycobacterium bovis BCG str. Pasteur 1173P2]	0	2	1.0206e-17	0	7.2	0	4447400
BCG_0770	BCG_0770	>BCG_0770 50S ribosomal protein L18 [Mycobacterium bovis BCG str. Pasteur 1173P2]	0	1	0.0011332	0	9	0	4420400
BCG_1261c	BCG_1261c	>BCG_1261c putative transferase [Mycobacterium bovis BCG str. Pasteur 1173P2]	0	1	0.12359	0	5	0	4305400
BCG_1537c	BCG_1537c	>BCG_1537c aconitate hydratase [Mycobacterium bovis BCG str. Pasteur 1173P2]	0	1	0.92035	0	2.3	0	4289800
BCG_2734c	BCG_2734c	>BCG_2734c putative transmembrane alanine and glycine rich protein [Mycobacterium bovis BCG str. Pasteur 1173P2]	0	1	0.00033648	0	2.9	0	4185200
BCG_0660c	BCG_0660c	>BCG_0660c hypothetical protein [Mycobacterium bovis BCG str. Pasteur 1173P2]	0	2	4.5276e-13	0	5.3	0	3849400
BCG_0780	BCG_0780	>BCG_0780 hypothetical protein [Mycobacterium bovis BCG str. Pasteur 1173P2]	1	2	2.5834e-07	5.8	10.7	1470300	3707200
BCG_1770	BCG_1770	>BCG_1770 succinic semialdehyde dehydrogenase [Mycobacterium bovis BCG str. Pasteur 1173P2]	0	1	0.33524	0	5.8	0	3705600
BCG_1159c	BCG_1159c	>BCG_1159c fructose 1,6-bisphosphatase II [Mycobacterium bovis BCG str. Pasteur 1173P2]	0	1	0.011402	0	6.7	0	3516400
BCG_1676	BCG_1676	>BCG_1676 excinuclease ABC subunit A [Mycobacterium bovis BCG str. Pasteur 1173P2]	1	1	0.00010521	1.5	1.4	1397800	3421100
BCG_0752	BCG_0752	>BCG_0752 50S ribosomal protein L4 [Mycobacterium bovis BCG str. Pasteur 1173P2]	0	1	0.29434	0	13	0	3381800
BCG_0253	BCG_0253	>BCG_0253 hypothetical protein [Mycobacterium bovis BCG str. Pasteur 1173P2]	0	1	0.0040252	0	8.9	0	3346100
BCG_3235c	BCG_3235c	>BCG_3235c hypothetical protein [Mycobacterium bovis BCG str. Pasteur 1173P2]	0	1	0.00026798	0	13.3	0	3217300
BCG_0184	BCG_0184	>BCG_0184 putative short-chain type dehydrogenase/reductase [Mycobacterium bovis BCG str. Pasteur 1173P2]	0	1	3.9535e-11	0	7.7	0	3136400
BCG_0252c	BCG_0252c	>BCG_0252c putative acyl-CoA dehydrogenase fadE3 [Mycobacterium bovis BCG str. Pasteur 1173P2]	0	1	0.00082619	0	3.4	0	2998300
BCG_1074c	BCG_1074c	>BCG_1074c ribose-phosphate pyrophosphokinase [Mycobacterium bovis BCG str. Pasteur 1173P2]	2	1	4.0451e-09	5.5	5.5	13752000	2947700
BCG_3251c;BCG_3344c	BCG_3251c;BCG_3344c	>BCG_3251c RNA polymerase sigma factor RpoE [Mycobacterium bovis BCG str. Pasteur 1173P2];>BCG_3344c RNA polymerase sigma factor RpoE [Mycobacterium bovis BCG str. Pasteur 1173P2]	0	1	0.11854	0	6.9	0	2788700
BCG_0285c	BCG_0285c	>BCG_0285c fumarate reductase iron-sulfur subunit [Mycobacterium bovis BCG str. Pasteur 1173P2]	0	1	0.007831	0	5.2	0	2780900
BCG_0925	BCG_0925	>BCG_0925 putative acyl-CoA dehydrogenase fadE10 [Mycobacterium bovis BCG str. Pasteur 1173P2]	0	1	0.015915	0	2	0	2704100
BCG_2482c	BCG_2482c	>BCG_2482c trigger factor [Mycobacterium bovis BCG str. Pasteur 1173P2]	0	1	1.6273e-06	0	3.4	0	2581100
BCG_0509	BCG_0509	>BCG_0509 putative mycolic acid synthase umaA1 [Mycobacterium bovis BCG str. Pasteur 1173P2]	0	2	0.0015269	0	11.2	0	2424300
BCG_2488c	BCG_2488c	>BCG_2488c hypothetical protein [Mycobacterium bovis BCG str. Pasteur 1173P2]	0	1	0.0008497	0	18.6	0	2320800
BCG_3928	BCG_3928	>BCG_3928 hypothetical protein [Mycobacterium bovis BCG str. Pasteur 1173P2]	0	2	2.1548e-12	0	37.9	0	2306200
BCG_2576c	BCG_2576c	>BCG_2576c hypothetical protein [Mycobacterium bovis BCG str. Pasteur 1173P2]	1	1	5.431e-18	2.4	6.5	8147100	2302800
BCG_0377c	BCG_0377c	>BCG_0377c putative iron-sulfur-binding reductase [Mycobacterium bovis BCG str. Pasteur 1173P2]	0	1	0.00074327	0	2.3	0	2294200
BCG_1142	BCG_1142	>BCG_1142 hypothetical protein [Mycobacterium bovis BCG str. Pasteur 1173P2]	0	1	9.0008e-16	0	2.2	0	2229800
BCG_3573c	BCG_3573c	>BCG_3573c hypothetical protein [Mycobacterium bovis BCG str. Pasteur 1173P2]	0	2	0.00011014	0	7.6	0	2217800
BCG_0391	BCG_0391	>BCG_0391 putative chaperone protein dnaJ1 [Mycobacterium bovis BCG str. Pasteur 1173P2]	0	1	0.010789	0	5.8	0	2115900
BCG_2239c	BCG_2239c	>BCG_2239c putative glutamine synthetase glnA2 [Mycobacterium bovis BCG str. Pasteur 1173P2]	0	1	0.0020257	0	2.5	0	2022400
BCG_0826c	BCG_0826c	>BCG_0826c hypothetical protein [Mycobacterium bovis BCG str. Pasteur 1173P2]	0	1	0.038563	0	3.3	0	1998100
BCG_3069	BCG_3069	>BCG_3069 putative NADP-dependent alcohol dehydrogenase adhC [Mycobacterium bovis BCG str. Pasteur 1173P2]	0	1	8.8767e-13	0	7.2	0	1873100
BCG_2263	BCG_2263	>BCG_2263 3-oxoacyl-(acyl carrier protein) synthase II [Mycobacterium bovis BCG str. Pasteur 1173P2]	0	1	0.00018449	0	5.3	0	1757200
BCG_1402	BCG_1402	>BCG_1402 ribonuclease PH [Mycobacterium bovis BCG str. Pasteur 1173P2]	0	1	2.4153e-19	0	8.9	0	1735900
BCG_2496c	BCG_2496c	>BCG_2496c putative NAD-dependent glutamate dehydrogenase gdh [Mycobacterium bovis BCG str. Pasteur 1173P2]	0	1	2.3857e-20	0	1.6	0	1730300
BCG_2197c	BCG_2197c	>BCG_2197c 1-acylglycerol-3-phosphate O-acyltransferase [Mycobacterium bovis BCG str. Pasteur 1173P2]	0	1	8.9924e-12	0	6.5	0	1685000
BCG_0684	BCG_0684	>BCG_0684 (3R)-hydroxyacyl-ACP dehydratase subunit HadA [Mycobacterium bovis BCG str. Pasteur 1173P2]	0	1	0.053741	0	9.5	0	1665900
BCG_1289c	BCG_1289c	>BCG_1289c putative MRP-related protein mrp [Mycobacterium bovis BCG str. Pasteur 1173P2]	0	1	0.0020648	0	10	0	1654300
BCG_3782c	BCG_3782c	>BCG_3782c hypothetical protein [Mycobacterium bovis BCG str. Pasteur 1173P2]	0	1	0.055722	0	7.1	0	1648200
BCG_2949c	BCG_2949c	>BCG_2949c hypothetical protein [Mycobacterium bovis BCG str. Pasteur 1173P2]	1	1	1.0133e-19	4.9	6.5	3538800	1443100
BCG_0979c	BCG_0979c	>BCG_0979c short chain dehydrogenase [Mycobacterium bovis BCG str. Pasteur 1173P2]	0	1	1.292e-07	0	9.1	0	1401000
BCG_0008c;BCG_0038c	BCG_0008c;BCG_0038c	>BCG_0008c hypothetical protein [Mycobacterium bovis BCG str. Pasteur 1173P2];>BCG_0038c hypothetical protein [Mycobacterium bovis BCG str. Pasteur 1173P2]	0	1	5.9517e-24	0	21.4	0	1359200
BCG_2264	BCG_2264	>BCG_2264 Acetyl/propionyl-CoA carboxylase subunit beta accD6 [Mycobacterium bovis BCG str. Pasteur 1173P2]	0	1	0.54685	0	3.4	0	1322500
BCG_1278c	BCG_1278c	>BCG_1278c putative tetronasin-transport atp-binding protein ABC transporter [Mycobacterium bovis BCG str. Pasteur 1173P2]	0	1	0.00014001	0	4.8	0	1249400
BCG_2312	BCG_2312	>BCG_2312 haloalkane dehalogenase [Mycobacterium bovis BCG str. Pasteur 1173P2]	0	1	0.015158	0	4	0	1224300
BCG_2968c	BCG_2968c	>BCG_2968c putative polyketide synthase pks1 [Mycobacterium bovis BCG str. Pasteur 1173P2]	0	1	0.015662	0	0.6	0	1198800
BCG_2882c	BCG_2882c	>BCG_2882c putative glutamine synthetase glnA4 [Mycobacterium bovis BCG str. Pasteur 1173P2]	0	1	0.00026652	0	4.2	0	1161700
BCG_3031c	BCG_3031c	>BCG_3031c aspartyl/glutamyl-tRNA amidotransferase subunit B [Mycobacterium bovis BCG str. Pasteur 1173P2]	0	1	3.414e-06	0	5.7	0	1084100
BCG_3163	BCG_3163	>BCG_3163 putative acyl-CoA dehydrogenase fadE23 [Mycobacterium bovis BCG str. Pasteur 1173P2]	0	1	2.9882e-12	0	4.5	0	942190
BCG_1651	BCG_1651	>BCG_1651 tryptophan synthase subunit alpha [Mycobacterium bovis BCG str. Pasteur 1173P2]	0	1	0.085717	0	10.7	0	933830
BCG_2519c	BCG_2519c	>BCG_2519c putative oxidase regulatory-related protein [Mycobacterium bovis BCG str. Pasteur 1173P2]	0	1	0.0013175	0	5.4	0	741460
RS_BCG_0735	RS_BCG_0735	>RS_BCG_0735 Random sequence, was hypothetical protein [Mycobacterium bovis BCG str. Pasteur 1173P2]	0	1	0.01232	0	3	0	720140
BCG_0322	BCG_0322	>BCG_0322 hypothetical protein [Mycobacterium bovis BCG str. Pasteur 1173P2]	0	1	0.0012638	0	2.9	0	680730
CON__Q5D862	CON__Q5D862	>Q5D862 SWISS-PROT:Q5D862 Tax_Id=9606 Gene_Symbol=FLG2 Filaggrin-2	0	1	1.4684e-07	0	2.1	0	677280
BCG_2750c	BCG_2750c	>BCG_2750c DNA recombination protein RecA [Mycobacterium bovis BCG str. Pasteur 1173P2]	0	1	0.18872	0	2.3	0	672300
BCG_2262	BCG_2262	>BCG_2262 3-oxoacyl-(acyl carrier protein) synthase II [Mycobacterium bovis BCG str. Pasteur 1173P2]	0	1	0.00019771	0	5.5	0	610010
BCG_3635c	BCG_3635c	>BCG_3635c putative oxidoreductase [Mycobacterium bovis BCG str. Pasteur 1173P2]	0	1	0.006249	0	4.3	0	519810
BCG_0097c	BCG_0097c	>BCG_0097c putative isocitrate dehydrogenase [Mycobacterium bovis BCG str. Pasteur 1173P2]	0	1	0.53075	0	3.8	0	513920
BCG_1652	BCG_1652	>BCG_1652 prolipoprotein diacylglyceryl transferase [Mycobacterium bovis BCG str. Pasteur 1173P2]	0	1	0.0060653	0	5.1	0	490670
BCG_0026c;BCG_3978c	BCG_0026c;BCG_3978c	>BCG_0026c hypothetical protein [Mycobacterium bovis BCG str. Pasteur 1173P2];>BCG_3978c hypothetical protein [Mycobacterium bovis BCG str. Pasteur 1173P2]	1	0	0.0021342	7	0	2369400	0
BCG_0080	BCG_0080	>BCG_0080 hypothetical protein [Mycobacterium bovis BCG str. Pasteur 1173P2]	4	0	1.0125e-41	32.8	0	26533000	0
BCG_0093	BCG_0093	>BCG_0093 putative cellulase celA1 (endoglucanase) [Mycobacterium bovis BCG str. Pasteur 1173P2]	1	0	0.0025079	4.7	0	1272800	0
BCG_0182	BCG_0182	>BCG_0182 hypothetical protein [Mycobacterium bovis BCG str. Pasteur 1173P2]	2	0	0.0083204	7.7	0	4254300	0
BCG_0300c	BCG_0300c	>BCG_0300c aminoglycoside 2-n-acetyltransferase aac [Mycobacterium bovis BCG str. Pasteur 1173P2]	1	0	0.012279	5	0	2105200	0
BCG_0426	BCG_0426	>BCG_0426 phosphoribosylglycinamide formyltransferase 2 [Mycobacterium bovis BCG str. Pasteur 1173P2]	1	0	0.19504	3.8	0	15234000	0
BCG_0449c	BCG_0449c	>BCG_0449c Serine/threonine-protein kinase pknG [Mycobacterium bovis BCG str. Pasteur 1173P2]	1	0	0.038775	1.9	0	1969800	0
BCG_0554	BCG_0554	>BCG_0554 putative uroporphyrin-III c-methyltransferase hemD [Mycobacterium bovis BCG str. Pasteur 1173P2]	0	1	5.7948e-08	0	3.7	0	0
BCG_0754	BCG_0754	>BCG_0754 50S ribosomal protein L2 [Mycobacterium bovis BCG str. Pasteur 1173P2]	3	0	1.1458e-07	19.6	0	13413000	0
BCG_0767	BCG_0767	>BCG_0767 30S ribosomal protein S14 [Mycobacterium bovis BCG str. Pasteur 1173P2]	1	0	0.37487	21.3	0	4667200	0
BCG_0877c	BCG_0877c	>BCG_0877c putative acyl-[acyl-carrier protein] desaturase desA1 [Mycobacterium bovis BCG str. Pasteur 1173P2]	0	1	0.00029334	0	4.7	0	0
BCG_1132c	BCG_1132c	>BCG_1132c acetyl-CoA acetyltransferase [Mycobacterium bovis BCG str. Pasteur 1173P2]	0	1	0.0126	0	3.7	0	0
BCG_1284	BCG_1284	>BCG_1284 sec-independent translocase [Mycobacterium bovis BCG str. Pasteur 1173P2]	1	0	0.007104	18.3	0	134900000	0
BCG_1480	BCG_1480	>BCG_1480 hypothetical protein [Mycobacterium bovis BCG str. Pasteur 1173P2]	1	0	0.21257	17.8	0	29261000	0
BCG_1675c	BCG_1675c	>BCG_1675c hypothetical protein [Mycobacterium bovis BCG str. Pasteur 1173P2]	1	0	0.0012554	4.5	0	7892500	0
BCG_1722	BCG_1722	>BCG_1722 hypothetical protein [Mycobacterium bovis BCG str. Pasteur 1173P2]	0	1	0.00067621	0	18.9	0	0
BCG_1803c	BCG_1803c	>BCG_1803c hypothetical protein [Mycobacterium bovis BCG str. Pasteur 1173P2]	1	0	0.0053144	5	0	10615000	0
BCG_2188	BCG_2188	>BCG_2188 putative geranylgeranyl pyrophosphate synthetase idsA2 [Mycobacterium bovis BCG str. Pasteur 1173P2]	0	1	0.009858	0	2.8	0	0
BCG_2241c	BCG_2241c	>BCG_2241c putative exported protease [Mycobacterium bovis BCG str. Pasteur 1173P2]	0	1	0.0085828	0	5.4	0	0
BCG_2258	BCG_2258	>BCG_2258 pyruvate dehydrogenase subunit E1 [Mycobacterium bovis BCG str. Pasteur 1173P2]	0	1	0.04738	0	1.7	0	0
BCG_2529	BCG_2529	>BCG_2529 putative short-chain type dehydrogenase/reductase [Mycobacterium bovis BCG str. Pasteur 1173P2]	0	1	1.4167e-09	0	5.2	0	0
BCG_2776c	BCG_2776c	>BCG_2776c hypothetical protein [Mycobacterium bovis BCG str. Pasteur 1173P2]	1	0	6.233e-07	16.9	0	3985500	0
BCG_2859c	BCG_2859c	>BCG_2859c translation initiation factor IF-2 [Mycobacterium bovis BCG str. Pasteur 1173P2]	6	0	5.2848e-29	9.1	0	85551000	0
BCG_3052c	BCG_3052c	>BCG_3052c putative electron transfer flavoprotein (beta-subunit) fixA [Mycobacterium bovis BCG str. Pasteur 1173P2]	0	1	1.2269e-14	0	7.1	0	0
BCG_3221c	BCG_3221c	>BCG_3221c putative transcriptional regulatory protein whiB-like whiB7 [Mycobacterium bovis BCG str. Pasteur 1173P2]	1	0	0.0075915	30.4	0	5895000	0
BCG_3246;BCG_3339	BCG_3246;BCG_3339	>BCG_3246 putative transcriptional regulatory protein whiB-like whiB1 [Mycobacterium bovis BCG str. Pasteur 1173P2];>BCG_3339 putative transcriptional regulatory protein whiB-like whiB1 [Mycobacterium bovis BCG str. Pasteur 1173P2]	1	0	4.6777e-43	33.3	0	59986000	0
BCG_3315c	BCG_3315c	>BCG_3315c RNA polymerase sigma factor SigF [Mycobacterium bovis BCG str. Pasteur 1173P2]	4	0	5.7191e-45	24.5	0	12956000	0
BCG_3525c	BCG_3525c	>BCG_3525c 30S ribosomal protein S13 [Mycobacterium bovis BCG str. Pasteur 1173P2]	1	0	0.071527	6.5	0	2281500	0
BCG_3704c	BCG_3704c	>BCG_3704c DNA topoisomerase I [Mycobacterium bovis BCG str. Pasteur 1173P2]	1	0	0.00030035	1.4	0	5093100	0
BCG_3776c	BCG_3776c	>BCG_3776c hypothetical protein [Mycobacterium bovis BCG str. Pasteur 1173P2]	2	0	0.0037427	66.9	0	21063000	0
CON__ENSEMBL:ENSBTAP00000001528	CON__ENSEMBL:ENSBTAP00000001528	>ENSEMBL:ENSBTAP00000001528 (Bos taurus) similar to intersectin long isoform 4	1	0	0.012664	0.8	0	3621600	0

## Sheet: UVR
Protein IDs	Majority protein IDs	Fasta headers	Razor + unique peptides a0	Razor + unique peptides a1	Razor + unique peptides a5	Razor + unique peptides a15	Razor + unique peptides a30	Mol. weight [kDa]	Sequence length	PEP	Sequence coverage a0 [%]	Sequence coverage a1 [%]	Sequence coverage a5 [%]	Sequence coverage a15 [%]	Sequence coverage a30 [%]	Intensity L a0	Intensity L a1	Intensity L a5	Intensity L a15	Intensity L a30
BCG_1676	BCG_1676	>fid|2740975|locus|BCG_1676| excinuclease ABC subunit A [Mycobacterium bovis BCG str. Pasteur 1173P2]	49	52	33	55	77	106.13	972	0	70.8	66.9	49.3	61.4	80.3	698180000	510670000	651020000	2206900000	8454400000
BCG_0389	BCG_0389	>fid|2741961|locus|BCG_0389| molecular chaperone DnaK [Mycobacterium bovis BCG str. Pasteur 1173P2]	22	18	15	20	28	66.83	625	0	49.4	42.4	37.6	40.8	49.3	143780000	86249000	149450000	271520000	591090000
CON__P04264;CON__H-INV:HIT000016045	CON__P04264	>P04264 SWISS-PROT:P04264 Tax_Id=9606 Gene_Symbol=KRT1 Keratin, type II cytoskeletal 1	20	16	14	15	19	66.017	644	0	31.5	28.1	25.8	26.4	31.4	141920000	55839000	43239000	78085000	323970000
BCG_2024c	BCG_2024c	>fid|2741133|locus|BCG_2024c| putative ferredoxin fdxA [Mycobacterium bovis BCG str. Pasteur 1173P2]	6	6	5	5	6	12.064	114	0	99.1	99.1	99.1	99.1	99.1	130840000	24206000	139410000	80388000	383960000
BCG_2545c	BCG_2545c	>fid|2743535|locus|BCG_2545c| putative fatty acid synthase fas [Mycobacterium bovis BCG str. Pasteur 1173P2]	53	38	26	34	41	326.3	3069	0	24.6	16.3	13.6	15	19.9	89299000	31872000	35684000	21694000	50356000
BCG_3047c	BCG_3047c	>fid|2742937|locus|BCG_3047c| tRNA-specific 2-thiouridylase MnmA [Mycobacterium bovis BCG str. Pasteur 1173P2]	1	1	0	0	0	38.12	367	0.0096752	4.9	4.9	0	0	0	89056000	75673000	0	0	0
CON__P35908;CON__Q7Z794;CON__Q6NXH9;CON__Q32MB2;CON__Q7RTS7;CON__Q9R0H5;CON__REFSEQ:XP_932229;CON__Q3SY84;CON__Q14CN4-1	CON__P35908	>P35908 SWISS-PROT:P35908 Tax_Id=9606 Gene_Symbol=KRT2 Keratin, type II cytoskeletal 2 epidermal	19	12	4	10	14	65.865	645	0	42.5	23.9	14.1	24.3	32.7	82696000	36139000	15603000	19412000	25338000
CON__P13645;CON__P02535-1;CON__Q7Z3Y8;CON__Q7Z3Y7;CON__Q148H6;CON__Q2M2I5;CON__Q7Z3Z0	CON__P13645	>P13645 SWISS-PROT:P13645 Tax_Id=9606 Gene_Symbol=KRT10 Keratin, type I cytoskeletal 10	19	13	6	12	16	59.51	593	0	39.3	29.5	15.3	25.5	32.9	70987000	32375000	24665000	47562000	89081000
BCG_0282c	BCG_0282c	>fid|2740808|locus|BCG_0282c| putative acyl-CoA dehydrogenase fadE5 [Mycobacterium bovis BCG str. Pasteur 1173P2]	10	9	3	0	5	66.014	611	0	23.7	20.6	6.9	0	11.6	56494000	32410000	4378200	0	19881000
BCG_0479	BCG_0479	>fid|2744531|locus|BCG_0479| chaperonin GroEL [Mycobacterium bovis BCG str. Pasteur 1173P2]	6	8	16	6	8	56.726	540	0	19.1	18.5	44.1	13.7	23.7	53591000	23672000	1395100000	24916000	47028000
CON__P02768-1	CON__P02768-1	>P02768-1 SWISS-PROT:P02768-1 Tax_Id=9606 Gene_Symbol=ALB Isoform 1 of Serum albumin precursor	3	1	0	0	0	69.366	609	0	11.2	4.9	3.6	1.5	3.6	48385000	1576200	0	0	0
BCG_3461c;BCG_0693c	BCG_3461c	>fid|2741826|locus|BCG_3461c| cyclopropane-fatty-acyl-phospholipid synthase 1 cmaA1 [Mycobacterium bovis BCG str. Pasteur 1173P2]	2	1	1	0	1	32.434	287	1.6193e-101	12.5	4.5	2.4	0	4.5	45739000	12236000	2873500	0	24675000
CON__P35527	CON__P35527	>P35527 SWISS-PROT:P35527 Tax_Id=9606 Gene_Symbol=KRT9 Keratin, type I cytoskeletal 9	10	8	6	9	13	62.129	623	0	21.7	18.8	17.7	25.5	35	45014000	53577000	28912000	27010000	102650000
CON__Q9U6Y5	CON__Q9U6Y5	>Q9U6Y5 SWISS-PROT:Q9U6Y5 Green fluorescent protein (GFP-Cter-HisTag)	4	4	3	5	7	28.106	249	5.271e-94	32.9	33.7	28.5	36.5	46.6	41477000	19484000	61646000	13175000	73611000
BCG_2875	BCG_2875	>fid|2742472|locus|BCG_2875| mycothione reductase [Mycobacterium bovis BCG str. Pasteur 1173P2]	9	7	2	7	8	49.945	459	0	30.3	26.1	8.7	23.7	24.8	29880000	35654000	16859000	17372000	58517000
BCG_0599	BCG_0599	>fid|2741733|locus|BCG_0599| putative peroxidase bpoC (non-haem peroxidase) [Mycobacterium bovis BCG str. Pasteur 1173P2]	1	1	1	1	0	28.381	262	0.001623	2.7	2.7	2.7	2.7	0	27064000	25085000	12978000	9327900	0
CON__P00761	CON__P00761	>P00761 SWISS-PROT:P00761|TRYP_PIG Trypsin - Sus scrofa (Pig).	3	2	1	4	5	24.409	231	0	23.8	17.3	8.7	22.9	31.6	26709000	230740000	16516000	214770000	255450000
BCG_2147c	BCG_2147c	>fid|2742624|locus|BCG_2147c| cysteinyl-tRNA synthetase [Mycobacterium bovis BCG str. Pasteur 1173P2]	6	4	4	5	3	45.594	414	6.6628e-67	20.3	11.4	11.8	14.5	12.3	25380000	0	0	0	1911900
BCG_1240	BCG_1240	>fid|2743288|locus|BCG_1240| putative ferredoxin fdxC [Mycobacterium bovis BCG str. Pasteur 1173P2]	2	2	2	3	5	11.839	108	6.9169e-98	19.4	19.4	27.8	34.3	47.2	23859000	14853000	23446000	3611200	48166000
CON__P13647	CON__P13647	>P13647 SWISS-PROT:P13647 Tax_Id=9606 Gene_Symbol=KRT5 Keratin, type II cytoskeletal 5	3	4	3	1	1	62.378	590	0	16.3	12.4	11.2	11	10.8	23090000	11486000	0	7126600	0
BCG_0050c	BCG_0050c	>fid|2742816|locus|BCG_0050c| hypothetical protein [Mycobacterium bovis BCG str. Pasteur 1173P2]	17	15	10	25	36	56.003	521	0	58.2	52	51.6	66	89.1	21478000	2790500	0	0	43801000
BCG_2447	BCG_2447	>fid|2741596|locus|BCG_2447| Alkyl hydroperoxide reductase C protein ahpC [Mycobacterium bovis BCG str. Pasteur 1173P2]	7	7	7	4	8	21.566	195	0	52.8	44.6	52.8	33.3	56.4	21447000	12583000	21100000	2879200	16799000
CON__P08779	CON__P08779	>P08779 SWISS-PROT:P08779 Tax_Id=9606 Gene_Symbol=KRT16 Keratin, type I cytoskeletal 16	5	4	7	1	1	51.267	473	0	14.6	11.2	22.2	7.2	7.2	20845000	2987500	53442000	0	0
BCG_2263	BCG_2263	>fid|2742734|locus|BCG_2263| 3-oxoacyl-(acyl carrier protein) synthase II [Mycobacterium bovis BCG str. Pasteur 1173P2]	1	1	2	1	0	46.42	438	7.7619e-85	6.4	6.4	10.5	6.4	0	18151000	13704000	0	8972800	0
BCG_2157c	BCG_2157c	>fid|2741489|locus|BCG_2157c| hypothetical protein [Mycobacterium bovis BCG str. Pasteur 1173P2]	5	5	3	4	3	18.634	176	2.7125e-68	38.1	38.6	23.9	31.8	26.1	17349000	7886100	4881700	2060100	1486700
CON__P02538;CON__O95678;CON__Q8VED5;CON__P05787;CON__Q9H552;CON__Q6ISB0;CON__Q9NSB2;CON__P08729;CON__Q3KNV1;CON__Q9DCV7;CON__H-INV:HIT000292931	CON__P02538	>P02538 SWISS-PROT:P02538 Tax_Id=9606 Gene_Symbol=KRT6A Keratin, type II cytoskeletal 6A	5	2	7	2	2	60.044	564	0	16.1	10.5	18.6	9.8	9.8	15760000	2721400	15002000	1846700	0
BCG_1389c	BCG_1389c	>fid|2743395|locus|BCG_1389c| putative glucanase glgE [Mycobacterium bovis BCG str. Pasteur 1173P2]	16	10	11	11	14	78.639	701	0	38.8	29	28.1	22.4	32.7	12503000	8841900	5765900	6791000	12961000
BCG_2050c	BCG_2050c	>fid|2743143|locus|BCG_2050c| heat shock protein hspX [Mycobacterium bovis BCG str. Pasteur 1173P2]	3	4	2	1	5	16.227	144	1.7205e-167	23.6	29.2	25	6.9	38.9	12449000	12569000	26455000	0	58465000
BCG_2760c	BCG_2760c	>fid|2743588|locus|BCG_2760c| hypothetical protein [Mycobacterium bovis BCG str. Pasteur 1173P2]	7	7	8	2	9	29.258	270	0	44.1	37.8	47.4	9.6	53	12300000	7047200	26068000	4263500	29567000
BCG_2371c	BCG_2371c	>fid|2744454|locus|BCG_2371c| glycyl-tRNA synthetase [Mycobacterium bovis BCG str. Pasteur 1173P2]	6	5	6	7	10	52.937	463	1.0634e-175	15.1	11.4	19.4	17.5	26.1	12116000	8115300	13614000	6535300	29553000
BCG_3522c	BCG_3522c	>fid|2741453|locus|BCG_3522c| DNA-directed RNA polymerase subunit alpha [Mycobacterium bovis BCG str. Pasteur 1173P2]	6	6	7	6	9	37.706	347	4.9853e-284	23.6	19.9	27.4	21.9	32	12075000	3197800	55644000	5328400	20835000
BCG_1671	BCG_1671	>fid|2744416|locus|BCG_1671| excinuclease ABC subunit B [Mycobacterium bovis BCG str. Pasteur 1173P2]	9	9	0	4	7	78.055	698	0	16.8	16.8	0	6.6	14.9	12048000	5967900	0	0	2556400
BCG_1675c	BCG_1675c	>fid|2743214|locus|BCG_1675c| hypothetical protein [Mycobacterium bovis BCG str. Pasteur 1173P2]	2	4	3	5	5	27.936	264	1.8028e-136	19.7	28	24.2	31.1	31.1	8849800	4468600	24063000	14131000	19295000
BCG_1484	BCG_1484	>fid|2744223|locus|BCG_1484| putative transcriptional regulatory protein whiA [Mycobacterium bovis BCG str. Pasteur 1173P2]	4	2	1	2	5	34.933	325	9.8063e-248	21.2	8.6	6.8	9.8	24	8040400	3148900	0	0	12683000
BCG_3488c	BCG_3488c	>fid|2744134|locus|BCG_3488c| co-chaperonin GroES [Mycobacterium bovis BCG str. Pasteur 1173P2]	3	5	4	0	2	10.804	100	9.0229e-182	32	48	39	0	17	7349000	20552000	80430000	0	9629700
CON__P02533;CON__A2A4G1;CON__P19001;CON__Q61782;CON__Q9D312;CON__P05784;CON__Q7Z3Y9;CON__O76015;CON__Q14532;CON__Q8N1A0	CON__P02533	>P02533 SWISS-PROT:P02533 Tax_Id=9606 Gene_Symbol=KRT14 Keratin, type I cytoskeletal 14	6	1	2	1	1	51.621	472	1.782e-297	17.4	11.2	12.5	10	10	6399400	2296100	16374000	3194900	2094800
BCG_0183	BCG_0183	>fid|2741853|locus|BCG_0183| putative aldehyde dehydrogenase (NAD+) dependant [Mycobacterium bovis BCG str. Pasteur 1173P2]	2	2	2	0	1	55.034	506	7.3291e-19	6.9	6.9	6.9	0	3.8	5969300	3595700	18147000	0	2398800
CON__P02769	CON__P02769	>P02769 SWISS-PROT:P02769 (Bos taurus) Bovine serum albumin precursor	3	2	21	5	7	69.293	607	0	4.8	3.8	43.7	8.4	13.5	5954700	0	477060000	8355000	23014000
BCG_3223	BCG_3223	>fid|2742100|locus|BCG_3223| putative glutaredoxin protein [Mycobacterium bovis BCG str. Pasteur 1173P2]	1	1	0	0	1	8.9631	84	8.304e-29	19	19	0	0	19	5949100	6431100	0	0	25484000
BCG_0020;BCG_3972	BCG_0020;BCG_3972	>fid|2744435|locus|BCG_0020| thioredoxin trxC (TRX) (MPT46) [Mycobacterium bovis BCG str. Pasteur 1173P2];>fid|2743500|locus|BCG_3972| thioredoxin trxC [Mycobacterium bovis BCG str. Pasteur 1173P2]	3	2	1	2	3	12.544	116	2.174e-135	32.8	21.6	12.1	21.6	32.8	5205800	4844400	2922500	1758200	16937000
BCG_0622	BCG_0622	>fid|2741109|locus|BCG_0622| hypothetical protein [Mycobacterium bovis BCG str. Pasteur 1173P2]	2	1	1	2	2	27.343	261	3.3956e-251	14.9	8	8	14.9	14.9	4952700	2305100	6904800	6512500	6097400
BCG_0426	BCG_0426	>fid|2742368|locus|BCG_0426| phosphoribosylglycinamide formyltransferase 2 [Mycobacterium bovis BCG str. Pasteur 1173P2]	5	3	4	6	2	43.593	419	6.7558e-98	18.6	12.9	15	20.8	9.1	4913900	0	3924600	5122400	0
BCG_1388c	BCG_1388c	>fid|2742251|locus|BCG_1388c| glycogen branching enzyme [Mycobacterium bovis BCG str. Pasteur 1173P2]	11	8	5	8	7	81.67	731	0	24.2	14.8	11.4	13.7	13.5	4881600	3896800	7978200	1261500	1561400
marker	marker	>marker	1	1	0	1	1	0.9811	9	4.0872e-30	100	100	0	100	100	4354400	3464700	0	95508000	281350000
BCG_0252c	BCG_0252c	>fid|2741470|locus|BCG_0252c| putative acyl-CoA dehydrogenase fadE3 [Mycobacterium bovis BCG str. Pasteur 1173P2]	6	3	3	6	4	41.963	388	0	20.6	8.8	10.1	20.1	13.7	3828700	0	7544800	2672600	0
BCG_0681c	BCG_0681c	>fid|2743434|locus|BCG_0681c| putative glyoxalase II [Mycobacterium bovis BCG str. Pasteur 1173P2]	2	1	1	1	0	25.928	237	2.5146e-24	16	3.8	12.2	3.8	0	3075100	0	3376400	0	0
BCG_3007c	BCG_3007c	>fid|2742906|locus|BCG_3007c| putative DNA-binding protein HU homolog hupB [Mycobacterium bovis BCG str. Pasteur 1173P2]	1	1	1	3	4	21.292	205	1.3363e-156	4.4	4.4	7.3	16.6	17.1	2992000	4072600	0	15156000	72122000
BCG_0717	BCG_0717	>fid|2740731|locus|BCG_0717| DNA-directed RNA polymerase subunit beta [Mycobacterium bovis BCG str. Pasteur 1173P2]	5	6	19	10	23	146.71	1316	0	6	6.1	18	8.9	23.4	2877800	1091200	57237000	5987300	31130000
BCG_0716	BCG_0716	>fid|2741728|locus|BCG_0716| DNA-directed RNA polymerase subunit beta [Mycobacterium bovis BCG str. Pasteur 1173P2]	9	1	11	6	16	129.23	1172	0	10.3	2	10.4	5.9	15.6	2312000	0	18425000	419240	16008000
BCG_0977c	BCG_0977c	>fid|2740946|locus|BCG_0977c| divalent cation-transport integral membrane protein mntH [Mycobacterium bovis BCG str. Pasteur 1173P2]	1	0	1	1	0	26.944	245	2.5651e-25	5.7	0	5.7	5.7	0	2212200	0	8728200	0	0
BCG_2962c;BCG_1243;BCG_3888c	BCG_2962c	>fid|2741328|locus|BCG_2962c| putative multifunctional mycocerosic acid synthase membrane-associated mas [Mycobacterium bovis BCG str. Pasteur 1173P2]	2	1	5	1	6	224.39	2111	0	2.2	1.5	4.9	0.7	5.2	2173500	0	0	1170100	0
BCG_0550	BCG_0550	>fid|2741173|locus|BCG_0550| putative transmembrane transport protein mmpL2 [Mycobacterium bovis BCG str. Pasteur 1173P2]	1	0	0	0	1	106.25	968	0.010256	3	0	0	0	3.4	2040000	0	0	0	1948600000
BCG_3127c	BCG_3127c	>fid|2743083|locus|BCG_3127c| putative cell division ATP-binding protein ftsE [Mycobacterium bovis BCG str. Pasteur 1173P2]	1	0	0	0	2	25.596	229	7.1348e-43	3.1	0	0	0	8.3	1950100	0	0	0	5189300
CON__P02666	CON__P02666	>P02666 SWISS-PROT:P02666 Beta-casein - Bos taurus (Bovine).	1	0	0	0	0	23.583	209	2.86e-108	7.7	0	0	0	0	1940300	0	0	0	0
BCG_0732	BCG_0732	>fid|2743358|locus|BCG_0732| 30S ribosomal protein S7 [Mycobacterium bovis BCG str. Pasteur 1173P2]	1	1	2	0	0	17.6	156	4.7928e-163	7.7	6.4	20.5	0	0	1883000	0	19189000	0	0
;gfptrap	;gfptrap	>gfptrap;>gfptrap	2	3	2	2	4	15.992	145	1.929e-105	15.2	16.6	9.7	13.8	23.4	1846200	834030	0	41021000	39955000
BCG_2220c	BCG_2220c	>fid|2743530|locus|BCG_2220c| hypothetical protein [Mycobacterium bovis BCG str. Pasteur 1173P2]	2	2	1	2	5	12.544	118	2.5976e-146	21.2	28	10.2	21.2	47.5	1756300	0	0	0	10572000
BCG_0957	BCG_0957	>fid|2743199|locus|BCG_0957| enoyl-CoA hydratase [Mycobacterium bovis BCG str. Pasteur 1173P2]	2	3	3	3	2	26.029	243	2.0286e-180	12.3	16.9	18.9	18.9	12.3	1671800	1519300	4626900	2100700	1096700
BCG_3222c	BCG_3222c	>fid|2743025|locus|BCG_3222c| putative DNA helicase II [Mycobacterium bovis BCG str. Pasteur 1173P2]	2	0	0	0	1	75.603	700	3.6737e-31	4.9	0	0	0	1.9	1576400	0	0	0	1598100
BCG_3008c	BCG_3008c	>fid|2742256|locus|BCG_3008c| isopropylmalate isomerase small subunit [Mycobacterium bovis BCG str. Pasteur 1173P2]	3	2	4	3	2	21.78	198	5.7053e-126	21.2	14.6	26.8	22.7	14.6	1494700	1039700	9461200	1429600	2243800
BCG_1892c	BCG_1892c	>fid|2743572|locus|BCG_1892c| short chain dehydrogenase [Mycobacterium bovis BCG str. Pasteur 1173P2]	1	0	0	0	0	23.209	225	2.471e-87	10.2	0	0	0	0	1368300	0	0	0	0
BCG_3776c	BCG_3776c	>fid|2742865|locus|BCG_3776c| hypothetical protein [Mycobacterium bovis BCG str. Pasteur 1173P2]	1	0	2	0	0	13.357	133	1.2361e-06	15	0	31.6	0	0	1078000	0	6295600	0	0
BCG_3704c	BCG_3704c	>fid|2740806|locus|BCG_3704c| DNA topoisomerase I [Mycobacterium bovis BCG str. Pasteur 1173P2]	2	2	4	4	4	102.37	934	3.1581e-158	4	3	6.5	7.5	7.5	1027800	0	2639300	0	3083300
BCG_1862	BCG_1862	>fid|2741038|locus|BCG_1862| hypothetical protein [Mycobacterium bovis BCG str. Pasteur 1173P2]	2	0	2	0	0	17.251	162	9.9869e-98	29	0	30.9	0	0	995920	0	10872000	0	0
BCG_2658	BCG_2658	>fid|2742516|locus|BCG_2658| hypothetical protein [Mycobacterium bovis BCG str. Pasteur 1173P2]	1	0	0	1	1	45.527	432	1.0818e-07	5.1	0	0	5.1	5.1	728950	0	0	789080	1571000
BCG_3487c	BCG_3487c	>fid|2743772|locus|BCG_3487c| chaperonin GroEL [Mycobacterium bovis BCG str. Pasteur 1173P2]	2	1	11	1	6	55.877	539	0	6.1	5.4	34.7	4.1	18.4	673250	0	81748000	476860	5587800
BCG_0734	BCG_0734	>fid|2742593|locus|BCG_0734| elongation factor Tu [Mycobacterium bovis BCG str. Pasteur 1173P2]	2	1	9	1	0	43.593	396	0	8.8	4	39.9	3.3	0	448400	0	80476000	0	0
BCG_0286c	BCG_0286c	>fid|2742347|locus|BCG_0286c| succinate dehydrogenase flavoprotein subunit [Mycobacterium bovis BCG str. Pasteur 1173P2]	1	0	5	2	1	70.68	646	1.0938e-80	2.8	0	12.4	5	2.8	364640	0	8213000	199410	288790
BCG_1370	BCG_1370	>fid|2741584|locus|BCG_1370| F0F1 ATP synthase subunit beta [Mycobacterium bovis BCG str. Pasteur 1173P2]	2	1	8	0	4	53.094	486	4.6244e-240	8.6	3.1	25.5	0	15.4	329590	480320	4830300	0	17295000
BCG_0006;BCG_0036	BCG_0006;BCG_0036	>fid|2742986|locus|BCG_0006| DNA gyrase subunit A [Mycobacterium bovis BCG str. Pasteur 1173P2];>fid|2743186|locus|BCG_0036| DNA gyrase subunit A [Mycobacterium bovis BCG str. Pasteur 1173P2]	0	0	1	1	3	92.344	838	2.2522e-53	0	0	3.1	1	5.4	0	0	0	0	0
BCG_0007;BCG_0037	BCG_0007;BCG_0037	>fid|2741664|locus|BCG_0007| hypothetical protein [Mycobacterium bovis BCG str. Pasteur 1173P2];>fid|2743825|locus|BCG_0037| hypothetical protein [Mycobacterium bovis BCG str. Pasteur 1173P2]	0	0	0	0	0	31.073	304	0.00064767	0	0	0	0	0	0	0	0	0	0
BCG_0008c;BCG_0038c	BCG_0008c;BCG_0038c	>fid|2742726|locus|BCG_0008c| hypothetical protein [Mycobacterium bovis BCG str. Pasteur 1173P2];>fid|2744356|locus|BCG_0038c| hypothetical protein [Mycobacterium bovis BCG str. Pasteur 1173P2]	0	0	0	0	0	15.681	145	6.7036e-35	0	0	0	0	0	0	0	0	0	0
BCG_0009;BCG_0039	BCG_0009;BCG_0039	>fid|2743036|locus|BCG_0009| putative iron-regulated peptidyl-prolyl cis-trans isomerase A ppiA [Mycobacterium bovis BCG str. Pasteur 1173P2];>fid|2743237|locus|BCG_0039| putative iron-regulated peptidyl-prolyl cis-trans isomerase a ppiA [Mycobacte	0	0	1	0	0	19.239	182	5.1312e-44	0	0	7.1	0	0	0	0	0	0	0
BCG_0019;BCG_3971	BCG_0019;BCG_3971	>fid|2742753|locus|BCG_0019| putative thioredoxin reductase trxB2 (TRXR) [Mycobacterium bovis BCG str. Pasteur 1173P2];>fid|2743784|locus|BCG_3971| putative thioredoxin reductase trxB2 [Mycobacterium bovis BCG str. Pasteur 1173P2]	7	6	2	4	7	35.585	335	0	36.7	32.5	11.9	17.3	32.8	0	0	0	0	0
BCG_0026c;BCG_3978c	BCG_0026c;BCG_3978c	>fid|2741951|locus|BCG_0026c| hypothetical protein [Mycobacterium bovis BCG str. Pasteur 1173P2];>fid|2744169|locus|BCG_3978c| hypothetical protein [Mycobacterium bovis BCG str. Pasteur 1173P2]	2	1	2	1	2	20.588	187	1.8327e-190	15.5	10.7	13.9	8.6	15.5	0	0	18479000	0	0
BCG_0027c;BCG_3979c	BCG_0027c;BCG_3979c	>fid|2741556|locus|BCG_0027c| putative inner membrane protein translocase component YidC [Mycobacterium bovis BCG str. Pasteur 1173P2];>fid|2743018|locus|BCG_3979c| putative inner membrane protein translocase component YidC [Mycobacterium bovis BCG	0	0	1	0	0	40.944	366	2.0717e-23	0	0	10.1	0	0	0	0	0	0	0
BCG_0045c	BCG_0045c	>fid|2742970|locus|BCG_0045c| transmembrane serine/threonine-protein kinase A pknA [Mycobacterium bovis BCG str. Pasteur 1173P2]	0	0	1	0	0	45.596	431	0.0042642	0	0	3	0	0	0	0	0	0	0
BCG_0048c	BCG_0048c	>fid|2742607|locus|BCG_0048c| Serine/threonine phosphatase PPP [Mycobacterium bovis BCG str. Pasteur 1173P2]	4	4	4	4	7	53.742	514	3.9819e-266	13	8.2	13	9.1	18.5	0	0	0	0	11276000
BCG_0075c	BCG_0075c	>fid|2742085|locus|BCG_0075c| putative oxidoreductase [Mycobacterium bovis BCG str. Pasteur 1173P2]	0	1	0	0	0	28.524	264	5.8194e-06	0	2.7	0	0	0	0	0	0	0	0
BCG_0077c	BCG_0077c	>fid|2741998|locus|BCG_0077c| myo-inositol-1-phosphate synthase INO1 [Mycobacterium bovis BCG str. Pasteur 1173P2]	0	0	2	0	1	39.982	367	9.6837e-196	0	0	7.6	0	3.8	0	0	0	0	0
BCG_0084	BCG_0084	>fid|2743537|locus|BCG_0084| 30S ribosomal protein S6 [Mycobacterium bovis BCG str. Pasteur 1173P2]	0	0	0	0	0	10.935	96	2.8634e-15	0	0	0	0	0	0	0	0	0	0
BCG_0085	BCG_0085	>fid|2740892|locus|BCG_0085| single-stranded DNA-binding protein [Mycobacterium bovis BCG str. Pasteur 1173P2]	0	0	1	0	1	17.353	164	6.9452e-55	0	0	25.6	0	25.6	0	0	0	0	0
BCG_0086	BCG_0086	>fid|2741229|locus|BCG_0086| 30S ribosomal protein S18 [Mycobacterium bovis BCG str. Pasteur 1173P2]	0	0	0	0	0	9.5431	84	3.5983e-07	0	0	0	0	0	0	0	0	0	0
BCG_0093	BCG_0093	>fid|2742283|locus|BCG_0093| putative cellulase celA1 (endoglucanase) [Mycobacterium bovis BCG str. Pasteur 1173P2]	1	0	0	0	0	39.929	380	1.9123e-16	9.5	0	0	0	0	0	0	0	0	0
BCG_0097c	BCG_0097c	>fid|2743080|locus|BCG_0097c| putative isocitrate dehydrogenase [Mycobacterium bovis BCG str. Pasteur 1173P2]	0	0	2	0	0	82.535	745	2.3209e-49	0	0	4	0	0	0	0	1193700	0	0
BCG_0112	BCG_0112	>fid|2742005|locus|BCG_0112| hypothetical protein [Mycobacterium bovis BCG str. Pasteur 1173P2]	1	3	2	1	2	29.506	273	1.8841e-64	5.9	15	10.6	5.9	9.9	0	0	0	0	0
BCG_0121	BCG_0121	>fid|2741063|locus|BCG_0121| hypothetical protein [Mycobacterium bovis BCG str. Pasteur 1173P2]	0	0	3	0	0	24.649	224	8.956e-105	0	0	19.2	0	0	0	0	1638900	0	0
BCG_0161	BCG_0161	>fid|2741233|locus|BCG_0161| hypothetical protein [Mycobacterium bovis BCG str. Pasteur 1173P2]	0	1	1	0	0	49.888	455	3.506e-58	0	3.5	3.5	0	0	0	0	0	0	0
BCG_0184	BCG_0184	>fid|2743775|locus|BCG_0184| putative short-chain type dehydrogenase/reductase [Mycobacterium bovis BCG str. Pasteur 1173P2]	0	0	4	0	0	29.778	286	4.0792e-79	0	0	27.3	0	0	0	0	10543000	0	0
BCG_0191	BCG_0191	>fid|2741257|locus|BCG_0191| putative NAD(p) transhydrogenase (subunit alpha) pntAa [Mycobacterium bovis BCG str. Pasteur 1173P2]	0	0	0	0	0	37.693	366	2.6055e-15	0	0	0	0	0	0	0	0	0	0
BCG_0197	BCG_0197	>fid|2740679|locus|BCG_0197| putative oxidoreductase [Mycobacterium bovis BCG str. Pasteur 1173P2]	0	0	1	0	0	47.355	449	0.00019124	0	0	4.5	0	0	0	0	0	0	0
BCG_0200	BCG_0200	>fid|2744057|locus|BCG_0200| hypothetical protein [Mycobacterium bovis BCG str. Pasteur 1173P2]	0	0	2	0	0	17.738	161	1.1584e-07	0	0	13.7	0	0	0	0	1157500	0	0
BCG_0215	BCG_0215	>fid|2743613|locus|BCG_0215| putative MCE associated membrane protein [Mycobacterium bovis BCG str. Pasteur 1173P2]	0	0	0	0	0	25.911	244	1.3573e-131	0	0	0	0	0	0	0	0	0	0
BCG_0220	BCG_0220	>fid|2744110|locus|BCG_0220| putative lysophospholipase [Mycobacterium bovis BCG str. Pasteur 1173P2]	0	0	0	0	0	30.261	279	5.1077e-12	0	0	0	0	0	0	0	0	0	0
BCG_0221	BCG_0221	>fid|2742453|locus|BCG_0221| hypothetical protein [Mycobacterium bovis BCG str. Pasteur 1173P2]	3	6	2	5	11	26.826	249	1.3714e-214	16.5	25.7	8.4	21.7	49.4	0	22490000	0	0	50898000
BCG_0226c	BCG_0226c	>fid|2742710|locus|BCG_0226c| dihydroxy-acid dehydratase [Mycobacterium bovis BCG str. Pasteur 1173P2]	0	0	0	0	0	59.351	575	2.801e-31	0	0	0	0	0	0	0	0	0	0
BCG_0227	BCG_0227	>fid|2741316|locus|BCG_0227| hypothetical protein [Mycobacterium bovis BCG str. Pasteur 1173P2]	0	0	1	0	0	10.365	96	1.8415e-11	0	0	10.4	0	0	0	0	0	0	0
BCG_0248	BCG_0248	>fid|2741424|locus|BCG_0248| phosphoenolpyruvate carboxykinase [Mycobacterium bovis BCG str. Pasteur 1173P2]	0	0	0	0	0	67.252	606	1.0611e-14	0	0	0	0	0	0	0	0	0	0
BCG_0249c	BCG_0249c	>fid|2741972|locus|BCG_0249c| transcriptional regulatory protein NadR [Mycobacterium bovis BCG str. Pasteur 1173P2]	2	0	0	0	0	36.031	323	0.00073482	5.3	0	0	0	0	0	0	0	0	0
BCG_0253	BCG_0253	>fid|2741813|locus|BCG_0253| hypothetical protein [Mycobacterium bovis BCG str. Pasteur 1173P2]	0	0	4	0	0	35.788	337	1.7006e-30	0	0	22	0	0	0	0	0	0	0
BCG_0264c	BCG_0264c	>fid|2743691|locus|BCG_0264c| hypothetical protein [Mycobacterium bovis BCG str. Pasteur 1173P2]	0	0	0	0	0	45.596	421	0.0068641	0	0	0	0	0	0	0	0	0	0
BCG_0279c	BCG_0279c	>fid|2740871|locus|BCG_0279c| hypothetical protein [Mycobacterium bovis BCG str. Pasteur 1173P2]	0	0	0	0	0	30.195	280	6.5841e-07	0	0	0	0	0	0	0	0	0	0
BCG_0280c	BCG_0280c	>fid|2741994|locus|BCG_0280c| 3-ketoacyl-(acyl-carrier-protein) reductase [Mycobacterium bovis BCG str. Pasteur 1173P2]	0	0	9	1	0	46.83	454	0	0	0	40.1	3.7	0	0	0	14121000	0	0
BCG_0281	BCG_0281	>fid|2741535|locus|BCG_0281| acetyl-CoA acetyltransferase [Mycobacterium bovis BCG str. Pasteur 1173P2]	0	0	3	0	0	46.107	440	7.6261e-63	0	0	16.4	0	0	0	0	0	0	0
BCG_0285c	BCG_0285c	>fid|2742457|locus|BCG_0285c| fumarate reductase iron-sulfur subunit [Mycobacterium bovis BCG str. Pasteur 1173P2]	0	4	4	0	1	28.626	248	3.1971e-98	0	20.6	19.4	0	6.5	0	1799000	10891000	0	5507800
BCG_0287c	BCG_0287c	>fid|2744276|locus|BCG_0287c| putative succinate dehydrogenase membrane anchor subunit [Mycobacterium bovis BCG str. Pasteur 1173P2]	0	0	0	0	0	31.077	273	1.2822e-27	0	0	0	0	0	0	0	0	0	0
BCG_0289c	BCG_0289c	>fid|2741015|locus|BCG_0289c| heat shock protein hsp [Mycobacterium bovis BCG str. Pasteur 1173P2]	0	0	1	0	0	17.786	159	2.1391e-15	0	0	17	0	0	0	0	1799900	0	0
BCG_0300c	BCG_0300c	>fid|2743006|locus|BCG_0300c| aminoglycoside 2-n-acetyltransferase aac [Mycobacterium bovis BCG str. Pasteur 1173P2]	1	1	1	0	0	20.037	181	1.1511e-07	6.6	6.6	6.6	0	0	0	0	0	0	0
BCG_0308	BCG_0308	>fid|2743875|locus|BCG_0308| acyl-CoA synthetase [Mycobacterium bovis BCG str. Pasteur 1173P2]	0	0	1	0	0	59.906	560	9.4854e-19	0	0	1.8	0	0	0	0	0	0	0
BCG_0313c	BCG_0313c	>fid|2744204|locus|BCG_0313c| TetR family transcriptional regulator [Mycobacterium bovis BCG str. Pasteur 1173P2]	0	0	0	0	1	25.975	241	4.99e-15	0	0	0	0	8.3	0	0	0	0	0
BCG_0321	BCG_0321	>fid|2740762|locus|BCG_0321| hypothetical protein [Mycobacterium bovis BCG str. Pasteur 1173P2]	0	0	0	0	0	32.998	302	1.319e-23	0	0	0	0	0	0	0	0	0	0
BCG_0322	BCG_0322	>fid|2744354|locus|BCG_0322| hypothetical protein [Mycobacterium bovis BCG str. Pasteur 1173P2]	0	0	0	0	0	68.048	631	6.3939e-35	0	0	0	0	0	0	0	0	0	0
BCG_0353	BCG_0353	>fid|2740674|locus|BCG_0353| hypothetical protein [Mycobacterium bovis BCG str. Pasteur 1173P2]	0	0	0	0	0	13.948	128	2.7727e-41	0	0	0	0	0	0	0	0	0	0
BCG_0361	BCG_0361	>fid|2741276|locus|BCG_0361| deoxycytidine triphosphate deaminase [Mycobacterium bovis BCG str. Pasteur 1173P2]	0	0	0	0	0	20.809	190	1.6226e-12	0	0	0	0	0	0	0	0	0	0
BCG_0372	BCG_0372	>fid|2743185|locus|BCG_0372| hypothetical protein [Mycobacterium bovis BCG str. Pasteur 1173P2]	0	0	2	0	0	13.074	124	8.7702e-60	0	0	25	0	0	0	0	0	0	0
BCG_0376c	BCG_0376c	>fid|2743265|locus|BCG_0376c| aminotransferase AlaT [Mycobacterium bovis BCG str. Pasteur 1173P2]	0	0	0	0	0	47.349	429	2.115e-08	0	0	0	0	0	0	0	0	0	0
BCG_0377c	BCG_0377c	>fid|2743433|locus|BCG_0377c| putative iron-sulfur-binding reductase [Mycobacterium bovis BCG str. Pasteur 1173P2]	0	0	1	0	0	95.414	882	0.00060974	0	0	2.3	0	0	0	0	887360	0	0
BCG_0390	BCG_0390	>fid|2743215|locus|BCG_0390| putative grpE protein (hsp-70 cofactor) [Mycobacterium bovis BCG str. Pasteur 1173P2]	0	0	4	0	0	24.558	235	3.3223e-164	0	0	17	0	0	0	0	6455200	0	0
BCG_0391	BCG_0391	>fid|2740963|locus|BCG_0391| putative chaperone protein dnaJ1 [Mycobacterium bovis BCG str. Pasteur 1173P2]	0	0	2	0	0	41.315	395	1.0296e-39	0	0	9.9	0	0	0	0	0	0	0
BCG_0401c	BCG_0401c	>fid|2743830|locus|BCG_0401c| fructose-bisphosphate aldolase [Mycobacterium bovis BCG str. Pasteur 1173P2]	0	0	1	0	0	36.544	344	9.5869e-05	0	0	3.8	0	0	0	0	12606000	0	0
BCG_0417	BCG_0417	>fid|2743079|locus|BCG_0417| putative protein transport protein secE2 [Mycobacterium bovis BCG str. Pasteur 1173P2]	0	0	0	0	0	7.9661	71	2.4779e-20	0	0	0	0	0	0	0	0	0	0
BCG_0422c	BCG_0422c	>fid|2740953|locus|BCG_0422c| putative endopeptidase ATP binding protein (chain b) clpB [Mycobacterium bovis BCG str. Pasteur 1173P2]	0	0	2	0	0	92.567	848	1.084e-34	0	0	5	0	0	0	0	21953000	0	0
BCG_0431c	BCG_0431c	>fid|2742102|locus|BCG_0431c| putative secreted protein [Mycobacterium bovis BCG str. Pasteur 1173P2]	0	0	1	0	0	25.278	239	7.2725e-10	0	0	8.4	0	0	0	0	1943100	0	0
BCG_0449c	BCG_0449c	>fid|2743252|locus|BCG_0449c| Serine/threonine-protein kinase pknG [Mycobacterium bovis BCG str. Pasteur 1173P2]	0	0	0	0	0	81.576	750	2.4832e-12	0	0	0	0	0	0	0	0	0	0
BCG_0462c	BCG_0462c	>fid|2741964|locus|BCG_0462c| thiamine biosynthesis protein ThiC [Mycobacterium bovis BCG str. Pasteur 1173P2]	0	0	0	0	0	59.897	547	8.4773e-30	0	0	0	0	0	0	0	0	0	0
BCG_0468c	BCG_0468c	>fid|2743853|locus|BCG_0468c| peptide deformylase [Mycobacterium bovis BCG str. Pasteur 1173P2]	0	0	0	0	0	20.939	197	4.3745e-34	0	0	0	0	0	0	0	0	0	0
BCG_0472	BCG_0472	>fid|2742544|locus|BCG_0472| carboxylate-amine ligase [Mycobacterium bovis BCG str. Pasteur 1173P2]	0	1	0	0	1	42.295	376	1.4725e-10	0	3.2	0	0	3.2	0	0	0	0	0
BCG_0473	BCG_0473	>fid|2741405|locus|BCG_0473| hypothetical protein [Mycobacterium bovis BCG str. Pasteur 1173P2]	0	0	0	1	2	23.72	217	1.9639e-31	0	0	0	5.1	10.6	0	0	0	0	0
BCG_0478c	BCG_0478c	>fid|2741179|locus|BCG_0478c| short chain dehydrogenase [Mycobacterium bovis BCG str. Pasteur 1173P2]	0	0	1	0	1	33.65	311	0.0032244	0	0	4.8	0	4.8	0	0	3809400	0	1958100
BCG_0480c	BCG_0480c	>fid|2744538|locus|BCG_0480c| hypothetical protein [Mycobacterium bovis BCG str. Pasteur 1173P2]	0	0	1	0	0	15.036	142	7.4778e-46	0	0	9.9	0	0	0	0	0	0	0
BCG_0482	BCG_0482	>fid|2743703|locus|BCG_0482| hypothetical protein [Mycobacterium bovis BCG str. Pasteur 1173P2]	0	0	0	0	0	18.958	171	1.7489e-08	0	0	0	0	0	0	0	0	0	0
BCG_0502	BCG_0502	>fid|2742538|locus|BCG_0502| dihydrolipoamide dehydrogenase [Mycobacterium bovis BCG str. Pasteur 1173P2]	1	0	3	0	0	49.239	464	4.1101e-74	1.7	0	7.8	0	0	0	0	21985000	0	0
BCG_0507	BCG_0507	>fid|2742434|locus|BCG_0507| isocitrate lyase icl [Mycobacterium bovis BCG str. Pasteur 1173P2]	0	0	2	0	0	47.086	428	7.4044e-162	0	0	8.2	0	0	0	0	4197400	0	0
BCG_0508	BCG_0508	>fid|2744493|locus|BCG_0508| 3-hydroxybutyryl-CoA dehydrogenase [Mycobacterium bovis BCG str. Pasteur 1173P2]	0	0	1	0	0	30.728	286	1.0241e-38	0	0	5.9	0	0	0	0	0	0	0
BCG_0509	BCG_0509	>fid|2741746|locus|BCG_0509| putative mycolic acid synthase umaA1 [Mycobacterium bovis BCG str. Pasteur 1173P2]	0	0	1	0	0	33.095	286	3.4861e-24	0	0	7	0	0	0	0	4637400	0	0
BCG_0510c	BCG_0510c	>fid|2741298|locus|BCG_0510c| mycolic acid synthase pcaA [Mycobacterium bovis BCG str. Pasteur 1173P2]	0	0	0	0	0	33.027	287	1.6572e-98	0	0	2.4	0	0	0	0	0	0	0
BCG_0516	BCG_0516	>fid|2741127|locus|BCG_0516| Heparin binding hemagglutinin hbhA [Mycobacterium bovis BCG str. Pasteur 1173P2]	0	0	4	0	0	21.534	199	2.3122e-245	0	0	28.1	0	0	0	0	0	0	0
BCG_0530	BCG_0530	>fid|2741287|locus|BCG_0530| putative phosphoglycerate mutase 1 gpm1 [Mycobacterium bovis BCG str. Pasteur 1173P2]	0	0	0	0	0	27.215	249	3.5874e-05	0	0	0	0	0	0	0	0	0	0
BCG_0539	BCG_0539	>fid|2742590|locus|BCG_0539| putative transmembrane protein [Mycobacterium bovis BCG str. Pasteur 1173P2]	0	0	1	0	0	33.092	310	1.0336e-06	0	0	4.2	0	0	0	0	0	0	0
BCG_0542	BCG_0542	>fid|2743281|locus|BCG_0542| pyrroline-5-carboxylate reductase [Mycobacterium bovis BCG str. Pasteur 1173P2]	0	0	1	0	0	30.157	295	3.6115e-05	0	0	5.1	0	0	0	0	0	0	0
BCG_0546c	BCG_0546c	>fid|2741555|locus|BCG_0546c| cyclopropane-fatty-acyl-phospholipid synthase 2 cmaA2 [Mycobacterium bovis BCG str. Pasteur 1173P2]	0	0	0	0	0	34.66	302	4.8352e-14	0	0	0	0	0	0	0	0	0	0
BCG_0554	BCG_0554	>fid|2743211|locus|BCG_0554| putative uroporphyrin-III c-methyltransferase hemD [Mycobacterium bovis BCG str. Pasteur 1173P2]	0	0	1	0	0	58.835	565	7.6928e-67	0	0	3.7	0	0	0	0	0	0	0
BCG_0555	BCG_0555	>fid|2741552|locus|BCG_0555| delta-aminolevulinic acid dehydratase [Mycobacterium bovis BCG str. Pasteur 1173P2]	0	0	0	0	0	34.799	329	0.0068466	0	0	0	0	0	0	0	0	0	0
BCG_0567	BCG_0567	>fid|2743546|locus|BCG_0567| glutamate-1-semialdehyde aminotransferase [Mycobacterium bovis BCG str. Pasteur 1173P2]	1	0	1	0	0	47.515	462	1.2637e-06	4.3	0	4.3	0	0	0	0	0	0	0
BCG_0573	BCG_0573	>fid|2741111|locus|BCG_0573| hypothetical protein [Mycobacterium bovis BCG str. Pasteur 1173P2]	0	0	2	0	1	43.054	405	2.1346e-62	0	0	11.4	0	4.7	0	0	0	0	0
BCG_0577c	BCG_0577c	>fid|2743559|locus|BCG_0577c| 3-oxoacyl-(acyl carrier protein) synthase III [Mycobacterium bovis BCG str. Pasteur 1173P2]	0	1	0	0	1	34.872	335	0.00012166	0	3	0	0	3	0	0	0	0	0
BCG_0579	BCG_0579	>fid|2742352|locus|BCG_0579| 5-methylthioadenosine phosphorylase [Mycobacterium bovis BCG str. Pasteur 1173P2]	1	0	1	0	0	27.963	264	8.2743e-26	11.4	0	11.4	0	0	0	0	0	0	0
BCG_0617c	BCG_0617c	>fid|2742398|locus|BCG_0617c| hypothetical protein [Mycobacterium bovis BCG str. Pasteur 1173P2]	0	0	0	0	0	12.777	113	0.00018002	0	0	0	0	0	0	0	0	0	0
BCG_0625c	BCG_0625c	>fid|2744471|locus|BCG_0625c| hypothetical protein [Mycobacterium bovis BCG str. Pasteur 1173P2]	0	0	1	0	0	18.035	163	7.4802e-09	0	0	11	0	0	0	0	0	0	0
BCG_0660c	BCG_0660c	>fid|2744270|locus|BCG_0660c| hypothetical protein [Mycobacterium bovis BCG str. Pasteur 1173P2]	0	0	0	0	0	92.752	855	4.6293e-05	0	0	0	0	0	0	0	0	0	0
BCG_0679c	BCG_0679c	>fid|2744295|locus|BCG_0679c| enoyl-CoA hydratase [Mycobacterium bovis BCG str. Pasteur 1173P2]	0	0	0	0	0	24.387	231	0.0019885	0	0	0	0	0	0	0	0	0	0
BCG_0684	BCG_0684	>fid|2743600|locus|BCG_0684| (3R)-hydroxyacyl-ACP dehydratase subunit HadA [Mycobacterium bovis BCG str. Pasteur 1173P2]	0	0	3	0	0	17.48	158	8.1545e-98	0	0	29.7	0	0	0	0	10379000	0	0
BCG_0685	BCG_0685	>fid|2740816|locus|BCG_0685| (3R)-hydroxyacyl-ACP dehydratase subunit HadB [Mycobacterium bovis BCG str. Pasteur 1173P2]	0	0	1	0	0	14.904	142	9.8441e-18	0	0	16.9	0	0	0	0	2773700	0	0
BCG_0686	BCG_0686	>fid|2743641|locus|BCG_0686| (3R)-hydroxyacyl-ACP dehydratase subunit HadC [Mycobacterium bovis BCG str. Pasteur 1173P2]	0	0	0	0	0	18.929	166	0.0055675	0	0	0	0	0	0	0	0	0	0
BCG_0688	BCG_0688	>fid|2741487|locus|BCG_0688| transcription antitermination protein NusG [Mycobacterium bovis BCG str. Pasteur 1173P2]	0	0	2	0	0	25.446	238	6.7191e-11	0	0	8.8	0	0	0	0	0	0	0
BCG_0690	BCG_0690	>fid|2742609|locus|BCG_0690| 50S ribosomal protein L1 [Mycobacterium bovis BCG str. Pasteur 1173P2]	0	0	1	0	0	24.726	235	7.5173e-60	0	0	4.7	0	0	0	0	7520700	0	0
BCG_0691c	BCG_0691c	>fid|2741268|locus|BCG_0691c| methoxy mycolic acid synthase [Mycobacterium bovis BCG str. Pasteur 1173P2]	0	0	0	0	0	34.636	301	1.3412e-12	0	0	0	0	0	0	0	0	0	0
BCG_0701	BCG_0701	>fid|2743135|locus|BCG_0701| 50S ribosomal protein L7/L12 [Mycobacterium bovis BCG str. Pasteur 1173P2]	0	0	3	1	0	13.44	130	1.0548e-39	0	0	27.7	8.5	0	0	0	20940000	0	0
BCG_0704	BCG_0704	>fid|2743302|locus|BCG_0704| putative ribonucleotide-transport ATP-binding protein ABC transporter mkl [Mycobacterium bovis BCG str. Pasteur 1173P2]	0	0	0	0	1	39.394	359	2.1498e-11	0	0	0	0	6.1	0	0	0	0	0
BCG_0719	BCG_0719	>fid|2742746|locus|BCG_0719| endonuclease IV [Mycobacterium bovis BCG str. Pasteur 1173P2]	2	0	1	2	2	26.845	252	6.4294e-41	14.7	0	6	14.7	13.5	0	0	0	0	2062200
BCG_0725c	BCG_0725c	>fid|2742774|locus|BCG_0725c| putative transmembrane transport protein mmpL5 [Mycobacterium bovis BCG str. Pasteur 1173P2]	1	0	0	1	0	104.78	964	0.0025481	2.1	0	0	3.6	0	0	0	0	0	0
BCG_0727	BCG_0727	>fid|2743678|locus|BCG_0727| hypothetical protein [Mycobacterium bovis BCG str. Pasteur 1173P2]	0	0	0	1	0	18.379	165	0.0043148	0	0	0	18.2	0	0	0	0	0	0
BCG_0733	BCG_0733	>fid|2743255|locus|BCG_0733| elongation factor G [Mycobacterium bovis BCG str. Pasteur 1173P2]	0	0	8	0	0	77.202	701	3.3747e-237	0	0	14.4	0	0	0	0	36738000	0	0
BCG_0750	BCG_0750	>fid|2741915|locus|BCG_0750| 30S ribosomal protein S10 [Mycobacterium bovis BCG str. Pasteur 1173P2]	0	0	1	0	2	11.431	101	8.7791e-08	0	0	14.9	0	24.8	0	0	4133400	0	13840000
BCG_0751	BCG_0751	>fid|2742112|locus|BCG_0751| 50S ribosomal protein L3 [Mycobacterium bovis BCG str. Pasteur 1173P2]	1	0	1	0	1	23.09	217	4.1119e-66	4.6	0	6	0	6	0	0	0	0	0
BCG_0752	BCG_0752	>fid|2741208|locus|BCG_0752| 50S ribosomal protein L4 [Mycobacterium bovis BCG str. Pasteur 1173P2]	0	0	1	0	1	23.743	223	1.5031e-09	0	0	9	0	9	0	0	0	0	0
BCG_0754	BCG_0754	>fid|2744208|locus|BCG_0754| 50S ribosomal protein L2 [Mycobacterium bovis BCG str. Pasteur 1173P2]	0	1	2	0	4	30.576	280	1.5199e-59	0	11.1	8.2	0	21.4	0	1574000	5904700	0	10417000
BCG_0756	BCG_0756	>fid|2740854|locus|BCG_0756| 50S ribosomal protein L22 [Mycobacterium bovis BCG str. Pasteur 1173P2]	0	0	1	0	1	20.38	197	2.0837e-08	0	0	6.1	0	6.1	0	0	2131100	0	3421400
BCG_0757	BCG_0757	>fid|2744339|locus|BCG_0757| 30S ribosomal protein S3 [Mycobacterium bovis BCG str. Pasteur 1173P2]	1	1	4	2	2	30.02	274	5.466e-236	4	5.1	20.8	12.4	12.4	0	0	0	0	0
BCG_0758	BCG_0758	>fid|2741384|locus|BCG_0758| 50S ribosomal protein L16 [Mycobacterium bovis BCG str. Pasteur 1173P2]	0	0	1	0	1	15.692	138	4.9767e-06	0	0	9.4	0	10.1	0	0	3030200	0	0
BCG_0759	BCG_0759	>fid|2741669|locus|BCG_0759| 50S ribosomal protein L29 [Mycobacterium bovis BCG str. Pasteur 1173P2]	0	2	2	1	2	8.8589	77	1.6771e-22	0	26	26	13	26	0	0	0	0	0
BCG_0760	BCG_0760	>fid|2743040|locus|BCG_0760| 30S ribosomal protein S17 [Mycobacterium bovis BCG str. Pasteur 1173P2]	0	0	0	0	1	14.872	136	1.2732e-06	0	0	0	0	9.6	0	0	0	0	0
BCG_0762	BCG_0762	>fid|2742928|locus|BCG_0762| hypothetical protein [Mycobacterium bovis BCG str. Pasteur 1173P2]	0	0	0	1	0	32.743	299	3.7022e-47	0	0	0	5	0	0	0	0	0	0
BCG_0764	BCG_0764	>fid|2741769|locus|BCG_0764| 50S ribosomal protein L14 [Mycobacterium bovis BCG str. Pasteur 1173P2]	0	0	0	0	1	13.428	122	0.00052384	0	0	0	0	7.4	0	0	0	0	0
BCG_0768	BCG_0768	>fid|2742040|locus|BCG_0768| 30S ribosomal protein S8 [Mycobacterium bovis BCG str. Pasteur 1173P2]	0	0	1	0	0	14.411	132	5.8824e-13	0	0	12.1	0	0	0	0	5567900	0	0
BCG_0769	BCG_0769	>fid|2742407|locus|BCG_0769| 50S ribosomal protein L6 [Mycobacterium bovis BCG str. Pasteur 1173P2]	0	0	0	0	2	19.377	179	2.6541e-06	0	0	0	0	12.3	0	0	0	0	0
BCG_0771	BCG_0771	>fid|2743053|locus|BCG_0771| 30S ribosomal protein S5 [Mycobacterium bovis BCG str. Pasteur 1173P2]	0	1	3	0	1	22.888	220	1.2107e-109	0	6.4	20.5	0	6.4	0	0	10347000	0	0
BCG_0773	BCG_0773	>fid|2743801|locus|BCG_0773| 50S ribosomal protein L15 [Mycobacterium bovis BCG str. Pasteur 1173P2]	0	0	0	0	2	15.521	146	1.6204e-16	0	0	0	0	19.9	0	0	0	0	0
BCG_0780	BCG_0780	>fid|2741940|locus|BCG_0780| hypothetical protein [Mycobacterium bovis BCG str. Pasteur 1173P2]	0	0	1	0	0	25.98	242	3.4886e-52	0	0	5.8	0	0	0	0	0	0	0
BCG_0804c	BCG_0804c	>fid|2741070|locus|BCG_0804c| putative methylmalonate-semialdehyde dehydrogenase mmsA [Mycobacterium bovis BCG str. Pasteur 1173P2]	0	0	1	0	0	54.453	510	0.0012959	0	0	2.7	0	0	0	0	0	0	0
BCG_0809	BCG_0809	>fid|2742511|locus|BCG_0809| putative two component system response transcriptional positive regulator phoP [Mycobacterium bovis BCG str. Pasteur 1173P2]	1	0	2	0	0	27.513	247	7.1247e-76	2.8	0	9.3	0	0	0	0	355350	0	0
BCG_0813c	BCG_0813c	>fid|2741899|locus|BCG_0813c| putative zinc-containing alcohol dehydrogenase NAD dependant adhB [Mycobacterium bovis BCG str. Pasteur 1173P2]	0	0	2	0	0	39.747	375	7.0105e-203	0	0	12.5	0	0	0	0	0	0	0
BCG_0840	BCG_0840	>fid|2742356|locus|BCG_0840| phosphoribosylformylglycinamidine synthase subunit PurS [Mycobacterium bovis BCG str. Pasteur 1173P2]	0	0	0	0	0	8.6217	79	4.3396e-29	0	0	0	0	0	0	0	0	0	0
BCG_0850c	BCG_0850c	>fid|2742450|locus|BCG_0850c| 29 kDa antigen cfp29 [Mycobacterium bovis BCG str. Pasteur 1173P2]	0	1	0	0	3	28.83	265	1.9057e-154	0	7.2	0	0	18.1	0	0	0	0	0
BCG_0860	BCG_0860	>fid|2743268|locus|BCG_0860| amidophosphoribosyltransferase [Mycobacterium bovis BCG str. Pasteur 1173P2]	0	0	0	1	0	56.161	527	9.1633e-48	0	0	0	3.2	0	0	0	0	0	0
BCG_0866c	BCG_0866c	>fid|2741481|locus|BCG_0866c| hypothetical protein [Mycobacterium bovis BCG str. Pasteur 1173P2]	0	0	1	0	0	10.165	100	8.1133e-22	0	0	11	0	0	0	0	0	0	0
BCG_0867c;BCG_3142	BCG_0867c;BCG_3142	>fid|2742897|locus|BCG_0867c| putative thiosulfate sulfurtransferase cysA2 [Mycobacterium bovis BCG str. Pasteur 1173P2];>fid|2743995|locus|BCG_3142| putative thiosulfate sulfurtransferase cysA3 [Mycobacterium bovis BCG str. Pasteur 1173P2]	0	0	6	0	0	31.014	277	5.4257e-115	0	0	31.8	0	0	0	0	31007000	0	0
BCG_0870	BCG_0870	>fid|2740598|locus|BCG_0870| transcriptional regulatory protein [Mycobacterium bovis BCG str. Pasteur 1173P2]	0	0	1	0	0	27.581	255	7.8061e-78	0	0	4.7	0	0	0	0	1078000	0	0
BCG_0874c	BCG_0874c	>fid|2741828|locus|BCG_0874c| putative phosphate-transport system transcriptional regulatory protein phoY2 [Mycobacterium bovis BCG str. Pasteur 1173P2]	0	0	1	0	0	23.514	213	3.7951e-05	0	0	10.3	0	0	0	0	0	0	0
BCG_0877c	BCG_0877c	>fid|2742142|locus|BCG_0877c| putative acyl-[acyl-carrier protein] desaturase desA1 [Mycobacterium bovis BCG str. Pasteur 1173P2]	0	0	3	0	1	38.77	338	7.516e-179	0	0	12.1	0	4.7	0	0	59469000	0	0
BCG_0883	BCG_0883	>fid|2744248|locus|BCG_0883| hypothetical protein [Mycobacterium bovis BCG str. Pasteur 1173P2]	0	0	0	0	0	33.416	301	2.9022e-07	0	0	0	0	0	0	0	0	0	0
BCG_0884c	BCG_0884c	>fid|2742103|locus|BCG_0884c| hypothetical protein [Mycobacterium bovis BCG str. Pasteur 1173P2]	1	0	3	0	0	30.189	271	2.8436e-50	4.8	0	14.8	0	0	0	0	0	0	0
BCG_0911	BCG_0911	>fid|2743034|locus|BCG_0911| acetyl-CoA acetyltransferase [Mycobacterium bovis BCG str. Pasteur 1173P2]	0	0	1	0	0	42.384	403	5.7368e-07	0	0	5.2	0	0	0	0	3790600	0	0
BCG_0912	BCG_0912	>fid|2742494|locus|BCG_0912| putative fatty oxidation protein fadB [Mycobacterium bovis BCG str. Pasteur 1173P2]	0	0	2	0	0	76.133	720	3.5712e-117	0	0	7.5	0	0	0	0	5267100	0	0
BCG_0918	BCG_0918	>fid|2742340|locus|BCG_0918| putative molybdenum cofactor biosynthesis protein e2 moaE2 [Mycobacterium bovis BCG str. Pasteur 1173P2]	2	1	1	1	0	15.048	141	6.0805e-42	24.8	14.2	14.2	14.2	0	0	0	0	0	0
BCG_0923	BCG_0923	>fid|2744147|locus|BCG_0923| putative cold shock-like protein B cspB [Mycobacterium bovis BCG str. Pasteur 1173P2]	0	0	0	0	0	15.021	135	1.0155e-09	0	0	0	0	0	0	0	0	0	0
BCG_0925	BCG_0925	>fid|2741969|locus|BCG_0925| putative acyl-CoA dehydrogenase fadE10 [Mycobacterium bovis BCG str. Pasteur 1173P2]	0	0	2	0	0	70.744	650	8.5176e-256	0	0	3.7	0	0	0	0	0	0	0
BCG_0929	BCG_0929	>fid|2741386|locus|BCG_0929| hypothetical protein [Mycobacterium bovis BCG str. Pasteur 1173P2]	0	0	0	0	0	27.469	262	4.3911e-14	0	0	0	0	0	0	0	0	0	0
BCG_0936c	BCG_0936c	>fid|2742614|locus|BCG_0936c| phosphoserine aminotransferase [Mycobacterium bovis BCG str. Pasteur 1173P2]	0	0	2	0	0	40.233	376	2.9483e-18	0	0	10.9	0	0	0	0	0	0	0
BCG_0948	BCG_0948	>fid|2743030|locus|BCG_0948| type II citrate synthase [Mycobacterium bovis BCG str. Pasteur 1173P2]	0	0	1	0	0	47.948	431	4.896e-58	0	0	3.2	0	0	0	0	0	0	0
BCG_0978c	BCG_0978c	>fid|2741385|locus|BCG_0978c| hypothetical protein [Mycobacterium bovis BCG str. Pasteur 1173P2]	0	0	1	0	0	37.751	358	3.8403e-14	0	0	5.6	0	0	0	0	0	0	0
BCG_0979c	BCG_0979c	>fid|2743827|locus|BCG_0979c| short chain dehydrogenase [Mycobacterium bovis BCG str. Pasteur 1173P2]	0	0	1	0	0	26.745	263	2.5112e-22	0	0	9.1	0	0	0	0	0	0	0
BCG_0980	BCG_0980	>fid|2744336|locus|BCG_0980| periplasmic phosphate-binding lipoprotein pstS3 [Mycobacterium bovis BCG str. Pasteur 1173P2]	0	0	2	0	0	37.953	370	9.629e-36	0	0	6.2	0	0	0	0	0	0	0
BCG_0984c	BCG_0984c	>fid|2741676|locus|BCG_0984c| transmembrane serine/threonine-protein kinase D pknDa [Mycobacterium bovis BCG str. Pasteur 1173P2]	0	0	0	0	0	31.428	291	2.3239e-08	0	0	0	0	0	0	0	0	0	0
BCG_0985c	BCG_0985c	>fid|2743401|locus|BCG_0985c| periplasmic phosphate-binding lipoprotein pstS2 [Mycobacterium bovis BCG str. Pasteur 1173P2]	0	0	1	0	0	37.848	370	0.0013695	0	0	3.8	0	0	0	0	8719100	0	0
BCG_0988	BCG_0988	>fid|2743762|locus|BCG_0988| periplasmic phosphate-binding lipoprotein pstS1 [Mycobacterium bovis BCG str. Pasteur 1173P2]	0	0	2	0	0	38.215	374	3.3692e-56	0	0	12.8	0	0	0	0	3027000	0	0
BCG_1005	BCG_1005	>fid|2740804|locus|BCG_1005| succinyl-CoA synthetase subunit beta [Mycobacterium bovis BCG str. Pasteur 1173P2]	0	0	2	0	0	40.897	387	2.4257e-29	0	0	8.5	0	0	0	0	7043900	0	0
BCG_1006	BCG_1006	>fid|2741040|locus|BCG_1006| succinyl-CoA synthetase subunit alpha [Mycobacterium bovis BCG str. Pasteur 1173P2]	0	0	1	0	0	31.201	303	3.9544e-44	0	0	11.6	0	0	0	0	3917900	0	0
BCG_1008	BCG_1008	>fid|2741176|locus|BCG_1008| putative transmembrane protein [Mycobacterium bovis BCG str. Pasteur 1173P2]	0	0	1	0	0	30.203	303	2.13e-22	0	0	3	0	0	0	0	0	0	0
BCG_1011	BCG_1011	>fid|2743350|locus|BCG_1011| bifunctional phosphoribosylaminoimidazolecarboxamide formyltransferase/IMP cyclohydrolase [Mycobacterium bovis BCG str. Pasteur 1173P2]	0	0	1	0	0	55.026	523	1.2233e-07	0	0	4.8	0	0	0	0	0	0	0
BCG_1039	BCG_1039	>fid|2741503|locus|BCG_1039| putative pterin-4-alpha-carbinolamine dehydratase moaB2 [Mycobacterium bovis BCG str. Pasteur 1173P2]	0	0	0	0	0	18.441	181	1.0198e-20	0	0	0	0	0	0	0	0	0	0
BCG_1049	BCG_1049	>fid|2741510|locus|BCG_1049| putative molybdopterin biosynthesis protein moeA1 [Mycobacterium bovis BCG str. Pasteur 1173P2]	0	0	0	0	0	44.29	426	6.4508e-142	0	0	0	0	0	0	0	0	0	0
BCG_1053	BCG_1053	>fid|2740607|locus|BCG_1053| hypothetical protein [Mycobacterium bovis BCG str. Pasteur 1173P2]	0	0	0	0	0	9.1665	83	7.1041e-11	0	0	0	0	0	0	0	0	0	0
BCG_1054	BCG_1054	>fid|2742363|locus|BCG_1054| hypothetical protein [Mycobacterium bovis BCG str. Pasteur 1173P2]	0	0	0	0	0	15.664	143	0.0045667	0	0	0	0	0	0	0	0	0	0
BCG_1065	BCG_1065	>fid|2743948|locus|BCG_1065| putative deoxyribonuclease TatD (YjjV protein) [Mycobacterium bovis BCG str. Pasteur 1173P2]	1	1	1	1	0	29.096	264	3.4522e-07	4.2	4.2	4.2	4.2	0	0	0	0	0	0
BCG_1074c	BCG_1074c	>fid|2744177|locus|BCG_1074c| ribose-phosphate pyrophosphokinase [Mycobacterium bovis BCG str. Pasteur 1173P2]	0	0	2	0	0	35.477	326	8.1521e-21	0	0	8.9	0	0	0	0	3017000	0	0
BCG_1080	BCG_1080	>fid|2741766|locus|BCG_1080| phosphopyruvate hydratase [Mycobacterium bovis BCG str. Pasteur 1173P2]	0	0	1	0	0	44.862	429	1.6372e-66	0	0	2.8	0	0	0	0	0	0	0
BCG_1114	BCG_1114	>fid|2744399|locus|BCG_1114| hypothetical protein [Mycobacterium bovis BCG str. Pasteur 1173P2]	0	0	0	0	0	28.945	254	2.8264e-07	0	0	0	0	0	0	0	0	0	0
BCG_1128c	BCG_1128c	>fid|2741704|locus|BCG_1128c| enoyl-CoA hydratase [Mycobacterium bovis BCG str. Pasteur 1173P2]	0	0	0	0	0	27.273	257	0.00070647	0	0	0	0	0	0	0	0	0	0
BCG_1129c	BCG_1129c	>fid|2743757|locus|BCG_1129c| enoyl-CoA hydratase [Mycobacterium bovis BCG str. Pasteur 1173P2]	0	0	0	0	0	36.354	345	3.4212e-15	0	0	0	0	0	0	0	0	0	0
BCG_1132c	BCG_1132c	>fid|2744133|locus|BCG_1132c| acetyl-CoA acetyltransferase [Mycobacterium bovis BCG str. Pasteur 1173P2]	0	0	2	0	0	42.655	405	1.8425e-58	0	0	9.1	0	0	0	0	17679000	0	0
BCG_1135	BCG_1135	>fid|2741102|locus|BCG_1135| putative cystathionine beta-synthase CBS [Mycobacterium bovis BCG str. Pasteur 1173P2]	0	0	1	0	0	48.635	464	7.8865e-14	0	0	4.3	0	0	0	0	0	0	0
BCG_1142	BCG_1142	>fid|2741266|locus|BCG_1142| hypothetical protein [Mycobacterium bovis BCG str. Pasteur 1173P2]	0	0	0	0	0	71.049	673	2.845e-06	0	0	0	0	0	0	0	0	0	0
[truncated: 340 more rows]
