# Supplementary material for: Identification of Protein Partners in Mycobacteria Using a Single-Step Affinity Purification Method
Source: PLoS One. 2014 Mar 24;9(3):e91380. doi: 10.1371/journal.pone.0091380 (PMC3963859; doi:10.1371/journal.pone.0091380)
Supplement: Table S4 — MaxQuant based semi-quantitative analysis of preys purified in AP-MS experiments. (XLSX) [file pone.0091380.s004.xlsx]

## Sheet: FLAG all
log of intensity
MSMEG 0358	MSMEG0752	MSMEG1524	MSMEG1666	MSMEG2136	MSMEG3021	MSMEG3085	MSMEG3086	Protein IDs	Proteins	Fasta headers
nd	nd	nd	19.7178	17.2313	nd	nd	nd	MSMEG6947	1	>MSMEG6947 chromosomal replication initiator protein DnaA (dnaA) {Mycobacterium smegmatis MC2}
23.2393	nd	25.6654	21.5593	26.5562	19.4469	nd	nd	MSMEG6941	1	>MSMEG6941 R3H domain-containing protein {Mycobacterium smegmatis MC2}
nd	nd	nd	20.6204	nd	18.1905	nd	nd	MSMEG6939	1	>MSMEG6939 Soj family protein {Mycobacterium smegmatis MC2}
20.286	20.9051	nd	nd	nd	nd	nd	nd	MSMEG6933	1	>MSMEG6933 thioredoxin-disulfide reductase (trxB) [1.8.1.9] {Mycobacterium smegmatis MC2}
17.4745	nd	20.0359	nd	20.6456	nd	nd	nd	MSMEG6927	1	>MSMEG6927 MutT/nudix family protein {Mycobacterium smegmatis MC2}
nd	nd	nd	17.8521	nd	nd	nd	nd	MSMEG6911	1	>MSMEG6911 ABC transporter, ATP-binding protein GluA {Mycobacterium smegmatis MC2}
22.453	21.2598	22.634	nd	24.4649	nd	nd	23.0326	MSMEG6897	1	>MSMEG6897 ribosomal protein S6 (rpsF) {Mycobacterium smegmatis MC2}
21.0623	nd	nd	nd	nd	nd	nd	nd	MSMEG6896	1	>MSMEG6896 single-stranded DNA-binding protein {Mycobacterium smegmatis MC2}
23.6698	nd	nd	23.4451	20.3126	21.2355	18.4893	nd	MSMEG6761	1	>MSMEG6761 glycerol-3-phosphate dehydrogenase 2 [1.1.99.5] {Mycobacterium smegmatis MC2}
26.99	25.1707	25.1256	28.1671	26.7292	27.3159	26.3766	23.6022	MSMEG6759;MSMEG6229	2	>MSMEG6759 glycerol kinase (glpK) [2.7.1.30] {Mycobacterium smegmatis MC2}
nd	nd	nd	nd	19.8433	nd	nd	nd	MSMEG6757	1	>MSMEG6757 glycerol operon regulatory protein {Mycobacterium smegmatis MC2}
25.9763	25.4321	24.7364	24.9929	25.3167	24.4942	23.2568	24.5594	MSMEG6598	1	>MSMEG6598 6,7-dimethyl-8-ribityllumazine synthase {Mycobacterium smegmatis MC2}
21.4549	nd	nd	nd	nd	nd	nd	nd	MSMEG6512	1	>MSMEG6512 acyl-CoA dehydrogenase domain protein {Mycobacterium smegmatis MC2}
20.5368	nd	nd	nd	nd	nd	nd	nd	MSMEG6502	1	>MSMEG6502 conserved hypothetical protein {Mycobacterium smegmatis MC2}
25.6442	25.0906	23.0151	25.2323	24.5523	23.512	24.2902	25.0599	MSMEG6477	1	>MSMEG6477 methionine-S-sulfoxide reductase (msrA) [1.8.4.6] {Mycobacterium smegmatis MC2}
21.3789	20.4611	nd	24.6532	22.4425	22.6493	nd	nd	MSMEG6471	1	>MSMEG6471 glycine/D-amino acid oxidase {Mycobacterium smegmatis MC2}
19.9546	nd	nd	nd	nd	nd	nd	nd	MSMEG6467	1	>MSMEG6467 starvation-induced DNA protecting protein {Mycobacterium smegmatis MC2}
nd	nd	nd	nd	20.5189	nd	nd	nd	MSMEG6434	1	>MSMEG6434 conserved hypothetical protein {Mycobacterium smegmatis MC2}
nd	nd	nd	nd	nd	nd	nd	20.6185	MSMEG6431	1	>MSMEG6431 conserved hypothetical protein {Mycobacterium smegmatis MC2}
22.1592	nd	nd	nd	nd	nd	nd	nd	MSMEG6427	1	>MSMEG6427 superoxide dismutase [Mn] [1.15.1.1] {Mycobacterium smegmatis MC2}
23.9122	24.215	nd	23.5746	21.5994	23.4534	22.4272	21.5078	MSMEG6422	1	>MSMEG6422 ferritin family protein {Mycobacterium smegmatis MC2}
19.7619	nd	nd	nd	nd	nd	nd	nd	MSMEG6413	1	>MSMEG6413 seryl-tRNA synthetase (serS) [6.1.1.11] {Mycobacterium smegmatis MC2}
nd	nd	nd	21.4572	nd	20.274	nd	nd	MSMEG6409	1	>MSMEG6409 acyltransferase family protein {Mycobacterium smegmatis MC2}
23.2376	nd	nd	24.2304	22.2505	21.4005	nd	nd	MSMEG6403	1	>MSMEG6403 bifunctional udp-galactofuranosyl transferase glft {Mycobacterium smegmatis MC2}
nd	nd	nd	19.1154	nd	20.4527	nd	nd	MSMEG6402	1	>MSMEG6402 PAP2 superfamily protein {Mycobacterium smegmatis MC2}
20.2739	nd	nd	nd	nd	nd	nd	nd	MSMEG6398	1	>MSMEG6398 antigen 85-A [2.3.1.-] {Mycobacterium smegmatis MC2}
21.5291	nd	nd	nd	nd	nd	nd	nd	MSMEG6393	1	>MSMEG6393 acyl-CoA synthase {Mycobacterium smegmatis MC2}
nd	nd	nd	21.9448	19.8145	nd	nd	19.3359	MSMEG6392	1	>MSMEG6392 polyketide synthase {Mycobacterium smegmatis MC2}
21.0449	nd	nd	nd	nd	nd	nd	nd	MSMEG6391	1	>MSMEG6391 propionyl-CoA carboxylase beta chain [6.4.1.3] {Mycobacterium smegmatis MC2}
21.7289	20.413	nd	22.7322	21.9924	22.1697	nd	nd	MSMEG6385	1	>MSMEG6385 hypothetical oxidoreductase in MprA 5region [1.-.-.-] {Mycobacterium smegmatis MC2}
nd	nd	nd	20.0699	nd	19.3079	nd	nd	MSMEG6366	1	>MSMEG6366 O-antigen export system, ATP-binding protein {Mycobacterium smegmatis MC2}
28.1635	nd	nd	20.8016	nd	20.3706	nd	nd	MSMEG6284	1	>MSMEG6284 cyclopropane-fatty-acyl-phospholipid synthase {Mycobacterium smegmatis MC2}
20.4974	nd	nd	nd	nd	nd	nd	19.1955	MSMEG6280	1	>MSMEG6280 conserved hypothetical protein {Mycobacterium smegmatis MC2}
22.1	21.1685	20.6952	25.8292	23.1458	24.4858	23.5598	18.6964	MSMEG6257	1	>MSMEG6257 asparate kinase, monofunctional class [2.7.2.4] {Mycobacterium smegmatis MC2}
nd	nd	nd	nd	nd	nd	nd	20.0266	MSMEG6242	1	>MSMEG6242 alcohol dehydrogenase, iron-containing [1.1.1.1] {Mycobacterium smegmatis MC2}
24.2101	24.1375	nd	24.2756	21.8856	24.6732	nd	nd	MSMEG6203	1	>MSMEG6203 cysteine synthase/cystathionine beta-synthase family protein {Mycobacterium smegmatis MC2}
19.3039	nd	nd	nd	nd	nd	nd	nd	MSMEG6192	1	>MSMEG6192 conserved hypothetical protein {Mycobacterium smegmatis MC2}
21.1418	nd	20.4535	nd	19.5806	nd	nd	nd	MSMEG6189	1	>MSMEG6189 transcriptional regulator, Crp/Fnr family {Mycobacterium smegmatis MC2}
21.5252	20.582	nd	nd	nd	nd	nd	nd	MSMEG6159	1	>MSMEG6159 conserved domain protein {Mycobacterium smegmatis MC2}
nd	21.8433	21.9332	21.6541	nd	nd	nd	nd	MSMEG6114	1	>MSMEG6114 inorganic pyrophosphatase (ppa) [3.6.1.1] {Mycobacterium smegmatis MC2}
nd	nd	nd	18.9841	nd	nd	nd	nd	MSMEG6110	1	>MSMEG6110 hypoxanthine phosphoribosyltransferase (hpt) [2.4.2.8] {Mycobacterium smegmatis MC2}
20.0174	nd	nd	20.8114	22.2716	22.9534	nd	20.5428	MSMEG6105	1	>MSMEG6105 cell division protein {Mycobacterium smegmatis MC2}
nd	nd	24.7887	nd	24.2257	nd	nd	23.8116	MSMEG6092	1	>MSMEG6092 Lsr2 protein {Mycobacterium smegmatis MC2}
23.2254	nd	nd	23.0153	nd	nd	nd	21.0942	MSMEG6091	1	>MSMEG6091 negative regulator of genetic competence ClpC/mecB {Mycobacterium smegmatis MC2}
20.6451	nd	nd	nd	nd	nd	nd	19.1334	MSMEG6078	1	>MSMEG6078 LpqE protein {Mycobacterium smegmatis MC2}
nd	nd	26.2324	nd	nd	nd	nd	nd	MSMEG6077	1	>MSMEG6077 transcriptional regulator, CarD family {Mycobacterium smegmatis MC2}
nd	nd	nd	21.237	19.597	19.2227	nd	nd	MSMEG5912	1	>MSMEG5912 succinic semialdehyde dehydrogenase {Mycobacterium smegmatis MC2}
nd	nd	nd	20.4979	nd	19.8598	nd	nd	MSMEG5903	1	>MSMEG5903 oxidoreductase, short chain dehydrogenase/reductase family {Mycobacterium smegmatis MC2}
nd	nd	26.5839	nd	nd	nd	nd	nd	MSMEG5890	1	>MSMEG5890 conserved hypothetical protein {Mycobacterium smegmatis MC2}
nd	nd	nd	nd	20.8136	nd	nd	nd	MSMEG5872	1	>MSMEG5872 DNA-binding response regulator PhoP (phoP) {Mycobacterium smegmatis MC2}
nd	nd	17.707	nd	nd	nd	nd	nd	MSMEG5871	1	>MSMEG5871 HIT family protein {Mycobacterium smegmatis MC2}
22.1862	nd	nd	23.8534	23.6141	21.8904	nd	20.9734	MSMEG5831	1	>MSMEG5831 phosphoribosylformylglycinamidine synthase I (purQ) [6.3.5.3] {Mycobacterium smegmatis MC2}
21.9875	nd	19.3997	22.0897	19.2887	nd	nd	nd	MSMEG5824	1	>MSMEG5824 phosphoribosylformylglycinamidine synthase II (purL) [6.3.5.3] {Mycobacterium smegmatis MC2}
nd	nd	nd	25.1699	20.5416	23.5484	nd	nd	MSMEG5798	1	>MSMEG5798 phosphoribosylformylglycinamidine cyclo-ligase (purM) [6.3.3.1] {Mycobacterium smegmatis MC2}
25.0832	22.4785	nd	nd	nd	nd	nd	22.0191	MSMEG5790	1	>MSMEG5790 SseC protein {Mycobacterium smegmatis MC2}
26.9482	24.667	nd	27.4611	23.738	21.8951	18.719	23.4507	MSMEG5789	1	>MSMEG5789 putative thiosulfate sulfurtransferase [2.8.1.1] {Mycobacterium smegmatis MC2}
nd	nd	nd	22.0208	19.4819	20.7609	nd	nd	MSMEG5779	1	>MSMEG5779 phosphate ABC transporter, ATP-binding protein (pstB) [3.6.3.27] {Mycobacterium smegmatis MC2}
24.3378	nd	nd	24.3357	20.8904	21.5325	19.8004	19.551	MSMEG5773	1	>MSMEG5773 fatty acid desaturase {Mycobacterium smegmatis MC2}
21.1793	19.9158	nd	nd	nd	nd	nd	21.1727	MSMEG5733	1	>MSMEG5733 universal stress protein family {Mycobacterium smegmatis MC2}
21.1518	nd	nd	nd	nd	nd	nd	nd	MSMEG5715	1	>MSMEG5715 conserved hypothetical protein {Mycobacterium smegmatis MC2}
nd	19.984	nd	23.1653	20.2804	21.7342	19.6434	nd	MSMEG5706	1	>MSMEG5706 DNA or RNA helicase of superfamily II {Mycobacterium smegmatis MC2}
nd	nd	24.2185	nd	nd	nd	nd	nd	MSMEG5705	1	>MSMEG5705 conserved hypothetical protein {Mycobacterium smegmatis MC2}
nd	nd	23.7017	nd	25.009	nd	nd	nd	MSMEG5696	1	>MSMEG5696 Cold-shock DNA-binding domain {Mycobacterium smegmatis MC2}
19.449	nd	nd	nd	nd	nd	nd	nd	MSMEG5684	1	>MSMEG5684 phosphoserine aminotransferase, putative [2.6.1.52] {Mycobacterium smegmatis MC2}
21.0054	nd	nd	nd	nd	nd	nd	nd	MSMEG5680	1	>MSMEG5680 glyoxalase family protein {Mycobacterium smegmatis MC2}
22.0448	18.7707	17.8488	nd	nd	nd	nd	20.7166	MSMEG5672	1	>MSMEG5672 citrate synthase I (gltA) [4.1.3.7] {Mycobacterium smegmatis MC2}
22.3869	20.7384	nd	nd	nd	nd	nd	20.4367	MSMEG5639	1	>MSMEG5639 enoyl-CoA hydratase {Mycobacterium smegmatis MC2}
nd	16.6451	nd	nd	nd	nd	nd	nd	MSMEG5635	1	>MSMEG5635 conserved hypothetical protein {Mycobacterium smegmatis MC2}
nd	nd	20.169	nd	nd	nd	nd	nd	MSMEG5534	1	>MSMEG5534 ATP-dependent DNA helicase PcrA (pcrA) [3.6.1.-] {Mycobacterium smegmatis MC2}
nd	nd	nd	21.3887	nd	nd	nd	21.2246	MSMEG5525	1	>MSMEG5525 succinyl-CoA synthetase, beta subunit (sucC) [6.2.1.5] {Mycobacterium smegmatis MC2}
22.855	nd	nd	nd	nd	nd	nd	nd	MSMEG5524	1	>MSMEG5524 succinyl-CoA synthetase, alpha subunit (sucD) [6.2.1.5] {Mycobacterium smegmatis MC2}
nd	nd	nd	18.6916	nd	nd	nd	nd	MSMEG5513	1	>MSMEG5513 serine/threonine-protein kinase PknE [2.7.11.1] {Mycobacterium smegmatis MC2}
nd	nd	21.2834	nd	22.1448	nd	nd	nd	MSMEG5489	1	>MSMEG5489 ribosomal protein L32 (rpmF) {Mycobacterium smegmatis MC2}
nd	nd	nd	nd	nd	20.06	nd	nd	MSMEG5471	1	>MSMEG5471 UTP-glucose-1-phosphate uridylyltransferase (galU) [2.7.7.9] {Mycobacterium smegmatis MC2}
nd	nd	21.7015	nd	nd	nd	nd	nd	MSMEG5438	1	>MSMEG5438 dimethyladenosine transferase (ksgA) [2.1.1.-] {Mycobacterium smegmatis MC2}
nd	nd	nd	nd	nd	nd	nd	20.4816	MSMEG5431	1	>MSMEG5431 ribosomal protein L25, Ctc-form {Mycobacterium smegmatis MC2}
nd	17.7029	nd	nd	nd	nd	nd	19.3217	MSMEG5419	1	>MSMEG5419 lipoprotein {Mycobacterium smegmatis MC2}
23.1045	20.3724	nd	23.4827	nd	25.6026	nd	nd	MSMEG5415	1	>MSMEG5415 enolase (eno) [4.2.1.11] {Mycobacterium smegmatis MC2}
22.475	21.2621	nd	21.5453	21.9978	20.2605	nd	nd	MSMEG5410	1	>MSMEG5410 radical SAM domain protein {Mycobacterium smegmatis MC2}
21.8303	21.3974	nd	21.478	20.6162	20.5409	19.9244	19.6903	MSMEG5325	1	>MSMEG5325 hypothetical protein {Mycobacterium smegmatis MC2}
nd	nd	nd	22.8918	nd	nd	nd	nd	MSMEG5274	1	>MSMEG5274 phosphoribosylglycinamide formyltransferase 2 (purT) [2.1.2.-] {Mycobacterium smegmatis MC2}
30.3233	30.2214	nd	30.6452	29.9858	29.9087	24.6297	20.2541	MSMEG5273	1	>MSMEG5273 beta-ketoadipyl CoA thiolase [2.3.1.-] {Mycobacterium smegmatis MC2}
25.3573	25.6116	25.2406	24.6343	25.1039	24.4872	25.3751	26.2429	MSMEG5265	1	>MSMEG5265 putative cystathionine gamma-synthase [2.5.1.48] {Mycobacterium smegmatis MC2}
23.1475	nd	nd	nd	nd	nd	nd	nd	MSMEG5248	1	>MSMEG5248 acyl-[ACP] desaturase {Mycobacterium smegmatis MC2}
25.3436	20.4818	nd	21.1708	nd	nd	nd	21.2591	MSMEG5246	1	>MSMEG5246 conserved hypothetical protein {Mycobacterium smegmatis MC2}
23.1809	23.3048	21.8933	22.9563	20.5635	19.4189	nd	23.4353	MSMEG5245	1	>MSMEG5245 universal stress protein family {Mycobacterium smegmatis MC2}
19.8822	nd	nd	nd	nd	nd	nd	17.819	MSMEG5240	1	>MSMEG5240 fumarate hydratase class II [4.2.1.2] {Mycobacterium smegmatis MC2}
20.5356	nd	nd	18.0236	nd	nd	nd	18.7442	MSMEG5239	1	>MSMEG5239 fructose-1,6-bisphosphatase, class II (glpX) [3.1.3.11] {Mycobacterium smegmatis MC2}
nd	nd	nd	21.828	nd	nd	nd	19.4565	MSMEG5175	1	>MSMEG5175 NAD-dependent deacetylase [3.5.1.-] {Mycobacterium smegmatis MC2}
nd	21.9842	nd	20.7152	nd	nd	20.8342	21.4621	MSMEG5154	1	>MSMEG5154 conserved hypothetical protein {Mycobacterium smegmatis MC2}
20.9918	nd	nd	nd	nd	nd	nd	nd	MSMEG5136	1	>MSMEG5136 helix-turn-helix motif {Mycobacterium smegmatis MC2}
21.9181	19.8702	nd	nd	nd	nd	nd	nd	MSMEG5122	1	>MSMEG5122 ferredoxin {Mycobacterium smegmatis MC2}
nd	nd	nd	21.6371	nd	nd	nd	nd	MSMEG5102	1	>MSMEG5102 ABC transporter ATP-binding protein {Mycobacterium smegmatis MC2}
nd	nd	nd	20.9931	nd	nd	nd	nd	MSMEG5100	1	>MSMEG5100 pyruvate ferredoxin/flavodoxin oxidoreductase family protein {Mycobacterium smegmatis MC2}
22.4776	20.0653	nd	25.1329	22.93	22.454	20.6116	nd	MSMEG5086	1	>MSMEG5086 very-long-chain acyl-CoA synthetase [6.2.1.- 6.2.1.3] {Mycobacterium smegmatis MC2}
nd	nd	nd	26.2211	20.7706	21.9529	nd	nd	MSMEG5068	1	>MSMEG5068 Mrp protein {Mycobacterium smegmatis MC2}
20.3273	nd	nd	nd	nd	nd	nd	nd	MSMEG5055	1	>MSMEG5055 NAD-dependent malic enzyme [1.1.1.38] {Mycobacterium smegmatis MC2}
18.4901	nd	nd	21.1807	nd	nd	nd	nd	MSMEG5049	1	>MSMEG5049 2-oxoglutarate dehydrogenase, E1 component (sucA) [1.2.4.2] {Mycobacterium smegmatis MC2}
nd	nd	nd	nd	nd	18.5999	nd	nd	MSMEG5042	1	>MSMEG5042 ATP-dependent rna helicase, dead/deah box family {Mycobacterium smegmatis MC2}
nd	nd	nd	nd	nd	nd	nd	17.9156	MSMEG4959	1	>MSMEG4959 arginyl-tRNA synthetase (argS) [6.1.1.19] {Mycobacterium smegmatis MC2}
nd	19.6581	nd	23.9679	22.6991	24.0097	nd	nd	MSMEG4957	1	>MSMEG4957 homoserine dehydrogenase [1.1.1.3] {Mycobacterium smegmatis MC2}
21.8059	19.8061	25.554	19.5947	26.605	21.5411	18.4201	19.3828	MSMEG4954	1	>MSMEG4954 transcription termination factor Rho (rho) {Mycobacterium smegmatis MC2}
nd	nd	nd	nd	nd	nd	nd	19.7496	MSMEG4940	1	>MSMEG4940 bacteriophage lysis protein {Mycobacterium smegmatis MC2}
20.7159	nd	nd	17.9208	nd	nd	nd	nd	MSMEG4939	1	>MSMEG4939 ATP synthase delta chain [3.6.3.14] {Mycobacterium smegmatis MC2}
23.6893	nd	nd	22.0784	nd	nd	nd	22.7757	MSMEG4938	1	>MSMEG4938 ATP synthase F1, alpha subunit (atpA) [3.6.3.14] {Mycobacterium smegmatis MC2}
22.2384	nd	nd	19.0001	nd	nd	nd	nd	MSMEG4937	1	>MSMEG4937 ATP synthase F1, gamma subunit (atpG) [3.6.3.14] {Mycobacterium smegmatis MC2}
25.2265	21.5439	nd	25.4404	24.1656	24.1769	23.1021	22.9103	MSMEG4936	1	>MSMEG4936 ATP synthase F1, beta subunit (atpD) [3.6.3.14] {Mycobacterium smegmatis MC2}
22.9144	nd	nd	nd	21.4655	nd	nd	nd	MSMEG4935	1	>MSMEG4935 ATP synthase F1, epsilon subunit (atpC) [3.6.3.14] {Mycobacterium smegmatis MC2}
nd	nd	nd	21.3865	nd	19.4332	nd	nd	MSMEG4932	1	>MSMEG4932 UDP-N-acetylglucosamine 1-carboxyvinyltransferase (murA) [2.5.1.7] {Mycobacterium smegmatis MC2}
21.2245	nd	nd	nd	nd	nd	nd	nd	MSMEG4920	1	>MSMEG4920 acetyl-CoA acetyltransferase [2.3.1.9] {Mycobacterium smegmatis MC2}
25.0031	23.2897	nd	21.5377	21.544	20.7358	22.4741	nd	MSMEG4909	1	>MSMEG4909 conserved hypothetical protein {Mycobacterium smegmatis MC2}
28.4281	28.166	27.7515	30.0813	27.1622	27.0058	25.7753	25.981	MSMEG4891	1	>MSMEG4891 alkylhydroperoxide reductase {Mycobacterium smegmatis MC2}
22.9159	nd	nd	nd	nd	nd	nd	nd	MSMEG4890	1	>MSMEG4890 alkylhydroperoxidase, AhpD family (ahpD) {Mycobacterium smegmatis MC2}
23.6539	21.8939	18.946	23.8641	21.6649	22.6349	nd	19.3633	MSMEG4757	1	>MSMEG4757 fatty acid synthase {Mycobacterium smegmatis MC2}
nd	20.5063	nd	21.5833	nd	nd	nd	nd	MSMEG4753	1	>MSMEG4753 antioxidant, AhpC/TSA family [1.11.1.15] {Mycobacterium smegmatis MC2}
23.0652	21.8434	nd	24.1416	23.1248	22.8992	nd	nd	MSMEG4752	1	>MSMEG4752 conserved hypothetical protein {Mycobacterium smegmatis MC2}
21.7164	nd	nd	21.8105	nd	nd	nd	21.6226	MSMEG4692	1	>MSMEG4692 conserved hypothetical protein {Mycobacterium smegmatis MC2}
19.3016	nd	nd	nd	nd	nd	nd	nd	MSMEG4690	1	>MSMEG4690 aminopeptidase N (pepN) [3.4.11.2] {Mycobacterium smegmatis MC2}
24.5897	21.9163	nd	21.3289	nd	21.4498	nd	21.0225	MSMEG4674	1	>MSMEG4674 trigger factor (tig) [5.2.1.8] {Mycobacterium smegmatis MC2}
24.0763	24.1053	nd	25.4416	25.0489	24.9706	23.2507	23.8266	MSMEG4673	1	>MSMEG4673 Clp protease (clpP) [3.4.21.92] {Mycobacterium smegmatis MC2}
22.2591	nd	nd	22.2492	nd	22.6918	nd	nd	MSMEG4672	1	>MSMEG4672 Clp protease (clpP) [3.4.21.92] {Mycobacterium smegmatis MC2}
nd	nd	nd	nd	nd	20.5028	nd	nd	MSMEG4671	1	>MSMEG4671 ATP-dependent Clp protease, ATP-binding subunit ClpX (clpX) {Mycobacterium smegmatis MC2}
22.4788	18.9853	nd	21.1605	nd	20.0307	nd	19.224	MSMEG4646	1	>MSMEG4646 pyruvate synthase {Mycobacterium smegmatis MC2}
22.716	nd	nd	22.7301	19.4798	18.4498	21.0006	nd	MSMEG4645	1	>MSMEG4645 alpha oxoglutarate ferredoxin oxidoreductase, beta subunit (orB) {Mycobacterium smegmatis MC2}
19.6972	nd	nd	nd	nd	nd	nd	18.3315	MSMEG4631	1	>MSMEG4631 conserved hypothetical protein {Mycobacterium smegmatis MC2}
19.2248	nd	nd	nd	nd	nd	nd	nd	MSMEG4630	1	>MSMEG4630 valyl-tRNA synthetase (valS) [6.1.1.9] {Mycobacterium smegmatis MC2}
nd	nd	nd	nd	22.6772	nd	nd	nd	MSMEG4626	1	>MSMEG4626 ribonuclease, Rne/Rng family [3.1.4.-] {Mycobacterium smegmatis MC2}
nd	nd	nd	nd	25.3148	nd	nd	21.181	MSMEG4625	1	>MSMEG4625 ribosomal protein L21 (rplU) {Mycobacterium smegmatis MC2}
nd	22.4314	nd	nd	nd	nd	nd	22.0223	MSMEG4624	1	>MSMEG4624 ribosomal protein L27 (rpmA) {Mycobacterium smegmatis MC2}
nd	nd	nd	20.7945	19.6311	20.904	nd	nd	MSMEG4621	1	>MSMEG4621 glutamate 5-kinase (proB) [2.7.2.11] {Mycobacterium smegmatis MC2}
nd	nd	nd	nd	nd	20.1476	18.7251	nd	MSMEG4583	1	>MSMEG4583 ATPase associated with various cellular activities {Mycobacterium smegmatis MC2}
nd	nd	22.5795	nd	25.0562	nd	nd	nd	MSMEG4580	1	>MSMEG4580 conserved domain protein {Mycobacterium smegmatis MC2}
nd	nd	nd	nd	22.4451	nd	nd	19.0855	MSMEG4571	1	>MSMEG4571 ribosomal protein S20 (rpsT) {Mycobacterium smegmatis MC2}
21.6803	19.507	nd	nd	nd	nd	nd	22.9099	MSMEG4533	1	>MSMEG4533 sulfate-binding protein {Mycobacterium smegmatis MC2}
21.2941	19.4195	nd	24.5095	21.308	23.1411	20.6267	nd	MSMEG4530	1	>MSMEG4530 sulfate ABC transporter, ATP-binding protein (cysA) [3.6.3.25] {Mycobacterium smegmatis MC2}
nd	nd	nd	19.899	nd	nd	nd	nd	MSMEG4528	1	>MSMEG4528 phosphoadenosine phosphosulfate reductase [1.8.4.8] {Mycobacterium smegmatis MC2}
21.8466	nd	19.8494	19.8966	nd	nd	nd	nd	MSMEG4527	1	>MSMEG4527 sulfite reductase [ferredoxin] [1.8.7.1] {Mycobacterium smegmatis MC2}
nd	nd	nd	19.1831	nd	nd	nd	nd	MSMEG4505	1	>MSMEG4505 heat-inducible transcription repressor HrcA (hrcA) {Mycobacterium smegmatis MC2}
nd	nd	nd	20.8131	20.5974	nd	nd	nd	MSMEG4504	1	>MSMEG4504 chaperone protein DnaJ (dnaJ) {Mycobacterium smegmatis MC2}
19.473	17.593	20.4387	23.3367	22.5886	20.0213	18.1033	nd	MSMEG4497	1	>MSMEG4497 PhoH family protein {Mycobacterium smegmatis MC2}
nd	nd	nd	nd	nd	nd	nd	21.5677	MSMEG4474	1	>MSMEG4474 acyl-CoA oxidase {Mycobacterium smegmatis MC2}
nd	21.0935	nd	21.0277	nd	nd	nd	20.0922	MSMEG4351	1	>MSMEG4351 hypothetical oxidoreductase YjgI [1.-.-.-] {Mycobacterium smegmatis MC2}
20.5971	18.6243	nd	20.6626	nd	nd	nd	nd	MSMEG4329	1	>MSMEG4329 propionyl-CoA carboxylase beta chain [6.4.1.3] {Mycobacterium smegmatis MC2}
nd	nd	nd	20.7247	nd	nd	nd	nd	MSMEG4328	1	>MSMEG4328 3-oxoacyl-[acyl-carrier-protein] synthase 2 [2.3.1.41] {Mycobacterium smegmatis MC2}
24.6878	23.8366	nd	27.0154	26.1462	26.5813	22.8307	nd	MSMEG4327	1	>MSMEG4327 3-oxoacyl-[acyl-carrier-protein] synthase 1 [2.3.1.41] {Mycobacterium smegmatis MC2}
27.1165	25.0351	24.63	25.2104	23.8181	23.6261	22.7347	24.3363	MSMEG4326	1	>MSMEG4326 acyl carrier protein (acpP) {Mycobacterium smegmatis MC2}
29.0752	28.0132	19.6644	29.5224	28.0738	29.0556	20.1632	17.5204	MSMEG4323	1	>MSMEG4323 pyruvate dehydrogenase E1 component [1.2.4.1] {Mycobacterium smegmatis MC2}
nd	21.3895	nd	nd	nd	nd	nd	nd	MSMEG4320	1	>MSMEG4320 alkyl hydroperoxide reductase/ Thiol specific antioxidant/ Mal allergen {Mycobacterium smegmatis MC2}
23.9008	nd	nd	nd	nd	nd	nd	nd	MSMEG4313	1	>MSMEG4313 glyoxalase/bleomycin resistance protein/dioxygenase {Mycobacterium smegmatis MC2}
19.9008	nd	nd	nd	nd	nd	nd	nd	MSMEG4306	1	>MSMEG4306 conserved hypothetical protein {Mycobacterium smegmatis MC2}
22.3647	19.683	19.9349	22.8791	21.9619	22.7242	20.8497	18.3485	MSMEG4294	1	>MSMEG4294 glutamine synthetase, type I (glnA) [6.3.1.2] {Mycobacterium smegmatis MC2}
23.5459	20.514	nd	nd	nd	21.4051	19.4774	20.1411	MSMEG4290	1	>MSMEG4290 glutamine synthetase, type I (glnA) [6.3.1.2] {Mycobacterium smegmatis MC2}
24.1118	21.0303	20.4247	22.3623	20.3087	19.954	19.4262	20.5751	MSMEG4283	1	>MSMEG4283 2-oxoglutarate dehydrogenase, E2 component, dihydrolipoamide succinyltransferase (sucB) [2.3.1.61] {Mycobacterium smegmatis MC2}
21.3745	20.1685	nd	nd	nd	nd	nd	nd	MSMEG4281	1	>MSMEG4281 cytosol aminopeptidase [3.4.11.1] {Mycobacterium smegmatis MC2}
26.5112	23.8865	23.3652	25.7766	23.6516	25.4744	23.2666	20.7557	MSMEG4272	1	>MSMEG4272 HesB/YadR/YfhF family protein {Mycobacterium smegmatis MC2}
21.6264	18.2071	19.5892	nd	nd	nd	nd	21.0881	MSMEG4263	1	>MSMEG4263 ubiquinol-Cytochrome c reductase cytochrome b subunit {Mycobacterium smegmatis MC2}
23.5062	nd	nd	nd	nd	nd	nd	21.1749	MSMEG4262	1	>MSMEG4262 ubiquinol-Cytochrome c reductase iron-sulfur subunit {Mycobacterium smegmatis MC2}
nd	nd	nd	nd	nd	nd	23.1629	nd	MSMEG4248	1	>MSMEG4248 1-acylglycerol-3-phosphate O-acyltransferase {Mycobacterium smegmatis MC2}
nd	nd	nd	21.1287	nd	19.5792	nd	nd	MSMEG4244	1	>MSMEG4244 3-deoxy-7-phosphoheptulonate synthase [2.5.1.54] {Mycobacterium smegmatis MC2}
18.8451	nd	nd	nd	nd	nd	nd	nd	MSMEG4242	1	>MSMEG4242 transcriptional regulatory protein {Mycobacterium smegmatis MC2}
nd	nd	nd	25.0491	21.899	22.2522	nd	nd	MSMEG4222;MSMEGRv2150c;NT02MT2331	3	>MSMEG4222 cell division protein FtsZ (ftsZ) {Mycobacterium smegmatis MC2};>MSMEGRv2150c ftsZ {Mycobacterium tuberculosis};>NT02MT2331 cell division protein FtsZ (ftsZ) {Mycobacterium tuberculosis H37Rv (lab strain)}
24.9015	24.3626	21.7721	24.8435	24.3959	22.9948	nd	20.563	MSMEG4217	1	>MSMEG4217 DivIVA protein {Mycobacterium smegmatis MC2}
20.7639	nd	nd	nd	nd	nd	nd	nd	MSMEG4199	1	>MSMEG4199 conserved hypothetical protein {Mycobacterium smegmatis MC2}
24.5148	25.3548	nd	24.654	nd	21.7972	20.3207	nd	MSMEG4192	1	>MSMEG4192 conserved hypothetical protein {Mycobacterium smegmatis MC2}
19.6067	nd	nd	21.8114	nd	nd	nd	nd	MSMEG4191	1	>MSMEG4191 conserved hypothetical protein {Mycobacterium smegmatis MC2}
nd	nd	nd	nd	nd	18.8756	nd	nd	MSMEG4165	1	>MSMEG4165 benzaldehyde dehydrogenase [NAD+] [1.2.1.28] {Mycobacterium smegmatis MC2}
nd	nd	nd	24.0118	nd	nd	nd	nd	MSMEG4121	1	>MSMEG4121 GntR-family transcriptional regulator {Mycobacterium smegmatis MC2}
nd	nd	18.8722	nd	nd	nd	nd	nd	MSMEG4085	1	>MSMEG4085 nitrilotriacetate monooxygenase component A [1.14.13.-] {Mycobacterium smegmatis MC2}
22.8374	nd	nd	22.7303	nd	nd	nd	21.673	MSMEG3950	1	>MSMEG3950 universal stress protein family {Mycobacterium smegmatis MC2}
20.5667	nd	23.9457	22.4088	20.0188	nd	nd	nd	MSMEG3945	1	>MSMEG3945 universal stress protein family {Mycobacterium smegmatis MC2}
24.4007	nd	nd	24.7343	24.199	22.4704	nd	nd	MSMEG3932	1	>MSMEG3932 14 kDa antigen {Mycobacterium smegmatis MC2}
nd	nd	28.4122	nd	nd	nd	20.9582	nd	MSMEG3930	1	>MSMEG3930 [NiFe] hydrogenase, gamma subunit, putative {Mycobacterium smegmatis MC2}
nd	nd	20.306	nd	21.1153	nd	nd	nd	MSMEG3906	1	>MSMEG3906 tRNA (adenine-N(1)-)-methyltransferase [2.1.1.36] {Mycobacterium smegmatis MC2}
20.3028	20.2241	nd	nd	nd	nd	nd	nd	MSMEG3902	1	>MSMEG3902 ATPase, AAA family {Mycobacterium smegmatis MC2}
nd	nd	nd	nd	nd	19.1791	nd	nd	MSMEG3897	1	>MSMEG3897 proteasome component {Mycobacterium smegmatis MC2}
nd	21.1081	nd	21.2732	20.6342	nd	20.32	nd	MSMEG3896	1	>MSMEG3896 conserved hypothetical protein {Mycobacterium smegmatis MC2}
nd	18.4228	nd	nd	nd	nd	nd	nd	MSMEG3894	1	>MSMEG3894 proteasome alpha subunit {Mycobacterium smegmatis MC2}
nd	nd	nd	19.1161	nd	18.3733	nd	nd	MSMEG3890	1	>MSMEG3890 proteasome component {Mycobacterium smegmatis MC2}
20.3721	17.2174	nd	18.0006	nd	nd	nd	18.2423	MSMEG3887	1	>MSMEG3887 twin arginine-targeting protein translocase, TatA/E family (tatA) {Mycobacterium smegmatis MC2}
22.0493	21.9875	nd	23.1425	22.8734	22.5953	nd	nd	MSMEG3880	1	>MSMEG3880 nitrilase/cyanide hydratase and apolipoprotein N-acyltransferase {Mycobacterium smegmatis MC2}
19.6358	17.6047	nd	22.5216	20.0266	nd	18.691	nd	MSMEG3859	1	>MSMEG3859 glycosyl transferase, group 2 family protein {Mycobacterium smegmatis MC2}
nd	nd	29.1708	20.6697	nd	nd	18.7222	20.6133	MSMEG3858	1	>MSMEG3858 conserved hypothetical protein {Mycobacterium smegmatis MC2}
24.0158	21.2735	27.7614	20.6329	28.8682	22.7251	20.3764	22.5582	MSMEG3833	1	>MSMEG3833 30S ribosomal protein S1 {Mycobacterium smegmatis MC2}
25.2274	24.9292	nd	23.9406	22.3473	23.2661	20.5104	23.5117	MSMEG3811	1	>MSMEG3811 universal stress protein family, putative {Mycobacterium smegmatis MC2}
nd	nd	20.6419	nd	nd	nd	nd	nd	MSMEG3808	1	>MSMEG3808 excinuclease ABC, A subunit (uvrA) {Mycobacterium smegmatis MC2}
21.9568	20.9625	21.8014	20.0018	20.5193	19.4372	17.635	20.9982	MSMEG3793	1	>MSMEG3793 translation initiation factor IF-3 (infC) {Mycobacterium smegmatis MC2}
24.9089	23.3257	26.2127	24.087	26.7052	23.5088	22.2472	22.7848	MSMEG3791	1	>MSMEG3791 ribosomal protein L20 (rplT) {Mycobacterium smegmatis MC2}
20.8288	nd	nd	22.6259	22.1216	21.4885	nd	nd	MSMEG3770	1	>MSMEG3770 argininosuccinate synthase (argG) [6.3.4.5] {Mycobacterium smegmatis MC2}
nd	nd	nd	20.5039	nd	nd	nd	nd	MSMEG3767	1	>MSMEG3767 acyl-CoA synthase {Mycobacterium smegmatis MC2}
22.3509	20.1337	nd	21.534	21.2115	21.3831	nd	nd	MSMEG3764	1	>MSMEG3764 conserved hypothetical protein {Mycobacterium smegmatis MC2}
19.8525	18.0471	22.5004	19.1306	22.6586	17.5943	nd	16.952	MSMEG3754	1	>MSMEG3754 TPR-repeat-containing protein {Mycobacterium smegmatis MC2}
nd	nd	nd	19.2356	nd	nd	nd	nd	MSMEG3746	1	>MSMEG3746 CTP synthase (pyrG) [6.3.4.2] {Mycobacterium smegmatis MC2}
nd	nd	nd	nd	19.0867	nd	nd	nd	MSMEG3715	1	>MSMEG3715 linear gramicidin synthetase subunit C [5.1.1.- 5.1.1.- 5.1.1.-] {Mycobacterium smegmatis MC2}
nd	nd	nd	nd	21.3044	nd	nd	nd	MSMEG3667	1	>MSMEG3667 para-nitrobenzyl esterase [3.1.1.-] {Mycobacterium smegmatis MC2}
25.029	22.2717	nd	19.4223	nd	nd	nd	20.5609	MSMEG3647	1	>MSMEG3647 forkhead-associated protein {Mycobacterium smegmatis MC2}
22.0431	24.5702	22.6703	23.9334	22.7248	23.3966	21.8632	21.8879	MSMEG3645	1	>MSMEG3645 conserved hypothetical protein {Mycobacterium smegmatis MC2}
20.2541	nd	nd	nd	nd	nd	nd	nd	MSMEG3642	1	>MSMEG3642 glycine dehydrogenase (gcvP) [1.4.4.2] {Mycobacterium smegmatis MC2}
24.2244	nd	nd	nd	nd	nd	nd	nd	MSMEG3640	1	>MSMEG3640 malate synthase G (glcB) [2.3.3.9] {Mycobacterium smegmatis MC2}
20.2853	nd	nd	nd	nd	nd	nd	nd	MSMEG3632	1	>MSMEG3632 6-phosphogluconate dehydrogenase, decarboxylating (gnd) [1.1.1.44] {Mycobacterium smegmatis MC2}
20.9171	20.1111	nd	22.7038	22.576	nd	nd	nd	MSMEG3621	1	>MSMEG3621 NADH dehydrogenase (ndh) [1.6.99.3] {Mycobacterium smegmatis MC2}
22.6858	21.802	nd	nd	20.8444	nd	nd	22.5898	MSMEG3540	1	>MSMEG3540 conserved hypothetical protein {Mycobacterium smegmatis MC2}
nd	nd	nd	17.3974	nd	nd	nd	nd	MSMEG3508	1	>MSMEG3508 hydrolase, alpha/beta hydrolase fold family {Mycobacterium smegmatis MC2}
21.2461	nd	nd	nd	nd	nd	nd	nd	MSMEG3507	1	>MSMEG3507 fructose-bisphosphate aldolase class-I [4.1.2.13] {Mycobacterium smegmatis MC2}
25.0741	23.8306	nd	23.0604	nd	nd	nd	21.9772	MSMEG3479	1	>MSMEG3479 thiol peroxidase [1.11.1.-] {Mycobacterium smegmatis MC2}
27.0335	26.6148	nd	26.3945	26.7549	26.1328	20.9755	nd	MSMEG3347	1	>MSMEG3347 nitrilase/cyanide hydratase and apolipoprotein N-acyltransferase {Mycobacterium smegmatis MC2}
nd	nd	nd	18.6021	nd	nd	nd	nd	MSMEG3306	1	>MSMEG3306 zinc-binding alcohol dehydrogenase {Mycobacterium smegmatis MC2}
nd	nd	nd	20.1751	nd	nd	nd	nd	MSMEG3255	1	>MSMEG3255 DoxX subfamily, putative {Mycobacterium smegmatis MC2}
21.6811	nd	nd	nd	nd	nd	nd	20.1467	MSMEG3247	1	>MSMEG3247 branched-chain amino acid ABC transporter substrate-binding protein {Mycobacterium smegmatis MC2}
nd	nd	nd	20.2536	nd	20.1981	nd	nd	MSMEG3237	1	>MSMEG3237 ATP-binding protein {Mycobacterium smegmatis MC2}
nd	nd	nd	nd	nd	nd	nd	20.4591	MSMEG3235	1	>MSMEG3235 ABC-type amino acid transport system, secreted component {Mycobacterium smegmatis MC2}
24.1631	20.3244	nd	25.0358	24.5468	24.7335	22.7097	20.2865	MSMEG3227;REV__MSMEG3450	2	>MSMEG3227 pyruvate kinase (pyk) [2.7.1.40] {Mycobacterium smegmatis MC2}
19.9801	nd	nd	19.0084	nd	nd	nd	17.0214	MSMEG3220	1	>MSMEG3220 tryptophan synthase, beta subunit (trpB) [4.2.1.20] {Mycobacterium smegmatis MC2}
nd	nd	nd	nd	nd	21.4942	nd	nd	MSMEG3219	1	>MSMEG3219 indole-3-glycerol phosphate synthase (trpC) [4.1.1.48] {Mycobacterium smegmatis MC2}
nd	nd	nd	21.5652	19.5333	nd	nd	nd	MSMEG3200	1	>MSMEG3200 L-aspartate oxidase (nadB) [1.4.3.16] {Mycobacterium smegmatis MC2}
nd	nd	nd	19.9882	20.4387	19.6128	nd	nd	MSMEG3169	1	>MSMEG3169 isoleucyl-tRNA synthetase (ileS) [6.1.1.5] {Mycobacterium smegmatis MC2}
nd	nd	nd	20.9724	nd	18.8677	nd	nd	MSMEG3155	1	>MSMEG3155 band 7 protein {Mycobacterium smegmatis MC2}
20.5058	nd	nd	25.0935	23.6401	22.5268	22.4372	nd	MSMEG3147	1	>MSMEG3147 ATPase, MoxR family (moxR) {Mycobacterium smegmatis MC2}
23.5249	nd	nd	nd	nd	nd	nd	nd	MSMEG3143	1	>MSMEG3143 aconitate hydratase 1 (acnA) [4.2.1.3] {Mycobacterium smegmatis MC2}
nd	nd	nd	19.7992	nd	nd	nd	nd	MSMEG3140	1	>MSMEG3140 ABC transporter ATP-binding protein, possibly in EF-3 subfamily {Mycobacterium smegmatis MC2}
21.6782	nd	nd	23.1243	21.3207	24.2301	19.9845	17.7262	MSMEG3123	1	>MSMEG3123 FeS assembly protein SufD (sufD) {Mycobacterium smegmatis MC2}
nd	nd	nd	nd	nd	20.4579	nd	nd	MSMEG3119	1	>MSMEG3119 ABC transporter, ATP-binding subunit {Mycobacterium smegmatis MC2}
18.8869	nd	nd	nd	nd	nd	nd	nd	MSMEG3106	1	>MSMEG3106 quinone oxidoreductase [1.6.5.5] {Mycobacterium smegmatis MC2}
22.9751	nd	nd	nd	nd	nd	nd	nd	MSMEG3103	1	>MSMEG3103 transketolase (tkt) [2.2.1.1] {Mycobacterium smegmatis MC2}
22.4938	18.6945	nd	nd	nd	nd	nd	19.2085	MSMEG3102	1	>MSMEG3102 transaldolase (tal) [2.2.1.2] {Mycobacterium smegmatis MC2}
nd	nd	nd	nd	nd	nd	nd	32.3372	MSMEG3086	1	>MSMEG3086 triosephosphate isomerase (tpiA) [5.3.1.1] {Mycobacterium smegmatis MC2}
21.2446	nd	nd	nd	nd	nd	34.9308	25.7192	MSMEG3085	1	>MSMEG3085 phosphoglycerate kinase (pgk) [2.7.2.3] {Mycobacterium smegmatis MC2}
25.7582	nd	nd	nd	nd	nd	nd	23.7599	MSMEG3084	1	>MSMEG3084 glyceraldehyde-3-phosphate dehydrogenase, type I (gap) [1.2.1.12] {Mycobacterium smegmatis MC2}
nd	nd	23.7415	nd	19.1864	nd	nd	nd	MSMEG3081	1	>MSMEG3081 conserved hypothetical protein {Mycobacterium smegmatis MC2}
22.6487	23.2554	nd	24.9882	22.644	24.6477	nd	nd	MSMEG3072	1	>MSMEG3072 riboflavin biosynthesis protein ribAB [3.5.4.25] {Mycobacterium smegmatis MC2}
21.5606	nd	nd	nd	nd	nd	nd	nd	MSMEG3058	1	>MSMEG3058 lipoprotein, nlpa family {Mycobacterium smegmatis MC2}
nd	nd	nd	nd	19.753	23.3802	nd	nd	MSMEG3056	1	>MSMEG3056 ABC transporter ATP-binding protein {Mycobacterium smegmatis MC2}
24.8316	22.1267	21.9031	26.9063	26.5341	26.398	25.3023	nd	MSMEG3055	1	>MSMEG3055 S-adenosylmethionine synthetase (metK) [2.5.1.6] {Mycobacterium smegmatis MC2}
nd	nd	28.7107	nd	nd	nd	nd	nd	MSMEG3053	1	>MSMEG3053 DNA-directed RNA polymerase, omega subunit (rpoZ) [2.7.7.6] {Mycobacterium smegmatis MC2}
nd	23.2146	nd	nd	nd	nd	nd	22.3075	MSMEG3050	1	>MSMEG3050 integration host factor {Mycobacterium smegmatis MC2}
18.6736	nd	nd	nd	18.4065	nd	nd	nd	MSMEG3047	1	>MSMEG3047 carbamoyl-phosphate synthase, large subunit (carB) [6.3.5.5] {Mycobacterium smegmatis MC2}
nd	nd	nd	21.6669	nd	20.8076	nd	nd	MSMEG3033	1	>MSMEG3033 3-dehydroquinate synthase (aroB) [4.2.3.4] {Mycobacterium smegmatis MC2}
21.1649	nd	nd	20.1923	nd	nd	nd	nd	MSMEG3025	1	>MSMEG3025 alanyl-tRNA synthetase (alaS) [6.1.1.7] {Mycobacterium smegmatis MC2}
25.2284	24.0068	24.9008	24.832	24.5962	24.4328	24.2598	23.5101	MSMEG3024	1	>MSMEG3024 conserved hypothetical protein {Mycobacterium smegmatis MC2}
nd	nd	nd	nd	nd	30.2795	nd	nd	MSMEG3021	1	>MSMEG3021 AAA ATPase, central region {Mycobacterium smegmatis MC2}
nd	nd	nd	18.4889	nd	nd	nd	nd	MSMEG2962	1	>MSMEG2962 protein-export membrane protein SecF {Mycobacterium smegmatis MC2}
nd	nd	nd	21.9415	20.6418	22.8568	nd	nd	MSMEG2939	1	>MSMEG2939 glutamine amidotransferase subunit PdxT [2.6.-.-] {Mycobacterium smegmatis MC2}
20.392	nd	nd	nd	nd	nd	nd	nd	MSMEG2931	1	>MSMEG2931 threonyl-tRNA synthetase (thrS) [6.1.1.3] {Mycobacterium smegmatis MC2}
19.253	nd	22.0375	nd	19.5338	nd	nd	nd	MSMEG2839	1	>MSMEG2839 transcriptional accessory protein {Mycobacterium smegmatis MC2}
21.6429	20.5629	nd	nd	nd	nd	nd	19.6581	MSMEG2784	1	>MSMEG2784 methionine-R-sulfoxide reductase (msrB) [1.8.4.-] {Mycobacterium smegmatis MC2}
23.054	nd	nd	nd	nd	nd	nd	nd	MSMEG2782	1	>MSMEG2782 conserved hypothetical protein {Mycobacterium smegmatis MC2}
nd	19.0176	nd	23.2452	nd	21.2231	nd	nd	MSMEG2762	1	>MSMEG2762 inositol-1-monophosphatase [3.1.3.25] {Mycobacterium smegmatis MC2}
19.0203	17.1152	30.7032	nd	nd	nd	nd	17.6664	MSMEG2758	1	>MSMEG2758 sigma factor MysA {Mycobacterium smegmatis MC2}
nd	nd	26.1606	nd	nd	nd	nd	nd	MSMEG2752	1	>MSMEG2752 sigma factor SigB {Mycobacterium smegmatis MC2}
22.6564	20.0158	nd	22.9868	20.0889	19.4463	nd	19.8837	MSMEG2750	1	>MSMEG2750 iron-dependent repressor IdeR {Mycobacterium smegmatis MC2}
28.105	27.3962	24.9599	27.6336	27.0949	26.9847	24.586	19.5404	MSMEG2739	1	>MSMEG2739 conserved hypothetical protein {Mycobacterium smegmatis MC2}
nd	nd	21.7435	nd	nd	nd	nd	nd	MSMEG2731	1	>MSMEG2731 ATPase involved in DNA repair {Mycobacterium smegmatis MC2}
nd	nd	nd	21.8914	nd	21.3267	nd	nd	MSMEG2728;MSMEG6333	2	>MSMEG2728 glutamate transport ATP-binding protein GluA {Mycobacterium smegmatis MC2}
17.4972	nd	nd	22.2844	nd	nd	nd	nd	MSMEG2723	1	>MSMEG2723 RecA protein (recA) {Mycobacterium smegmatis MC2}
21.516	nd	22.0342	nd	nd	nd	nd	20.9804	MSMEG2695	1	>MSMEG2695 35 kDa protein {Mycobacterium smegmatis MC2}
23.8334	24.8324	20.9539	24.1893	22.811	23.5544	24.9247	24.6641	MSMEG2669	1	>MSMEG2669 hydrolase {Mycobacterium smegmatis MC2}
nd	nd	nd	21.6297	nd	20.4017	nd	nd	MSMEG2667	1	>MSMEG2667 HpcH/HpaI aldolase/citrate lyase family, putative {Mycobacterium smegmatis MC2}
nd	17.1017	nd	20.5435	nd	nd	nd	nd	MSMEG2657	1	>MSMEG2657 peptidase, M16 family {Mycobacterium smegmatis MC2}
23.0454	19.8824	25.3244	18.1012	26.1857	nd	nd	19.445	MSMEG2656	1	>MSMEG2656 guanosine pentaphosphate synthetase I/polyribonucleotide nucleotidyltransferase (gpsI) [2.7.-.- 2.7.7.8] {Mycobacterium smegmatis MC2}
24.6987	22.8389	27.2516	21.9334	27.2697	23.7942	nd	21.1832	MSMEG2654	1	>MSMEG2654 ribosomal protein S15 (rpsO) {Mycobacterium smegmatis MC2}
19.2861	18.7209	nd	22.0291	nd	20.8128	nd	nd	MSMEG2648	1	>MSMEG2648 Sfp-type phosphopantetheinyl transferase {Mycobacterium smegmatis MC2}
21.4977	20.0255	25.892	20.7301	26.2588	20.1362	19.8448	20.7247	MSMEG2628	1	>MSMEG2628 translation initiation factor IF-2 (infB) {Mycobacterium smegmatis MC2}
nd	nd	22.274	nd	25.0494	nd	nd	nd	MSMEG2624	1	>MSMEG2624 conserved hypothetical protein {Mycobacterium smegmatis MC2}
19.4859	nd	nd	nd	nd	nd	nd	nd	MSMEG2621	1	>MSMEG2621 prolyl-tRNA synthetase (proS) [6.1.1.15] {Mycobacterium smegmatis MC2}
nd	nd	28.2977	nd	nd	nd	nd	nd	MSMEG2617	1	>MSMEG2617 cobyrinic Acid a,c-diamide synthase (cobB) [6.3.1.-] {Mycobacterium smegmatis MC2}
nd	nd	nd	20.3591	nd	nd	nd	nd	MSMEG2616	1	>MSMEG2616 cob(I)alamin adenosyltransferase (cobO) [2.5.1.17] {Mycobacterium smegmatis MC2}
20.9741	nd	nd	nd	20.2552	20.0964	nd	nd	MSMEG2613	1	>MSMEG2613 malate:quinone-oxidoreductase (mqo) [1.1.99.16] {Mycobacterium smegmatis MC2}
19.7882	18.962	nd	22.947	20.8887	22.4872	nd	nd	MSMEG2612	1	>MSMEG2612 conserved hypothetical protein {Mycobacterium smegmatis MC2}
25.0226	25.1599	24.6883	24.8386	24.9795	23.2421	23.2657	24.4033	MSMEG2606	1	>MSMEG2606 ArsR-family transcriptional regulator {Mycobacterium smegmatis MC2}
nd	nd	nd	21.2713	nd	nd	nd	nd	MSMEG2585	1	>MSMEG2585 conserved hypothetical protein {Mycobacterium smegmatis MC2}
nd	nd	nd	22.2183	18.4294	nd	nd	nd	MSMEG2580	1	>MSMEG2580 4-hydroxy-3-methylbut-2-en-1-yl diphosphate synthase (ispG) [1.17.4.3] {Mycobacterium smegmatis MC2}
nd	nd	nd	20.1413	nd	nd	nd	nd	MSMEG2578	1	>MSMEG2578 1-deoxy-D-xylulose 5-phosphate reductoisomerase (dxr) [1.1.1.267] {Mycobacterium smegmatis MC2}
nd	nd	nd	nd	22.9721	nd	nd	nd	MSMEG2540	1	>MSMEG2540 uridylate kinase (pyrH) [2.7.4.-] {Mycobacterium smegmatis MC2}
24.0996	nd	nd	nd	nd	nd	nd	22.3007	MSMEG2520	1	>MSMEG2520 translation elongation factor Ts (tsf) {Mycobacterium smegmatis MC2}
22.6403	20.3977	24.9769	20.8017	24.9004	20.7353	nd	21.3948	MSMEG2519	1	>MSMEG2519 ribosomal protein S2 (rpsB) {Mycobacterium smegmatis MC2}
17.8923	19.0298	nd	nd	nd	nd	nd	nd	MSMEG2450	1	>MSMEG2450 adenosylmethionine--8-amino-7-oxononanoate transaminase {Mycobacterium smegmatis MC2}
21.1511	21.0612	23.1352	22.1451	25.4417	20.4082	nd	21.4761	MSMEG2440	1	>MSMEG2440 ribosomal protein L19 (rplS) {Mycobacterium smegmatis MC2}
nd	nd	25.044	nd	24.5122	nd	nd	nd	MSMEG2436	1	>MSMEG2436 conserved hypothetical protein {Mycobacterium smegmatis MC2}
22.8818	22.6105	26.6866	22.3652	26.9031	19.9349	nd	22.7491	MSMEG2435	1	>MSMEG2435 30S ribosomal protein S16 {Mycobacterium smegmatis MC2}
nd	nd	nd	21.7428	nd	nd	nd	nd	MSMEG2424	1	>MSMEG2424 signal recognition particle-docking protein FtsY (ftsY) {Mycobacterium smegmatis MC2}
22.2673	nd	nd	nd	nd	nd	nd	nd	MSMEG2423	1	>MSMEG2423 chromosome segregation protein SMC (smc) {Mycobacterium smegmatis MC2}
nd	nd	nd	19.1833	nd	nd	nd	nd	MSMEG2412;MSMEG6648	2	>MSMEG2412 pyruvate carboxylase (pyc) [6.4.1.1] {Mycobacterium smegmatis MC2}
20.6241	nd	nd	nd	nd	nd	nd	18.7213	MSMEG2410	1	>MSMEG2410 putative serine-threonine protein kinase {Mycobacterium smegmatis MC2}
21.5084	19.7383	nd	nd	nd	nd	nd	nd	MSMEG2408	1	>MSMEG2408 2,5-diketo-D-gluconic acid reductase A [1.1.1.274] {Mycobacterium smegmatis MC2}
21.5208	nd	22.592	nd	nd	nd	nd	nd	MSMEG2400	1	>MSMEG2400 ribosomal protein L28 (rpmB) {Mycobacterium smegmatis MC2}
nd	nd	21.872	nd	19.6866	nd	nd	nd	MSMEG2390	1	>MSMEG2390 hydrolase, NUDIX family {Mycobacterium smegmatis MC2}
23.2726	22.2054	25.578	23.4326	25.0454	22.5898	21.2458	23.1897	MSMEG2389	1	>MSMEG2389 DNA-binding protein HU (hup) {Mycobacterium smegmatis MC2}
21.5021	nd	nd	nd	nd	nd	nd	19.5207	MSMEG2378	1	>MSMEG2378 D-3-phosphoglycerate dehydrogenase (serA) [1.1.1.95] {Mycobacterium smegmatis MC2}
24.7458	nd	nd	24.2332	nd	23.8704	20.8255	20.6369	MSMEG2374	1	>MSMEG2374 ketol-acid reductoisomerase (ilvC) [1.1.1.86] {Mycobacterium smegmatis MC2}
20.0514	18.0917	nd	25.4752	20.5112	19.7059	nd	nd	MSMEG2373	1	>MSMEG2373 acetolactate synthase, small subunit (ilvN) [2.2.1.6] {Mycobacterium smegmatis MC2}
nd	nd	nd	19.4427	nd	nd	nd	18.5914	MSMEG2367	1	>MSMEG2367 aspartyl/glutamyl-tRNA(Asn/Gln) amidotransferase subunit B [6.3.5.-] {Mycobacterium smegmatis MC2}
23.5504	19.8323	nd	20.1788	nd	nd	nd	19.8105	MSMEG2352	1	>MSMEG2352 electron transfer flavoprotein, alpha subunit (etfA) {Mycobacterium smegmatis MC2}
24.595	nd	nd	nd	nd	nd	nd	21.3662	MSMEG2351	1	>MSMEG2351 electron transfer flavoprotein, beta subunit (etfB) {Mycobacterium smegmatis MC2}
22.2169	22.5741	19.934	21.2025	21.267	nd	22.0454	19.6035	MSMEG2350	1	>MSMEG2350 conserved hypothetical protein {Mycobacterium smegmatis MC2}
nd	nd	nd	20.1542	nd	19.7739	nd	nd	MSMEG2276	1	>MSMEG2276 hydrogenase expression/formation protein HypE (hypE) {Mycobacterium smegmatis MC2}
20.9002	nd	nd	22.3989	20.7102	22.5403	nd	nd	MSMEG2275	1	>MSMEG2275 hydrogenase expression/formation protein HypD (hypD) {Mycobacterium smegmatis MC2}
21.234	19.3576	nd	21.8686	nd	nd	nd	nd	MSMEG2274	1	>MSMEG2274 hydrogenase assembly chaperone HypC/HupF (hypC) {Mycobacterium smegmatis MC2}
21.142	nd	nd	23.4782	nd	22.5683	20.3094	nd	MSMEG2271	1	>MSMEG2271 hydrogenase accessory protein HypB (hypB) {Mycobacterium smegmatis MC2}
nd	nd	nd	19.6027	nd	nd	nd	nd	MSMEG2268	1	>MSMEG2268 conserved hypothetical protein {Mycobacterium smegmatis MC2}
22.8281	nd	nd	21.1766	nd	20.0881	nd	nd	MSMEG2263	1	>MSMEG2263 hydrogenase-2, large subunit (hybC) [1.12.99.6] {Mycobacterium smegmatis MC2}
20.9713	nd	nd	20.5088	nd	nd	nd	nd	MSMEG2262	1	>MSMEG2262 hydrogenase-2, small subunit (hybA) [1.12.99.6] {Mycobacterium smegmatis MC2}
18.9102	nd	nd	nd	nd	nd	nd	nd	MSMEG2261	1	>MSMEG2261 hypothetical protein {Mycobacterium smegmatis MC2}
nd	nd	26.5833	nd	nd	nd	nd	nd	MSMEG2174	1	>MSMEG2174 superfamily I DNA or RNA helicase {Mycobacterium smegmatis MC2}
nd	nd	22.071	nd	33.6944	nd	nd	20.6228	MSMEG2136	1	>MSMEG2136 phosphoglucomutase, alpha-D-glucose phosphate-specific (pgm) [5.4.2.2] {Mycobacterium smegmatis MC2}
nd	nd	nd	23.8528	nd	22.4804	19.844	nd	MSMEG2089	1	>MSMEG2089 cell division ATP-binding protein FtsE (ftsE) {Mycobacterium smegmatis MC2}
20.5519	nd	nd	22.2638	20.124	nd	nd	nd	MSMEG2081	1	>MSMEG2081 putative acyl-CoA dehydrogenase {Mycobacterium smegmatis MC2}
20.2767	nd	nd	19.6481	nd	19.0087	nd	nd	MSMEG2080	1	>MSMEG2080 putative acyl-CoA dehydrogenase {Mycobacterium smegmatis MC2}
19.63	nd	nd	nd	nd	nd	nd	nd	MSMEG2079	1	>MSMEG2079 alcohol dehydrogenase {Mycobacterium smegmatis MC2}
21.759	nd	nd	nd	nd	nd	nd	nd	MSMEG2032	1	>MSMEG2032 conserved hypothetical protein {Mycobacterium smegmatis MC2}
25.554	nd	nd	nd	nd	nd	nd	nd	MSMEG1961	1	>MSMEG1961 conserved hypothetical protein {Mycobacterium smegmatis MC2}
23.0405	nd	nd	nd	nd	nd	nd	nd	MSMEG1960	1	>MSMEG1960 hypothetical protein {Mycobacterium smegmatis MC2}
nd	nd	nd	18.0849	nd	nd	nd	nd	MSMEG1958	1	>MSMEG1958 PDZ domain family protein {Mycobacterium smegmatis MC2}
nd	nd	25.6174	nd	nd	nd	nd	nd	MSMEG1953	1	>MSMEG1953 transcription factor WhiB {Mycobacterium smegmatis MC2}
nd	nd	nd	23.9871	19.9139	21.1408	nd	nd	MSMEG1937	1	>MSMEG1937 molybdopterin biosynthesis protein MoeB {Mycobacterium smegmatis MC2}
19.0509	nd	22.8505	nd	25.0393	nd	nd	17.6758	MSMEG1930	1	>MSMEG1930 DEAD/DEAH box helicase {Mycobacterium smegmatis MC2}
nd	nd	26.0069	nd	nd	nd	nd	nd	MSMEG1919	1	>MSMEG1919 Transcription factor WhiB {Mycobacterium smegmatis MC2}
nd	nd	29.1218	nd	nd	nd	nd	nd	MSMEG1914	1	>MSMEG1914 RNA polymerase sigma-70 factor, family {Mycobacterium smegmatis MC2}
22.1649	19.2303	20.3095	21.9026	20.1858	22.9161	18.5495	17.9339	MSMEG1878	1	>MSMEG1878 S30AE family protein {Mycobacterium smegmatis MC2}
20.7136	nd	nd	nd	nd	nd	nd	17.9042	MSMEG1843	1	>MSMEG1843 adenosylhomocysteinase (ahcY) [3.3.1.1] {Mycobacterium smegmatis MC2}
nd	nd	24.2196	nd	nd	nd	nd	nd	MSMEG1831	1	>MSMEG1831 Transcription factor WhiB {Mycobacterium smegmatis MC2}
nd	nd	nd	nd	nd	20.7955	nd	nd	MSMEG1820	1	>MSMEG1820 phosphoribosylaminoimidazole carboxylase, catalytic subunit (purE) [4.1.1.21] {Mycobacterium smegmatis MC2}
23.5109	nd	nd	nd	nd	nd	nd	nd	MSMEG1813	1	>MSMEG1813 propionyl-CoA carboxylase beta chain [6.4.1.3] {Mycobacterium smegmatis MC2}
21.1124	nd	nd	nd	nd	nd	nd	nd	MSMEG1809	1	>MSMEG1809 putative thiosulfate sulfurtransferase [2.8.1.1] {Mycobacterium smegmatis MC2}
25.2203	nd	nd	21.5263	nd	nd	nd	21.2896	MSMEG1807	1	>MSMEG1807 acetyl-/propionyl-coenzyme A carboxylase alpha chain [6.3.4.14] {Mycobacterium smegmatis MC2}
nd	nd	27.8824	nd	nd	nd	nd	nd	MSMEG1804	1	>MSMEG1804 RNA polymerase sigma-F factor {Mycobacterium smegmatis MC2}
nd	nd	nd	32.1767	nd	nd	nd	nd	MSMEG1666	1	>MSMEG1666 RNA polymerase sigma-70 factor {Mycobacterium smegmatis MC2}
24.9632	21.5265	nd	22.1928	18.3719	nd	nd	21.9558	MSMEG1654	1	>MSMEG1654 isocitrate dehydrogenase, NADP-dependent [1.1.1.42] {Mycobacterium smegmatis MC2}
nd	nd	nd	19.3177	nd	nd	nd	nd	MSMEG1642	1	>MSMEG1642 ABC transporter, ATP-binding protein {Mycobacterium smegmatis MC2}
nd	nd	nd	21.1832	nd	21.9852	21.6905	nd	MSMEG1603	1	>MSMEG1603 IMP dehydrogenase family protein {Mycobacterium smegmatis MC2}
nd	nd	nd	nd	nd	21.0844	nd	nd	MSMEG1602	1	>MSMEG1602 inosine-5-monophosphate dehydrogenase (guaB) [1.1.1.205] {Mycobacterium smegmatis MC2}
nd	nd	23.1847	nd	nd	nd	nd	nd	MSMEG1599	1	>MSMEG1599 RNA polymerase sigma-70 factor {Mycobacterium smegmatis MC2}
23.2533	20.747	22.7579	20.5494	nd	19.2965	nd	22.265	MSMEG1583	1	>MSMEG1583 chaperonin GroL (groL) {Mycobacterium smegmatis MC2}
26.0418	24.6592	20.8955	22.1644	21.6678	nd	19.729	24.4798	MSMEG1582	1	>MSMEG1582 chaperonin GroS (groS) {Mycobacterium smegmatis MC2}
nd	nd	nd	20.251	nd	20.6474	nd	nd	MSMEG1568	1	>MSMEG1568 glucosamine--fructose-6-phosphate aminotransferase, isomerizing (glmS) [2.6.1.16] {Mycobacterium smegmatis MC2}
23.0958	nd	26.4313	23.2402	27.8762	22.9378	nd	nd	MSMEG1557	1	>MSMEG1557 ribosomal protein S9 (rpsI) {Mycobacterium smegmatis MC2}
nd	nd	23.4174	nd	24.2375	nd	nd	nd	MSMEG1556	1	>MSMEG1556 ribosomal protein L13 (rplM) {Mycobacterium smegmatis MC2}
20.297	20.9485	17.7713	22.3889	22.0951	19.406	nd	nd	MSMEG1527	1	>MSMEG1527 tRNA pseudouridine synthase A (truA) [5.4.99.12] {Mycobacterium smegmatis MC2}
22.3359	nd	nd	nd	nd	18.6598	nd	21.4501	MSMEG1525	1	>MSMEG1525 50S ribosomal protein L17 {Mycobacterium smegmatis MC2}
25.2647	21.4772	34.2481	21.786	26.1687	19.4453	nd	21.9395	MSMEG1524	1	>MSMEG1524 DNA-directed RNA polymerase, alpha subunit (rpoA) [2.7.7.6] {Mycobacterium smegmatis MC2}
25.5664	22.4872	28.1247	25.0033	28.4995	25.0544	nd	23.228	MSMEG1523	1	>MSMEG1523 ribosomal protein S4 (rpsD) {Mycobacterium smegmatis MC2}
21.3001	nd	22.4234	21.5941	23.3063	21.576	nd	21.0732	MSMEG1522	1	>MSMEG1522 ribosomal protein S11 (rpsK) {Mycobacterium smegmatis MC2}
25.4227	21.6892	27.3414	24.1983	28.0471	23.52	20.1148	nd	MSMEG1521	1	>MSMEG1521 ribosomal protein S13p/S18e (rpsM) {Mycobacterium smegmatis MC2}
nd	21.2851	nd	nd	nd	nd	nd	21.2173	MSMEG1519	1	>MSMEG1519 translation initiation factor IF-1 (infA) {Mycobacterium smegmatis MC2}
23.7691	20.355	nd	26.5174	23.6259	24.6479	20.5411	nd	MSMEG1516	1	>MSMEG1516 thioredoxin reductase {Mycobacterium smegmatis MC2}
21.7113	nd	nd	nd	nd	nd	nd	nd	MSMEG1484	1	>MSMEG1484 adenylate kinase [2.7.4.3] {Mycobacterium smegmatis MC2}
nd	nd	nd	18.0863	nd	nd	nd	nd	MSMEG1477	1	>MSMEG1477 major facilitator superfamily {Mycobacterium smegmatis MC2}
23.4283	nd	nd	nd	nd	nd	nd	nd	MSMEG1476	1	>MSMEG1476 signal peptide peptidase SppA, 67K type (sppA) [3.4.-.-] {Mycobacterium smegmatis MC2}
20.4135	23.2881	24.7606	23.4396	25.4117	19.0501	nd	22.2685	MSMEG1474	1	>MSMEG1474 ribosomal protein L15 (rplO) {Mycobacterium smegmatis MC2}
24.0216	nd	25.6782	24.6834	25.1544	nd	nd	22.2297	MSMEG1472	1	>MSMEG1472 ribosomal protein S5 (rpsE) {Mycobacterium smegmatis MC2}
23.0943	22.0602	26.4684	22.8947	25.9252	22.1105	nd	22.1525	MSMEG1471	1	>MSMEG1471 ribosomal protein L18 (rplR) {Mycobacterium smegmatis MC2}
nd	nd	26.1634	nd	26.852	21.1785	nd	22.2512	MSMEG1470	1	>MSMEG1470 50S ribosomal protein L6 {Mycobacterium smegmatis MC2}
22.869	18.9384	25.1078	21.9064	24.7118	21.6006	nd	19.8994	MSMEG1469	1	>MSMEG1469 ribosomal protein S8 (rpsH) {Mycobacterium smegmatis MC2}
nd	19.5007	nd	20.2186	nd	nd	nd	nd	MSMEG1468	1	>MSMEG1468 ribosomal protein S14p/S29e (rpsN) {Mycobacterium smegmatis MC2}
nd	nd	nd	nd	23.5635	nd	nd	nd	MSMEG1467	1	>MSMEG1467 50S ribosomal protein L5 {Mycobacterium smegmatis MC2}
nd	nd	nd	22.4087	23.7446	22.3783	nd	20.6371	MSMEG1465	1	>MSMEG1465 ribosomal protein L14 (rplN) {Mycobacterium smegmatis MC2}
nd	22.3761	22.4751	nd	24.9183	nd	nd	22.1112	MSMEG1445	1	>MSMEG1445 30S ribosomal protein S17 {Mycobacterium smegmatis MC2}
23.4904	22.8236	23.7444	23.2128	24.5454	22.7983	19.7081	23.0134	MSMEG1444	1	>MSMEG1444 ribosomal protein L29 (rpmC) {Mycobacterium smegmatis MC2}
nd	nd	22.6869	nd	24.31	23.2918	nd	22.849	MSMEG1443	1	>MSMEG1443 ribosomal protein L16 (rplP) {Mycobacterium smegmatis MC2}
25.515	22.5718	26.9322	24.7743	27.0515	24.6458	21.7231	22.7021	MSMEG1442	1	>MSMEG1442 ribosomal protein S3 (rpsC) {Mycobacterium smegmatis MC2}
24.6746	22.9252	26.6202	23.2552	27.0738	23.452	nd	22.7602	MSMEG1441	1	>MSMEG1441 50S ribosomal protein L22 {Mycobacterium smegmatis MC2}
21.7974	22.3804	23.055	nd	25.0914	nd	nd	22.8232	MSMEG1440	1	>MSMEG1440 ribosomal protein S19 (rpsS) {Mycobacterium smegmatis MC2}
25.51	23.8485	27.7225	25.2049	27.2541	25.276	20.8816	22.3016	MSMEG1439	1	>MSMEG1439 ribosomal protein L2 (rplB) {Mycobacterium smegmatis MC2}
nd	nd	25.3651	nd	26.1916	nd	nd	nd	MSMEG1438	1	>MSMEG1438 ribosomal protein L23 (rplW) {Mycobacterium smegmatis MC2}
22.055	21.919	25.1373	22.8725	25.4402	22.2605	nd	21.7787	MSMEG1437	1	>MSMEG1437 ribosomal protein L4/L1 family (rplD) {Mycobacterium smegmatis MC2}
23.7161	19.9474	26.4693	23.78	26.9272	23.5807	20.2001	21.8428	MSMEG1436	1	>MSMEG1436 ribosomal protein L3 (rplC) {Mycobacterium smegmatis MC2}
24.6427	24.8348	24.4017	26.2886	26.0607	25.9597	21.1996	23.6841	MSMEG1435	1	>MSMEG1435 ribosomal protein S10 (rpsJ) {Mycobacterium smegmatis MC2}
18.5707	nd	nd	23.1153	nd	22.2927	nd	nd	MSMEG1424	1	>MSMEG1424 FMN-dependent dehydrogenase {Mycobacterium smegmatis MC2}
22.6994	23.6486	22.3332	23.308	23.3899	23.8372	24.7779	23.1234	MSMEG1419	1	>MSMEG1419 conserved hypothetical protein {Mycobacterium smegmatis MC2}
nd	17.7115	nd	nd	nd	nd	nd	nd	MSMEG1416	1	>MSMEG1416 Pyridine nucleotide-disulphide oxidoreductase {Mycobacterium smegmatis MC2}
27.3536	24.0172	22.9252	24.4634	23.0579	24.8706	19.8912	23.5152	MSMEG1401	1	>MSMEG1401 translation elongation factor Tu (tuf) {Mycobacterium smegmatis MC2}
25.0505	23.209	28.0208	25.0976	30.0234	25.186	nd	23.6336	MSMEG1399	1	>MSMEG1399 ribosomal protein S7 (rpsG) {Mycobacterium smegmatis MC2}
nd	nd	nd	21.7421	21.6231	21.4214	nd	nd	MSMEG1398	1	>MSMEG1398 ribosomal protein S12 (rpsL) {Mycobacterium smegmatis MC2}
22.4311	nd	33.1041	22.3372	25.4808	nd	nd	nd	MSMEG1368	1	>MSMEG1368 DNA-directed RNA polymerase, beta subunit (rpoC) [2.7.7.6] {Mycobacterium smegmatis MC2}
21.3298	18.5807	33.0315	20.1357	24.8179	nd	nd	19.3597	MSMEG1367	1	>MSMEG1367 DNA-directed RNA polymerase, beta subunit (rpoB) [2.7.7.6] {Mycobacterium smegmatis MC2}
nd	nd	nd	21.0507	19.5036	nd	nd	nd	MSMEG1366	1	>MSMEG1366 ABC transporter, ATP-binding protein {Mycobacterium smegmatis MC2}
25.3404	23.8517	27.9149	24.7772	28.7191	23.7632	nd	23.3689	MSMEG1365	1	>MSMEG1365 ribosomal protein L7/L12 (rplL) {Mycobacterium smegmatis MC2}
23.1623	23.5007	26.972	25.0578	28.4413	23.3141	nd	23.2277	MSMEG1364	1	>MSMEG1364 50S ribosomal protein L10 {Mycobacterium smegmatis MC2}
19.8035	nd	nd	22.5016	20.5566	21.2945	nd	nd	MSMEG1353	1	>MSMEG1353 ABC1 family protein {Mycobacterium smegmatis MC2}
nd	nd	26.8872	21.863	26.6748	20.3893	nd	nd	MSMEG1347	1	>MSMEG1347 ribosomal protein L1 (rplA) {Mycobacterium smegmatis MC2}
nd	20.4117	24.5496	21.1009	26.5506	21.409	nd	19.5257	MSMEG1346	1	>MSMEG1346 ribosomal protein L11 (rplK) {Mycobacterium smegmatis MC2}
21.7202	nd	21.8104	nd	nd	nd	nd	nd	MSMEG1345	1	>MSMEG1345 transcription antitermination protein NusG {Mycobacterium smegmatis MC2}
nd	nd	16.6744	nd	nd	nd	nd	17.3701	MSMEG1344	1	>MSMEG1344 translocase {Mycobacterium smegmatis MC2}
nd	nd	nd	19.6468	nd	nd	nd	nd	MSMEG1255	1	>MSMEG1255 UvrD/Rep helicase {Mycobacterium smegmatis MC2}
nd	nd	18.5068	nd	nd	nd	nd	nd	MSMEG1193	1	>MSMEG1193 TROVE domain protein {Mycobacterium smegmatis MC2}
nd	21.4523	nd	nd	nd	nd	nd	nd	MSMEG1060	1	>MSMEG1060 putative Lsr2 protein {Mycobacterium smegmatis MC2}
nd	21.8957	nd	23.2323	21.3425	22.4776	nd	nd	MSMEG1055;MSMEG2335	2	>MSMEG1055 hexapeptide transferase family protein {Mycobacterium smegmatis MC2};>MSMEG2335 hexapeptide transferase family protein {Mycobacterium smegmatis MC2}
21.3878	18.313	nd	22.2993	nd	20.1074	nd	nd	MSMEG1049;MSMEG2329	2	>MSMEG1049 methyltransferase, UbiE/COQ5 family {Mycobacterium smegmatis MC2};>MSMEG2329 methyltransferase, UbiE/COQ5 family {Mycobacterium smegmatis MC2}
23.9747	21.1779	nd	25.6995	23.2318	26.3588	24.8164	nd	MSMEG1046;MSMEG2326	2	>MSMEG1046 ABC-type molybdenum transport system, ATPase component {Mycobacterium smegmatis MC2};>MSMEG2326 ABC-type molybdenum transport system, ATPase component {Mycobacterium smegmatis MC2}
18.9908	nd	nd	20.2386	nd	19.3769	nd	nd	MSMEG1041;MSMEG2321	2	>MSMEG1041 phosphoserine phosphatase (serB) [3.1.3.3] {Mycobacterium smegmatis MC2};>MSMEG2321 phosphoserine phosphatase (serB) [3.1.3.3] {Mycobacterium smegmatis MC2}
22.1922	nd	nd	nd	nd	nd	nd	20.4128	MSMEG1037;MSMEG2317	2	>MSMEG1037 alcohol dehydrogenase, zinc-containing [1.1.1.2] {Mycobacterium smegmatis MC2};>MSMEG2317 alcohol dehydrogenase, zinc-containing [1.1.1.2] {Mycobacterium smegmatis MC2}
22.3053	nd	nd	23.0612	nd	nd	nd	19.4825	MSMEG1033;MSMEG2313	2	>MSMEG1033 ribonucleoside-diphosphate reductase, beta subunit [1.17.4.1] {Mycobacterium smegmatis MC2};>MSMEG2313 ribonucleoside-diphosphate reductase, beta subunit [1.17.4.1] {Mycobacterium smegmatis MC2}
nd	nd	nd	nd	20.7791	nd	nd	nd	MSMEG1029;MSMEG2309	2	>MSMEG1029 probable transcriptional regulatory protein {Mycobacterium smegmatis MC2};>MSMEG2309 probable transcriptional regulatory protein {Mycobacterium smegmatis MC2}
21.9107	21.2932	24.1951	24.6586	nd	23.4392	21.2795	20.0936	MSMEG1028;MSMEG2308	2	>MSMEG1028 geranylgeranyl reductase {Mycobacterium smegmatis MC2};>MSMEG2308 geranylgeranyl reductase {Mycobacterium smegmatis MC2}
23.2423	nd	nd	22.9368	nd	21.0211	nd	nd	MSMEG1019;MSMEG2299	2	>MSMEG1019 ribonucleoside-diphosphate reductase, alpha subunit [1.17.4.1] {Mycobacterium smegmatis MC2};>MSMEG2299 ribonucleoside-diphosphate reductase, alpha subunit [1.17.4.1] {Mycobacterium smegmatis MC2}
19.7432	18.9968	nd	22.3528	19.762	21.6968	20.6419	nd	MSMEG1011;MSMEG2291	2	>MSMEG1011 short chain dehydrogenase {Mycobacterium smegmatis MC2};>MSMEG2291 short chain dehydrogenase {Mycobacterium smegmatis MC2}
nd	nd	nd	22.8742	nd	20.8104	nd	nd	MSMEG0975	1	>MSMEG0975 conserved hypothetical protein {Mycobacterium smegmatis MC2}
23.3067	18.4517	22.8096	20.3913	21.7617	19.9292	19.0944	nd	MSMEG0970	1	>MSMEG0970 phosphoglycerate mutase family protein {Mycobacterium smegmatis MC2}
21.2563	17.2447	17.0392	19.6103	19.972	nd	nd	nd	MSMEG0969	1	>MSMEG0969 glutamate-1-semialdehyde-2,1-aminomutase (hemL) [5.4.3.8] {Mycobacterium smegmatis MC2}
19.2163	17.9023	18.8929	21.7031	20.1088	nd	nd	nd	MSMEG0954	1	>MSMEG0954 uroporphyrinogen-III synthase (hemD) [4.2.1.75] {Mycobacterium smegmatis MC2}
19.5374	nd	nd	nd	nd	nd	nd	nd	MSMEG0948	1	>MSMEG0948 conserved hypothetical protein {Mycobacterium smegmatis MC2}
nd	nd	22.4045	nd	25.7328	nd	nd	nd	MSMEG0938	1	>MSMEG0938 conserved hypothetical protein {Mycobacterium smegmatis MC2}
21.8139	22.14	nd	nd	nd	nd	nd	22.5617	MSMEG0919	1	>MSMEG0919 heparin-binding hemagglutinin {Mycobacterium smegmatis MC2}
23.7211	nd	nd	nd	nd	nd	nd	20.7879	MSMEG0913	1	>MSMEG0913 methoxy mycolic acid synthase 1 [2.1.1.-] {Mycobacterium smegmatis MC2}
21.9986	nd	nd	nd	nd	nd	nd	nd	MSMEG0903	1	>MSMEG0903 dihydrolipoamide dehydrogenase (lpdA) [1.8.1.4] {Mycobacterium smegmatis MC2}
20.0431	19.6313	18.4824	19.1932	nd	20.2227	nd	19.0445	MSMEG0887	1	>MSMEG0887 conserved hypothetical protein {Mycobacterium smegmatis MC2}
21.2125	21.0193	21.2989	19.4619	19.537	20.4615	nd	20.2442	MSMEG0884	1	>MSMEG0884 glyoxalase family protein {Mycobacterium smegmatis MC2}
27.8815	25.9451	23.4774	25.7056	25.9321	25.4154	23.4256	26.7876	MSMEG0880	1	>MSMEG0880 chaperonin GroL (groL) {Mycobacterium smegmatis MC2}
nd	nd	nd	nd	nd	18.5723	17.1934	nd	MSMEG0876	1	>MSMEG0876 short chain dehydrogenase {Mycobacterium smegmatis MC2}
nd	nd	nd	nd	nd	nd	nd	19.1939	MSMEG0861	1	>MSMEG0861 phosphatidylserine decarboxylase (psd) [4.1.1.65] {Mycobacterium smegmatis MC2}
nd	nd	nd	nd	22.5082	nd	nd	nd	MSMEG0858	1	>MSMEG0858 cell division control protein Cdc48 {Mycobacterium smegmatis MC2}
27.5508	nd	nd	nd	nd	21.6942	nd	nd	MSMEG0839	1	>MSMEG0839 ATP-dependent protease La (LON) domain subfamily {Mycobacterium smegmatis MC2}
nd	nd	nd	nd	nd	nd	nd	21.865	MSMEG0835	1	>MSMEG0835 copper/zinc superoxide dismutase (sodC) [1.15.1.1] {Mycobacterium smegmatis MC2}
nd	nd	nd	21.8381	nd	nd	nd	nd	MSMEG0824	1	>MSMEG0824 conserved hypothetical protein {Mycobacterium smegmatis MC2}
19.5299	nd	nd	20.599	nd	20.1482	nd	17.7438	MSMEG0814	1	>MSMEG0814 membrane protein {Mycobacterium smegmatis MC2}
nd	nd	nd	21.4502	nd	20.6496	nd	nd	MSMEG0791	1	>MSMEG0791 glycine oxidase ThiO (thiO) [1.4.3.19] {Mycobacterium smegmatis MC2}
23.4769	nd	nd	22.2289	19.0005	18.9683	18.0787	17.964	MSMEG0777	1	>MSMEG0777 F420-dependent glucose-6-phosphate dehydrogenase {Mycobacterium smegmatis MC2}
nd	31.7174	nd	nd	nd	nd	nd	nd	MSMEG0752	1	>MSMEG0752 fructose-bisphosphate aldolase, class II (fbaA) [4.1.2.13] {Mycobacterium smegmatis MC2}
nd	nd	nd	nd	nd	20.1484	nd	nd	MSMEG0737	1	>MSMEG0737 dehydrogenase {Mycobacterium smegmatis MC2}
28.972	28.6041	28.6228	28.7359	28.4784	28.9925	28.4807	28.0023	MSMEG0709	1	>MSMEG0709 chaperone protein DnaK (dnaK) {Mycobacterium smegmatis MC2}
22.0016	19.2573	19.057	21.5974	20.7684	19.6793	nd	18.866	MSMEG0690	1	>MSMEG0690 iron-sulfur cluster-binding protein {Mycobacterium smegmatis MC2}
20.9419	nd	nd	nd	nd	nd	nd	20.5346	MSMEG0643	1	>MSMEG0643 extracellular solute-binding protein, family 5, putative {Mycobacterium smegmatis MC2}
nd	nd	nd	20.3586	nd	21.6611	nd	nd	MSMEG0640	1	>MSMEG0640 oligopeptide transport ATP-binding protein OppD {Mycobacterium smegmatis MC2}
nd	nd	nd	20.3381	19.3756	19.7535	nd	nd	MSMEG0639	1	>MSMEG0639 oligopeptide transport ATP-binding protein AppF {Mycobacterium smegmatis MC2}
24.2574	24.9629	24.8817	25.4036	20.5733	22.9629	24.0674	24.3542	MSMEG0552	1	>MSMEG0552 conserved hypothetical protein {Mycobacterium smegmatis MC2}
19.4611	18.1549	18.3965	20.4022	20.0475	20.5881	18.5353	nd	MSMEG0551	1	>MSMEG0551 ABC nitrate/sulfonate/bicarbonate transporter, ATPase subunit {Mycobacterium smegmatis MC2}
19.751	nd	nd	nd	nd	nd	nd	nd	MSMEG0550	1	>MSMEG0550 sulfonate binding protein {Mycobacterium smegmatis MC2}
nd	nd	nd	22.8922	21.3793	21.203	nd	nd	MSMEG0537	1	>MSMEG0537 conserved hypothetical protein {Mycobacterium smegmatis MC2}
nd	nd	nd	nd	nd	17.8341	nd	nd	MSMEG0504	1	>MSMEG0504 carbohydrate kinase {Mycobacterium smegmatis MC2}
nd	nd	nd	18.7441	nd	nd	nd	nd	MSMEG0466	1	>MSMEG0466 hypothetical protein {Mycobacterium smegmatis MC2}
nd	nd	nd	19.1678	nd	nd	nd	nd	MSMEG0464	1	>MSMEG0464 phosphomethylpyrimidine kinase [2.7.4.7] {Mycobacterium smegmatis MC2}
nd	nd	nd	nd	nd	nd	19.5049	nd	MSMEG0422	1	>MSMEG0422 transferase {Mycobacterium smegmatis MC2}
nd	nd	nd	nd	nd	21.0659	nd	nd	MSMEG0415	1	>MSMEG0415 NADH-fmn oxidoreductase {Mycobacterium smegmatis MC2}
nd	nd	nd	20.7464	nd	20.9809	nd	nd	MSMEG0408	1	>MSMEG0408 type I modular polyketide synthase {Mycobacterium smegmatis MC2}
19.3253	nd	nd	22.6452	nd	nd	nd	nd	MSMEG0400	1	>MSMEG0400 peptide synthetase {Mycobacterium smegmatis MC2}
nd	nd	nd	23.0244	22.406	22.9406	nd	nd	MSMEG0399	1	>MSMEG0399 conserved domain protein {Mycobacterium smegmatis MC2}
nd	nd	nd	20.5465	nd	nd	nd	nd	MSMEG0394	1	>MSMEG0394 hypothetical protein {Mycobacterium smegmatis MC2}
nd	nd	nd	18.2864	17.8638	nd	nd	nd	MSMEG0392	1	>MSMEG0392 hypothetical glycosyl transferase [2.-.-.-] {Mycobacterium smegmatis MC2}
nd	nd	nd	20.4735	19.4418	nd	nd	nd	MSMEG0391	1	>MSMEG0391 Rmt3 protein {Mycobacterium smegmatis MC2}
nd	nd	nd	nd	nd	nd	16.5073	nd	MSMEG0389;MSMEG0385	2	>MSMEG0389 hypothetical glycosyl transferase [2.-.-.-] {Mycobacterium smegmatis MC2}
nd	nd	nd	21.3974	nd	nd	nd	nd	MSMEG0388	1	>MSMEG0388 Macrocin-O-methyltransferase (tylF) [2.1.1.101] {Mycobacterium smegmatis MC2}
nd	nd	nd	19.1526	nd	19.1816	nd	nd	MSMEG0387	1	>MSMEG0387 Rmt2 protein {Mycobacterium smegmatis MC2}
20.3912	nd	nd	nd	nd	nd	nd	nd	MSMEG0373	1	>MSMEG0373 3-ketoacyl-CoA thiolase [2.3.1.16] {Mycobacterium smegmatis MC2}
21.0821	nd	nd	nd	21.0906	nd	nd	17.906	MSMEG0372;MSMEG4004	2	>MSMEG0372 oxidoreductase, short chain dehydrogenase/reductase family {Mycobacterium smegmatis MC2}
nd	nd	nd	20.193	nd	nd	nd	nd	MSMEG0371	1	>MSMEG0371 MaoC like domain protein {Mycobacterium smegmatis MC2}
nd	nd	nd	23.3369	nd	nd	17.3647	nd	MSMEG0370	1	>MSMEG0370 conserved hypothetical protein {Mycobacterium smegmatis MC2}
nd	nd	nd	20.3532	nd	nd	nd	nd	MSMEG0368	1	>MSMEG0368 hypothetical protein {Mycobacterium smegmatis MC2}
32.5387	nd	nd	nd	nd	nd	nd	nd	MSMEG0358	1	>MSMEG0358 ribonucleoside-diphosphate reductase, beta subunit [1.17.4.1] {Mycobacterium smegmatis MC2}
20.596	nd	nd	nd	nd	nd	nd	nd	MSMEG0317	1	>MSMEG0317 conserved hypothetical protein {Mycobacterium smegmatis MC2}
20.0121	nd	nd	nd	nd	nd	nd	nd	MSMEG0255	1	>MSMEG0255 phosphoenolpyruvate carboxykinase [4.1.1.32] {Mycobacterium smegmatis MC2}
22.7261	20.5495	21.6954	nd	nd	nd	nd	nd	MSMEG0243	1	>MSMEG0243 conserved hypothetical protein {Mycobacterium smegmatis MC2}
nd	nd	nd	22.7547	nd	nd	nd	21.2862	MSMEG0222	1	>MSMEG0222 conserved hypothetical protein {Mycobacterium smegmatis MC2}
21.5873	nd	nd	nd	nd	nd	nd	nd	MSMEG0216	1	>MSMEG0216 3-hydroxyacyl-CoA dehydrogenase {Mycobacterium smegmatis MC2}
nd	nd	nd	20.5056	nd	nd	nd	nd	MSMEG0121	1	>MSMEG0121 rhamnolipids biosynthesis 3-oxoacyl-[acyl-carrier-protein] reductase [1.1.1.100] {Mycobacterium smegmatis MC2}
nd	nd	nd	19.9659	nd	nd	nd	nd	MSMEG0110;MSMEG4109	2	>MSMEG0110 NAD(P) transhydrogenase, alpha subunit (pntA) [1.6.1.1] {Mycobacterium smegmatis MC2};>MSMEG4109 NAD(P) transhydrogenase, alpha subunit (pntA) [1.6.1.1] {Mycobacterium smegmatis MC2}
nd	nd	nd	19.9147	nd	21.0555	nd	nd	MSMEG0067	1	>MSMEG0067 conserved hypothetical protein {Mycobacterium smegmatis MC2}
21.6413	19.6123	nd	20.1507	nd	nd	nd	nd	MSMEG0035	1	>MSMEG0035 FHA domain protein {Mycobacterium smegmatis MC2}
25.4253	23.6346	20.3474	nd	nd	nd	nd	21.9017	MSMEG0024	1	>MSMEG0024 peptidyl-prolyl cis-trans isomerase B [5.2.1.8] {Mycobacterium smegmatis MC2}
22.2509	nd	23.5629	20.6482	20.3954	25.005	25.0659	nd	MSMEG0006	1	>MSMEG0006 DNA gyrase, A subunit (gyrA) [5.99.1.3] {Mycobacterium smegmatis MC2}
nd	nd	nd	20.5839	nd	nd	nd	nd	MSMEG0005;MSMEG1229	2	>MSMEG0005 DNA gyrase, B subunit (gyrB) [5.99.1.3] {Mycobacterium smegmatis MC2};>MSMEG1229 DNA gyrase, B subunit (gyrB) [5.99.1.3] {Mycobacterium smegmatis MC2}
29.2578	nd	29.532	27.4191	27.4934	23.8106	29.8896	27.4122	marker	1	>marker
23.9145	nd	nd	nd	nd	nd	nd	nd	gfptrap	1	>gfptrap

## Sheet: eGFP all
log of intensity
MSMEG 0358	MSMEG0752	MSMEG1524	MSMEG1666	MSMEG2136	MSMEG3021	MSMEG3085	MSMEG3086	Protein IDs	Proteins	Fasta headers
20.8823	nd	nd	20.729	19.6985	nd	nd	19.8176	MSMEG6947	1	>MSMEG6947 chromosomal replication initiator protein DnaA (dnaA) {Mycobacterium smegmatis MC2}
nd	nd	nd	21.9481	26.1599	23.6237	23.7131	22.1095	MSMEG6941	1	>MSMEG6941 R3H domain-containing protein {Mycobacterium smegmatis MC2}
nd	nd	nd	21.0387	nd	nd	nd	nd	MSMEG6939	1	>MSMEG6939 Soj family protein {Mycobacterium smegmatis MC2}
nd	24.1448	23.1107	nd	23.612	nd	20.805	23.3981	MSMEG6934	1	>MSMEG6934 thioredoxin (trx) {Mycobacterium smegmatis MC2}
nd	nd	nd	18.7173	22.0605	nd	20.0141	nd	MSMEG6933	1	>MSMEG6933 thioredoxin-disulfide reductase (trxB) [1.8.1.9] {Mycobacterium smegmatis MC2}
nd	nd	nd	nd	nd	nd	17.0791	nd	MSMEG6927	1	>MSMEG6927 MutT/nudix family protein {Mycobacterium smegmatis MC2}
nd	nd	nd	nd	nd	nd	nd	21.8535	MSMEG6921	1	>MSMEG6921 conserved hypothetical protein {Mycobacterium smegmatis MC2}
nd	nd	nd	nd	nd	23.2062	nd	nd	MSMEG6917	1	>MSMEG6917 leucyl-tRNA synthetase (leuS) [6.1.1.4] {Mycobacterium smegmatis MC2}
nd	nd	nd	nd	23.3918	21.4603	nd	19.9666	MSMEG6904	1	>MSMEG6904 myo-inositol-1-phosphate synthase {Mycobacterium smegmatis MC2}
nd	nd	24.8736	nd	nd	nd	nd	nd	MSMEG6901	1	>MSMEG6901 conserved hypothetical protein {Mycobacterium smegmatis MC2}
23.5201	nd	nd	21.3039	24.7566	24.4792	23.7357	21.9798	MSMEG6897	1	>MSMEG6897 ribosomal protein S6 (rpsF) {Mycobacterium smegmatis MC2}
25.8599	nd	nd	nd	25.0464	nd	nd	nd	MSMEG6896	1	>MSMEG6896 single-stranded DNA-binding protein {Mycobacterium smegmatis MC2}
nd	nd	nd	nd	21.9129	nd	nd	nd	MSMEG6894	1	>MSMEG6894 ribosomal protein L9 (rplI) {Mycobacterium smegmatis MC2}
nd	nd	nd	nd	nd	22.7986	nd	nd	MSMEG6783	1	>MSMEG6783 integral membrane protein {Mycobacterium smegmatis MC2}
25.6712	nd	nd	nd	24.4959	25.0014	nd	nd	MSMEG6761	1	>MSMEG6761 glycerol-3-phosphate dehydrogenase 2 [1.1.99.5] {Mycobacterium smegmatis MC2}
28.9844	24.4066	24.4934	27.3947	28.3966	27.8737	24.3938	26.9664	MSMEG6759;MSMEG6229	2	>MSMEG6759 glycerol kinase (glpK) [2.7.1.30] {Mycobacterium smegmatis MC2}
nd	nd	nd	nd	21.3428	21.8985	nd	nd	MSMEG6757	1	>MSMEG6757 glycerol operon regulatory protein {Mycobacterium smegmatis MC2}
nd	nd	nd	nd	nd	nd	21.9897	nd	MSMEG6598	1	>MSMEG6598 6,7-dimethyl-8-ribityllumazine synthase {Mycobacterium smegmatis MC2}
22.1708	nd	nd	nd	21.3878	21.4401	nd	nd	MSMEG6512	1	>MSMEG6512 acyl-CoA dehydrogenase domain protein {Mycobacterium smegmatis MC2}
20.676	nd	nd	nd	nd	nd	nd	nd	MSMEG6511	1	>MSMEG6511 acyl-CoA dehydrogenase domain protein {Mycobacterium smegmatis MC2}
22.2747	nd	nd	nd	nd	nd	nd	nd	MSMEG6502	1	>MSMEG6502 conserved hypothetical protein {Mycobacterium smegmatis MC2}
20.8434	nd	nd	nd	nd	nd	nd	nd	MSMEG6484	1	>MSMEG6484 glycosyl transferase {Mycobacterium smegmatis MC2}
nd	22.9312	nd	nd	21.7585	nd	20.8242	nd	MSMEG6477	1	>MSMEG6477 methionine-S-sulfoxide reductase (msrA) [1.8.4.6] {Mycobacterium smegmatis MC2}
25.6844	21.0319	nd	24.2125	23.4077	20.9073	nd	24.5553	MSMEG6471	1	>MSMEG6471 glycine/D-amino acid oxidase {Mycobacterium smegmatis MC2}
22.4906	nd	21.5366	nd	22.2004	nd	19.5961	nd	MSMEG6467	1	>MSMEG6467 starvation-induced DNA protecting protein {Mycobacterium smegmatis MC2}
nd	nd	nd	nd	nd	19.6902	nd	nd	MSMEG6452	1	>MSMEG6452 succinate-semialdehyde dehydrogenase [NADP+] [1.2.1.16] {Mycobacterium smegmatis MC2}
nd	nd	nd	nd	nd	nd	21.0307	nd	MSMEG6431	1	>MSMEG6431 conserved hypothetical protein {Mycobacterium smegmatis MC2}
23.9676	nd	nd	nd	26.2381	25.9796	nd	nd	MSMEG6427	1	>MSMEG6427 superoxide dismutase [Mn] [1.15.1.1] {Mycobacterium smegmatis MC2}
nd	24.2402	nd	nd	23.7399	22.3609	21.3329	nd	MSMEG6422	1	>MSMEG6422 ferritin family protein {Mycobacterium smegmatis MC2}
24.7558	nd	nd	nd	nd	nd	nd	nd	MSMEG6409	1	>MSMEG6409 acyltransferase family protein {Mycobacterium smegmatis MC2}
28.0903	18.529	nd	nd	22.1762	nd	nd	23.1871	MSMEG6403	1	>MSMEG6403 bifunctional udp-galactofuranosyl transferase glft {Mycobacterium smegmatis MC2}
21.6837	nd	nd	20.9433	21.2406	nd	nd	nd	MSMEG6402	1	>MSMEG6402 PAP2 superfamily protein {Mycobacterium smegmatis MC2}
nd	nd	nd	nd	24.0276	21.1042	23.5345	nd	MSMEG6398	1	>MSMEG6398 antigen 85-A [2.3.1.-] {Mycobacterium smegmatis MC2}
24.5706	nd	nd	nd	24.6709	24.2304	nd	nd	MSMEG6393	1	>MSMEG6393 acyl-CoA synthase {Mycobacterium smegmatis MC2}
nd	nd	nd	nd	nd	24.6808	nd	20.9572	MSMEG6392	1	>MSMEG6392 polyketide synthase {Mycobacterium smegmatis MC2}
21.8922	nd	nd	nd	22.4308	23.8695	21.1829	nd	MSMEG6391	1	>MSMEG6391 propionyl-CoA carboxylase beta chain [6.4.1.3] {Mycobacterium smegmatis MC2}
25.8721	nd	nd	22.9699	23.5921	23.8979	nd	23.3983	MSMEG6385	1	>MSMEG6385 hypothetical oxidoreductase in MprA 5region [1.-.-.-] {Mycobacterium smegmatis MC2}
20.3978	nd	nd	nd	nd	nd	nd	18.5502	MSMEG6367	1	>MSMEG6367 glycosyl transferase, group 2 family protein [2.4.1.-] {Mycobacterium smegmatis MC2}
nd	nd	nd	nd	nd	nd	nd	21.834	MSMEG6366	1	>MSMEG6366 O-antigen export system, ATP-binding protein {Mycobacterium smegmatis MC2}
nd	nd	nd	nd	23.6765	nd	nd	nd	MSMEG6365	1	>MSMEG6365 conserved hypothetical protein {Mycobacterium smegmatis MC2}
19.7102	nd	nd	nd	nd	nd	nd	nd	MSMEG6356	1	>MSMEG6356 probable transcriptional regulator, AraC family, putative {Mycobacterium smegmatis MC2}
nd	nd	nd	nd	nd	22.8513	nd	nd	MSMEG6286	1	>MSMEG6286 aspartate transaminase {Mycobacterium smegmatis MC2}
27.6262	nd	nd	nd	22.73	23.7185	nd	nd	MSMEG6284	1	>MSMEG6284 cyclopropane-fatty-acyl-phospholipid synthase {Mycobacterium smegmatis MC2}
23.0008	nd	21.7589	20.4947	23.911	24.5349	20.2316	20.0824	MSMEG6280	1	>MSMEG6280 conserved hypothetical protein {Mycobacterium smegmatis MC2}
25.7886	nd	nd	22.3896	24.7406	24.007	18.6524	19.5642	MSMEG6257	1	>MSMEG6257 asparate kinase, monofunctional class [2.7.2.4] {Mycobacterium smegmatis MC2}
nd	nd	nd	21.0787	23.531	23.8636	nd	nd	MSMEG6256	1	>MSMEG6256 aspartate-semialdehyde dehydrogenase (asd) [1.2.1.11] {Mycobacterium smegmatis MC2}
nd	nd	nd	nd	nd	21.417	nd	nd	MSMEG6242	1	>MSMEG6242 alcohol dehydrogenase, iron-containing [1.1.1.1] {Mycobacterium smegmatis MC2}
21.8859	nd	nd	nd	nd	nd	nd	nd	MSMEG6202	1	>MSMEG6202 secreted protein {Mycobacterium smegmatis MC2}
24.0764	nd	nd	nd	25.0331	24.55	nd	nd	MSMEG6189	1	>MSMEG6189 transcriptional regulator, Crp/Fnr family {Mycobacterium smegmatis MC2}
nd	nd	nd	nd	nd	nd	19.468	nd	MSMEG6159	1	>MSMEG6159 conserved domain protein {Mycobacterium smegmatis MC2}
nd	nd	21.2029	nd	21.0446	nd	nd	nd	MSMEG6157	1	>MSMEG6157 DNA topoisomerase I (topA) [5.99.1.2] {Mycobacterium smegmatis MC2}
23.3226	nd	nd	nd	23.355	21.2993	nd	nd	MSMEG6127	1	>MSMEG6127 anti-anti-sigma factor {Mycobacterium smegmatis MC2}
nd	nd	nd	nd	23.9174	22.2195	nd	nd	MSMEG6114	1	>MSMEG6114 inorganic pyrophosphatase (ppa) [3.6.1.1] {Mycobacterium smegmatis MC2}
nd	nd	nd	nd	20.0682	20.9046	nd	19.5066	MSMEG6110	1	>MSMEG6110 hypoxanthine phosphoribosyltransferase (hpt) [2.4.2.8] {Mycobacterium smegmatis MC2}
22.1208	20.465	nd	29.1971	24.6084	22.2338	21.0401	21.4463	MSMEG6105	1	>MSMEG6105 cell division protein {Mycobacterium smegmatis MC2}
nd	nd	nd	nd	24.1739	24.2862	nd	22.0128	MSMEG6092	1	>MSMEG6092 Lsr2 protein {Mycobacterium smegmatis MC2}
26.5134	nd	nd	nd	26.3528	26.1533	nd	nd	MSMEG6091	1	>MSMEG6091 negative regulator of genetic competence ClpC/mecB {Mycobacterium smegmatis MC2}
nd	nd	nd	nd	22.8219	23.7035	nd	nd	MSMEG6078	1	>MSMEG6078 LpqE protein {Mycobacterium smegmatis MC2}
nd	nd	26.106	nd	nd	nd	nd	nd	MSMEG6077	1	>MSMEG6077 transcriptional regulator, CarD family {Mycobacterium smegmatis MC2}
nd	nd	nd	nd	nd	22.0365	nd	nd	MSMEG6076	1	>MSMEG6076 2-C-methyl-D-erythritol 4-phosphate cytidylyltransferase (ispD) [2.7.7.60] {Mycobacterium smegmatis MC2}
nd	nd	nd	21.7534	nd	nd	nd	nd	MSMEG5989	1	>MSMEG5989 hypothetical protein {Mycobacterium smegmatis MC2}
19.7903	23.9688	nd	23.0996	19.0309	nd	21.0181	19.1335	MSMEG5912	1	>MSMEG5912 succinic semialdehyde dehydrogenase {Mycobacterium smegmatis MC2}
nd	nd	23.015	nd	nd	nd	nd	nd	MSMEG5890	1	>MSMEG5890 conserved hypothetical protein {Mycobacterium smegmatis MC2}
nd	nd	nd	nd	22.163	nd	17.3632	nd	MSMEG5871	1	>MSMEG5871 HIT family protein {Mycobacterium smegmatis MC2}
nd	nd	nd	nd	nd	22.0601	nd	nd	MSMEG5852	1	>MSMEG5852 phosphoribosylamine--glycine ligase (purD) [6.3.4.13] {Mycobacterium smegmatis MC2}
21.129	nd	nd	nd	nd	nd	nd	nd	MSMEG5847	1	>MSMEG5847 adenylosuccinate lyase (purB) [4.3.2.2] {Mycobacterium smegmatis MC2}
24.7153	22.6855	nd	25.1514	25.1357	23.9041	24.853	24.6379	MSMEG5831	1	>MSMEG5831 phosphoribosylformylglycinamidine synthase I (purQ) [6.3.5.3] {Mycobacterium smegmatis MC2}
22.6458	nd	nd	nd	22.8178	22.5727	19.4398	22.2601	MSMEG5824	1	>MSMEG5824 phosphoribosylformylglycinamidine synthase II (purL) [6.3.5.3] {Mycobacterium smegmatis MC2}
22.9336	nd	nd	21.5345	19.4712	nd	nd	nd	MSMEG5798	1	>MSMEG5798 phosphoribosylformylglycinamidine cyclo-ligase (purM) [6.3.3.1] {Mycobacterium smegmatis MC2}
nd	nd	nd	nd	25.6871	25.7155	22.7365	nd	MSMEG5790	1	>MSMEG5790 SseC protein {Mycobacterium smegmatis MC2}
28.5355	nd	23.9559	27.4683	28.2837	27.631	25.2073	26.1149	MSMEG5789	1	>MSMEG5789 putative thiosulfate sulfurtransferase [2.8.1.1] {Mycobacterium smegmatis MC2}
nd	nd	nd	nd	nd	nd	21.8459	nd	MSMEG5785	1	>MSMEG5785 probable exported protein {Mycobacterium smegmatis MC2}
23.521	20.4498	20.6579	22.1816	nd	nd	nd	21.4528	MSMEG5779	1	>MSMEG5779 phosphate ABC transporter, ATP-binding protein (pstB) [3.6.3.27] {Mycobacterium smegmatis MC2}
26.6707	nd	22.2505	22.9722	25.9345	25.5975	21.6971	24.4102	MSMEG5773	1	>MSMEG5773 fatty acid desaturase {Mycobacterium smegmatis MC2}
nd	nd	nd	nd	nd	21.0494	nd	nd	MSMEG5734	1	>MSMEG5734 alpha-methylacyl-CoA racemase [5.1.99.4] {Mycobacterium smegmatis MC2}
21.3646	nd	nd	nd	nd	22.7497	22.8336	nd	MSMEG5733	1	>MSMEG5733 universal stress protein family {Mycobacterium smegmatis MC2}
22.6388	nd	nd	nd	nd	20.4995	nd	nd	MSMEG5721	1	>MSMEG5721 acetyl-CoA acetyltransferase {Mycobacterium smegmatis MC2}
22.8113	nd	nd	nd	24.0983	25.0981	nd	nd	MSMEG5720	1	>MSMEG5720 putative 3-hydroxyacyl-CoA dehydrogenase {Mycobacterium smegmatis MC2}
23.7282	nd	nd	nd	22.829	23.8677	nd	nd	MSMEG5715	1	>MSMEG5715 conserved hypothetical protein {Mycobacterium smegmatis MC2}
nd	nd	25.993	nd	nd	nd	nd	nd	MSMEG5705	1	>MSMEG5705 conserved hypothetical protein {Mycobacterium smegmatis MC2}
nd	nd	nd	nd	nd	nd	19.3189	nd	MSMEG5701	1	>MSMEG5701 molybdopterin converting factor, subunit 2 (moaE) {Mycobacterium smegmatis MC2}
nd	nd	nd	nd	nd	23.1811	22.3489	nd	MSMEG5696	1	>MSMEG5696 Cold-shock DNA-binding domain {Mycobacterium smegmatis MC2}
nd	nd	nd	nd	21.6626	23.7193	nd	nd	MSMEG5684	1	>MSMEG5684 phosphoserine aminotransferase, putative [2.6.1.52] {Mycobacterium smegmatis MC2}
24.2105	nd	nd	21.8583	22.5263	24.019	25.5272	nd	MSMEG5680	1	>MSMEG5680 glyoxalase family protein {Mycobacterium smegmatis MC2}
nd	nd	nd	nd	nd	22.2852	19.1514	nd	MSMEG5676	1	>MSMEG5676 citrate synthase {Mycobacterium smegmatis MC2}
24.9395	nd	21.5305	nd	25.2005	25.7429	18.9433	22.8355	MSMEG5672	1	>MSMEG5672 citrate synthase I (gltA) [4.1.3.7] {Mycobacterium smegmatis MC2}
22.3984	nd	nd	nd	22.8674	nd	22.571	nd	MSMEG5639	1	>MSMEG5639 enoyl-CoA hydratase {Mycobacterium smegmatis MC2}
25.9205	nd	nd	nd	nd	nd	nd	nd	MSMEG5638	1	>MSMEG5638 metallo-beta-lactamase family protein {Mycobacterium smegmatis MC2}
22.564	21.3225	22.9042	23.7011	24.7088	25.5362	nd	23.4972	MSMEG5597	1	>MSMEG5597 transcriptional regulator, TetR family {Mycobacterium smegmatis MC2}
nd	nd	nd	nd	nd	23.8808	nd	nd	MSMEG5541	1	>MSMEG5541 glucose-6-phosphate isomerase (pgi) [5.3.1.9] {Mycobacterium smegmatis MC2}
26.3287	nd	nd	nd	27.2532	27.5762	21.6147	nd	MSMEG5525	1	>MSMEG5525 succinyl-CoA synthetase, beta subunit (sucC) [6.2.1.5] {Mycobacterium smegmatis MC2}
22.9499	nd	nd	nd	25.395	24.4831	22.1086	nd	MSMEG5524	1	>MSMEG5524 succinyl-CoA synthetase, alpha subunit (sucD) [6.2.1.5] {Mycobacterium smegmatis MC2}
nd	nd	nd	nd	23.3435	22.2913	nd	nd	MSMEG5515	1	>MSMEG5515 bifunctional purine biosynthesis protein PurH (purH) [2.1.2.3 3.5.4.10] {Mycobacterium smegmatis MC2}
nd	nd	nd	nd	22.2585	23.3919	nd	nd	MSMEG5512	1	>MSMEG5512 magnesium chelatase {Mycobacterium smegmatis MC2}
nd	nd	nd	nd	nd	nd	nd	19.0177	MSMEG5511	1	>MSMEG5511 von Willebrand factor, type A {Mycobacterium smegmatis MC2}
nd	nd	nd	23.7937	24.5134	nd	nd	nd	MSMEG5489	1	>MSMEG5489 ribosomal protein L32 (rpmF) {Mycobacterium smegmatis MC2}
19.9937	nd	nd	nd	nd	nd	nd	nd	MSMEG5487	1	>MSMEG5487 sensor histidine kinase [2.7.3.-] {Mycobacterium smegmatis MC2}
nd	nd	nd	nd	nd	21.4002	nd	nd	MSMEG5471	1	>MSMEG5471 UTP-glucose-1-phosphate uridylyltransferase (galU) [2.7.7.9] {Mycobacterium smegmatis MC2}
21.9491	nd	nd	nd	nd	nd	nd	nd	MSMEG5470	1	>MSMEG5470 molybdopterin biosynthesis protein MoeA 1 {Mycobacterium smegmatis MC2}
nd	nd	nd	nd	nd	20.6425	nd	nd	MSMEG5441	1	>MSMEG5441 methionyl-tRNA synthetase (metG) [6.1.1.10] {Mycobacterium smegmatis MC2}
20.9151	nd	nd	nd	nd	22.8604	nd	nd	MSMEG5438	1	>MSMEG5438 dimethyladenosine transferase (ksgA) [2.1.1.-] {Mycobacterium smegmatis MC2}
nd	nd	nd	nd	nd	21.2754	nd	nd	MSMEG5435	1	>MSMEG5435 acyl-CoA synthase {Mycobacterium smegmatis MC2}
nd	nd	nd	nd	nd	21.8772	21.9228	nd	MSMEG5431	1	>MSMEG5431 ribosomal protein L25, Ctc-form {Mycobacterium smegmatis MC2}
20.9013	nd	nd	nd	23.0082	23.6851	nd	nd	MSMEG5427	1	>MSMEG5427 ribose-phosphate pyrophosphokinase [2.7.6.1] {Mycobacterium smegmatis MC2}
22.1892	nd	nd	nd	24.4263	25.1429	20.2011	nd	MSMEG5419	1	>MSMEG5419 lipoprotein {Mycobacterium smegmatis MC2}
26.8804	nd	nd	24.6925	27.6421	27.4479	21.3604	22.6261	MSMEG5415	1	>MSMEG5415 enolase (eno) [4.2.1.11] {Mycobacterium smegmatis MC2}
22.0657	nd	nd	nd	nd	nd	nd	nd	MSMEG5325	1	>MSMEG5325 hypothetical protein {Mycobacterium smegmatis MC2}
nd	nd	nd	22.5898	nd	nd	nd	nd	MSMEG5274	1	>MSMEG5274 phosphoribosylglycinamide formyltransferase 2 (purT) [2.1.2.-] {Mycobacterium smegmatis MC2}
25.1345	nd	nd	nd	25.4087	25.7958	21.2896	nd	MSMEG5273	1	>MSMEG5273 beta-ketoadipyl CoA thiolase [2.3.1.-] {Mycobacterium smegmatis MC2}
nd	nd	nd	nd	22.2876	22.6882	nd	nd	MSMEG5270	1	>MSMEG5270 cystathionine beta-synthase [4.2.1.22] {Mycobacterium smegmatis MC2}
26.3702	26.1409	26.3186	27.3567	27.5313	23.0823	25.8469	28.9587	MSMEG5265	1	>MSMEG5265 putative cystathionine gamma-synthase [2.5.1.48] {Mycobacterium smegmatis MC2}
22.081	nd	nd	nd	22.0216	22.6919	nd	nd	MSMEG5249	1	>MSMEG5249 serine hydroxymethyltransferase (glyA) [2.1.2.1] {Mycobacterium smegmatis MC2}
24.2321	nd	22.3278	nd	23.7302	23.2797	19.7954	21.9879	MSMEG5248	1	>MSMEG5248 acyl-[ACP] desaturase {Mycobacterium smegmatis MC2}
26.3125	nd	nd	nd	25.8382	24.8128	22.8483	22.6344	MSMEG5246	1	>MSMEG5246 conserved hypothetical protein {Mycobacterium smegmatis MC2}
22.7713	nd	nd	nd	24.3894	24.2246	23.0087	21.1624	MSMEG5245	1	>MSMEG5245 universal stress protein family {Mycobacterium smegmatis MC2}
nd	nd	nd	nd	20.0965	20.9428	nd	nd	MSMEG5244	1	>MSMEG5244 two component transcriptional regulatory protein devr {Mycobacterium smegmatis MC2}
20.788	nd	nd	nd	25.067	25.8632	18.7312	18.1446	MSMEG5240	1	>MSMEG5240 fumarate hydratase class II [4.2.1.2] {Mycobacterium smegmatis MC2}
23.0708	nd	nd	nd	23.3742	24.5762	20.2497	21.1682	MSMEG5239	1	>MSMEG5239 fructose-1,6-bisphosphatase, class II (glpX) [3.1.3.11] {Mycobacterium smegmatis MC2}
nd	nd	nd	nd	19.5355	nd	nd	nd	MSMEG5183	1	>MSMEG5183 3-Hydroxyacyl-CoA dehydrogenase {Mycobacterium smegmatis MC2}
nd	nd	nd	nd	22.1313	17.5362	nd	nd	MSMEG5136	1	>MSMEG5136 helix-turn-helix motif {Mycobacterium smegmatis MC2}
nd	nd	nd	nd	20.6396	nd	nd	nd	MSMEG5132	1	>MSMEG5132 GTP-binding protein TypA/BipA (typA) {Mycobacterium smegmatis MC2}
25.7445	22.4944	nd	24.9662	27.0184	24.9308	23.2253	26.0775	MSMEG5122	1	>MSMEG5122 ferredoxin {Mycobacterium smegmatis MC2}
nd	nd	nd	nd	nd	22.8664	nd	nd	MSMEG5104	1	>MSMEG5104 tetrahydropicolinate succinylase {Mycobacterium smegmatis MC2}
nd	nd	nd	nd	nd	21.4327	nd	nd	MSMEG5102	1	>MSMEG5102 ABC transporter ATP-binding protein {Mycobacterium smegmatis MC2}
nd	nd	nd	23.4548	nd	nd	nd	nd	MSMEG5101	1	>MSMEG5101 hypothetical protein {Mycobacterium smegmatis MC2}
24.3877	19.9413	nd	21.8891	20.423	nd	nd	nd	MSMEG5086	1	>MSMEG5086 very-long-chain acyl-CoA synthetase [6.2.1.- 6.2.1.3] {Mycobacterium smegmatis MC2}
nd	nd	25.8393	nd	nd	nd	nd	nd	MSMEG5072	1	>MSMEG5072 extracytoplasmic function alternative sigma factor {Mycobacterium smegmatis MC2}
23.6631	nd	nd	24.0159	nd	nd	nd	21.886	MSMEG5068	1	>MSMEG5068 Mrp protein {Mycobacterium smegmatis MC2}
nd	nd	nd	25.2017	nd	nd	19.1691	nd	MSMEG5062	1	>MSMEG5062 conserved hypothetical protein {Mycobacterium smegmatis MC2}
22.2581	nd	nd	nd	23.279	23.969	nd	19.8852	MSMEG5055	1	>MSMEG5055 NAD-dependent malic enzyme [1.1.1.38] {Mycobacterium smegmatis MC2}
22.049	nd	nd	20.8872	25.1798	21.5625	nd	nd	MSMEG5049	1	>MSMEG5049 2-oxoglutarate dehydrogenase, E1 component (sucA) [1.2.4.2] {Mycobacterium smegmatis MC2}
nd	nd	nd	nd	21.1941	22.12	nd	nd	MSMEG5037	1	>MSMEG5037 oxidoreductase, FAD-binding {Mycobacterium smegmatis MC2}
nd	nd	nd	nd	nd	nd	20.4231	nd	MSMEG5013	1	>MSMEG5013 protein of unknown function {Mycobacterium smegmatis MC2}
24.1027	nd	nd	nd	nd	nd	nd	nd	MSMEG5010	1	>MSMEG5010 conserved hypothetical protein {Mycobacterium smegmatis MC2}
nd	nd	25.3844	nd	nd	nd	nd	nd	MSMEG4962	1	>MSMEG4962 RemO protein {Mycobacterium smegmatis MC2}
nd	nd	nd	nd	22.8686	23.6373	nd	nd	MSMEG4959	1	>MSMEG4959 arginyl-tRNA synthetase (argS) [6.1.1.19] {Mycobacterium smegmatis MC2}
24.8152	nd	nd	20.0613	24.0929	24.3785	nd	21.2034	MSMEG4957	1	>MSMEG4957 homoserine dehydrogenase [1.1.1.3] {Mycobacterium smegmatis MC2}
27.6555	27.0518	25.8558	27.2761	27.5732	26.9375	23.1954	27.0432	MSMEG4954	1	>MSMEG4954 transcription termination factor Rho (rho) {Mycobacterium smegmatis MC2}
21.7924	nd	nd	nd	nd	20.9894	nd	nd	MSMEG4940	1	>MSMEG4940 bacteriophage lysis protein {Mycobacterium smegmatis MC2}
23.6219	nd	nd	21.3263	24.4586	24.6518	18.3425	nd	MSMEG4939	1	>MSMEG4939 ATP synthase delta chain [3.6.3.14] {Mycobacterium smegmatis MC2}
24.6313	nd	nd	nd	26.7096	27.1854	23.8667	21.9865	MSMEG4938	1	>MSMEG4938 ATP synthase F1, alpha subunit (atpA) [3.6.3.14] {Mycobacterium smegmatis MC2}
24.2205	nd	nd	nd	21.3495	23.8739	19.8116	nd	MSMEG4937	1	>MSMEG4937 ATP synthase F1, gamma subunit (atpG) [3.6.3.14] {Mycobacterium smegmatis MC2}
27.654	22.1021	20.722	23.5225	26.9207	27.6434	24.2588	25.8747	MSMEG4936	1	>MSMEG4936 ATP synthase F1, beta subunit (atpD) [3.6.3.14] {Mycobacterium smegmatis MC2}
24.4565	nd	nd	nd	nd	nd	21.7637	nd	MSMEG4935	1	>MSMEG4935 ATP synthase F1, epsilon subunit (atpC) [3.6.3.14] {Mycobacterium smegmatis MC2}
nd	nd	nd	nd	nd	nd	21.3953	nd	MSMEG4934	1	>MSMEG4934 ATP:cob(I)alamin adenosyltransferase [2.5.1.17] {Mycobacterium smegmatis MC2}
21.8636	nd	nd	nd	nd	nd	nd	nd	MSMEG4932	1	>MSMEG4932 UDP-N-acetylglucosamine 1-carboxyvinyltransferase (murA) [2.5.1.7] {Mycobacterium smegmatis MC2}
nd	nd	nd	nd	nd	nd	nd	19.5764	MSMEG4920	1	>MSMEG4920 acetyl-CoA acetyltransferase [2.3.1.9] {Mycobacterium smegmatis MC2}
21.1974	22.9398	nd	nd	22.5988	21.4921	25.4653	23.2472	MSMEG4918	1	>MSMEG4918 1,4-alpha-glucan branching enzyme (glgB) [2.4.1.18] {Mycobacterium smegmatis MC2}
21.0585	20.0739	nd	nd	21.9396	nd	22.0934	22.9317	MSMEG4916	1	>MSMEG4916 alpha-amylase family protein [3.2.1.-] {Mycobacterium smegmatis MC2}
nd	nd	24.1953	nd	nd	nd	nd	nd	MSMEG4915	1	>MSMEG4915 alpha-glucan phosphorylase family protein {Mycobacterium smegmatis MC2}
24.2519	23.0964	nd	nd	nd	22.959	23.2954	nd	MSMEG4909	1	>MSMEG4909 conserved hypothetical protein {Mycobacterium smegmatis MC2}
28.9825	28.7578	28.6194	28.8581	29.1542	29.8032	28.6575	29.6013	MSMEG4891	1	>MSMEG4891 alkylhydroperoxide reductase {Mycobacterium smegmatis MC2}
24.6853	nd	23.0917	22.4337	25.9626	26.5842	22.2564	22.9621	MSMEG4890	1	>MSMEG4890 alkylhydroperoxidase, AhpD family (ahpD) {Mycobacterium smegmatis MC2}
19.7943	nd	nd	nd	nd	nd	nd	nd	MSMEG4767	1	>MSMEG4767 major facilitator superfamily permease {Mycobacterium smegmatis MC2}
24.5229	22.8032	20.7708	nd	26.1313	26.2338	25.0739	25.0907	MSMEG4757	1	>MSMEG4757 fatty acid synthase {Mycobacterium smegmatis MC2}
26.354	nd	nd	24.8248	20.4626	nd	nd	23.8459	MSMEG4752	1	>MSMEG4752 conserved hypothetical protein {Mycobacterium smegmatis MC2}
24.8538	nd	nd	nd	22.3057	nd	nd	22.5732	MSMEG4715	1	>MSMEG4715 acyl-CoA dehydrogenase [1.3.99.-] {Mycobacterium smegmatis MC2}
nd	nd	nd	21.1474	nd	nd	nd	nd	MSMEG4703	1	>MSMEG4703 glycerol-3-phosphate acyltransferase [2.3.1.15] {Mycobacterium smegmatis MC2}
23.386	nd	nd	nd	24.7376	22.6626	18.4094	nd	MSMEG4700	1	>MSMEG4700 ABC-transporter protein, ATP binding component {Mycobacterium smegmatis MC2}
23.434	nd	nd	21.7872	23.9426	24.9249	23.6029	20.6807	MSMEG4692	1	>MSMEG4692 conserved hypothetical protein {Mycobacterium smegmatis MC2}
22.6541	nd	nd	nd	nd	nd	nd	nd	MSMEG4690	1	>MSMEG4690 aminopeptidase N (pepN) [3.4.11.2] {Mycobacterium smegmatis MC2}
27.2583	19.494	23.3564	22.5668	27.5909	27.3028	23.4493	24.3544	MSMEG4674	1	>MSMEG4674 trigger factor (tig) [5.2.1.8] {Mycobacterium smegmatis MC2}
24.8937	nd	nd	23.5224	25.2762	22.7559	24.1953	22.6463	MSMEG4673	1	>MSMEG4673 Clp protease (clpP) [3.4.21.92] {Mycobacterium smegmatis MC2}
23.4157	nd	nd	nd	24.3133	25.3529	21.7956	22.6558	MSMEG4672	1	>MSMEG4672 Clp protease (clpP) [3.4.21.92] {Mycobacterium smegmatis MC2}
23.949	nd	nd	20.7253	23.3918	24.5526	19.1331	nd	MSMEG4646	1	>MSMEG4646 pyruvate synthase {Mycobacterium smegmatis MC2}
24.3562	nd	nd	20.4263	23.8714	24.7379	20.3803	nd	MSMEG4645	1	>MSMEG4645 alpha oxoglutarate ferredoxin oxidoreductase, beta subunit (orB) {Mycobacterium smegmatis MC2}
22.7999	nd	nd	nd	22.226	23.4418	nd	nd	MSMEG4631	1	>MSMEG4631 conserved hypothetical protein {Mycobacterium smegmatis MC2}
nd	nd	nd	nd	22.3276	20.9056	18.1602	nd	MSMEG4630	1	>MSMEG4630 valyl-tRNA synthetase (valS) [6.1.1.9] {Mycobacterium smegmatis MC2}
nd	nd	nd	nd	24.4037	nd	21.2682	nd	MSMEG4625	1	>MSMEG4625 ribosomal protein L21 (rplU) {Mycobacterium smegmatis MC2}
nd	nd	22.8613	nd	21.8088	nd	nd	24.1924	MSMEG4624	1	>MSMEG4624 ribosomal protein L27 (rpmA) {Mycobacterium smegmatis MC2}
19.8361	nd	nd	nd	nd	20.7632	18.5313	nd	MSMEG4535	1	>MSMEG4535 glycoside hydrolase {Mycobacterium smegmatis MC2}
26.8865	nd	nd	21.099	26.947	27.4402	22.6217	22.5031	MSMEG4533	1	>MSMEG4533 sulfate-binding protein {Mycobacterium smegmatis MC2}
23.5796	nd	nd	21.6165	nd	nd	nd	22.0326	MSMEG4530	1	>MSMEG4530 sulfate ABC transporter, ATP-binding protein (cysA) [3.6.3.25] {Mycobacterium smegmatis MC2}
23.4851	20.3793	nd	21.2852	22.8865	24.8686	19.4121	22.1523	MSMEG4527	1	>MSMEG4527 sulfite reductase [ferredoxin] [1.8.7.1] {Mycobacterium smegmatis MC2}
23.3566	nd	21.1755	nd	nd	nd	nd	nd	MSMEG4504	1	>MSMEG4504 chaperone protein DnaJ (dnaJ) {Mycobacterium smegmatis MC2}
nd	nd	nd	nd	22.8033	nd	nd	nd	MSMEG4485	1	>MSMEG4485 glycyl-tRNA synthetase (glyS) [6.1.1.14] {Mycobacterium smegmatis MC2}
nd	nd	nd	nd	nd	21.3236	nd	21.2048	MSMEG4474	1	>MSMEG4474 acyl-CoA oxidase {Mycobacterium smegmatis MC2}
nd	nd	nd	22.5597	nd	nd	21.1099	nd	MSMEG4437	1	>MSMEG4437 cytochrome c oxidase, subunit I (ctaD) [1.9.3.1] {Mycobacterium smegmatis MC2}
nd	nd	nd	nd	23.3735	23.1827	21.063	nd	MSMEG4396	1	>MSMEG4396 isochorismatase hydrolase {Mycobacterium smegmatis MC2}
22.9168	nd	nd	nd	nd	nd	nd	nd	MSMEG4351	1	>MSMEG4351 hypothetical oxidoreductase YjgI [1.-.-.-] {Mycobacterium smegmatis MC2}
23.5381	nd	nd	nd	23.8791	nd	nd	20.6226	MSMEG4329	1	>MSMEG4329 propionyl-CoA carboxylase beta chain [6.4.1.3] {Mycobacterium smegmatis MC2}
24.65	nd	nd	nd	23.7527	24.9031	nd	nd	MSMEG4328	1	>MSMEG4328 3-oxoacyl-[acyl-carrier-protein] synthase 2 [2.3.1.41] {Mycobacterium smegmatis MC2}
28.1688	21.5303	nd	27.1677	26.3511	24.742	21.565	26.2823	MSMEG4327	1	>MSMEG4327 3-oxoacyl-[acyl-carrier-protein] synthase 1 [2.3.1.41] {Mycobacterium smegmatis MC2}
29.1237	nd	26.5943	25.9056	28.5043	27.8373	26.1411	25.6443	MSMEG4326	1	>MSMEG4326 acyl carrier protein (acpP) {Mycobacterium smegmatis MC2}
nd	nd	nd	nd	23.0033	nd	nd	nd	MSMEG4325	1	>MSMEG4325 malonyl CoA-acyl carrier protein transacylase [2.3.1.39] {Mycobacterium smegmatis MC2}
23.5144	19.5968	nd	20.7294	22.1476	22.6928	18.0896	22.0676	MSMEG4323	1	>MSMEG4323 pyruvate dehydrogenase E1 component [1.2.4.1] {Mycobacterium smegmatis MC2}
25.2006	nd	nd	nd	26.1137	26.2244	nd	nd	MSMEG4313	1	>MSMEG4313 glyoxalase/bleomycin resistance protein/dioxygenase {Mycobacterium smegmatis MC2}
nd	nd	18.7362	nd	nd	nd	nd	nd	MSMEG4302	1	>MSMEG4302 adenylate cyclase, putative {Mycobacterium smegmatis MC2}
24.3173	22.0909	21.5174	22.846	23.7041	21.5393	18.1871	22.903	MSMEG4294	1	>MSMEG4294 glutamine synthetase, type I (glnA) [6.3.1.2] {Mycobacterium smegmatis MC2}
26.0645	nd	nd	nd	26.3698	26.904	23.7592	22.2781	MSMEG4290	1	>MSMEG4290 glutamine synthetase, type I (glnA) [6.3.1.2] {Mycobacterium smegmatis MC2}
nd	nd	nd	21.0201	21.4633	nd	nd	nd	MSMEG4287	1	>MSMEG4287 integral membrane protein {Mycobacterium smegmatis MC2}
25.2179	20.8105	24.554	21.5133	25.8731	22.161	23.1763	22.4237	MSMEG4283	1	>MSMEG4283 2-oxoglutarate dehydrogenase, E2 component, dihydrolipoamide succinyltransferase (sucB) [2.3.1.61] {Mycobacterium smegmatis MC2}
21.0838	nd	nd	nd	22.2167	23.9337	19.3439	20.3067	MSMEG4281	1	>MSMEG4281 cytosol aminopeptidase [3.4.11.1] {Mycobacterium smegmatis MC2}
nd	nd	nd	nd	nd	23.1199	nd	nd	MSMEG4278	1	>MSMEG4278 glycine cleavage system T protein (gcvT) [2.1.2.10] {Mycobacterium smegmatis MC2}
nd	nd	nd	nd	nd	nd	18.2737	nd	MSMEG4276	1	>MSMEG4276 branched-chain amino acid aminotransferase (ilvE) [2.6.1.42] {Mycobacterium smegmatis MC2}
28.585	27.4048	27.3217	27.3098	27.6467	25.7642	27.0412	27.3271	MSMEG4272	1	>MSMEG4272 HesB/YadR/YfhF family protein {Mycobacterium smegmatis MC2}
nd	nd	nd	nd	nd	21.7402	20.6401	nd	MSMEG4268	1	>MSMEG4268 cytoChrome c oxidase subunit 2 [1.9.3.1] {Mycobacterium smegmatis MC2}
23.8081	nd	21.7905	nd	24.1793	nd	nd	nd	MSMEG4263	1	>MSMEG4263 ubiquinol-Cytochrome c reductase cytochrome b subunit {Mycobacterium smegmatis MC2}
26.5096	nd	nd	25.3571	25.2713	25.5659	22.2412	nd	MSMEG4262	1	>MSMEG4262 ubiquinol-Cytochrome c reductase iron-sulfur subunit {Mycobacterium smegmatis MC2}
nd	nd	nd	nd	19.9678	nd	nd	nd	MSMEG4258	1	>MSMEG4258 anthranilate phosphoribosyltransferase (trpD) [2.4.2.18] {Mycobacterium smegmatis MC2}
nd	nd	nd	21.5159	23.9261	nd	nd	22.2148	MSMEG4244	1	>MSMEG4244 3-deoxy-7-phosphoheptulonate synthase [2.5.1.54] {Mycobacterium smegmatis MC2}
nd	nd	nd	nd	21.2043	22.1037	nd	nd	MSMEG4242	1	>MSMEG4242 transcriptional regulatory protein {Mycobacterium smegmatis MC2}
19.7071	nd	nd	nd	20.3198	nd	nd	nd	MSMEG4240	1	>MSMEG4240 polyprenyl synthetase {Mycobacterium smegmatis MC2}
23.2516	nd	nd	nd	23.2998	20.7005	nd	nd	MSMEG4222;MSMEGRv2150c;NT02MT2331	3	>MSMEG4222 cell division protein FtsZ (ftsZ) {Mycobacterium smegmatis MC2};>MSMEGRv2150c ftsZ {Mycobacterium tuberculosis};>NT02MT2331 cell division protein FtsZ (ftsZ) {Mycobacterium tuberculosis H37Rv (lab strain)}
24.6552	20.8926	nd	23.3255	26.5728	23.9815	22.1584	22.9057	MSMEG4217	1	>MSMEG4217 DivIVA protein {Mycobacterium smegmatis MC2}
nd	nd	nd	nd	22.0508	23.2215	nd	21.2801	MSMEG4214	1	>MSMEG4214 glutamine amidotransferase {Mycobacterium smegmatis MC2}
22.2785	nd	20.8813	nd	21.4434	nd	19.1832	nd	MSMEG4199	1	>MSMEG4199 conserved hypothetical protein {Mycobacterium smegmatis MC2}
25.3448	25.6404	23.7133	23.4312	22.2816	22.98	24.6809	23.7954	MSMEG4192	1	>MSMEG4192 conserved hypothetical protein {Mycobacterium smegmatis MC2}
nd	nd	nd	nd	nd	nd	23.1592	nd	MSMEG4191	1	>MSMEG4191 conserved hypothetical protein {Mycobacterium smegmatis MC2}
nd	nd	nd	nd	nd	22.218	22.1652	nd	MSMEG4189	1	>MSMEG4189 cysteinyl-tRNA synthetase (cysS) [6.1.1.16] {Mycobacterium smegmatis MC2}
20.7021	nd	nd	nd	nd	nd	nd	nd	MSMEG4185	1	>MSMEG4185 methionine synthase (metH) [2.1.1.13] {Mycobacterium smegmatis MC2}
nd	nd	nd	24.4503	nd	nd	nd	nd	MSMEG4121	1	>MSMEG4121 GntR-family transcriptional regulator {Mycobacterium smegmatis MC2}
25.5544	nd	nd	nd	24.6757	25.6362	nd	nd	MSMEG3950	1	>MSMEG3950 universal stress protein family {Mycobacterium smegmatis MC2}
23.4891	nd	nd	nd	22.5394	22.7694	nd	nd	MSMEG3945	1	>MSMEG3945 universal stress protein family {Mycobacterium smegmatis MC2}
nd	22.259	nd	nd	19.4039	nd	nd	nd	MSMEG3942	1	>MSMEG3942 conserved hypothetical protein {Mycobacterium smegmatis MC2}
26.0974	nd	nd	nd	21.7086	nd	nd	25.2758	MSMEG3932	1	>MSMEG3932 14 kDa antigen {Mycobacterium smegmatis MC2}
29.4797	nd	26.2035	nd	nd	nd	30.0575	nd	MSMEG3930	1	>MSMEG3930 [NiFe] hydrogenase, gamma subunit, putative {Mycobacterium smegmatis MC2}
nd	nd	nd	nd	nd	nd	19.1142	nd	MSMEG3906	1	>MSMEG3906 tRNA (adenine-N(1)-)-methyltransferase [2.1.1.36] {Mycobacterium smegmatis MC2}
22.3411	nd	nd	nd	22.2906	24.1073	nd	21.5616	MSMEG3902	1	>MSMEG3902 ATPase, AAA family {Mycobacterium smegmatis MC2}
nd	nd	nd	nd	22.7193	nd	nd	21.9474	MSMEG3896	1	>MSMEG3896 conserved hypothetical protein {Mycobacterium smegmatis MC2}
23.532	22.2407	nd	21.3749	22.8788	nd	20.0682	22.4278	MSMEG3894	1	>MSMEG3894 proteasome alpha subunit {Mycobacterium smegmatis MC2}
23.5154	nd	nd	19.363	22.3103	nd	17.9278	18.8617	MSMEG3887	1	>MSMEG3887 twin arginine-targeting protein translocase, TatA/E family (tatA) {Mycobacterium smegmatis MC2}
nd	nd	nd	nd	nd	20.4439	nd	nd	MSMEG3884	1	>MSMEG3884 conserved hypothetical protein {Mycobacterium smegmatis MC2}
nd	nd	nd	nd	23.666	nd	23.8472	21.4569	MSMEG3880	1	>MSMEG3880 nitrilase/cyanide hydratase and apolipoprotein N-acyltransferase {Mycobacterium smegmatis MC2}
24.842	nd	20.1951	19.7142	22.0023	nd	nd	23.7583	MSMEG3859	1	>MSMEG3859 glycosyl transferase, group 2 family protein {Mycobacterium smegmatis MC2}
nd	nd	28.7505	nd	nd	nd	22.1576	nd	MSMEG3858	1	>MSMEG3858 conserved hypothetical protein {Mycobacterium smegmatis MC2}
nd	20.7007	nd	21.0453	nd	20.7255	22.7451	22.455	MSMEG3850	1	>MSMEG3850 alkanesulfonate monooxygenase family protein {Mycobacterium smegmatis MC2}
27.1472	nd	25.3728	23.8959	28.3053	27.5009	24.6472	24.539	MSMEG3833	1	>MSMEG3833 30S ribosomal protein S1 {Mycobacterium smegmatis MC2}
25.0831	nd	23.468	22.7069	25.122	27.1733	24.0386	22.5972	MSMEG3811	1	>MSMEG3811 universal stress protein family, putative {Mycobacterium smegmatis MC2}
nd	nd	nd	nd	20.1005	nd	nd	nd	MSMEG3808	1	>MSMEG3808 excinuclease ABC, A subunit (uvrA) {Mycobacterium smegmatis MC2}
20.9809	nd	20.3622	19.2058	21.0109	nd	21.4911	nd	MSMEG3793	1	>MSMEG3793 translation initiation factor IF-3 (infC) {Mycobacterium smegmatis MC2}
25.407	23.1314	nd	23.7004	25.9172	25.3529	24.8608	21.8895	MSMEG3791	1	>MSMEG3791 ribosomal protein L20 (rplT) {Mycobacterium smegmatis MC2}
21.1605	nd	nd	nd	nd	nd	nd	17.6657	MSMEG3777	1	>MSMEG3777 phenylalanyl-tRNA synthetase, beta subunit (pheT) [6.1.1.20] {Mycobacterium smegmatis MC2}
nd	nd	nd	nd	nd	20.4511	nd	nd	MSMEG3772	1	>MSMEG3772 ornithine carbamoyltransferase (argF) [2.1.3.3] {Mycobacterium smegmatis MC2}
21.9971	nd	nd	20.3529	24.3072	24.9748	18.4454	22.148	MSMEG3770	1	>MSMEG3770 argininosuccinate synthase (argG) [6.3.4.5] {Mycobacterium smegmatis MC2}
20.6927	nd	nd	nd	21.9954	nd	20.4836	20.6522	MSMEG3764	1	>MSMEG3764 conserved hypothetical protein {Mycobacterium smegmatis MC2}
21.4633	19.6231	22.9446	19.6163	21.8889	nd	19.224	nd	MSMEG3754	1	>MSMEG3754 TPR-repeat-containing protein {Mycobacterium smegmatis MC2}
nd	nd	nd	nd	21.5552	22.511	17.7309	nd	MSMEG3746	1	>MSMEG3746 CTP synthase (pyrG) [6.3.4.2] {Mycobacterium smegmatis MC2}
nd	nd	nd	nd	21.5327	nd	nd	nd	MSMEG3689	1	>MSMEG3689 sodium:solute symporter {Mycobacterium smegmatis MC2}
nd	nd	nd	nd	nd	nd	23.318	nd	MSMEG3662	1	>MSMEG3662 mannose-binding lectin {Mycobacterium smegmatis MC2}
18.3408	nd	nd	nd	nd	nd	nd	nd	MSMEG3654	1	>MSMEG3654 ATPase SecA2 {Mycobacterium smegmatis MC2}
26.0383	nd	nd	21.7703	24.2308	26.3823	23.4758	22.399	MSMEG3647	1	>MSMEG3647 forkhead-associated protein {Mycobacterium smegmatis MC2}
nd	25.3536	24.2502	24.4736	25.1742	25.0901	25.4669	25.4854	MSMEG3645	1	>MSMEG3645 conserved hypothetical protein {Mycobacterium smegmatis MC2}
nd	nd	nd	nd	21.7629	21.4052	nd	nd	MSMEG3642	1	>MSMEG3642 glycine dehydrogenase (gcvP) [1.4.4.2] {Mycobacterium smegmatis MC2}
21.694	19.1658	nd	22.1121	22.1516	nd	20.0816	nd	MSMEG3641	1	>MSMEG3641 conserved hypothetical protein {Mycobacterium smegmatis MC2}
24.7804	nd	nd	nd	25.6235	26.0111	21.6454	23.3523	MSMEG3640	1	>MSMEG3640 malate synthase G (glcB) [2.3.3.9] {Mycobacterium smegmatis MC2}
22.0485	nd	nd	22.1482	23.3058	26.0848	19.6162	19.7101	MSMEG3632	1	>MSMEG3632 6-phosphogluconate dehydrogenase, decarboxylating (gnd) [1.1.1.44] {Mycobacterium smegmatis MC2}
24.2569	nd	nd	22.8014	24.2739	22.3079	nd	nd	MSMEG3621	1	>MSMEG3621 NADH dehydrogenase (ndh) [1.6.99.3] {Mycobacterium smegmatis MC2}
nd	nd	nd	nd	nd	22.4417	nd	nd	MSMEG3619	1	>MSMEG3619 short chain dehydrogenase {Mycobacterium smegmatis MC2}
18.1909	nd	nd	nd	nd	nd	nd	nd	MSMEG3596	1	>MSMEG3596 ATPase {Mycobacterium smegmatis MC2}
nd	nd	24.7967	nd	nd	nd	nd	nd	MSMEG3595	1	>MSMEG3595 conserved hypothetical protein {Mycobacterium smegmatis MC2}
24.2763	nd	nd	nd	24.3313	25.3247	nd	nd	MSMEG3507	1	>MSMEG3507 fructose-bisphosphate aldolase class-I [4.1.2.13] {Mycobacterium smegmatis MC2}
26.8721	22.3639	nd	22.8	26.9334	26.928	24.0851	24.4218	MSMEG3479	1	>MSMEG3479 thiol peroxidase [1.11.1.-] {Mycobacterium smegmatis MC2}
23.8463	nd	nd	nd	20.0186	nd	nd	22.0062	MSMEG3375	1	>MSMEG3375 alcohol dehydrogenase {Mycobacterium smegmatis MC2}
21.9112	nd	nd	20.055	nd	nd	nd	nd	MSMEG3255	1	>MSMEG3255 DoxX subfamily, putative {Mycobacterium smegmatis MC2}
22.2916	nd	nd	nd	nd	nd	nd	18.5635	MSMEG3253	1	>MSMEG3253 conserved hypothetical protein {Mycobacterium smegmatis MC2}
23.0541	nd	nd	19.9231	25.4294	25.2184	19.9375	19.7483	MSMEG3247	1	>MSMEG3247 branched-chain amino acid ABC transporter substrate-binding protein {Mycobacterium smegmatis MC2}
21.5246	nd	nd	nd	nd	nd	nd	nd	MSMEG3237	1	>MSMEG3237 ATP-binding protein {Mycobacterium smegmatis MC2}
24.1045	nd	nd	nd	24.4325	22.7799	19.8297	nd	MSMEG3235	1	>MSMEG3235 ABC-type amino acid transport system, secreted component {Mycobacterium smegmatis MC2}
26.5098	18.0769	nd	20.8718	26.6991	25.6081	20.0236	23.5186	MSMEG3227;REV__MSMEG3450	2	>MSMEG3227 pyruvate kinase (pyk) [2.7.1.40] {Mycobacterium smegmatis MC2}
22.0159	nd	nd	nd	22.2947	nd	17.584	nd	MSMEG3220	1	>MSMEG3220 tryptophan synthase, beta subunit (trpB) [4.2.1.20] {Mycobacterium smegmatis MC2}
21.7225	nd	nd	nd	nd	nd	nd	nd	MSMEG3219	1	>MSMEG3219 indole-3-glycerol phosphate synthase (trpC) [4.1.1.48] {Mycobacterium smegmatis MC2}
20.8392	nd	nd	nd	nd	nd	nd	nd	MSMEG3209	1	>MSMEG3209 bifunctional HisA/TrpF protein {Mycobacterium smegmatis MC2}
nd	nd	nd	24.8361	nd	nd	nd	nd	MSMEG3178	1	>MSMEG3178 DNA polymerase III alpha subunit [2.7.7.7] {Mycobacterium smegmatis MC2}
nd	nd	nd	nd	20.3197	nd	nd	nd	MSMEG3169	1	>MSMEG3169 isoleucyl-tRNA synthetase (ileS) [6.1.1.5] {Mycobacterium smegmatis MC2}
nd	nd	nd	21.664	nd	nd	nd	nd	MSMEG3155	1	>MSMEG3155 band 7 protein {Mycobacterium smegmatis MC2}
nd	nd	nd	nd	nd	nd	nd	20.5296	MSMEG3151	1	>MSMEG3151 enoyl-[acyl-carrier-protein] reductase [NADH] [1.3.1.9] {Mycobacterium smegmatis MC2}
23.2091	nd	nd	nd	24.5331	24.8816	nd	22.7068	MSMEG3147	1	>MSMEG3147 ATPase, MoxR family (moxR) {Mycobacterium smegmatis MC2}
25.6029	nd	nd	nd	26.5799	26.4782	21.9404	20.3704	MSMEG3143	1	>MSMEG3143 aconitate hydratase 1 (acnA) [4.2.1.3] {Mycobacterium smegmatis MC2}
nd	nd	nd	nd	21.9858	nd	nd	20.7957	MSMEG3124	1	>MSMEG3124 FeS assembly ATPase SufC (sufC) {Mycobacterium smegmatis MC2}
22.4578	nd	21.2694	22.4033	22.5998	nd	18.9056	nd	MSMEG3123	1	>MSMEG3123 FeS assembly protein SufD (sufD) {Mycobacterium smegmatis MC2}
nd	nd	nd	nd	22.6068	nd	18.0342	nd	MSMEG3106	1	>MSMEG3106 quinone oxidoreductase [1.6.5.5] {Mycobacterium smegmatis MC2}
24.1304	nd	nd	nd	26.5953	26.2588	19.9908	nd	MSMEG3103	1	>MSMEG3103 transketolase (tkt) [2.2.1.1] {Mycobacterium smegmatis MC2}
21.548	nd	nd	nd	23.3434	24.4255	19.8452	nd	MSMEG3102	1	>MSMEG3102 transaldolase (tal) [2.2.1.2] {Mycobacterium smegmatis MC2}
nd	nd	nd	nd	nd	20.3313	nd	nd	MSMEG3097	1	>MSMEG3097 phosphoenolpyruvate carboxylase (ppc) [4.1.1.31] {Mycobacterium smegmatis MC2}
19.9355	nd	nd	nd	nd	nd	nd	33.5394	MSMEG3086	1	>MSMEG3086 triosephosphate isomerase (tpiA) [5.3.1.1] {Mycobacterium smegmatis MC2}
23.6275	nd	nd	nd	24.8771	25.688	25.0353	20.7302	MSMEG3085	1	>MSMEG3085 phosphoglycerate kinase (pgk) [2.7.2.3] {Mycobacterium smegmatis MC2}
27.4109	nd	23.3623	23.3475	28.0287	28.4891	22.8469	nd	MSMEG3084	1	>MSMEG3084 glyceraldehyde-3-phosphate dehydrogenase, type I (gap) [1.2.1.12] {Mycobacterium smegmatis MC2}
nd	nd	25.9362	nd	21.0282	nd	nd	nd	MSMEG3081	1	>MSMEG3081 conserved hypothetical protein {Mycobacterium smegmatis MC2}
21.2074	nd	20.4845	nd	nd	nd	nd	19.4728	MSMEG3072	1	>MSMEG3072 riboflavin biosynthesis protein ribAB [3.5.4.25] {Mycobacterium smegmatis MC2}
nd	nd	nd	nd	22.2629	23.1377	nd	nd	MSMEG3070	1	>MSMEG3070 LprG protein {Mycobacterium smegmatis MC2}
23.8541	nd	nd	21.2236	23.6456	nd	nd	nd	MSMEG3058	1	>MSMEG3058 lipoprotein, nlpa family {Mycobacterium smegmatis MC2}
27.2397	nd	nd	nd	27.0839	26.2281	20.2921	25.2797	MSMEG3055	1	>MSMEG3055 S-adenosylmethionine synthetase (metK) [2.5.1.6] {Mycobacterium smegmatis MC2}
nd	nd	32.5153	nd	nd	nd	nd	nd	MSMEG3053	1	>MSMEG3053 DNA-directed RNA polymerase, omega subunit (rpoZ) [2.7.7.6] {Mycobacterium smegmatis MC2}
nd	nd	nd	nd	nd	nd	22.2923	nd	MSMEG3050	1	>MSMEG3050 integration host factor {Mycobacterium smegmatis MC2}
21.1824	nd	nd	20.7947	20.8105	21.257	nd	20.7386	MSMEG3047	1	>MSMEG3047 carbamoyl-phosphate synthase, large subunit (carB) [6.3.5.5] {Mycobacterium smegmatis MC2}
23.2936	nd	nd	22.2916	22.2412	nd	nd	20.122	MSMEG3046	1	>MSMEG3046 carbamoyl-phosphate synthase, small subunit (carA) [6.3.5.5] {Mycobacterium smegmatis MC2}
21.8048	nd	nd	nd	19.3845	nd	nd	19.9107	MSMEG3033	1	>MSMEG3033 3-dehydroquinate synthase (aroB) [4.2.3.4] {Mycobacterium smegmatis MC2}
nd	nd	nd	nd	nd	21.9908	nd	nd	MSMEG3030	1	>MSMEG3030 chorismate synthase (aroC) [4.2.3.5] {Mycobacterium smegmatis MC2}
22.6377	nd	nd	nd	23.7357	24.1628	19.0967	nd	MSMEG3025	1	>MSMEG3025 alanyl-tRNA synthetase (alaS) [6.1.1.7] {Mycobacterium smegmatis MC2}
nd	nd	nd	nd	nd	nd	22.081	21.3384	MSMEG3024	1	>MSMEG3024 conserved hypothetical protein {Mycobacterium smegmatis MC2}
nd	nd	nd	nd	nd	30.1396	23.5882	nd	MSMEG3021	1	>MSMEG3021 AAA ATPase, central region {Mycobacterium smegmatis MC2}
nd	nd	nd	nd	nd	21.8566	nd	nd	MSMEG2976	1	>MSMEG2976 histidyl-tRNA synthetase (hisS) [6.1.1.21] {Mycobacterium smegmatis MC2}
nd	nd	nd	nd	21.0732	nd	nd	nd	MSMEG2962	1	>MSMEG2962 protein-export membrane protein SecF {Mycobacterium smegmatis MC2}
nd	nd	nd	nd	21.3325	nd	nd	nd	MSMEG2940	1	>MSMEG2940 conserved hypothetical protein {Mycobacterium smegmatis MC2}
22.4447	nd	nd	20.8899	nd	nd	nd	20.7873	MSMEG2939	1	>MSMEG2939 glutamine amidotransferase subunit PdxT [2.6.-.-] {Mycobacterium smegmatis MC2}
22.3112	nd	nd	nd	22.5039	nd	nd	nd	MSMEG2937	1	>MSMEG2937 pyridoxine biosynthesis protein {Mycobacterium smegmatis MC2}
nd	nd	nd	nd	21.3055	nd	nd	nd	MSMEG2931	1	>MSMEG2931 threonyl-tRNA synthetase (thrS) [6.1.1.3] {Mycobacterium smegmatis MC2}
22.2094	nd	nd	nd	23.1954	24.8043	nd	20.2105	MSMEG2839	1	>MSMEG2839 transcriptional accessory protein {Mycobacterium smegmatis MC2}
22.9605	nd	nd	nd	23.0581	24.0705	nd	nd	MSMEG2782	1	>MSMEG2782 conserved hypothetical protein {Mycobacterium smegmatis MC2}
21.6105	nd	nd	nd	nd	nd	nd	20.8489	MSMEG2779	1	>MSMEG2779 conserved hypothetical protein {Mycobacterium smegmatis MC2}
23.1223	19.1029	nd	20.5228	20.4399	nd	nd	22.3657	MSMEG2762	1	>MSMEG2762 inositol-1-monophosphatase [3.1.3.25] {Mycobacterium smegmatis MC2}
22.421	nd	33.3419	nd	20.8018	nd	18.0099	nd	MSMEG2758	1	>MSMEG2758 sigma factor MysA {Mycobacterium smegmatis MC2}
nd	nd	30.8269	nd	nd	nd	nd	nd	MSMEG2752	1	>MSMEG2752 sigma factor SigB {Mycobacterium smegmatis MC2}
24.5201	nd	nd	21.3345	24.8661	25.634	23.6711	21.4673	MSMEG2750	1	>MSMEG2750 iron-dependent repressor IdeR {Mycobacterium smegmatis MC2}
21.9335	nd	nd	nd	nd	nd	nd	nd	MSMEG2746	1	>MSMEG2746 conserved hypothetical alanine and leucine rich protein {Mycobacterium smegmatis MC2}
28.4065	27.9121	27.9306	28.0204	29.2276	25.4994	28.8199	27.995	MSMEG2739	1	>MSMEG2739 conserved hypothetical protein {Mycobacterium smegmatis MC2}
nd	nd	nd	nd	nd	22.1506	nd	nd	MSMEG2736	1	>MSMEG2736 GTP-binding protein {Mycobacterium smegmatis MC2}
20.9481	nd	nd	nd	22.4416	21.9685	21.6573	nd	MSMEG2731	1	>MSMEG2731 ATPase involved in DNA repair {Mycobacterium smegmatis MC2}
nd	nd	nd	23.5132	nd	nd	nd	nd	MSMEG2728;MSMEG6333	2	>MSMEG2728 glutamate transport ATP-binding protein GluA {Mycobacterium smegmatis MC2}
23.4931	nd	nd	20.6168	23.4366	nd	19.5943	20.5658	MSMEG2727	1	>MSMEG2727 glutamate binding protein {Mycobacterium smegmatis MC2}
25.1359	nd	21.8059	19.5476	22.6932	20.5339	nd	23.4628	MSMEG2723	1	>MSMEG2723 RecA protein (recA) {Mycobacterium smegmatis MC2}
23.3494	nd	23.7919	22.1785	25.1484	22.6429	24.1809	21.8846	MSMEG2695	1	>MSMEG2695 35 kDa protein {Mycobacterium smegmatis MC2}
nd	nd	nd	nd	nd	nd	20.4242	nd	MSMEG2684	1	>MSMEG2684 dihydrodipicolinate synthase (dapA) [4.2.1.52] {Mycobacterium smegmatis MC2}
nd	nd	nd	nd	nd	20.7664	nd	nd	MSMEG2667	1	>MSMEG2667 HpcH/HpaI aldolase/citrate lyase family, putative {Mycobacterium smegmatis MC2}
25.7802	nd	nd	22.4311	26.1025	25.941	23.9231	23.5992	MSMEG2656	1	>MSMEG2656 guanosine pentaphosphate synthetase I/polyribonucleotide nucleotidyltransferase (gpsI) [2.7.-.- 2.7.7.8] {Mycobacterium smegmatis MC2}
23.7062	nd	nd	21.6291	25.6486	20.5837	nd	22.0371	MSMEG2654	1	>MSMEG2654 ribosomal protein S15 (rpsO) {Mycobacterium smegmatis MC2}
23.0462	nd	nd	20.2385	22.1349	nd	nd	21.3526	MSMEG2648	1	>MSMEG2648 Sfp-type phosphopantetheinyl transferase {Mycobacterium smegmatis MC2}
21.7175	nd	28.3937	nd	25.0931	23.3061	21.7926	21.2533	MSMEG2628	1	>MSMEG2628 translation initiation factor IF-2 (infB) {Mycobacterium smegmatis MC2}
nd	nd	nd	nd	nd	nd	21.6922	nd	MSMEG2624	1	>MSMEG2624 conserved hypothetical protein {Mycobacterium smegmatis MC2}
nd	nd	nd	nd	22.851	21.5459	nd	19.5307	MSMEG2621	1	>MSMEG2621 prolyl-tRNA synthetase (proS) [6.1.1.15] {Mycobacterium smegmatis MC2}
nd	nd	24.0545	nd	nd	nd	nd	nd	MSMEG2617	1	>MSMEG2617 cobyrinic Acid a,c-diamide synthase (cobB) [6.3.1.-] {Mycobacterium smegmatis MC2}
nd	nd	nd	22.5165	23.872	24.0174	nd	nd	MSMEG2613	1	>MSMEG2613 malate:quinone-oxidoreductase (mqo) [1.1.99.16] {Mycobacterium smegmatis MC2}
24.1308	21.5835	nd	21.9803	22.6568	nd	nd	23.6583	MSMEG2612	1	>MSMEG2612 conserved hypothetical protein {Mycobacterium smegmatis MC2}
nd	nd	nd	nd	nd	nd	nd	22.3469	MSMEG2585	1	>MSMEG2585 conserved hypothetical protein {Mycobacterium smegmatis MC2}
nd	nd	nd	nd	21.3882	19.9074	nd	nd	MSMEG2580	1	>MSMEG2580 4-hydroxy-3-methylbut-2-en-1-yl diphosphate synthase (ispG) [1.17.4.3] {Mycobacterium smegmatis MC2}
nd	nd	nd	21.8246	nd	19.6973	nd	nd	MSMEG2578	1	>MSMEG2578 1-deoxy-D-xylulose 5-phosphate reductoisomerase (dxr) [1.1.1.267] {Mycobacterium smegmatis MC2}
nd	nd	nd	nd	nd	nd	nd	18.937	MSMEG2545	1	>MSMEG2545 radical SAM enzyme, Cfr family {Mycobacterium smegmatis MC2}
nd	nd	nd	nd	nd	22.0652	nd	nd	MSMEG2540	1	>MSMEG2540 uridylate kinase (pyrH) [2.7.4.-] {Mycobacterium smegmatis MC2}
21.2345	nd	nd	nd	nd	nd	nd	nd	MSMEG2521	1	>MSMEG2521 amidase {Mycobacterium smegmatis MC2}
22.3137	nd	nd	nd	24.0955	26.3374	24.1433	nd	MSMEG2520	1	>MSMEG2520 translation elongation factor Ts (tsf) {Mycobacterium smegmatis MC2}
25.6545	nd	19.1139	nd	26.3444	26.8997	21.1942	22.626	MSMEG2519	1	>MSMEG2519 ribosomal protein S2 (rpsB) {Mycobacterium smegmatis MC2}
nd	nd	nd	nd	19.8127	22.286	nd	nd	MSMEG2451	1	>MSMEG2451 HAD-superfamily hydrolase, subfamily IIA {Mycobacterium smegmatis MC2}
22.6745	nd	nd	nd	25.222	nd	nd	23.203	MSMEG2440	1	>MSMEG2440 ribosomal protein L19 (rplS) {Mycobacterium smegmatis MC2}
23.4202	nd	23.2281	nd	24.0739	nd	19.6491	nd	MSMEG2436	1	>MSMEG2436 conserved hypothetical protein {Mycobacterium smegmatis MC2}
23.1979	nd	nd	nd	24.4424	24.1846	24.4704	20.7653	MSMEG2435	1	>MSMEG2435 30S ribosomal protein S16 {Mycobacterium smegmatis MC2}
21.5316	nd	nd	nd	nd	nd	nd	nd	MSMEG2430	1	>MSMEG2430 signal recognition particle protein (ffh) {Mycobacterium smegmatis MC2}
20.5705	nd	nd	21.1664	21.5354	23.6341	nd	nd	MSMEG2424	1	>MSMEG2424 signal recognition particle-docking protein FtsY (ftsY) {Mycobacterium smegmatis MC2}
21.1189	nd	21.783	nd	22.7765	22.7268	19.5155	20.0324	MSMEG2416	1	>MSMEG2416 conserved hypothetical protein {Mycobacterium smegmatis MC2}
nd	nd	nd	nd	20.7098	22.0977	nd	nd	MSMEG2412;MSMEG6648	2	>MSMEG2412 pyruvate carboxylase (pyc) [6.4.1.1] {Mycobacterium smegmatis MC2}
23.7909	nd	19.8009	nd	nd	nd	17.6668	nd	MSMEG2410	1	>MSMEG2410 putative serine-threonine protein kinase {Mycobacterium smegmatis MC2}
23.9592	nd	nd	nd	22.8206	24.4387	19.9121	nd	MSMEG2408	1	>MSMEG2408 2,5-diketo-D-gluconic acid reductase A [1.1.1.274] {Mycobacterium smegmatis MC2}
22.264	nd	nd	nd	23.1346	22.7574	nd	nd	MSMEG2407	1	>MSMEG2407 morphine 6-dehydrogenase [1.1.1.218] {Mycobacterium smegmatis MC2}
nd	nd	nd	26.6538	25.8327	nd	nd	26.2813	MSMEG2400	1	>MSMEG2400 ribosomal protein L28 (rpmB) {Mycobacterium smegmatis MC2}
nd	nd	nd	nd	19.9289	nd	nd	nd	MSMEG2395	1	>MSMEG2395 D-alanine--D-alanine ligase [6.3.2.4] {Mycobacterium smegmatis MC2}
24.4504	nd	nd	22.9427	25.8461	25.5988	24.3158	23.621	MSMEG2389	1	>MSMEG2389 DNA-binding protein HU (hup) {Mycobacterium smegmatis MC2}
nd	nd	nd	nd	22.1434	22.3269	nd	nd	MSMEG2388	1	>MSMEG2388 3-isopropylmalate dehydratase, small subunit (leuD) [4.2.1.33] {Mycobacterium smegmatis MC2}
nd	nd	nd	nd	21.3383	22.8343	nd	19.7186	MSMEG2383	1	>MSMEG2383 glutamyl-tRNA synthetase (gltX) [6.1.1.17] {Mycobacterium smegmatis MC2}
22.2664	nd	nd	nd	23.3381	23.6108	nd	nd	MSMEG2379	1	>MSMEG2379 3-isopropylmalate dehydrogenase (leuB) [1.1.1.85] {Mycobacterium smegmatis MC2}
22.2605	nd	nd	nd	22.5943	24.4331	nd	nd	MSMEG2378	1	>MSMEG2378 D-3-phosphoglycerate dehydrogenase (serA) [1.1.1.95] {Mycobacterium smegmatis MC2}
26.4906	nd	nd	24.2189	26.672	26.0109	nd	24.2733	MSMEG2374	1	>MSMEG2374 ketol-acid reductoisomerase (ilvC) [1.1.1.86] {Mycobacterium smegmatis MC2}
22.5666	nd	nd	23.1287	21.8169	nd	nd	nd	MSMEG2373	1	>MSMEG2373 acetolactate synthase, small subunit (ilvN) [2.2.1.6] {Mycobacterium smegmatis MC2}
nd	nd	nd	19.1998	19.4304	20.9205	nd	nd	MSMEG2372	1	>MSMEG2372 acetolactate synthase, large subunit, biosynthetic type (ilvB) [2.2.1.6] {Mycobacterium smegmatis MC2}
23.4876	nd	nd	nd	22.9487	24.4057	19.7716	21.424	MSMEG2367	1	>MSMEG2367 aspartyl/glutamyl-tRNA(Asn/Gln) amidotransferase subunit B [6.3.5.-] {Mycobacterium smegmatis MC2}
nd	nd	nd	nd	20.9116	22.1779	nd	nd	MSMEG2365	1	>MSMEG2365 glutamyl-tRNA(Gln) amidotransferase subunit A [6.3.5.-] {Mycobacterium smegmatis MC2}
26.775	nd	21.7904	23.3054	27.2172	26.8978	21.9462	22.2954	MSMEG2352	1	>MSMEG2352 electron transfer flavoprotein, alpha subunit (etfA) {Mycobacterium smegmatis MC2}
25.6187	nd	nd	nd	26.2547	25.7599	22.2639	nd	MSMEG2351	1	>MSMEG2351 electron transfer flavoprotein, beta subunit (etfB) {Mycobacterium smegmatis MC2}
nd	nd	nd	nd	nd	nd	18.9066	nd	MSMEG2350	1	>MSMEG2350 conserved hypothetical protein {Mycobacterium smegmatis MC2}
nd	20.3951	nd	nd	21.0789	20.725	19.8387	20.5512	MSMEG2349	1	>MSMEG2349 glycosyl hydrolase, family 57 {Mycobacterium smegmatis MC2}
22.6867	nd	nd	21.8011	19.9359	22.3094	nd	22.1636	MSMEG2275	1	>MSMEG2275 hydrogenase expression/formation protein HypD (hypD) {Mycobacterium smegmatis MC2}
24.2877	nd	nd	nd	nd	nd	22.5646	nd	MSMEG2274	1	>MSMEG2274 hydrogenase assembly chaperone HypC/HupF (hypC) {Mycobacterium smegmatis MC2}
nd	23.7325	nd	21.828	nd	20.8461	25.6636	24.0194	MSMEG2269	1	>MSMEG2269 NHL repeat protein {Mycobacterium smegmatis MC2}
25.2886	nd	nd	nd	nd	21.5453	nd	23.8126	MSMEG2263	1	>MSMEG2263 hydrogenase-2, large subunit (hybC) [1.12.99.6] {Mycobacterium smegmatis MC2}
nd	nd	nd	nd	nd	nd	nd	20.4371	MSMEG2262	1	>MSMEG2262 hydrogenase-2, small subunit (hybA) [1.12.99.6] {Mycobacterium smegmatis MC2}
nd	nd	nd	nd	nd	22.6897	nd	nd	MSMEG2261	1	>MSMEG2261 hypothetical protein {Mycobacterium smegmatis MC2}
nd	nd	30.9187	nd	nd	nd	nd	nd	MSMEG2174	1	>MSMEG2174 superfamily I DNA or RNA helicase {Mycobacterium smegmatis MC2}
nd	nd	nd	nd	33.9929	nd	24.9577	nd	MSMEG2136	1	>MSMEG2136 phosphoglucomutase, alpha-D-glucose phosphate-specific (pgm) [5.4.2.2] {Mycobacterium smegmatis MC2}
20.3799	nd	nd	nd	20.9857	21.7254	nd	nd	MSMEG2092	1	>MSMEG2092 D-aminopeptidase {Mycobacterium smegmatis MC2}
24.6159	nd	nd	nd	23.4348	nd	nd	24.0465	MSMEG2089	1	>MSMEG2089 cell division ATP-binding protein FtsE (ftsE) {Mycobacterium smegmatis MC2}
23.213	nd	nd	20.6881	22.4587	23.8126	nd	21.3707	MSMEG2081	1	>MSMEG2081 putative acyl-CoA dehydrogenase {Mycobacterium smegmatis MC2}
22.7821	nd	nd	nd	20.3211	23.9167	nd	20.6593	MSMEG2080	1	>MSMEG2080 putative acyl-CoA dehydrogenase {Mycobacterium smegmatis MC2}
nd	nd	nd	nd	nd	nd	23.8631	23.751	MSMEG2070	1	>MSMEG2070 acyl-CoA dehydrogenase family protein [1.3.99.-] {Mycobacterium smegmatis MC2}
22.163	nd	nd	nd	19.2953	nd	nd	nd	MSMEG2038	1	>MSMEG2038 monooxygenase, flavin-binding family {Mycobacterium smegmatis MC2}
nd	nd	nd	nd	22.7289	nd	nd	nd	MSMEG2033	1	>MSMEG2033 oxidoreductase, zinc-binding dehydrogenase family {Mycobacterium smegmatis MC2}
20.7073	nd	nd	nd	22.0699	nd	nd	nd	MSMEG2026	1	>MSMEG2026 short chain dehydrogenase {Mycobacterium smegmatis MC2}
nd	nd	nd	nd	23.2304	24.0959	19.4154	nd	MSMEG2010	1	>MSMEG2010 stress responsive A/B Barrel Domain superfamily {Mycobacterium smegmatis MC2}
26.1769	nd	nd	nd	nd	nd	nd	nd	MSMEG1961	1	>MSMEG1961 conserved hypothetical protein {Mycobacterium smegmatis MC2}
23.7452	nd	nd	nd	nd	nd	nd	nd	MSMEG1960	1	>MSMEG1960 hypothetical protein {Mycobacterium smegmatis MC2}
nd	nd	nd	nd	nd	22.2313	nd	nd	MSMEG1959	1	>MSMEG1959 putative membrane protein {Mycobacterium smegmatis MC2}
nd	nd	24.9794	nd	nd	nd	nd	nd	MSMEG1953	1	>MSMEG1953 transcription factor WhiB {Mycobacterium smegmatis MC2}
nd	nd	nd	21.6704	nd	22.5377	nd	20.0024	MSMEG1937	1	>MSMEG1937 molybdopterin biosynthesis protein MoeB {Mycobacterium smegmatis MC2}
nd	nd	nd	nd	22.7973	22.6955	nd	22.7456	MSMEG1934	1	>MSMEG1934 ATP-binding protein {Mycobacterium smegmatis MC2}
nd	nd	nd	nd	21.2086	nd	nd	nd	MSMEG1930	1	>MSMEG1930 DEAD/DEAH box helicase {Mycobacterium smegmatis MC2}
nd	nd	nd	nd	20.3619	nd	nd	nd	MSMEG1920	1	>MSMEG1920 diacylglycerol kinase, catalytic region {Mycobacterium smegmatis MC2}
nd	nd	24.2552	nd	nd	nd	nd	nd	MSMEG1919	1	>MSMEG1919 Transcription factor WhiB {Mycobacterium smegmatis MC2}
nd	nd	30.9701	nd	nd	nd	nd	nd	MSMEG1914	1	>MSMEG1914 RNA polymerase sigma-70 factor, family {Mycobacterium smegmatis MC2}
nd	nd	nd	nd	21.5196	21.4419	nd	nd	MSMEG1881	1	>MSMEG1881 preprotein translocase, SecA subunit (secA) {Mycobacterium smegmatis MC2}
24.538	22.0283	nd	21.2743	19.5474	nd	20.9992	nd	MSMEG1878	1	>MSMEG1878 S30AE family protein {Mycobacterium smegmatis MC2}
nd	nd	nd	nd	nd	23.1356	nd	nd	MSMEG1874	1	>MSMEG1874 DNA-binding response regulator MtrA (mtrA) {Mycobacterium smegmatis MC2}
21.8816	nd	nd	20.5206	25.2215	25.4871	21.0313	21.1481	MSMEG1843	1	>MSMEG1843 adenosylhomocysteinase (ahcY) [3.3.1.1] {Mycobacterium smegmatis MC2}
nd	nd	21.4239	nd	nd	nd	nd	nd	MSMEG1831	1	>MSMEG1831 Transcription factor WhiB {Mycobacterium smegmatis MC2}
nd	nd	nd	nd	22.522	23.8111	nd	nd	MSMEG1821	1	>MSMEG1821 acyl-CoA dehydrogenase [1.3.99.-] {Mycobacterium smegmatis MC2}
24.1898	nd	nd	nd	24.769	23.8158	23.5776	nd	MSMEG1813	1	>MSMEG1813 propionyl-CoA carboxylase beta chain [6.4.1.3] {Mycobacterium smegmatis MC2}
26.7599	26.189	24.7913	26.2476	26.3516	26.0338	23.7393	26.1195	MSMEG1809	1	>MSMEG1809 putative thiosulfate sulfurtransferase [2.8.1.1] {Mycobacterium smegmatis MC2}
27.6244	nd	nd	nd	27.7906	27.8925	24.9263	25.2757	MSMEG1807	1	>MSMEG1807 acetyl-/propionyl-coenzyme A carboxylase alpha chain [6.3.4.14] {Mycobacterium smegmatis MC2}
nd	nd	31.6615	nd	nd	nd	nd	nd	MSMEG1804	1	>MSMEG1804 RNA polymerase sigma-F factor {Mycobacterium smegmatis MC2}
nd	nd	nd	22.1596	22.4757	nd	nd	21.8214	MSMEG1694	1	>MSMEG1694 uracil phosphoribosyltransferase (upp) [2.4.2.9] {Mycobacterium smegmatis MC2}
21.8716	nd	nd	nd	20.4632	nd	nd	nd	MSMEG1684	1	>MSMEG1684 conserved hypothetical protein {Mycobacterium smegmatis MC2}
nd	nd	nd	nd	nd	22.9569	nd	nd	MSMEG1680	1	>MSMEG1680 conserved hypothetical protein {Mycobacterium smegmatis MC2}
19.2132	nd	nd	nd	nd	nd	nd	nd	MSMEG1679	1	>MSMEG1679 AmiB {Mycobacterium smegmatis MC2}
nd	nd	nd	nd	nd	nd	23.0338	nd	MSMEG1673	1	>MSMEG1673 cytidine deaminase (cdd) [3.5.4.5] {Mycobacterium smegmatis MC2}
20.7462	nd	nd	nd	nd	nd	nd	nd	MSMEG1671	1	>MSMEG1671 succinate dehydrogenase hydrophobic membrane anchor protein SdhD {Mycobacterium smegmatis MC2}
23.2931	nd	nd	nd	23.0966	23.9862	nd	21.8784	MSMEG1670	1	>MSMEG1670 succinate dehydrogenase, flavoprotein subunit (sdhA) [1.3.99.1] {Mycobacterium smegmatis MC2}
nd	nd	nd	nd	20.5182	23.1803	19.4949	nd	MSMEG1669	1	>MSMEG1669 succinate dehydrogenase, iron-sulfur protein (sdhB) [1.3.99.1] {Mycobacterium smegmatis MC2}
nd	nd	nd	32.5963	nd	nd	nd	nd	MSMEG1666	1	>MSMEG1666 RNA polymerase sigma-70 factor {Mycobacterium smegmatis MC2}
21.5117	nd	nd	nd	nd	nd	nd	20.5594	MSMEG1655	1	>MSMEG1655 hydrolase, alpha/beta fold family, putative {Mycobacterium smegmatis MC2}
26.7424	nd	20.4529	19.2067	26.3199	26.7037	23.0917	23.6954	MSMEG1654	1	>MSMEG1654 isocitrate dehydrogenase, NADP-dependent [1.1.1.42] {Mycobacterium smegmatis MC2}
23.8181	nd	nd	nd	23.3203	25.8671	nd	21.7882	MSMEG1652	1	>MSMEG1652 O-acetylhomoserine sulfhydrylase {Mycobacterium smegmatis MC2}
nd	nd	nd	25.4054	20.6285	nd	nd	nd	MSMEG1642	1	>MSMEG1642 ABC transporter, ATP-binding protein {Mycobacterium smegmatis MC2}
nd	nd	nd	nd	nd	20.4529	nd	nd	MSMEG1634	1	>MSMEG1634 probable forkhead-associated protein {Mycobacterium smegmatis MC2}
22.3162	nd	nd	nd	nd	22.1116	nd	nd	MSMEG1610	1	>MSMEG1610 GMP synthase [glutamine-hydrolyzing] [6.3.5.2] {Mycobacterium smegmatis MC2}
19.9466	nd	nd	nd	nd	nd	nd	nd	MSMEG1604	1	>MSMEG1604 FAD dependent oxidoreductase {Mycobacterium smegmatis MC2}
22.2005	nd	nd	23.8543	23.7869	22.718	nd	22.9774	MSMEG1603	1	>MSMEG1603 IMP dehydrogenase family protein {Mycobacterium smegmatis MC2}
23.2942	nd	nd	nd	21.7479	22.7196	nd	23.6966	MSMEG1602	1	>MSMEG1602 inosine-5-monophosphate dehydrogenase (guaB) [1.1.1.205] {Mycobacterium smegmatis MC2}
nd	nd	25.9506	nd	nd	nd	nd	nd	MSMEG1599	1	>MSMEG1599 RNA polymerase sigma-70 factor {Mycobacterium smegmatis MC2}
26.8782	nd	22.2391	21.3376	27.773	27.3829	19.5655	21.7107	MSMEG1583	1	>MSMEG1583 chaperonin GroL (groL) {Mycobacterium smegmatis MC2}
22.4124	nd	nd	nd	24.2061	nd	21.8114	nd	MSMEG1582	1	>MSMEG1582 chaperonin GroS (groS) {Mycobacterium smegmatis MC2}
23.4991	nd	nd	nd	26.4198	24.3784	21.5173	nd	MSMEG1557	1	>MSMEG1557 ribosomal protein S9 (rpsI) {Mycobacterium smegmatis MC2}
nd	nd	nd	nd	25.0633	nd	nd	nd	MSMEG1556	1	>MSMEG1556 ribosomal protein L13 (rplM) {Mycobacterium smegmatis MC2}
22.3652	nd	nd	nd	nd	nd	nd	nd	MSMEG1529	1	>MSMEG1529 serine esterase, cutinase family {Mycobacterium smegmatis MC2}
22.2342	nd	nd	nd	nd	22.5671	nd	nd	MSMEG1525	1	>MSMEG1525 50S ribosomal protein L17 {Mycobacterium smegmatis MC2}
27.1711	nd	36.0711	21.1421	27.0898	27.2525	24.9431	23.81	MSMEG1524	1	>MSMEG1524 DNA-directed RNA polymerase, alpha subunit (rpoA) [2.7.7.6] {Mycobacterium smegmatis MC2}
27.6384	24.1987	26.3849	26.3444	28.379	27.0124	24.021	26.0585	MSMEG1523	1	>MSMEG1523 ribosomal protein S4 (rpsD) {Mycobacterium smegmatis MC2}
22.6706	nd	nd	23.2503	nd	22.96	19.0837	22.5256	MSMEG1522	1	>MSMEG1522 ribosomal protein S11 (rpsK) {Mycobacterium smegmatis MC2}
25.0928	nd	nd	nd	26.6568	25.5199	24.2828	23.8461	MSMEG1521	1	>MSMEG1521 ribosomal protein S13p/S18e (rpsM) {Mycobacterium smegmatis MC2}
22.3725	21.7069	nd	23.648	24.3875	22.9296	nd	24.0967	MSMEG1520	1	>MSMEG1520 ribosomal protein L36 (rpmJ) {Mycobacterium smegmatis MC2}
nd	nd	nd	nd	nd	nd	20.8571	nd	MSMEG1519	1	>MSMEG1519 translation initiation factor IF-1 (infA) {Mycobacterium smegmatis MC2}
23.689	20.5174	nd	25.0851	24.4875	18.8435	19.7452	21.5149	MSMEG1516	1	>MSMEG1516 thioredoxin reductase {Mycobacterium smegmatis MC2}
nd	nd	nd	nd	20.5394	nd	nd	nd	MSMEG1515	1	>MSMEG1515 two-component sensor histidine kinase {Mycobacterium smegmatis MC2}
23.3335	nd	nd	nd	24.0939	25.1163	nd	nd	MSMEG1484	1	>MSMEG1484 adenylate kinase [2.7.4.3] {Mycobacterium smegmatis MC2}
20.7824	nd	nd	nd	nd	nd	nd	nd	MSMEG1477	1	>MSMEG1477 major facilitator superfamily {Mycobacterium smegmatis MC2}
23.9497	nd	nd	nd	nd	nd	nd	nd	MSMEG1476	1	>MSMEG1476 signal peptide peptidase SppA, 67K type (sppA) [3.4.-.-] {Mycobacterium smegmatis MC2}
nd	nd	nd	23.9809	26.2531	24.1539	25.2794	24.2201	MSMEG1474	1	>MSMEG1474 ribosomal protein L15 (rplO) {Mycobacterium smegmatis MC2}
26.5382	nd	24.5584	24.3293	26.5785	25.568	nd	25.4686	MSMEG1472	1	>MSMEG1472 ribosomal protein S5 (rpsE) {Mycobacterium smegmatis MC2}
23.3697	nd	24.5087	nd	25.0099	nd	nd	nd	MSMEG1471	1	>MSMEG1471 ribosomal protein L18 (rplR) {Mycobacterium smegmatis MC2}
23.9437	nd	24.238	nd	26.7231	25.3777	nd	21.3672	MSMEG1470	1	>MSMEG1470 50S ribosomal protein L6 {Mycobacterium smegmatis MC2}
25.5608	nd	24.7213	nd	26.754	26.0103	20.3548	23.276	MSMEG1469	1	>MSMEG1469 ribosomal protein S8 (rpsH) {Mycobacterium smegmatis MC2}
nd	nd	nd	21.2439	24.9351	nd	nd	nd	MSMEG1468	1	>MSMEG1468 ribosomal protein S14p/S29e (rpsN) {Mycobacterium smegmatis MC2}
23.6201	nd	nd	nd	24.8042	24.6512	nd	nd	MSMEG1467	1	>MSMEG1467 50S ribosomal protein L5 {Mycobacterium smegmatis MC2}
24.5614	nd	nd	23.7346	26.5388	25.1291	19.3156	23.3818	MSMEG1465	1	>MSMEG1465 ribosomal protein L14 (rplN) {Mycobacterium smegmatis MC2}
nd	nd	nd	nd	22.8603	nd	19.6974	nd	MSMEG1445	1	>MSMEG1445 30S ribosomal protein S17 {Mycobacterium smegmatis MC2}
23.3083	nd	nd	nd	nd	nd	24.0764	nd	MSMEG1444	1	>MSMEG1444 ribosomal protein L29 (rpmC) {Mycobacterium smegmatis MC2}
25.3049	24.2945	25.8223	25.2303	25.5318	25.3384	22.002	25.4066	MSMEG1443	1	>MSMEG1443 ribosomal protein L16 (rplP) {Mycobacterium smegmatis MC2}
27.9406	22.8884	25.7742	23.8601	27.5853	26.1995	24.2505	25.9527	MSMEG1442	1	>MSMEG1442 ribosomal protein S3 (rpsC) {Mycobacterium smegmatis MC2}
26.3287	nd	24.1827	22.8491	26.6948	25.3533	21.4132	nd	MSMEG1441	1	>MSMEG1441 50S ribosomal protein L22 {Mycobacterium smegmatis MC2}
26.2326	23.9537	22.392	25.5907	27.5721	26.1182	26.9008	24.8137	MSMEG1439	1	>MSMEG1439 ribosomal protein L2 (rplB) {Mycobacterium smegmatis MC2}
nd	nd	nd	nd	24.367	nd	21.6858	nd	MSMEG1438	1	>MSMEG1438 ribosomal protein L23 (rplW) {Mycobacterium smegmatis MC2}
nd	nd	nd	nd	22.3239	nd	23.037	nd	MSMEG1437	1	>MSMEG1437 ribosomal protein L4/L1 family (rplD) {Mycobacterium smegmatis MC2}
24.7362	23.1359	26.1845	24.321	27.5345	24.2184	24.5496	23.7453	MSMEG1436	1	>MSMEG1436 ribosomal protein L3 (rplC) {Mycobacterium smegmatis MC2}
26.1731	23.7586	24.6234	25.1671	26.4768	25.6033	24.9083	25.9721	MSMEG1435	1	>MSMEG1435 ribosomal protein S10 (rpsJ) {Mycobacterium smegmatis MC2}
21.3293	nd	nd	20.3145	20.1131	23.2748	nd	22.7257	MSMEG1424	1	>MSMEG1424 FMN-dependent dehydrogenase {Mycobacterium smegmatis MC2}
nd	nd	nd	nd	nd	21.9783	nd	nd	MSMEG1423	1	>MSMEG1423 radical SAM domain protein {Mycobacterium smegmatis MC2}
nd	nd	nd	nd	22.5653	22.4088	21.1822	nd	MSMEG1419	1	>MSMEG1419 conserved hypothetical protein {Mycobacterium smegmatis MC2}
nd	nd	nd	nd	22.1789	22.275	nd	nd	MSMEG1416	1	>MSMEG1416 Pyridine nucleotide-disulphide oxidoreductase {Mycobacterium smegmatis MC2}
28.4474	nd	26.3802	24.2094	29.4943	29.1493	25.0436	24.6101	MSMEG1401	1	>MSMEG1401 translation elongation factor Tu (tuf) {Mycobacterium smegmatis MC2}
nd	nd	nd	nd	22.8913	nd	nd	nd	MSMEG1400	1	>MSMEG1400 elongation factor G {Mycobacterium smegmatis MC2}
27.0464	23.74	26.9602	24.6757	31.1503	26.8651	23.2772	24.3657	MSMEG1399	1	>MSMEG1399 ribosomal protein S7 (rpsG) {Mycobacterium smegmatis MC2}
23.6606	21.9752	nd	nd	25.9509	23.3998	nd	22.7306	MSMEG1398	1	>MSMEG1398 ribosomal protein S12 (rpsL) {Mycobacterium smegmatis MC2}
25.5925	nd	36.3813	20.9203	26.3041	24.6729	21.3615	23.7242	MSMEG1368	1	>MSMEG1368 DNA-directed RNA polymerase, beta subunit (rpoC) [2.7.7.6] {Mycobacterium smegmatis MC2}
25.7785	nd	35.9898	nd	26.251	26.5512	21.0455	nd	MSMEG1367	1	>MSMEG1367 DNA-directed RNA polymerase, beta subunit (rpoB) [2.7.7.6] {Mycobacterium smegmatis MC2}
23.1159	nd	nd	21.5267	21.048	nd	18.3169	20.9987	MSMEG1366	1	>MSMEG1366 ABC transporter, ATP-binding protein {Mycobacterium smegmatis MC2}
28.0751	nd	24.8987	21.9738	28.9988	28.4845	25.7902	26.0555	MSMEG1365	1	>MSMEG1365 ribosomal protein L7/L12 (rplL) {Mycobacterium smegmatis MC2}
24.0094	nd	nd	nd	26.9716	25.958	22.8971	nd	MSMEG1364	1	>MSMEG1364 50S ribosomal protein L10 {Mycobacterium smegmatis MC2}
21.7681	nd	nd	25.8629	21.0861	nd	nd	18.2026	MSMEG1353	1	>MSMEG1353 ABC1 family protein {Mycobacterium smegmatis MC2}
nd	nd	nd	nd	25.566	nd	18.5926	nd	MSMEG1347	1	>MSMEG1347 ribosomal protein L1 (rplA) {Mycobacterium smegmatis MC2}
nd	nd	nd	nd	22.5525	17.0835	21.2939	nd	MSMEG1346	1	>MSMEG1346 ribosomal protein L11 (rplK) {Mycobacterium smegmatis MC2}
nd	nd	25.0322	nd	nd	23.9425	nd	20.9297	MSMEG1345	1	>MSMEG1345 transcription antitermination protein NusG {Mycobacterium smegmatis MC2}
21.2999	nd	nd	nd	20.5355	nd	nd	nd	MSMEG1344	1	>MSMEG1344 translocase {Mycobacterium smegmatis MC2}
21.0458	nd	nd	nd	nd	nd	nd	nd	MSMEG1341	1	>MSMEG1341 MaoC family protein {Mycobacterium smegmatis MC2}
22.6132	nd	nd	nd	nd	nd	nd	nd	MSMEG1334	1	>MSMEG1334 metallo-beta-lactamase family protein {Mycobacterium smegmatis MC2}
20.367	nd	nd	nd	nd	nd	nd	nd	MSMEG1073	1	>MSMEG1073 oxidoreductase, short-chain dehydrogenase/reductase family {Mycobacterium smegmatis MC2}
nd	nd	nd	nd	21.3883	22.2631	22.6534	nd	MSMEG1061	1	>MSMEG1061 phosphohydrolase {Mycobacterium smegmatis MC2}
nd	nd	nd	nd	nd	nd	20.1238	nd	MSMEG1060	1	>MSMEG1060 putative Lsr2 protein {Mycobacterium smegmatis MC2}
26.1941	nd	nd	22.3324	22.912	22.5816	nd	25.1019	MSMEG1055;MSMEG2335	2	>MSMEG1055 hexapeptide transferase family protein {Mycobacterium smegmatis MC2};>MSMEG2335 hexapeptide transferase family protein {Mycobacterium smegmatis MC2}
23.6398	nd	nd	20.6912	22.3255	nd	nd	nd	MSMEG1049;MSMEG2329	2	>MSMEG1049 methyltransferase, UbiE/COQ5 family {Mycobacterium smegmatis MC2};>MSMEG2329 methyltransferase, UbiE/COQ5 family {Mycobacterium smegmatis MC2}
nd	nd	nd	nd	21.6373	nd	nd	nd	MSMEG1047;MSMEG2327	2	>MSMEG1047 nudix hydrolase {Mycobacterium smegmatis MC2};>MSMEG2327 nudix hydrolase {Mycobacterium smegmatis MC2}
25.0091	nd	nd	24.7	24.8564	24.0904	nd	24.2475	MSMEG1046;MSMEG2326	2	>MSMEG1046 ABC-type molybdenum transport system, ATPase component {Mycobacterium smegmatis MC2};>MSMEG2326 ABC-type molybdenum transport system, ATPase component {Mycobacterium smegmatis MC2}
nd	nd	nd	nd	20.4806	21.7826	nd	19.7334	MSMEG1041;MSMEG2321	2	>MSMEG1041 phosphoserine phosphatase (serB) [3.1.3.3] {Mycobacterium smegmatis MC2};>MSMEG2321 phosphoserine phosphatase (serB) [3.1.3.3] {Mycobacterium smegmatis MC2}
24.5737	nd	nd	nd	25.2561	25.9299	20.9284	22.3653	MSMEG1037;MSMEG2317	2	>MSMEG1037 alcohol dehydrogenase, zinc-containing [1.1.1.2] {Mycobacterium smegmatis MC2};>MSMEG2317 alcohol dehydrogenase, zinc-containing [1.1.1.2] {Mycobacterium smegmatis MC2}
24.3307	nd	nd	nd	24.7407	23.9251	21.9853	19.7287	MSMEG1033;MSMEG2313	2	>MSMEG1033 ribonucleoside-diphosphate reductase, beta subunit [1.17.4.1] {Mycobacterium smegmatis MC2};>MSMEG2313 ribonucleoside-diphosphate reductase, beta subunit [1.17.4.1] {Mycobacterium smegmatis MC2}
nd	nd	nd	nd	21.6041	nd	nd	nd	MSMEG1030;MSMEG2310	2	>MSMEG1030 monooxygenase {Mycobacterium smegmatis MC2};>MSMEG2310 monooxygenase {Mycobacterium smegmatis MC2}
nd	nd	nd	nd	20.0139	nd	nd	nd	MSMEG1029;MSMEG2309	2	>MSMEG1029 probable transcriptional regulatory protein {Mycobacterium smegmatis MC2};>MSMEG2309 probable transcriptional regulatory protein {Mycobacterium smegmatis MC2}
26.0792	22.294	24.6738	26.1186	25.3275	25.201	20.0884	25.9406	MSMEG1028;MSMEG2308	2	>MSMEG1028 geranylgeranyl reductase {Mycobacterium smegmatis MC2};>MSMEG2308 geranylgeranyl reductase {Mycobacterium smegmatis MC2}
25.6093	23.4185	25.0846	27.0988	26.5621	27.3543	nd	27.7659	MSMEG1019;MSMEG2299	2	>MSMEG1019 ribonucleoside-diphosphate reductase, alpha subunit [1.17.4.1] {Mycobacterium smegmatis MC2};>MSMEG2299 ribonucleoside-diphosphate reductase, alpha subunit [1.17.4.1] {Mycobacterium smegmatis MC2}
26.4813	nd	nd	22.1473	21.3529	nd	nd	23.187	MSMEG1011;MSMEG2291	2	>MSMEG1011 short chain dehydrogenase {Mycobacterium smegmatis MC2};>MSMEG2291 short chain dehydrogenase {Mycobacterium smegmatis MC2}
22.5285	20.8441	nd	nd	nd	nd	nd	nd	MSMEG0975	1	>MSMEG0975 conserved hypothetical protein {Mycobacterium smegmatis MC2}
25.2054	22.3269	23.9815	21.8903	22.3554	nd	19.1667	21.9538	MSMEG0970	1	>MSMEG0970 phosphoglycerate mutase family protein {Mycobacterium smegmatis MC2}
22.5218	nd	nd	nd	21.7889	nd	nd	19.8526	MSMEG0969	1	>MSMEG0969 glutamate-1-semialdehyde-2,1-aminomutase (hemL) [5.4.3.8] {Mycobacterium smegmatis MC2}
21.2115	nd	nd	nd	20.4541	nd	nd	nd	MSMEG0956	1	>MSMEG0956 delta-aminolevulinic acid dehydratase (hemB) [4.2.1.24] {Mycobacterium smegmatis MC2}
21.1042	nd	nd	nd	21.8212	21.423	nd	19.2041	MSMEG0954	1	>MSMEG0954 uroporphyrinogen-III synthase (hemD) [4.2.1.75] {Mycobacterium smegmatis MC2}
nd	nd	nd	nd	nd	21.5357	18.4211	nd	MSMEG0948	1	>MSMEG0948 conserved hypothetical protein {Mycobacterium smegmatis MC2}
21.4486	nd	nd	nd	nd	nd	nd	nd	MSMEG0943	1	>MSMEG0943 pyrroline-5-carboxylate reductase (proC) [1.5.1.2] {Mycobacterium smegmatis MC2}
nd	nd	nd	nd	20.4364	nd	nd	20.508	MSMEG0938	1	>MSMEG0938 conserved hypothetical protein {Mycobacterium smegmatis MC2}
nd	nd	nd	nd	23.1853	22.3099	nd	nd	MSMEG0935	1	>MSMEG0935 2,3-bisphosphoglycerate-dependent phosphoglycerate mutase [5.4.2.1] {Mycobacterium smegmatis MC2}
nd	nd	nd	nd	24.1424	24.7912	nd	19.9046	MSMEG0919	1	>MSMEG0919 heparin-binding hemagglutinin {Mycobacterium smegmatis MC2}
24.6144	nd	nd	nd	26.4867	26.8612	19.6703	21.6784	MSMEG0913	1	>MSMEG0913 methoxy mycolic acid synthase 1 [2.1.1.-] {Mycobacterium smegmatis MC2}
nd	nd	nd	nd	21.6961	nd	nd	nd	MSMEG0912	1	>MSMEG0912 3-hydroxybutyryl-CoA dehydrogenase [1.1.1.157] {Mycobacterium smegmatis MC2}
24.6121	nd	nd	nd	24.9421	25.1185	nd	21.0457	MSMEG0911	1	>MSMEG0911 isocitrate lyase (aceA) [4.1.3.1] {Mycobacterium smegmatis MC2}
nd	nd	nd	nd	nd	nd	nd	21.6896	MSMEG0906	1	>MSMEG0906 DNA-binding protein {Mycobacterium smegmatis MC2}
24.7938	nd	nd	nd	23.9848	25.7796	21.3105	nd	MSMEG0903	1	>MSMEG0903 dihydrolipoamide dehydrogenase (lpdA) [1.8.1.4] {Mycobacterium smegmatis MC2}
nd	nd	nd	nd	nd	nd	18.1065	nd	MSMEG0887	1	>MSMEG0887 conserved hypothetical protein {Mycobacterium smegmatis MC2}
24.5953	21.7355	23.0867	22.712	22.6781	nd	26.9133	23.4429	MSMEG0884	1	>MSMEG0884 glyoxalase family protein {Mycobacterium smegmatis MC2}
29.7155	21.3468	26.1341	26.8212	30.6073	30.1397	25.1656	25.5427	MSMEG0880	1	>MSMEG0880 chaperonin GroL (groL) {Mycobacterium smegmatis MC2}
23.4691	nd	nd	nd	nd	nd	nd	nd	MSMEG0861	1	>MSMEG0861 phosphatidylserine decarboxylase (psd) [4.1.1.65] {Mycobacterium smegmatis MC2}
26.7672	21.6879	nd	nd	nd	nd	25.5107	22.178	MSMEG0839	1	>MSMEG0839 ATP-dependent protease La (LON) domain subfamily {Mycobacterium smegmatis MC2}
nd	nd	nd	23.3067	23.9029	nd	22.411	nd	MSMEG0835	1	>MSMEG0835 copper/zinc superoxide dismutase (sodC) [1.15.1.1] {Mycobacterium smegmatis MC2}
22.6515	nd	nd	nd	nd	nd	nd	nd	MSMEG0834	1	>MSMEG0834 tuberculin related peptide {Mycobacterium smegmatis MC2}
nd	nd	nd	nd	nd	18.6341	nd	21.8065	MSMEG0826	1	>MSMEG0826 thiamine biosynthesis protein ThiC (thiC) {Mycobacterium smegmatis MC2}
nd	nd	nd	21.3664	20.9933	nd	nd	21.9088	MSMEG0814	1	>MSMEG0814 membrane protein {Mycobacterium smegmatis MC2}
nd	nd	nd	21.6479	nd	nd	nd	nd	MSMEG0793	1	>MSMEG0793 thiazole biosynthesis protein ThiG (thiG) {Mycobacterium smegmatis MC2}
23.3489	nd	nd	nd	nd	nd	nd	nd	MSMEG0791	1	>MSMEG0791 glycine oxidase ThiO (thiO) [1.4.3.19] {Mycobacterium smegmatis MC2}
28.6364	28.4404	25.5606	28.3506	28.2909	26.9023	28.7911	28.0913	MSMEG0786	1	>MSMEG0786 serine/threonine protein kinase {Mycobacterium smegmatis MC2}
24.4318	nd	nd	21.2208	24.459	24.8126	18.2148	nd	MSMEG0777	1	>MSMEG0777 F420-dependent glucose-6-phosphate dehydrogenase {Mycobacterium smegmatis MC2}
21.1323	nd	nd	nd	23.0229	23.3312	nd	19.0483	MSMEG0759	1	>MSMEG0759 adenylosuccinate synthetase (purA) [6.3.4.4] {Mycobacterium smegmatis MC2}
nd	32.2295	nd	nd	nd	nd	nd	nd	MSMEG0752	1	>MSMEG0752 fructose-bisphosphate aldolase, class II (fbaA) [4.1.2.13] {Mycobacterium smegmatis MC2}
19.8391	nd	nd	nd	nd	nd	nd	nd	MSMEG0750	1	>MSMEG0750 membrane protein {Mycobacterium smegmatis MC2}
23.2988	nd	22.3569	21.4998	nd	nd	nd	nd	MSMEG0736	1	>MSMEG0736 conserved hypothetical protein {Mycobacterium smegmatis MC2}
nd	nd	nd	22.3004	nd	nd	nd	nd	MSMEG0711	1	>MSMEG0711 chaperone protein DnaJ (dnaJ) {Mycobacterium smegmatis MC2}
22.0304	nd	nd	nd	22.7176	nd	nd	nd	MSMEG0710	1	>MSMEG0710 co-chaperone GrpE (grpE) {Mycobacterium smegmatis MC2}
28.9145	27.1126	27.8376	27.1137	29.1188	27.1332	27.3973	27.4511	MSMEG0709	1	>MSMEG0709 chaperone protein DnaK (dnaK) {Mycobacterium smegmatis MC2}
19.9419	nd	nd	nd	22.269	22.4828	nd	19.3989	MSMEG0702	1	>MSMEG0702 monooxygenase {Mycobacterium smegmatis MC2}
25.1877	18.7516	20.8769	21.8351	24.2417	24.3907	21.01	21.991	MSMEG0690	1	>MSMEG0690 iron-sulfur cluster-binding protein {Mycobacterium smegmatis MC2}
23.0341	nd	21.434	21.6997	22.8421	nd	nd	nd	MSMEG0643	1	>MSMEG0643 extracellular solute-binding protein, family 5, putative {Mycobacterium smegmatis MC2}
21.532	nd	nd	nd	nd	nd	nd	nd	MSMEG0639	1	>MSMEG0639 oligopeptide transport ATP-binding protein AppF {Mycobacterium smegmatis MC2}
21.2736	nd	nd	nd	nd	nd	nd	nd	MSMEG0636	1	>MSMEG0636 conserved hypothetical protein {Mycobacterium smegmatis MC2}
22.6476	nd	nd	nd	nd	nd	nd	nd	MSMEG0633	1	>MSMEG0633 PAP2 superfamily protein {Mycobacterium smegmatis MC2}
nd	nd	nd	nd	nd	nd	nd	21.8988	MSMEG0594	1	>MSMEG0594 iron-sulfur cluster binding protein {Mycobacterium smegmatis MC2}
20.8287	nd	nd	20.8451	19.8803	21.1665	nd	19.0393	MSMEG0551	1	>MSMEG0551 ABC nitrate/sulfonate/bicarbonate transporter, ATPase subunit {Mycobacterium smegmatis MC2}
nd	nd	nd	nd	23.7336	24.0282	nd	nd	MSMEG0550	1	>MSMEG0550 sulfonate binding protein {Mycobacterium smegmatis MC2}
26.1693	nd	nd	23.2578	nd	nd	nd	22.322	MSMEG0537	1	>MSMEG0537 conserved hypothetical protein {Mycobacterium smegmatis MC2}
nd	nd	nd	nd	20.4624	22.3896	nd	nd	MSMEG0464	1	>MSMEG0464 phosphomethylpyrimidine kinase [2.7.4.7] {Mycobacterium smegmatis MC2}
nd	nd	nd	nd	18.6413	nd	nd	nd	MSMEG0457	1	>MSMEG0457 DNA topoisomerase IV subunit B {Mycobacterium smegmatis MC2}
22.691	nd	nd	nd	nd	nd	nd	nd	MSMEG0415	1	>MSMEG0415 NADH-fmn oxidoreductase {Mycobacterium smegmatis MC2}
nd	nd	nd	21.535	nd	nd	nd	21.4306	MSMEG0408	1	>MSMEG0408 type I modular polyketide synthase {Mycobacterium smegmatis MC2}
nd	nd	nd	nd	22.1286	nd	nd	nd	MSMEG0400	1	>MSMEG0400 peptide synthetase {Mycobacterium smegmatis MC2}
23.7703	nd	nd	nd	nd	nd	nd	nd	MSMEG0399	1	>MSMEG0399 conserved domain protein {Mycobacterium smegmatis MC2}
21.0599	nd	nd	nd	nd	nd	nd	19.3204	MSMEG0392	1	>MSMEG0392 hypothetical glycosyl transferase [2.-.-.-] {Mycobacterium smegmatis MC2}
nd	nd	nd	nd	nd	20.9832	nd	nd	MSMEG0391	1	>MSMEG0391 Rmt3 protein {Mycobacterium smegmatis MC2}
nd	nd	nd	nd	21.068	21.0742	nd	nd	MSMEG0388	1	>MSMEG0388 Macrocin-O-methyltransferase (tylF) [2.1.1.101] {Mycobacterium smegmatis MC2}
nd	nd	nd	22.4437	nd	nd	nd	nd	MSMEG0387	1	>MSMEG0387 Rmt2 protein {Mycobacterium smegmatis MC2}
nd	nd	nd	nd	21.3542	nd	nd	nd	MSMEG0386	1	>MSMEG0386 NAD dependent epimerase/dehydratase family {Mycobacterium smegmatis MC2}
23.3147	nd	nd	nd	nd	23.5925	nd	nd	MSMEG0373	1	>MSMEG0373 3-ketoacyl-CoA thiolase [2.3.1.16] {Mycobacterium smegmatis MC2}
23.1862	nd	nd	nd	23.2795	23.0412	19.7883	nd	MSMEG0372;MSMEG4004	2	>MSMEG0372 oxidoreductase, short chain dehydrogenase/reductase family {Mycobacterium smegmatis MC2}
21.9062	nd	nd	nd	nd	nd	nd	21.0007	MSMEG0371	1	>MSMEG0371 MaoC like domain protein {Mycobacterium smegmatis MC2}
20.2042	nd	nd	19.5973	nd	nd	nd	nd	MSMEG0370	1	>MSMEG0370 conserved hypothetical protein {Mycobacterium smegmatis MC2}
nd	nd	nd	20.0403	20.2029	20.0051	nd	nd	MSMEG0368	1	>MSMEG0368 hypothetical protein {Mycobacterium smegmatis MC2}
34.6915	25.3931	nd	nd	nd	nd	24.6691	nd	MSMEG0358	1	>MSMEG0358 ribonucleoside-diphosphate reductase, beta subunit [1.17.4.1] {Mycobacterium smegmatis MC2}
24.2787	nd	21.7889	20.4298	23.3728	23.0145	19.3041	nd	MSMEG0317	1	>MSMEG0317 conserved hypothetical protein {Mycobacterium smegmatis MC2}
nd	nd	nd	nd	nd	nd	20.9889	nd	MSMEG0309	1	>MSMEG0309 aldehyde dehydrogenase family protein {Mycobacterium smegmatis MC2}
nd	nd	nd	nd	nd	22.861	nd	nd	MSMEG0255	1	>MSMEG0255 phosphoenolpyruvate carboxykinase [4.1.1.32] {Mycobacterium smegmatis MC2}
nd	nd	nd	nd	nd	nd	21.5409	nd	MSMEG0250	1	>MSMEG0250 membrane protein, MmpL family {Mycobacterium smegmatis MC2}
nd	nd	nd	23.3589	nd	nd	nd	nd	MSMEG0243	1	>MSMEG0243 conserved hypothetical protein {Mycobacterium smegmatis MC2}
nd	nd	nd	nd	18.1589	nd	18.6466	nd	MSMEG0239	1	>MSMEG0239 O-acetylhomoserine/O-acetylserine sulfhydrylase {Mycobacterium smegmatis MC2}
21.602	nd	nd	nd	21.3398	21.9755	nd	20.0851	MSMEG0238	1	>MSMEG0238 O-acetylhomoserine/O-acetylserine sulfhydrylase {Mycobacterium smegmatis MC2}
nd	nd	nd	nd	21.54	nd	nd	nd	MSMEG0234	1	>MSMEG0234 metallopeptidase {Mycobacterium smegmatis MC2}
nd	nd	nd	nd	nd	nd	nd	19.5216	MSMEG0229	1	>MSMEG0229 dihydroxy-acid dehydratase (ilvD) [4.2.1.9] {Mycobacterium smegmatis MC2}
nd	nd	25.4642	nd	nd	nd	nd	nd	MSMEG0222	1	>MSMEG0222 conserved hypothetical protein {Mycobacterium smegmatis MC2}
22.6991	nd	nd	nd	23.9385	25.2236	nd	nd	MSMEG0216	1	>MSMEG0216 3-hydroxyacyl-CoA dehydrogenase {Mycobacterium smegmatis MC2}
nd	nd	nd	21.0567	22.0376	22.8253	nd	nd	MSMEG0110;MSMEG4109	2	>MSMEG0110 NAD(P) transhydrogenase, alpha subunit (pntA) [1.6.1.1] {Mycobacterium smegmatis MC2};>MSMEG4109 NAD(P) transhydrogenase, alpha subunit (pntA) [1.6.1.1] {Mycobacterium smegmatis MC2}
19.6661	nd	nd	nd	nd	nd	nd	nd	MSMEG0108	1	>MSMEG0108 acyl-CoA dehydrogenase [1.3.99.-] {Mycobacterium smegmatis MC2}
nd	nd	nd	20.4917	nd	nd	nd	19.7606	MSMEG0067	1	>MSMEG0067 conserved hypothetical protein {Mycobacterium smegmatis MC2}
nd	nd	nd	nd	nd	nd	nd	19.7374	MSMEG0062	1	>MSMEG0062 ftsk/spoiiie family protein {Mycobacterium smegmatis MC2}
32.0249	31.2061	31.7488	32.1817	31.9999	29.3812	31.4856	31.8914	MSMEG0035	1	>MSMEG0035 FHA domain protein {Mycobacterium smegmatis MC2}
22.9555	nd	nd	nd	22.2757	23.0887	24.2695	nd	MSMEG0024	1	>MSMEG0024 peptidyl-prolyl cis-trans isomerase B [5.2.1.8] {Mycobacterium smegmatis MC2}
21.217	nd	nd	24.5678	22.4413	nd	nd	23.1761	MSMEG0023	1	>MSMEG0023 conserved hypothetical protein {Mycobacterium smegmatis MC2}
26.5905	nd	nd	nd	22.5695	24.062	24.8462	26.3349	MSMEG0006	1	>MSMEG0006 DNA gyrase, A subunit (gyrA) [5.99.1.3] {Mycobacterium smegmatis MC2}
nd	nd	nd	nd	22.3717	22.6904	nd	nd	MSMEG0005;MSMEG1229	2	>MSMEG0005 DNA gyrase, B subunit (gyrB) [5.99.1.3] {Mycobacterium smegmatis MC2};>MSMEG1229 DNA gyrase, B subunit (gyrB) [5.99.1.3] {Mycobacterium smegmatis MC2}
nd	nd	nd	nd	22.3179	nd	nd	nd	MSMEG0001	1	>MSMEG0001 DNA polymerase III, beta subunit (dnaN) [2.7.7.7] {Mycobacterium smegmatis MC2}
32.406	29.1118	32.278	29.5773	nd	23.8419	nd	nd	marker	1	>marker
27.8638	28.1477	23.2463	28.9593	28.9495	25.1174	27.6326	28.5433	gfptrap	1	>gfptrap

## Sheet: HA all
log of intensity
MSMEG 0358	MSMEG0752	MSMEG1524	MSMEG1666	MSMEG2136	MSMEG3021	MSMEG3085	MSMEG3086	Protein IDs	Proteins	Fasta headers
nd	nd	nd	21.2902	nd	nd	nd	nd	MSMEG6934	1	>MSMEG6934 thioredoxin (trx) {Mycobacterium smegmatis MC2}
nd	nd	nd	18.479	nd	nd	nd	nd	MSMEG6933	1	>MSMEG6933 thioredoxin-disulfide reductase (trxB) [1.8.1.9] {Mycobacterium smegmatis MC2}
nd	nd	nd	19.5727	nd	nd	nd	nd	MSMEG6921	1	>MSMEG6921 conserved hypothetical protein {Mycobacterium smegmatis MC2}
nd	nd	23.8617	nd	nd	nd	nd	nd	MSMEG6901	1	>MSMEG6901 conserved hypothetical protein {Mycobacterium smegmatis MC2}
nd	nd	25.8311	nd	nd	nd	21.8116	nd	MSMEG6477	1	>MSMEG6477 methionine-S-sulfoxide reductase (msrA) [1.8.4.6] {Mycobacterium smegmatis MC2}
nd	nd	nd	19.4675	nd	nd	nd	18.6433	MSMEG6467	1	>MSMEG6467 starvation-induced DNA protecting protein {Mycobacterium smegmatis MC2}
nd	nd	nd	nd	19.9528	nd	nd	nd	MSMEG6454	1	>MSMEG6454 conserved hypothetical protein {Mycobacterium smegmatis MC2}
nd	nd	nd	21.1987	nd	nd	nd	23.2231	MSMEG6434	1	>MSMEG6434 conserved hypothetical protein {Mycobacterium smegmatis MC2}
nd	20.5403	nd	22.0689	22.2544	22.6288	21.289	nd	MSMEG6422	1	>MSMEG6422 ferritin family protein {Mycobacterium smegmatis MC2}
nd	nd	nd	19.9798	nd	nd	nd	nd	MSMEG6365	1	>MSMEG6365 conserved hypothetical protein {Mycobacterium smegmatis MC2}
nd	nd	nd	nd	20.4569	21.8846	nd	nd	MSMEG6291	1	>MSMEG6291 D-amino-acid dehydrogenase {Mycobacterium smegmatis MC2}
nd	nd	nd	18.6688	nd	nd	nd	nd	MSMEG6269	1	>MSMEG6269 magnesium transporter (mgtE) {Mycobacterium smegmatis MC2}
nd	nd	nd	nd	nd	19.5051	nd	18.8315	MSMEG6242	1	>MSMEG6242 alcohol dehydrogenase, iron-containing [1.1.1.1] {Mycobacterium smegmatis MC2}
nd	nd	nd	nd	nd	17.9918	nd	18.0463	MSMEG6219	1	>MSMEG6219 ATPase family associated with various cellular activities (AAA) {Mycobacterium smegmatis MC2}
nd	nd	nd	23.0292	nd	nd	nd	nd	MSMEG6192	1	>MSMEG6192 conserved hypothetical protein {Mycobacterium smegmatis MC2}
nd	nd	nd	nd	nd	nd	nd	23.9072	MSMEG6186	1	>MSMEG6186 conserved hypothetical protein {Mycobacterium smegmatis MC2}
nd	nd	nd	21.3996	nd	nd	nd	nd	MSMEG6127	1	>MSMEG6127 anti-anti-sigma factor {Mycobacterium smegmatis MC2}
nd	nd	nd	16.8233	nd	nd	nd	nd	MSMEG5937	1	>MSMEG5937 4-hydroxy-2-oxovalerate aldolase [4.1.3.-] {Mycobacterium smegmatis MC2}
nd	nd	nd	nd	19.3109	nd	nd	nd	MSMEG5893	1	>MSMEG5893 conserved hypothetical protein {Mycobacterium smegmatis MC2}
nd	nd	nd	20.3896	nd	nd	nd	nd	MSMEG5871	1	>MSMEG5871 HIT family protein {Mycobacterium smegmatis MC2}
nd	nd	nd	18.3131	nd	18.2167	nd	nd	MSMEG5830	1	>MSMEG5830 29 kda antigen Cfp29 {Mycobacterium smegmatis MC2}
nd	nd	nd	20.5053	20.512	nd	17.4424	20.8947	MSMEG5707	1	>MSMEG5707 cupin domain protein {Mycobacterium smegmatis MC2}
nd	nd	nd	17.4783	nd	nd	nd	nd	MSMEG5676	1	>MSMEG5676 citrate synthase {Mycobacterium smegmatis MC2}
nd	nd	nd	18.9363	nd	nd	nd	nd	MSMEG5635	1	>MSMEG5635 conserved hypothetical protein {Mycobacterium smegmatis MC2}
nd	23.723	nd	nd	nd	nd	nd	nd	MSMEG5634	1	>MSMEG5634 conserved hypothetical protein {Mycobacterium smegmatis MC2}
nd	nd	nd	21.3799	nd	nd	nd	nd	MSMEG5612	1	>MSMEG5612 amino-acid acetyltransferase {Mycobacterium smegmatis MC2}
nd	nd	25.7884	nd	nd	nd	nd	nd	MSMEG5590	1	>MSMEG5590 carboxylate-amine ligase Nfa27300 [6.3.-.-] {Mycobacterium smegmatis MC2}
nd	19.4497	nd	nd	nd	nd	nd	nd	MSMEG5513	1	>MSMEG5513 serine/threonine-protein kinase PknE [2.7.11.1] {Mycobacterium smegmatis MC2}
nd	nd	nd	nd	nd	nd	nd	18.685	MSMEG5511	1	>MSMEG5511 von Willebrand factor, type A {Mycobacterium smegmatis MC2}
nd	nd	nd	19.1703	nd	nd	nd	nd	MSMEG5435	1	>MSMEG5435 acyl-CoA synthase {Mycobacterium smegmatis MC2}
nd	nd	23.7117	nd	nd	nd	nd	nd	MSMEG5410	1	>MSMEG5410 radical SAM domain protein {Mycobacterium smegmatis MC2}
nd	nd	nd	22.8938	nd	22.6435	nd	nd	MSMEG5263	1	>MSMEG5263 transcription elongation factor GreA {Mycobacterium smegmatis MC2}
nd	nd	nd	19.7125	nd	nd	nd	nd	MSMEG5244	1	>MSMEG5244 two component transcriptional regulatory protein devr {Mycobacterium smegmatis MC2}
nd	nd	nd	18.6342	nd	nd	nd	nd	MSMEG5183	1	>MSMEG5183 3-Hydroxyacyl-CoA dehydrogenase {Mycobacterium smegmatis MC2}
nd	20.0216	nd	21.7967	nd	nd	nd	nd	MSMEG5154	1	>MSMEG5154 conserved hypothetical protein {Mycobacterium smegmatis MC2}
nd	nd	nd	23.0546	nd	nd	nd	nd	MSMEG5081	1	>MSMEG5081 conserved hypothetical protein {Mycobacterium smegmatis MC2}
nd	nd	nd	20.5741	nd	nd	21.1224	nd	MSMEG5062	1	>MSMEG5062 conserved hypothetical protein {Mycobacterium smegmatis MC2}
nd	nd	nd	19.9992	nd	nd	nd	nd	MSMEG4940	1	>MSMEG4940 bacteriophage lysis protein {Mycobacterium smegmatis MC2}
nd	nd	nd	19.6641	nd	20.6748	nd	nd	MSMEG4935	1	>MSMEG4935 ATP synthase F1, epsilon subunit (atpC) [3.6.3.14] {Mycobacterium smegmatis MC2}
nd	nd	nd	nd	nd	nd	19.7815	nd	MSMEG4934	1	>MSMEG4934 ATP:cob(I)alamin adenosyltransferase [2.5.1.17] {Mycobacterium smegmatis MC2}
nd	nd	nd	20.7529	nd	nd	nd	nd	MSMEG4921	1	>MSMEG4921 methylmalonyl-CoA epimerase (mce) [5.1.99.1] {Mycobacterium smegmatis MC2}
nd	nd	24.8048	nd	nd	nd	20.513	nd	MSMEG4909	1	>MSMEG4909 conserved hypothetical protein {Mycobacterium smegmatis MC2}
nd	nd	nd	nd	nd	20.9488	nd	nd	MSMEG4753	1	>MSMEG4753 antioxidant, AhpC/TSA family [1.11.1.15] {Mycobacterium smegmatis MC2}
nd	nd	nd	21.0462	nd	21.0635	nd	nd	MSMEG4690	1	>MSMEG4690 aminopeptidase N (pepN) [3.4.11.2] {Mycobacterium smegmatis MC2}
nd	nd	nd	17.4343	nd	17.8627	nd	nd	MSMEG4631	1	>MSMEG4631 conserved hypothetical protein {Mycobacterium smegmatis MC2}
nd	nd	nd	18.7276	nd	19.0033	nd	nd	MSMEG4505	1	>MSMEG4505 heat-inducible transcription repressor HrcA (hrcA) {Mycobacterium smegmatis MC2}
nd	nd	nd	nd	nd	nd	nd	32.7633	MSMEG4474	1	>MSMEG4474 acyl-CoA oxidase {Mycobacterium smegmatis MC2}
nd	23.0505	nd	nd	nd	nd	nd	nd	MSMEG4473	1	>MSMEG4473 Integral membrane protein {Mycobacterium smegmatis MC2}
nd	nd	nd	19.4069	nd	nd	nd	nd	MSMEG4396	1	>MSMEG4396 isochorismatase hydrolase {Mycobacterium smegmatis MC2}
nd	nd	nd	nd	nd	19.0891	nd	20.8217	MSMEG4325	1	>MSMEG4325 malonyl CoA-acyl carrier protein transacylase [2.3.1.39] {Mycobacterium smegmatis MC2}
nd	nd	nd	nd	nd	20.3271	nd	20.5422	MSMEG4306	1	>MSMEG4306 conserved hypothetical protein {Mycobacterium smegmatis MC2}
nd	nd	nd	20.8474	nd	nd	22.3612	nd	MSMEG4273	1	>MSMEG4273 integral membrane protein {Mycobacterium smegmatis MC2}
nd	nd	nd	23.8661	21.5708	nd	21.1886	nd	MSMEG4272	1	>MSMEG4272 HesB/YadR/YfhF family protein {Mycobacterium smegmatis MC2}
nd	nd	nd	nd	nd	nd	25.4292	nd	MSMEG4248	1	>MSMEG4248 1-acylglycerol-3-phosphate O-acyltransferase {Mycobacterium smegmatis MC2}
nd	nd	nd	18.7174	nd	nd	nd	nd	MSMEG4214	1	>MSMEG4214 glutamine amidotransferase {Mycobacterium smegmatis MC2}
nd	nd	nd	24.1943	nd	nd	nd	nd	MSMEG4121	1	>MSMEG4121 GntR-family transcriptional regulator {Mycobacterium smegmatis MC2}
nd	nd	nd	17.6385	18.2449	nd	nd	nd	MSMEG4083	1	>MSMEG4083 putative monooxygenase {Mycobacterium smegmatis MC2}
nd	nd	nd	20.0294	20.9172	nd	nd	nd	MSMEG4044	1	>MSMEG4044 GAF domain protein {Mycobacterium smegmatis MC2}
nd	nd	nd	nd	nd	18.7641	nd	nd	MSMEG4034	1	>MSMEG4034 NAD dependent epimerase/dehydratase family {Mycobacterium smegmatis MC2}
nd	nd	27.4285	nd	nd	nd	nd	nd	MSMEG3930	1	>MSMEG3930 [NiFe] hydrogenase, gamma subunit, putative {Mycobacterium smegmatis MC2}
nd	25.3752	nd	nd	21.3183	21.8068	nd	24.233	MSMEG3896	1	>MSMEG3896 conserved hypothetical protein {Mycobacterium smegmatis MC2}
nd	nd	nd	19.5956	nd	nd	nd	21.3055	MSMEG3880	1	>MSMEG3880 nitrilase/cyanide hydratase and apolipoprotein N-acyltransferase {Mycobacterium smegmatis MC2}
nd	nd	nd	nd	nd	20.8916	nd	nd	MSMEG3879	1	>MSMEG3879 short chain dehydrogenase {Mycobacterium smegmatis MC2}
nd	nd	31.7798	21.8584	nd	20.4177	nd	20.2961	MSMEG3858	1	>MSMEG3858 conserved hypothetical protein {Mycobacterium smegmatis MC2}
nd	nd	20.4217	nd	nd	nd	nd	nd	MSMEG3808	1	>MSMEG3808 excinuclease ABC, A subunit (uvrA) {Mycobacterium smegmatis MC2}
nd	nd	nd	nd	nd	20.4615	nd	nd	MSMEG3752	1	>MSMEG3752 conserved hypothetical protein {Mycobacterium smegmatis MC2}
nd	nd	nd	20.7673	nd	20.1442	20.2024	nd	MSMEG3689	1	>MSMEG3689 sodium:solute symporter {Mycobacterium smegmatis MC2}
nd	nd	nd	18.5683	nd	nd	nd	nd	MSMEG3654	1	>MSMEG3654 ATPase SecA2 {Mycobacterium smegmatis MC2}
nd	nd	nd	19.3016	nd	nd	nd	nd	MSMEG3619	1	>MSMEG3619 short chain dehydrogenase {Mycobacterium smegmatis MC2}
nd	nd	nd	nd	nd	19.483	nd	nd	MSMEG3596	1	>MSMEG3596 ATPase {Mycobacterium smegmatis MC2}
nd	nd	nd	20.3485	nd	nd	nd	nd	MSMEG3508	1	>MSMEG3508 hydrolase, alpha/beta hydrolase fold family {Mycobacterium smegmatis MC2}
nd	nd	nd	nd	nd	20.2106	nd	nd	MSMEG3313	1	>MSMEG3313 xylose repressor, putative {Mycobacterium smegmatis MC2}
nd	nd	nd	nd	19.9418	nd	nd	nd	MSMEG3306	1	>MSMEG3306 zinc-binding alcohol dehydrogenase {Mycobacterium smegmatis MC2}
nd	nd	nd	nd	19.1461	20.5294	nd	nd	MSMEG3215	1	>MSMEG3215 ABC-type molybdenum transport system, ATPase component/photorepair protein PhrA {Mycobacterium smegmatis MC2}
nd	nd	nd	18.0071	nd	nd	18.6459	nd	MSMEG3169	1	>MSMEG3169 isoleucyl-tRNA synthetase (ileS) [6.1.1.5] {Mycobacterium smegmatis MC2}
nd	nd	nd	19.3932	nd	nd	nd	nd	MSMEG3140	1	>MSMEG3140 ABC transporter ATP-binding protein, possibly in EF-3 subfamily {Mycobacterium smegmatis MC2}
nd	nd	nd	nd	nd	19.6458	nd	nd	MSMEG3122	1	>MSMEG3122 FeS assembly protein SufB (sufB) {Mycobacterium smegmatis MC2}
nd	21.6376	nd	20.4337	nd	nd	nd	36.0593	MSMEG3086	1	>MSMEG3086 triosephosphate isomerase (tpiA) [5.3.1.1] {Mycobacterium smegmatis MC2}
nd	nd	nd	21.3505	nd	nd	nd	nd	MSMEG3066	1	>MSMEG3066 ribulose-phosphate 3-epimerase (rpe) [5.1.3.1] {Mycobacterium smegmatis MC2}
nd	nd	30.078	20.9221	nd	nd	nd	nd	MSMEG3053	1	>MSMEG3053 DNA-directed RNA polymerase, omega subunit (rpoZ) [2.7.7.6] {Mycobacterium smegmatis MC2}
nd	nd	nd	17.7412	nd	nd	nd	nd	MSMEG2964	1	>MSMEG2964 adenine phosphoribosyltransferase [2.4.2.7] {Mycobacterium smegmatis MC2}
nd	nd	nd	nd	nd	20.2973	18.3099	19.563	MSMEG2937	1	>MSMEG2937 pyridoxine biosynthesis protein {Mycobacterium smegmatis MC2}
nd	nd	29.3821	nd	nd	nd	nd	nd	MSMEG2752	1	>MSMEG2752 sigma factor SigB {Mycobacterium smegmatis MC2}
nd	nd	nd	19.1878	nd	nd	nd	nd	MSMEG2667	1	>MSMEG2667 HpcH/HpaI aldolase/citrate lyase family, putative {Mycobacterium smegmatis MC2}
nd	nd	nd	17.6957	nd	nd	nd	nd	MSMEG2644	1	>MSMEG2644 putative hydrolase {Mycobacterium smegmatis MC2}
nd	nd	nd	nd	22.6904	22.991	nd	nd	MSMEG2624	1	>MSMEG2624 conserved hypothetical protein {Mycobacterium smegmatis MC2}
nd	20.4975	nd	20.3658	19.2522	nd	21.3702	20.9086	MSMEG2621	1	>MSMEG2621 prolyl-tRNA synthetase (proS) [6.1.1.15] {Mycobacterium smegmatis MC2}
nd	nd	28.6801	nd	nd	nd	nd	nd	MSMEG2617	1	>MSMEG2617 cobyrinic Acid a,c-diamide synthase (cobB) [6.3.1.-] {Mycobacterium smegmatis MC2}
nd	19.8476	nd	nd	nd	20.9565	nd	nd	MSMEG2545	1	>MSMEG2545 radical SAM enzyme, Cfr family {Mycobacterium smegmatis MC2}
nd	nd	nd	20.2386	nd	20.7207	nd	nd	MSMEG2541	1	>MSMEG2541 ribosome recycling factor (frr) {Mycobacterium smegmatis MC2}
nd	nd	nd	17.7106	nd	nd	nd	17.3924	MSMEG2451	1	>MSMEG2451 HAD-superfamily hydrolase, subfamily IIA {Mycobacterium smegmatis MC2}
nd	nd	nd	20.7319	nd	nd	nd	nd	MSMEG2430	1	>MSMEG2430 signal recognition particle protein (ffh) {Mycobacterium smegmatis MC2}
nd	nd	nd	18.8728	nd	nd	nd	nd	MSMEG2416	1	>MSMEG2416 conserved hypothetical protein {Mycobacterium smegmatis MC2}
nd	nd	nd	nd	20.3798	nd	nd	nd	MSMEG2394	1	>MSMEG2394 putative cystathionine gamma-synthase [2.5.1.48] {Mycobacterium smegmatis MC2}
nd	nd	nd	nd	nd	nd	nd	17.7967	MSMEG2388	1	>MSMEG2388 3-isopropylmalate dehydratase, small subunit (leuD) [4.2.1.33] {Mycobacterium smegmatis MC2}
nd	nd	nd	20.3817	nd	22.1567	nd	nd	MSMEG2367	1	>MSMEG2367 aspartyl/glutamyl-tRNA(Asn/Gln) amidotransferase subunit B [6.3.5.-] {Mycobacterium smegmatis MC2}
nd	nd	29.6439	nd	nd	nd	nd	nd	MSMEG2174	1	>MSMEG2174 superfamily I DNA or RNA helicase {Mycobacterium smegmatis MC2}
nd	nd	nd	nd	35.5762	35.7054	nd	nd	MSMEG2136	1	>MSMEG2136 phosphoglucomutase, alpha-D-glucose phosphate-specific (pgm) [5.4.2.2] {Mycobacterium smegmatis MC2}
nd	nd	nd	20.2035	nd	22.1987	nd	18.3876	MSMEG2080	1	>MSMEG2080 putative acyl-CoA dehydrogenase {Mycobacterium smegmatis MC2}
nd	nd	nd	nd	nd	nd	nd	20.9421	MSMEG2026	1	>MSMEG2026 short chain dehydrogenase {Mycobacterium smegmatis MC2}
nd	nd	27.1524	nd	nd	nd	nd	nd	MSMEG1953	1	>MSMEG1953 transcription factor WhiB {Mycobacterium smegmatis MC2}
nd	nd	nd	nd	nd	20.3372	nd	nd	MSMEG1951	1	>MSMEG1951 conserved domain protein {Mycobacterium smegmatis MC2}
nd	nd	nd	18.9029	nd	nd	nd	nd	MSMEG1934	1	>MSMEG1934 ATP-binding protein {Mycobacterium smegmatis MC2}
nd	nd	nd	18.5007	nd	nd	nd	nd	MSMEG1931	1	>MSMEG1931 conserved hypothetical protein {Mycobacterium smegmatis MC2}
nd	nd	21.0368	nd	nd	19.6686	20.0402	nd	MSMEG1930	1	>MSMEG1930 DEAD/DEAH box helicase {Mycobacterium smegmatis MC2}
nd	nd	26.9749	nd	nd	nd	nd	nd	MSMEG1919	1	>MSMEG1919 Transcription factor WhiB {Mycobacterium smegmatis MC2}
nd	nd	29.9314	nd	nd	nd	nd	nd	MSMEG1914	1	>MSMEG1914 RNA polymerase sigma-70 factor, family {Mycobacterium smegmatis MC2}
nd	nd	26.6484	nd	nd	nd	nd	nd	MSMEG1831	1	>MSMEG1831 Transcription factor WhiB {Mycobacterium smegmatis MC2}
nd	nd	nd	21.1119	nd	nd	nd	nd	MSMEG1820	1	>MSMEG1820 phosphoribosylaminoimidazole carboxylase, catalytic subunit (purE) [4.1.1.21] {Mycobacterium smegmatis MC2}
nd	nd	31.0767	nd	nd	nd	nd	nd	MSMEG1804	1	>MSMEG1804 RNA polymerase sigma-F factor {Mycobacterium smegmatis MC2}
nd	nd	nd	33.2018	17.6175	nd	nd	nd	MSMEG1666	1	>MSMEG1666 RNA polymerase sigma-70 factor {Mycobacterium smegmatis MC2}
nd	nd	nd	20.2175	nd	21.4035	nd	nd	MSMEG1647	1	>MSMEG1647 tetrahydrofolate dehydrogenase/cyclohydrolase FolD {Mycobacterium smegmatis MC2}
nd	nd	27.6537	nd	nd	nd	nd	nd	MSMEG1599	1	>MSMEG1599 RNA polymerase sigma-70 factor {Mycobacterium smegmatis MC2}
nd	nd	nd	20.4994	nd	nd	nd	nd	MSMEG1529	1	>MSMEG1529 serine esterase, cutinase family {Mycobacterium smegmatis MC2}
nd	20.1876	nd	21.4333	21.0874	20.8148	nd	nd	MSMEG1515	1	>MSMEG1515 two-component sensor histidine kinase {Mycobacterium smegmatis MC2}
nd	22.4567	nd	nd	nd	nd	nd	nd	MSMEG1412	1	>MSMEG1412 amino acid permease {Mycobacterium smegmatis MC2}
nd	nd	nd	18.5868	nd	nd	nd	nd	MSMEG1344	1	>MSMEG1344 translocase {Mycobacterium smegmatis MC2}
nd	nd	nd	17.3394	nd	19.2926	nd	nd	MSMEG1238	1	>MSMEG1238 type III restriction enzyme, res subunit {Mycobacterium smegmatis MC2}
nd	nd	nd	20.1301	nd	nd	nd	nd	MSMEG1061	1	>MSMEG1061 phosphohydrolase {Mycobacterium smegmatis MC2}
nd	nd	nd	nd	nd	nd	nd	19.8434	MSMEG1047;MSMEG2327	2	>MSMEG1047 nudix hydrolase {Mycobacterium smegmatis MC2};>MSMEG2327 nudix hydrolase {Mycobacterium smegmatis MC2}
nd	nd	nd	18.9618	nd	18.1322	nd	nd	MSMEG1041;MSMEG2321	2	>MSMEG1041 phosphoserine phosphatase (serB) [3.1.3.3] {Mycobacterium smegmatis MC2};>MSMEG2321 phosphoserine phosphatase (serB) [3.1.3.3] {Mycobacterium smegmatis MC2}
nd	nd	nd	nd	20.0769	21.0305	nd	nd	MSMEG1026;MSMEG2306	2	>MSMEG1026 putative acetyltransferase {Mycobacterium smegmatis MC2};>MSMEG2306 putative acetyltransferase {Mycobacterium smegmatis MC2}
nd	nd	nd	nd	nd	18.972	nd	nd	MSMEG0956	1	>MSMEG0956 delta-aminolevulinic acid dehydratase (hemB) [4.2.1.24] {Mycobacterium smegmatis MC2}
nd	nd	nd	nd	nd	nd	nd	20.4754	MSMEG0900;MSMEG1543	2	>MSMEG0900 eptc-inducible aldehyde dehydrogenase [1.2.1.3] {Mycobacterium smegmatis MC2};>MSMEG1543 eptc-inducible aldehyde dehydrogenase [1.2.1.3] {Mycobacterium smegmatis MC2}
nd	nd	nd	19.6487	nd	nd	nd	nd	MSMEG0793	1	>MSMEG0793 thiazole biosynthesis protein ThiG (thiG) {Mycobacterium smegmatis MC2}
nd	37.0958	27.912	27.3841	27.1803	26.7544	25.5099	25.0299	MSMEG0752	1	>MSMEG0752 fructose-bisphosphate aldolase, class II (fbaA) [4.1.2.13] {Mycobacterium smegmatis MC2}
nd	nd	nd	nd	nd	nd	18.8514	nd	MSMEG0711	1	>MSMEG0711 chaperone protein DnaJ (dnaJ) {Mycobacterium smegmatis MC2}
nd	19.3148	nd	nd	nd	nd	nd	nd	MSMEG0702	1	>MSMEG0702 monooxygenase {Mycobacterium smegmatis MC2}
nd	nd	nd	nd	nd	21.8977	nd	nd	MSMEG0641	1	>MSMEG0641 binding-protein-dependent transport systems inner membrane component {Mycobacterium smegmatis MC2}
nd	nd	nd	nd	nd	18.7439	nd	nd	MSMEG0457	1	>MSMEG0457 DNA topoisomerase IV subunit B {Mycobacterium smegmatis MC2}
nd	nd	nd	17.0616	nd	nd	nd	nd	MSMEG0422	1	>MSMEG0422 transferase {Mycobacterium smegmatis MC2}
nd	nd	nd	22.1068	nd	nd	nd	nd	MSMEG0399	1	>MSMEG0399 conserved domain protein {Mycobacterium smegmatis MC2}
nd	nd	nd	21.0742	nd	19.2061	nd	nd	MSMEG0370	1	>MSMEG0370 conserved hypothetical protein {Mycobacterium smegmatis MC2}
nd	21.3423	nd	nd	nd	nd	nd	nd	MSMEG0309	1	>MSMEG0309 aldehyde dehydrogenase family protein {Mycobacterium smegmatis MC2}
nd	nd	nd	23.7857	nd	nd	nd	nd	MSMEG0243	1	>MSMEG0243 conserved hypothetical protein {Mycobacterium smegmatis MC2}
nd	nd	nd	nd	18.8296	19.8449	nd	nd	MSMEG0238	1	>MSMEG0238 O-acetylhomoserine/O-acetylserine sulfhydrylase {Mycobacterium smegmatis MC2}
nd	nd	nd	19.8504	nd	nd	nd	nd	MSMEG0203;MSMEG0398;MSMEG0801;MSMEG1002;MSMEG1058;MSMEG1257;MSMEG1405;MSMEG2002;MSMEG2282;MSMEG2338;MSMEG2829;MSMEG3165;MSMEG3696;MSMEG4402;MSMEG4791;MSMEG4927;MSMEG4946;MSMEG5093;MSMEG5379;MSMEG6149;MSMEG6156;MSMEG6162;MSMEG6463;MSMEG6698	24	>MSMEG0203 IS1096, tnpR protein {Mycobacterium smegmatis MC2};>MSMEG0398 IS1096, tnpR protein {Mycobacterium smegmatis MC2};>MSMEG0801 IS1096, tnpR protein {Mycobacterium smegmatis MC2};>MSMEG1002 IS1096, tnpR protein {Mycobacterium smegmatis MC2};>MSMEG10
nd	nd	nd	21.0349	20.5489	21.8414	nd	nd	MSMEG0110;MSMEG4109	2	>MSMEG0110 NAD(P) transhydrogenase, alpha subunit (pntA) [1.6.1.1] {Mycobacterium smegmatis MC2};>MSMEG4109 NAD(P) transhydrogenase, alpha subunit (pntA) [1.6.1.1] {Mycobacterium smegmatis MC2}
nd	nd	nd	21.8565	nd	nd	nd	nd	gfptrap	1	>gfptrap
35.7486	22.8964	nd	20.541	nd	19.6965	nd	nd	MSMEG0358	1	>MSMEG0358 ribonucleoside-diphosphate reductase, beta subunit [1.17.4.1] {Mycobacterium smegmatis MC2}
32.0099	32.9068	31.912	29.9204	30.5377	23.4293	33.2924	32.8313	marker	1	>marker
31.1386	27.9607	26.1067	27.8898	28.5226	28.4392	27.6216	21.4714	MSMEG1028;MSMEG2308	2	>MSMEG1028 geranylgeranyl reductase {Mycobacterium smegmatis MC2};>MSMEG2308 geranylgeranyl reductase {Mycobacterium smegmatis MC2}
30.5724	25.3089	22.3339	24.7825	25.7327	26.6857	25.2431	nd	MSMEG6403	1	>MSMEG6403 bifunctional udp-galactofuranosyl transferase glft {Mycobacterium smegmatis MC2}
30.5305	27.3497	24.2758	27.8471	28.8397	29.7723	28.3567	26.7645	MSMEG4327	1	>MSMEG4327 3-oxoacyl-[acyl-carrier-protein] synthase 1 [2.3.1.41] {Mycobacterium smegmatis MC2}
30.4881	29.2412	27.3857	27.6185	27.858	27.8937	29.659	30.1183	MSMEG0709	1	>MSMEG0709 chaperone protein DnaK (dnaK) {Mycobacterium smegmatis MC2}
30.3299	27.6588	27.165	27.0978	25.901	27.5301	28.6286	27.0991	MSMEG1401	1	>MSMEG1401 translation elongation factor Tu (tuf) {Mycobacterium smegmatis MC2}
30.195	28.0888	28.3355	28.4004	27.6555	29.084	29.3203	27.9422	MSMEG0880	1	>MSMEG0880 chaperonin GroL (groL) {Mycobacterium smegmatis MC2}
30.1137	28.6601	27.4364	27.9552	28.1315	28.8793	28.4682	25.7841	MSMEG6759;MSMEG6229	2	>MSMEG6759 glycerol kinase (glpK) [2.7.1.30] {Mycobacterium smegmatis MC2}
29.9944	28.0026	25.1788	26.1164	28.8395	28.2532	30.5008	28.2453	MSMEG6105	1	>MSMEG6105 cell division protein {Mycobacterium smegmatis MC2}
29.7866	27.4999	20.566	26.581	26.1686	27.1039	24.6031	21.3311	MSMEG6471	1	>MSMEG6471 glycine/D-amino acid oxidase {Mycobacterium smegmatis MC2}
29.5966	24.3244	22.4913	24.1321	25.2416	26.5219	24.7677	20.8999	MSMEG1055;MSMEG2335	2	>MSMEG1055 hexapeptide transferase family protein {Mycobacterium smegmatis MC2};>MSMEG2335 hexapeptide transferase family protein {Mycobacterium smegmatis MC2}
29.459	23.8118	22.8976	24.907	24.9061	25.5183	nd	20.2231	MSMEG6385	1	>MSMEG6385 hypothetical oxidoreductase in MprA 5region [1.-.-.-] {Mycobacterium smegmatis MC2}
29.3008	26.8064	21.9955	24.654	25.6221	26.1708	24.9837	21.1161	MSMEG1642	1	>MSMEG1642 ABC transporter, ATP-binding protein {Mycobacterium smegmatis MC2}
29.244	22.8176	22.9751	25.578	25.951	26.6853	23.4326	22.9557	MSMEG5773	1	>MSMEG5773 fatty acid desaturase {Mycobacterium smegmatis MC2}
29.2068	25.2468	nd	26.7089	27.1547	27.944	26.7514	24.4103	MSMEG3055	1	>MSMEG3055 S-adenosylmethionine synthetase (metK) [2.5.1.6] {Mycobacterium smegmatis MC2}
29.0533	24.6797	nd	25.663	24.9304	26.3067	24.891	24.4042	MSMEG2374	1	>MSMEG2374 ketol-acid reductoisomerase (ilvC) [1.1.1.86] {Mycobacterium smegmatis MC2}
29.0222	nd	nd	nd	nd	nd	nd	nd	MSMEG0839	1	>MSMEG0839 ATP-dependent protease La (LON) domain subfamily {Mycobacterium smegmatis MC2}
28.88	nd	nd	nd	nd	nd	nd	nd	MSMEG4198	1	>MSMEG4198 dihydroorotate oxidase (pyrD) [1.3.3.1] {Mycobacterium smegmatis MC2}
28.848	23.3947	24.558	26.3044	25.0067	26.6064	26.9101	26.7457	MSMEG3084	1	>MSMEG3084 glyceraldehyde-3-phosphate dehydrogenase, type I (gap) [1.2.1.12] {Mycobacterium smegmatis MC2}
28.6839	24.8655	21.1381	25.3998	26.0819	26.7923	25.1265	20.8082	MSMEG1011;MSMEG2291	2	>MSMEG1011 short chain dehydrogenase {Mycobacterium smegmatis MC2};>MSMEG2291 short chain dehydrogenase {Mycobacterium smegmatis MC2}
28.4344	26.027	26.7259	26.036	25.6898	26.4577	27.1309	26.3181	MSMEG1472	1	>MSMEG1472 ribosomal protein S5 (rpsE) {Mycobacterium smegmatis MC2}
28.4338	24.3421	19.6101	23.4464	23.8265	25.1101	24.2356	16.9246	MSMEG2723	1	>MSMEG2723 RecA protein (recA) {Mycobacterium smegmatis MC2}
28.4038	26.0888	24.2139	26.2317	26.1622	27.0413	24.3335	23.3966	MSMEG4936	1	>MSMEG4936 ATP synthase F1, beta subunit (atpD) [3.6.3.14] {Mycobacterium smegmatis MC2}
28.3862	27.5787	29.358	27.0396	28.2	28.8612	27.6274	27.1511	MSMEG2389	1	>MSMEG2389 DNA-binding protein HU (hup) {Mycobacterium smegmatis MC2}
28.3833	25.8271	28.1094	26.3072	27.9637	27.9802	26.2847	24.5157	MSMEG1442	1	>MSMEG1442 ribosomal protein S3 (rpsC) {Mycobacterium smegmatis MC2}
28.3374	27.1313	22.2893	25.5703	26.3412	26.5083	24.788	22.6576	MSMEG4752	1	>MSMEG4752 conserved hypothetical protein {Mycobacterium smegmatis MC2}
28.327	27.9722	26.6638	25.508	25.9059	27.24	27.6175	26.0795	MSMEG1443	1	>MSMEG1443 ribosomal protein L16 (rplP) {Mycobacterium smegmatis MC2}
28.2865	24.1147	28.5132	24.6183	26.8574	27.5273	27.4454	24.3179	MSMEG1471	1	>MSMEG1471 ribosomal protein L18 (rplR) {Mycobacterium smegmatis MC2}
28.2275	26.1175	nd	26.2694	25.3509	27.1705	25.1659	23.2591	MSMEG1516	1	>MSMEG1516 thioredoxin reductase {Mycobacterium smegmatis MC2}
28.2197	29.2029	28.6989	28.071	27.4277	26.8726	28.84	26.7696	MSMEG0035	1	>MSMEG0035 FHA domain protein {Mycobacterium smegmatis MC2}
28.156	25.6353	28.6407	25.7233	27.6856	28.1886	26.0634	25.9328	MSMEG1523	1	>MSMEG1523 ribosomal protein S4 (rpsD) {Mycobacterium smegmatis MC2}
28.041	25.8952	26.2331	25.0086	26.2034	27.1529	26.2196	27.2403	MSMEG1440	1	>MSMEG1440 ribosomal protein S19 (rpsS) {Mycobacterium smegmatis MC2}
28	26.6484	nd	26.0765	25.5949	26.9041	nd	23.7981	MSMEG6257	1	>MSMEG6257 asparate kinase, monofunctional class [2.7.2.4] {Mycobacterium smegmatis MC2}
27.9633	nd	nd	18.9602	nd	nd	nd	nd	MSMEG3375	1	>MSMEG3375 alcohol dehydrogenase {Mycobacterium smegmatis MC2}
27.9254	24.8741	24.8113	25.8188	22.0044	23.0354	21.3138	24.5472	MSMEG5789	1	>MSMEG5789 putative thiosulfate sulfurtransferase [2.8.1.1] {Mycobacterium smegmatis MC2}
27.9138	21.423	22.7562	25.8396	24.2257	25.6786	26.1359	24.2849	MSMEG2352	1	>MSMEG2352 electron transfer flavoprotein, alpha subunit (etfA) {Mycobacterium smegmatis MC2}
27.879	24.6056	nd	25.0574	24.2623	25.2582	23.9834	21.6079	MSMEG4504	1	>MSMEG4504 chaperone protein DnaJ (dnaJ) {Mycobacterium smegmatis MC2}
27.8564	22.0755	21.9034	24.2881	23.6509	24.326	25.1369	23.8871	MSMEG5525	1	>MSMEG5525 succinyl-CoA synthetase, beta subunit (sucC) [6.2.1.5] {Mycobacterium smegmatis MC2}
27.811	24.1136	22.645	23.9439	22.7868	24.9308	24.2501	21.6169	MSMEG0690	1	>MSMEG0690 iron-sulfur cluster-binding protein {Mycobacterium smegmatis MC2}
27.8014	23.5195	26.7409	24.0359	25.3468	24.9621	27.9936	25.7876	MSMEG1522	1	>MSMEG1522 ribosomal protein S11 (rpsK) {Mycobacterium smegmatis MC2}
27.7781	21.991	36.3961	26.9453	25.2046	25.5331	26.2269	25.5015	MSMEG1524	1	>MSMEG1524 DNA-directed RNA polymerase, alpha subunit (rpoA) [2.7.7.6] {Mycobacterium smegmatis MC2}
27.7584	nd	nd	22.3533	24.426	25.5106	nd	nd	MSMEG0537	1	>MSMEG0537 conserved hypothetical protein {Mycobacterium smegmatis MC2}
27.7237	25.5173	26.9401	25.9858	26.7229	26.2751	28.5059	27.4629	MSMEG4624	1	>MSMEG4624 ribosomal protein L27 (rpmA) {Mycobacterium smegmatis MC2}
27.7214	25.7646	26.5745	25.217	25.696	26.7456	26.2436	24.1148	MSMEG3833	1	>MSMEG3833 30S ribosomal protein S1 {Mycobacterium smegmatis MC2}
27.6422	25.2759	nd	24.4796	22.5958	25.6429	25.4959	23.0592	MSMEG4262	1	>MSMEG4262 ubiquinol-Cytochrome c reductase iron-sulfur subunit {Mycobacterium smegmatis MC2}
27.5933	25.6149	25.8248	25.6254	24.5548	24.7437	25.9861	23.6471	MSMEG4891	1	>MSMEG4891 alkylhydroperoxide reductase {Mycobacterium smegmatis MC2}
27.5122	23.9099	nd	25.1916	24.3737	26.0705	26.1306	23.9502	MSMEG3227;REV__MSMEG3450	2	>MSMEG3227 pyruvate kinase (pyk) [2.7.1.40] {Mycobacterium smegmatis MC2}
27.5017	nd	nd	21.838	20.562	nd	21.7972	nd	MSMEG6284	1	>MSMEG6284 cyclopropane-fatty-acyl-phospholipid synthase {Mycobacterium smegmatis MC2}
27.4974	nd	22.3303	24.8147	24.1128	25.5068	24.6297	26.0155	MSMEG0024	1	>MSMEG0024 peptidyl-prolyl cis-trans isomerase B [5.2.1.8] {Mycobacterium smegmatis MC2}
27.4576	23.874	nd	23.5992	24.5028	25.1454	23.9623	nd	MSMEG3621	1	>MSMEG3621 NADH dehydrogenase (ndh) [1.6.99.3] {Mycobacterium smegmatis MC2}
27.4081	22.9773	25.2747	24.2521	24.7652	25.6718	nd	23.4261	MSMEG2435	1	>MSMEG2435 30S ribosomal protein S16 {Mycobacterium smegmatis MC2}
27.3773	nd	nd	22.4479	24.0713	24.1778	21.9484	nd	MSMEG0633	1	>MSMEG0633 PAP2 superfamily protein {Mycobacterium smegmatis MC2}
27.3203	23.7141	18.352	24.2084	24.8142	25.4855	22.1397	23.196	MSMEG1424	1	>MSMEG1424 FMN-dependent dehydrogenase {Mycobacterium smegmatis MC2}
27.3168	23.7648	nd	23.7054	24.8182	25.0379	nd	nd	MSMEG6402	1	>MSMEG6402 PAP2 superfamily protein {Mycobacterium smegmatis MC2}
27.287	23.2982	nd	25.1345	26.2103	26.6867	23.7875	22.0576	MSMEG2089	1	>MSMEG2089 cell division ATP-binding protein FtsE (ftsE) {Mycobacterium smegmatis MC2}
27.286	25.3628	28.853	25.6072	27.2809	28.1841	25.4408	25.2127	MSMEG1439	1	>MSMEG1439 ribosomal protein L2 (rplB) {Mycobacterium smegmatis MC2}
27.2705	23.2876	22.9721	25.0318	23.2745	24.7941	23.5623	23.6014	MSMEG1583	1	>MSMEG1583 chaperonin GroL (groL) {Mycobacterium smegmatis MC2}
27.2622	21.0392	22.1763	23.4275	22.4128	23.8021	23.604	20.0371	MSMEG3770	1	>MSMEG3770 argininosuccinate synthase (argG) [6.3.4.5] {Mycobacterium smegmatis MC2}
27.2367	24.6463	22.4851	25.0148	24.357	25.8975	25.1057	21.2816	MSMEG4530	1	>MSMEG4530 sulfate ABC transporter, ATP-binding protein (cysA) [3.6.3.25] {Mycobacterium smegmatis MC2}
27.2344	nd	27.0291	24.692	26.2981	26.9799	24.64	25.3412	MSMEG1347	1	>MSMEG1347 ribosomal protein L1 (rplA) {Mycobacterium smegmatis MC2}
27.2187	nd	26.6865	24.7276	26.6091	26.9652	25.1434	25.5278	MSMEG2654	1	>MSMEG2654 ribosomal protein S15 (rpsO) {Mycobacterium smegmatis MC2}
27.1836	25.6346	25.4196	25.1288	24.9561	26.598	25.245	25.1636	MSMEG1445	1	>MSMEG1445 30S ribosomal protein S17 {Mycobacterium smegmatis MC2}
27.1809	24.3395	nd	23.7863	24.3187	24.2093	20.5645	nd	MSMEG5086	1	>MSMEG5086 very-long-chain acyl-CoA synthetase [6.2.1.- 6.2.1.3] {Mycobacterium smegmatis MC2}
27.1719	20.5696	23.2382	22.8054	24.0471	24.7983	24.4943	nd	MSMEG0861	1	>MSMEG0861 phosphatidylserine decarboxylase (psd) [4.1.1.65] {Mycobacterium smegmatis MC2}
27.1621	25.4294	27.3837	26.3819	32.1456	32.8749	26.9176	25.1094	MSMEG1399	1	>MSMEG1399 ribosomal protein S7 (rpsG) {Mycobacterium smegmatis MC2}
27.1538	22.045	22.5703	23.9213	23.2067	25.352	21.0699	23.692	MSMEG4290	1	>MSMEG4290 glutamine synthetase, type I (glnA) [6.3.1.2] {Mycobacterium smegmatis MC2}
27.1496	20.859	24.5718	25.7086	26.5639	27.3647	25.323	23.3337	MSMEG1364	1	>MSMEG1364 50S ribosomal protein L10 {Mycobacterium smegmatis MC2}
27.1359	24.1365	nd	21.072	22.286	23.033	24.8367	21.71	MSMEG0814	1	>MSMEG0814 membrane protein {Mycobacterium smegmatis MC2}
27.0829	23.2296	24.2666	23.5966	26.5732	27.4669	22.0757	20.9026	MSMEG1557	1	>MSMEG1557 ribosomal protein S9 (rpsI) {Mycobacterium smegmatis MC2}
27.0488	nd	23.5592	24.6852	20.9855	24.0177	25.9325	24.6027	MSMEG5246	1	>MSMEG5246 conserved hypothetical protein {Mycobacterium smegmatis MC2}
27.0433	18.908	22.628	24.442	22.9006	22.3179	25.2175	22.9352	MSMEG3143	1	>MSMEG3143 aconitate hydratase 1 (acnA) [4.2.1.3] {Mycobacterium smegmatis MC2}
27.0257	nd	26.3891	25.8202	26.0299	26.2858	23.0919	26.3649	MSMEG2400	1	>MSMEG2400 ribosomal protein L28 (rpmB) {Mycobacterium smegmatis MC2}
27.0059	nd	nd	23.969	22.712	23.5982	25.226	22.9638	MSMEG6897	1	>MSMEG6897 ribosomal protein S6 (rpsF) {Mycobacterium smegmatis MC2}
27.0012	23.2785	21.9737	23.5852	22.1251	nd	25.6606	22.0189	MSMEG4263	1	>MSMEG4263 ubiquinol-Cytochrome c reductase cytochrome b subunit {Mycobacterium smegmatis MC2}
27.0002	nd	36.604	26.2192	24.4513	26.3319	22.9602	22.7534	MSMEG1368	1	>MSMEG1368 DNA-directed RNA polymerase, beta subunit (rpoC) [2.7.7.6] {Mycobacterium smegmatis MC2}
26.9991	22.9192	nd	24.2291	22.7295	24.9638	24.5571	24.0564	MSMEG4283	1	>MSMEG4283 2-oxoglutarate dehydrogenase, E2 component, dihydrolipoamide succinyltransferase (sucB) [2.3.1.61] {Mycobacterium smegmatis MC2}
26.9852	20.5578	26.457	24.0625	22.5796	24.3588	24.3504	24.0432	MSMEG1469	1	>MSMEG1469 ribosomal protein S8 (rpsH) {Mycobacterium smegmatis MC2}
26.9726	nd	nd	nd	nd	nd	nd	nd	MSMEG5638	1	>MSMEG5638 metallo-beta-lactamase family protein {Mycobacterium smegmatis MC2}
26.9506	nd	nd	nd	21.591	23.8593	22.3653	nd	MSMEG5816	1	>MSMEG5816 conserved hypothetical protein {Mycobacterium smegmatis MC2}
26.9432	nd	22.879	23.6514	23.6614	25.1552	24.9033	nd	MSMEG3932	1	>MSMEG3932 14 kDa antigen {Mycobacterium smegmatis MC2}
26.9005	nd	nd	24.0205	22.1209	24.878	24.3683	24.1188	MSMEG1466	1	>MSMEG1466 ribosomal protein L24 (rplX) {Mycobacterium smegmatis MC2}
26.8962	21.1299	nd	22.4053	22.9497	24.1158	nd	19.9324	MSMEG4672	1	>MSMEG4672 Clp protease (clpP) [3.4.21.92] {Mycobacterium smegmatis MC2}
26.8913	25.1847	nd	23.3337	23.7397	24.5062	nd	nd	MSMEG0387	1	>MSMEG0387 Rmt2 protein {Mycobacterium smegmatis MC2}
26.8795	nd	26.9622	24.9353	26.3377	27.3533	26.4301	22.8165	MSMEG1441	1	>MSMEG1441 50S ribosomal protein L22 {Mycobacterium smegmatis MC2}
26.8751	nd	23.4348	25.0285	23.9734	25.7319	22.2996	24.2819	MSMEG5415	1	>MSMEG5415 enolase (eno) [4.2.1.11] {Mycobacterium smegmatis MC2}
26.7837	23.6909	22.3494	24.1676	23.8903	24.1302	24.0449	21.3059	MSMEG0250	1	>MSMEG0250 membrane protein, MmpL family {Mycobacterium smegmatis MC2}
26.75	nd	nd	nd	nd	nd	nd	nd	MSMEG1476	1	>MSMEG1476 signal peptide peptidase SppA, 67K type (sppA) [3.4.-.-] {Mycobacterium smegmatis MC2}
26.7493	19.7278	nd	23.2673	23.5575	25.2189	25.3985	nd	MSMEG0023	1	>MSMEG0023 conserved hypothetical protein {Mycobacterium smegmatis MC2}
26.727	22.9535	25.8398	24.8842	26.7474	26.7266	24.8478	24.0729	MSMEG1438	1	>MSMEG1438 ribosomal protein L23 (rplW) {Mycobacterium smegmatis MC2}
26.7178	nd	nd	nd	nd	nd	nd	nd	MSMEG2960	1	>MSMEG2960 preprotein translocase, YajC subunit (yajC) {Mycobacterium smegmatis MC2}
26.7091	25.3194	23.6537	25.784	23.4438	25.6497	24.9298	25.3239	MSMEG1807	1	>MSMEG1807 acetyl-/propionyl-coenzyme A carboxylase alpha chain [6.3.4.14] {Mycobacterium smegmatis MC2}
26.7081	24.0919	nd	19.4237	21.4821	25.3361	18.5028	nd	MSMEG2275	1	>MSMEG2275 hydrogenase expression/formation protein HypD (hypD) {Mycobacterium smegmatis MC2}
26.6978	25.2482	24.0437	24.0684	23.598	24.6593	20.661	23.2737	MSMEG1525	1	>MSMEG1525 50S ribosomal protein L17 {Mycobacterium smegmatis MC2}
26.6832	23.7442	25.6434	26.2363	26.2255	27.3687	26.2516	26.1811	MSMEG4326	1	>MSMEG4326 acyl carrier protein (acpP) {Mycobacterium smegmatis MC2}
26.6807	nd	nd	23.92	20.7209	24.4118	23.4285	24.0617	MSMEG6189	1	>MSMEG6189 transcriptional regulator, Crp/Fnr family {Mycobacterium smegmatis MC2}
26.6687	25.6952	nd	27.7098	26.4181	28.3303	24.2863	25.1019	MSMEG1582	1	>MSMEG1582 chaperonin GroS (groS) {Mycobacterium smegmatis MC2}
26.6555	nd	nd	nd	nd	20.8217	nd	nd	MSMEG5487	1	>MSMEG5487 sensor histidine kinase [2.7.3.-] {Mycobacterium smegmatis MC2}
26.6369	nd	22.3993	22.8723	nd	22.9449	nd	22.1153	MSMEG4533	1	>MSMEG4533 sulfate-binding protein {Mycobacterium smegmatis MC2}
26.621	22.2064	nd	23.8469	21.6841	nd	22.168	nd	MSMEG0975	1	>MSMEG0975 conserved hypothetical protein {Mycobacterium smegmatis MC2}
26.612	nd	nd	nd	nd	nd	nd	nd	MSMEG5010	1	>MSMEG5010 conserved hypothetical protein {Mycobacterium smegmatis MC2}
26.6119	20.721	nd	24.7953	23.9861	25.2015	25.0934	23.4087	MSMEG4938	1	>MSMEG4938 ATP synthase F1, alpha subunit (atpA) [3.6.3.14] {Mycobacterium smegmatis MC2}
26.5992	22.0349	nd	20.7699	22.7544	23.7379	20.6282	nd	MSMEG4621	1	>MSMEG4621 glutamate 5-kinase (proB) [2.7.2.11] {Mycobacterium smegmatis MC2}
26.5952	nd	23.8089	23.0033	19.5723	23.3637	23.9543	22.946	MSMEG2378	1	>MSMEG2378 D-3-phosphoglycerate dehydrogenase (serA) [1.1.1.95] {Mycobacterium smegmatis MC2}
26.5916	nd	nd	23.2499	20.446	23.5922	23.8308	20.7113	MSMEG0777	1	>MSMEG0777 F420-dependent glucose-6-phosphate dehydrogenase {Mycobacterium smegmatis MC2}
26.5822	22.1855	23.1467	22.0822	22.668	22.4507	nd	nd	MSMEG1556	1	>MSMEG1556 ribosomal protein L13 (rplM) {Mycobacterium smegmatis MC2}
26.5581	nd	nd	23.7088	22.2228	24.0962	nd	20.0096	MSMEG3103	1	>MSMEG3103 transketolase (tkt) [2.2.1.1] {Mycobacterium smegmatis MC2}
26.5559	22.5633	nd	23.3333	22.6119	24.0741	22.2238	18.4099	MSMEG6761	1	>MSMEG6761 glycerol-3-phosphate dehydrogenase 2 [1.1.99.5] {Mycobacterium smegmatis MC2}
26.5284	23.8312	nd	24.8957	24.0493	25.3341	23.1904	22.3722	MSMEG5798	1	>MSMEG5798 phosphoribosylformylglycinamidine cyclo-ligase (purM) [6.3.3.1] {Mycobacterium smegmatis MC2}
26.5183	nd	nd	23.191	nd	21.8073	22.2672	22.2969	MSMEG1843	1	>MSMEG1843 adenosylhomocysteinase (ahcY) [3.3.1.1] {Mycobacterium smegmatis MC2}
26.505	20.9636	22.4832	23.6729	22.5276	24.5963	22.3883	22.6277	MSMEG4674	1	>MSMEG4674 trigger factor (tig) [5.2.1.8] {Mycobacterium smegmatis MC2}
26.4839	nd	nd	19.212	21.3866	22.577	nd	nd	MSMEG3457	1	>MSMEG3457 DoxD family protein/pyridine nucleotide-disulfide oxidoreductase {Mycobacterium smegmatis MC2}
26.468	20.481	26.1587	24.8016	26.4847	27.2765	24.3242	21.3973	MSMEG1470	1	>MSMEG1470 50S ribosomal protein L6 {Mycobacterium smegmatis MC2}
26.4665	22.4897	35.9698	25.2804	23.2676	23.6371	22.9027	22.4248	MSMEG1367	1	>MSMEG1367 DNA-directed RNA polymerase, beta subunit (rpoB) [2.7.7.6] {Mycobacterium smegmatis MC2}
26.465	21.6846	nd	23.2607	23.0644	23.7198	20.9357	20.8102	MSMEG4328	1	>MSMEG4328 3-oxoacyl-[acyl-carrier-protein] synthase 2 [2.3.1.41] {Mycobacterium smegmatis MC2}
26.4626	nd	nd	20.6841	nd	nd	nd	nd	MSMEG1030;MSMEG2310	2	>MSMEG1030 monooxygenase {Mycobacterium smegmatis MC2};>MSMEG2310 monooxygenase {Mycobacterium smegmatis MC2}
26.4346	nd	nd	23.2242	22.078	23.5821	23.104	24.1916	MSMEG1467	1	>MSMEG1467 50S ribosomal protein L5 {Mycobacterium smegmatis MC2}
26.4104	23.134	nd	nd	21.7235	22.8583	22.1359	nd	MSMEG1483	1	>MSMEG1483 preprotein translocase, SecY subunit {Mycobacterium smegmatis MC2}
26.4092	23.865	22.6054	21.9176	21.36	23.122	22.6295	nd	MSMEG4932	1	>MSMEG4932 UDP-N-acetylglucosamine 1-carboxyvinyltransferase (murA) [2.5.1.7] {Mycobacterium smegmatis MC2}
26.4069	23.7635	23.9596	22.2529	23.2003	nd	20.7104	23.1992	MSMEG1468	1	>MSMEG1468 ribosomal protein S14p/S29e (rpsN) {Mycobacterium smegmatis MC2}
26.3272	26.0871	27.4982	24.9327	27.7736	27.2395	25.7571	25.8044	MSMEG1436	1	>MSMEG1436 ribosomal protein L3 (rplC) {Mycobacterium smegmatis MC2}
26.3154	21.3117	nd	24.2992	24.7525	25.0283	nd	nd	MSMEG1603	1	>MSMEG1603 IMP dehydrogenase family protein {Mycobacterium smegmatis MC2}
26.2891	24.8682	nd	22.6455	23.0076	24.8094	23.5347	nd	MSMEG0394	1	>MSMEG0394 hypothetical protein {Mycobacterium smegmatis MC2}
26.2331	19.9326	nd	24.1345	24.8612	25.623	19.9262	nd	MSMEG1568	1	>MSMEG1568 glucosamine--fructose-6-phosphate aminotransferase, isomerizing (glmS) [2.6.1.16] {Mycobacterium smegmatis MC2}
26.2253	25.1099	22.8296	24.4715	22.2777	23.4621	20.9022	23.6476	MSMEG0919	1	>MSMEG0919 heparin-binding hemagglutinin {Mycobacterium smegmatis MC2}
26.2196	22.5933	nd	nd	19.3198	20.7805	nd	nd	MSMEG2038	1	>MSMEG2038 monooxygenase, flavin-binding family {Mycobacterium smegmatis MC2}
26.2055	22.7459	nd	23.3275	22.7244	24.2301	nd	nd	MSMEG5779	1	>MSMEG5779 phosphate ABC transporter, ATP-binding protein (pstB) [3.6.3.27] {Mycobacterium smegmatis MC2}
26.2014	24.4811	25.5822	24.4408	26.1565	25.7343	24.3184	24.7709	MSMEG6895	1	>MSMEG6895 ribosomal protein S18 (rpsR) {Mycobacterium smegmatis MC2}
26.1977	nd	nd	25.0407	23.3083	25.498	22.6513	23.9513	MSMEG3811	1	>MSMEG3811 universal stress protein family, putative {Mycobacterium smegmatis MC2}
26.194	nd	nd	22.3997	23.5161	24.6789	nd	nd	MSMEG4715	1	>MSMEG4715 acyl-CoA dehydrogenase [1.3.99.-] {Mycobacterium smegmatis MC2}
26.1875	23.19	nd	22.9456	22.6223	25.535	24.2409	nd	MSMEG2081	1	>MSMEG2081 putative acyl-CoA dehydrogenase {Mycobacterium smegmatis MC2}
26.1841	nd	nd	23.6686	20.8896	23.2056	23.9268	22.6429	MSMEG1813	1	>MSMEG1813 propionyl-CoA carboxylase beta chain [6.4.1.3] {Mycobacterium smegmatis MC2}
26.1836	21.6545	nd	22.9168	19.2062	22.5006	23.9098	21.8727	MSMEG5049	1	>MSMEG5049 2-oxoglutarate dehydrogenase, E1 component (sucA) [1.2.4.2] {Mycobacterium smegmatis MC2}
26.1731	23.1027	24.6034	24.0261	24.3584	25.4478	24.1033	20.681	MSMEG2519	1	>MSMEG2519 ribosomal protein S2 (rpsB) {Mycobacterium smegmatis MC2}
26.1683	22.8138	25.7063	23.142	25.8132	25.928	19.9801	nd	MSMEG1474	1	>MSMEG1474 ribosomal protein L15 (rplO) {Mycobacterium smegmatis MC2}
26.1318	nd	nd	21.9584	22.5439	23.6498	19.2247	nd	MSMEG1655	1	>MSMEG1655 hydrolase, alpha/beta fold family, putative {Mycobacterium smegmatis MC2}
26.1077	21.7429	nd	23.3643	nd	19.7578	25.5466	21.5364	MSMEG5248	1	>MSMEG5248 acyl-[ACP] desaturase {Mycobacterium smegmatis MC2}
26.1028	26.1715	24.6636	25.7047	25.5253	26.7083	25.0618	24.8204	MSMEG1435	1	>MSMEG1435 ribosomal protein S10 (rpsJ) {Mycobacterium smegmatis MC2}
26.0942	nd	21.292	22.3431	18.3178	22.5336	21.76	21.9704	MSMEG5240	1	>MSMEG5240 fumarate hydratase class II [4.2.1.2] {Mycobacterium smegmatis MC2}
26.0893	nd	nd	21.3188	21.1248	22.0794	nd	nd	MSMEG3237	1	>MSMEG3237 ATP-binding protein {Mycobacterium smegmatis MC2}
26.0532	23.4396	nd	23.5552	22.0716	24.7238	22.7456	18.9518	MSMEG4673	1	>MSMEG4673 Clp protease (clpP) [3.4.21.92] {Mycobacterium smegmatis MC2}
26.034	nd	nd	22.3924	24.8133	25.3177	22.1816	nd	MSMEG3859	1	>MSMEG3859 glycosyl transferase, group 2 family protein {Mycobacterium smegmatis MC2}
26.0259	23.6657	27.8452	26.442	26.8143	27.6475	26.6402	25.89	MSMEG1365	1	>MSMEG1365 ribosomal protein L7/L12 (rplL) {Mycobacterium smegmatis MC2}
26.0195	22.6898	nd	24.3484	20.3289	22.9113	24.9268	22.2951	MSMEG2351	1	>MSMEG2351 electron transfer flavoprotein, beta subunit (etfB) {Mycobacterium smegmatis MC2}
25.9863	23.2354	nd	23.0873	23.5783	23.6202	21.9097	19.821	MSMEG1049;MSMEG2329	2	>MSMEG1049 methyltransferase, UbiE/COQ5 family {Mycobacterium smegmatis MC2};>MSMEG2329 methyltransferase, UbiE/COQ5 family {Mycobacterium smegmatis MC2}
25.9801	nd	nd	23.0333	21.2927	23.7255	23.7024	22.7233	MSMEG0913	1	>MSMEG0913 methoxy mycolic acid synthase 1 [2.1.1.-] {Mycobacterium smegmatis MC2}
25.9791	21.674	nd	23.289	22.361	20.8474	23.5412	nd	MSMEG4217	1	>MSMEG4217 DivIVA protein {Mycobacterium smegmatis MC2}
25.9263	22.494	22.1613	24.6571	25.4119	26.8959	25.044	22.2954	MSMEG3147	1	>MSMEG3147 ATPase, MoxR family (moxR) {Mycobacterium smegmatis MC2}
25.9142	22.1266	23.1403	23.2088	23.711	24.9429	22.5434	nd	MSMEG2613	1	>MSMEG2613 malate:quinone-oxidoreductase (mqo) [1.1.99.16] {Mycobacterium smegmatis MC2}
25.9137	nd	nd	22.1341	20.8608	22.5021	nd	nd	MSMEG1353	1	>MSMEG1353 ABC1 family protein {Mycobacterium smegmatis MC2}
25.8942	nd	21.5717	24.5022	22.2541	24.066	nd	24.3645	MSMEG5245	1	>MSMEG5245 universal stress protein family {Mycobacterium smegmatis MC2}
25.8625	20.8484	nd	21.3237	19.266	19.5312	21.2021	22.1175	MSMEG4937	1	>MSMEG4937 ATP synthase F1, gamma subunit (atpG) [3.6.3.14] {Mycobacterium smegmatis MC2}
25.8474	nd	23.2575	22.8169	nd	21.3919	25.3153	21.9496	MSMEG3945	1	>MSMEG3945 universal stress protein family {Mycobacterium smegmatis MC2}
25.8305	nd	nd	22.2645	20.5722	22.2047	22.0191	nd	MSMEG6393	1	>MSMEG6393 acyl-CoA synthase {Mycobacterium smegmatis MC2}
25.8213	24.5314	nd	23.8427	23.834	25.0592	24.665	20.1915	MSMEG4294	1	>MSMEG4294 glutamine synthetase, type I (glnA) [6.3.1.2] {Mycobacterium smegmatis MC2}
25.8169	23.2251	22.6277	23.7364	20.2216	22.4219	nd	20.8945	MSMEG4920	1	>MSMEG4920 acetyl-CoA acetyltransferase [2.3.1.9] {Mycobacterium smegmatis MC2}
25.8141	20.9741	22.9386	24.0756	22.0095	24.6243	23.2555	23.1119	MSMEG1654	1	>MSMEG1654 isocitrate dehydrogenase, NADP-dependent [1.1.1.42] {Mycobacterium smegmatis MC2}
25.7933	nd	22.299	22.4404	22.2052	23.6675	22.4211	nd	MSMEG4244	1	>MSMEG4244 3-deoxy-7-phosphoheptulonate synthase [2.5.1.54] {Mycobacterium smegmatis MC2}
25.7725	nd	nd	21.6416	nd	nd	nd	21.7143	MSMEG0835	1	>MSMEG0835 copper/zinc superoxide dismutase (sodC) [1.15.1.1] {Mycobacterium smegmatis MC2}
25.7372	nd	nd	22.632	nd	23.12	nd	nd	MSMEG1033;MSMEG2313	2	>MSMEG1033 ribonucleoside-diphosphate reductase, beta subunit [1.17.4.1] {Mycobacterium smegmatis MC2};>MSMEG2313 ribonucleoside-diphosphate reductase, beta subunit [1.17.4.1] {Mycobacterium smegmatis MC2}
25.7334	21.7552	nd	22.3129	24.0819	22.8733	nd	nd	MSMEG6202	1	>MSMEG6202 secreted protein {Mycobacterium smegmatis MC2}
25.7124	20.9453	20.9944	19.1291	21.0554	22.5706	nd	nd	MSMEG0625	1	>MSMEG0625 conserved hypothetical protein {Mycobacterium smegmatis MC2}
25.7094	22.7234	nd	22.9931	20.9239	23.5366	23.6186	22.8579	MSMEG5672	1	>MSMEG5672 citrate synthase I (gltA) [4.1.3.7] {Mycobacterium smegmatis MC2}
25.6957	21.5148	21.7487	24.1584	24.1917	25.4161	23.5011	19.3138	MSMEG4957	1	>MSMEG4957 homoserine dehydrogenase [1.1.1.3] {Mycobacterium smegmatis MC2}
25.678	nd	nd	24.1547	nd	23.6247	24.3827	24.0336	MSMEG6091	1	>MSMEG6091 negative regulator of genetic competence ClpC/mecB {Mycobacterium smegmatis MC2}
25.654	21.9724	20.8929	25.8442	24.2479	24.276	23.377	20.9369	MSMEG5068	1	>MSMEG5068 Mrp protein {Mycobacterium smegmatis MC2}
25.6503	22.9108	nd	21.5327	21.5445	21.6673	nd	nd	MSMEG0791	1	>MSMEG0791 glycine oxidase ThiO (thiO) [1.4.3.19] {Mycobacterium smegmatis MC2}
25.6442	20.4869	nd	22.9953	22.1654	23.9201	20.9389	21.4466	MSMEG3793	1	>MSMEG3793 translation initiation factor IF-3 (infC) {Mycobacterium smegmatis MC2}
25.6229	21.5258	nd	21.3944	22.2249	23.0629	nd	nd	MSMEG5100	1	>MSMEG5100 pyruvate ferredoxin/flavodoxin oxidoreductase family protein {Mycobacterium smegmatis MC2}
25.6027	25.5359	nd	21.2225	23.5054	20.8953	nd	24.3356	MSMEG4192	1	>MSMEG4192 conserved hypothetical protein {Mycobacterium smegmatis MC2}
25.5911	21.8102	nd	22.9095	21.4419	22.4645	22.9278	19.9741	MSMEG2695	1	>MSMEG2695 35 kDa protein {Mycobacterium smegmatis MC2}
25.5892	nd	nd	21.3218	22.8265	23.6661	nd	nd	MSMEG0121	1	>MSMEG0121 rhamnolipids biosynthesis 3-oxoacyl-[acyl-carrier-protein] reductase [1.1.1.100] {Mycobacterium smegmatis MC2}
25.5884	21.4003	nd	nd	20.8865	21.4247	nd	nd	MSMEG2753	1	>MSMEG2753 conserved hypothetical protein {Mycobacterium smegmatis MC2}
25.5786	20.6514	nd	23.5081	20.8765	24.0223	nd	nd	MSMEG1046;MSMEG2326	2	>MSMEG1046 ABC-type molybdenum transport system, ATPase component {Mycobacterium smegmatis MC2};>MSMEG2326 ABC-type molybdenum transport system, ATPase component {Mycobacterium smegmatis MC2}
25.5724	nd	22.2432	23.9843	23.1997	24.9363	nd	nd	MSMEG1193	1	>MSMEG1193 TROVE domain protein {Mycobacterium smegmatis MC2}
25.5626	23.9193	23.7579	22.8167	23.2734	24.7767	23.3017	23.7094	MSMEG3791	1	>MSMEG3791 ribosomal protein L20 (rplT) {Mycobacterium smegmatis MC2}
25.5546	nd	nd	24.0233	21.7547	24.3308	22.3288	20.7335	MSMEG5524	1	>MSMEG5524 succinyl-CoA synthetase, alpha subunit (sucD) [6.2.1.5] {Mycobacterium smegmatis MC2}
25.5528	20.9548	nd	23.2444	21.4209	21.9454	nd	nd	MSMEG0824	1	>MSMEG0824 conserved hypothetical protein {Mycobacterium smegmatis MC2}
25.5525	nd	nd	23.1221	23.8716	24.9263	nd	nd	MSMEG2648	1	>MSMEG2648 Sfp-type phosphopantetheinyl transferase {Mycobacterium smegmatis MC2}
25.5353	nd	nd	19.5676	nd	21.5659	nd	nd	MSMEG2554	1	>MSMEG2554 phosphotransferase enzyme family protein {Mycobacterium smegmatis MC2}
25.51	nd	nd	nd	nd	nd	nd	19.0006	MSMEG0786	1	>MSMEG0786 serine/threonine protein kinase {Mycobacterium smegmatis MC2}
25.4973	22.2032	nd	22.3075	21.5968	23.2251	23.0744	20.5892	MSMEG5273	1	>MSMEG5273 beta-ketoadipyl CoA thiolase [2.3.1.-] {Mycobacterium smegmatis MC2}
25.4925	nd	21.2403	21.4216	19.9721	20.5791	19.6041	19.7409	MSMEG2727	1	>MSMEG2727 glutamate binding protein {Mycobacterium smegmatis MC2}
25.477	nd	nd	nd	nd	20.4465	nd	nd	MSMEG5470	1	>MSMEG5470 molybdopterin biosynthesis protein MoeA 1 {Mycobacterium smegmatis MC2}
25.4726	21.9026	25.9109	25.2	26.7525	27.3644	24.6517	24.3604	MSMEG4571	1	>MSMEG4571 ribosomal protein S20 (rpsT) {Mycobacterium smegmatis MC2}
25.4656	21.3353	21.654	23.7212	22.8548	26.8527	22.8192	21.6521	MSMEG4757	1	>MSMEG4757 fatty acid synthase {Mycobacterium smegmatis MC2}
25.4608	nd	nd	nd	nd	nd	nd	nd	MSMEG5316	1	>MSMEG5316 glutamine ABC transporter, ATP-binding protein {Mycobacterium smegmatis MC2}
25.4234	nd	24.9151	24.2349	24.0618	24.8384	25.1212	26.8682	MSMEG3050	1	>MSMEG3050 integration host factor {Mycobacterium smegmatis MC2}
25.3764	22.1495	nd	22.6754	nd	23.1069	23.093	22.211	MSMEG4645	1	>MSMEG4645 alpha oxoglutarate ferredoxin oxidoreductase, beta subunit (orB) {Mycobacterium smegmatis MC2}
25.3691	19.6474	nd	20.6177	nd	20.3124	21.152	20.4922	MSMEG3641	1	>MSMEG3641 conserved hypothetical protein {Mycobacterium smegmatis MC2}
25.3599	nd	nd	22.7692	19.7316	23.2289	23.3189	20.8924	MSMEG0903	1	>MSMEG0903 dihydrolipoamide dehydrogenase (lpdA) [1.8.1.4] {Mycobacterium smegmatis MC2}
25.3494	nd	nd	nd	nd	22.9	21.0936	nd	MSMEG3151	1	>MSMEG3151 enoyl-[acyl-carrier-protein] reductase [NADH] [1.3.1.9] {Mycobacterium smegmatis MC2}
25.3406	21.9121	24.3735	24.585	25.7949	27.2709	25.5052	23.4858	MSMEG1437	1	>MSMEG1437 ribosomal protein L4/L1 family (rplD) {Mycobacterium smegmatis MC2}
25.3347	24.4772	25.96	23.778	25.8819	26.6572	27.7354	25.666	MSMEG5489	1	>MSMEG5489 ribosomal protein L32 (rpmF) {Mycobacterium smegmatis MC2}
25.3204	nd	nd	23.0352	22.31	23.234	20.7848	nd	MSMEG2424	1	>MSMEG2424 signal recognition particle-docking protein FtsY (ftsY) {Mycobacterium smegmatis MC2}
25.3188	23.9185	nd	21.5586	21.8759	22.7544	nd	18.8165	MSMEG3046	1	>MSMEG3046 carbamoyl-phosphate synthase, small subunit (carA) [6.3.5.5] {Mycobacterium smegmatis MC2}
25.263	19.3407	nd	19.1015	nd	21.8344	23.0351	nd	MSMEG0840	1	>MSMEG0840 hypothetical protein {Mycobacterium smegmatis MC2}
25.2564	nd	24.4268	nd	21.4122	19.7776	nd	nd	MSMEG6137	1	>MSMEG6137 non-ribosomal peptide synthetase {Mycobacterium smegmatis MC2}
25.255	nd	nd	20.3147	22.0994	20.6885	nd	nd	MSMEG0549	1	>MSMEG0549 ABC transporter, permease protein {Mycobacterium smegmatis MC2}
25.2465	nd	nd	19.9567	21.3087	20.6954	18.9896	nd	MSMEG4767	1	>MSMEG4767 major facilitator superfamily permease {Mycobacterium smegmatis MC2}
25.2462	20.6201	nd	21.3092	21.9745	23.2911	21.4752	nd	MSMEG2612	1	>MSMEG2612 conserved hypothetical protein {Mycobacterium smegmatis MC2}
25.2438	25.0617	24.871	21.7114	23.5037	24.5833	24.6675	24.389	MSMEG3950	1	>MSMEG3950 universal stress protein family {Mycobacterium smegmatis MC2}
25.2393	nd	25.7103	23.8676	25.7571	27.213	25.1194	22.2051	MSMEG1521	1	>MSMEG1521 ribosomal protein S13p/S18e (rpsM) {Mycobacterium smegmatis MC2}
25.1923	nd	nd	nd	24.002	nd	nd	nd	MSMEG4310	1	>MSMEG4310 cobalamin biosynthesis protein CobD (cobD) [6.3.1.10] {Mycobacterium smegmatis MC2}
25.1921	21.0006	nd	20.684	22.2566	21.9746	20.6316	nd	MSMEG3897	1	>MSMEG3897 proteasome component {Mycobacterium smegmatis MC2}
25.1886	nd	nd	23.4064	20.7626	22.6925	22.1734	23.05	MSMEG3640	1	>MSMEG3640 malate synthase G (glcB) [2.3.3.9] {Mycobacterium smegmatis MC2}
25.1731	nd	23.6845	22.6675	25.1489	25.3898	23.3511	23.3785	MSMEG4625	1	>MSMEG4625 ribosomal protein L21 (rplU) {Mycobacterium smegmatis MC2}
25.1582	nd	nd	19.8199	21.3153	24.2614	nd	16.9752	MSMEG6947	1	>MSMEG6947 chromosomal replication initiator protein DnaA (dnaA) {Mycobacterium smegmatis MC2}
25.1549	nd	nd	22.7588	20.6994	23.0627	18.6177	23.2119	MSMEG6114	1	>MSMEG6114 inorganic pyrophosphatase (ppa) [3.6.1.1] {Mycobacterium smegmatis MC2}
25.1137	nd	nd	20.4324	nd	nd	23.465	20.3534	MSMEG2408	1	>MSMEG2408 2,5-diketo-D-gluconic acid reductase A [1.1.1.274] {Mycobacterium smegmatis MC2}
25.0899	17.5238	21.3718	23.4435	nd	22.9584	26.2701	20.4535	MSMEG4939	1	>MSMEG4939 ATP synthase delta chain [3.6.3.14] {Mycobacterium smegmatis MC2}
25.0805	nd	nd	21.7128	nd	22.0241	20.0936	20.6795	MSMEG4646	1	>MSMEG4646 pyruvate synthase {Mycobacterium smegmatis MC2}
25.079	21.4248	27.27	23.5296	23.6215	23.9685	22.4656	17.736	MSMEG2628	1	>MSMEG2628 translation initiation factor IF-2 (infB) {Mycobacterium smegmatis MC2}
25.0774	nd	nd	22.4095	nd	21.8159	nd	nd	MSMEG0415	1	>MSMEG0415 NADH-fmn oxidoreductase {Mycobacterium smegmatis MC2}
25.0763	nd	nd	21.5232	21.5463	23.269	20.1338	21.2247	MSMEG1959	1	>MSMEG1959 putative membrane protein {Mycobacterium smegmatis MC2}
25.0506	21.329	nd	22.2031	21.8535	22.4352	nd	nd	MSMEG0053	1	>MSMEG0053 conserved hypothetical protein {Mycobacterium smegmatis MC2}
25.0419	nd	nd	24.0975	22.1796	nd	23.3641	nd	MSMEG4222;MSMEGRv2150c;NT02MT2331	3	>MSMEG4222 cell division protein FtsZ (ftsZ) {Mycobacterium smegmatis MC2};>MSMEGRv2150c ftsZ {Mycobacterium tuberculosis};>NT02MT2331 cell division protein FtsZ (ftsZ) {Mycobacterium tuberculosis H37Rv (lab strain)}
25.0405	22.2822	nd	18.9959	nd	21.0491	nd	nd	MSMEG5249	1	>MSMEG5249 serine hydroxymethyltransferase (glyA) [2.1.2.1] {Mycobacterium smegmatis MC2}
25.0363	22.3542	nd	21.5614	23.3597	22.8218	nd	nd	MSMEG1073	1	>MSMEG1073 oxidoreductase, short-chain dehydrogenase/reductase family {Mycobacterium smegmatis MC2}
25.0247	nd	nd	nd	nd	22.6219	nd	nd	MSMEG4437	1	>MSMEG4437 cytochrome c oxidase, subunit I (ctaD) [1.9.3.1] {Mycobacterium smegmatis MC2}
25.0184	nd	nd	nd	nd	nd	nd	20.2272	MSMEG6904	1	>MSMEG6904 myo-inositol-1-phosphate synthase {Mycobacterium smegmatis MC2}
25.0181	nd	nd	20.6545	22.1403	21.2138	nd	nd	MSMEG4280	1	>MSMEG4280 short chain dehydrogenase {Mycobacterium smegmatis MC2}
25.0049	nd	nd	21.9297	20.621	21.8932	nd	20.5635	MSMEG4313	1	>MSMEG4313 glyoxalase/bleomycin resistance protein/dioxygenase {Mycobacterium smegmatis MC2}
24.9691	nd	nd	21.8743	22.1715	22.5404	22.7489	21.6571	MSMEG2782	1	>MSMEG2782 conserved hypothetical protein {Mycobacterium smegmatis MC2}
24.9517	nd	nd	21.0312	nd	22.961	nd	nd	MSMEG1400	1	>MSMEG1400 elongation factor G {Mycobacterium smegmatis MC2}
24.9331	21.3549	23.4985	21.4697	20.6187	23.7163	nd	21.7277	MSMEG2079	1	>MSMEG2079 alcohol dehydrogenase {Mycobacterium smegmatis MC2}
24.9271	nd	nd	21.9084	nd	18.3899	23.4727	17.9586	MSMEG1366	1	>MSMEG1366 ABC transporter, ATP-binding protein {Mycobacterium smegmatis MC2}
24.9191	21.1575	23.4262	23.2765	21.3556	23.8611	21.8544	22.3522	MSMEG2263	1	>MSMEG2263 hydrogenase-2, large subunit (hybC) [1.12.99.6] {Mycobacterium smegmatis MC2}
24.9147	nd	nd	21.1132	nd	22.0344	nd	nd	MSMEG3637	1	>MSMEG3637 CBS domain protein {Mycobacterium smegmatis MC2}
24.8544	21.2646	nd	23.1982	21.6216	23.1138	24.2836	22.7696	MSMEG4268	1	>MSMEG4268 cytoChrome c oxidase subunit 2 [1.9.3.1] {Mycobacterium smegmatis MC2}
24.8477	nd	nd	nd	nd	22.4357	nd	nd	MSMEG0371	1	>MSMEG0371 MaoC like domain protein {Mycobacterium smegmatis MC2}
24.8384	21.2666	20.2115	21.4993	18.7452	nd	20.319	18.4289	MSMEG5824	1	>MSMEG5824 phosphoribosylformylglycinamidine synthase II (purL) [6.3.5.3] {Mycobacterium smegmatis MC2}
24.8381	19.7202	21.1148	22.7017	nd	20.4236	22.9126	19.9586	MSMEG4329	1	>MSMEG4329 propionyl-CoA carboxylase beta chain [6.4.1.3] {Mycobacterium smegmatis MC2}
24.8326	20.6519	nd	21.9946	nd	nd	nd	22.8568	MSMEG5680	1	>MSMEG5680 glyoxalase family protein {Mycobacterium smegmatis MC2}
24.8284	nd	nd	20.7953	nd	21.6731	21.8672	21.736	MSMEG3199	1	>MSMEG3199 quinolinate synthetase complex, A subunit (nadA) {Mycobacterium smegmatis MC2}
24.8248	nd	nd	nd	nd	nd	nd	nd	MSMEG5693	1	>MSMEG5693 transporter, major facilitator family {Mycobacterium smegmatis MC2}
24.8197	nd	nd	21.7399	19.6384	23.2027	19.0368	19.4071	MSMEG4323	1	>MSMEG4323 pyruvate dehydrogenase E1 component [1.2.4.1] {Mycobacterium smegmatis MC2}
24.8137	nd	nd	nd	20.3375	20.5111	19.8815	nd	MSMEG0970	1	>MSMEG0970 phosphoglycerate mutase family protein {Mycobacterium smegmatis MC2}
24.8119	nd	nd	21.1716	nd	21.5714	nd	nd	MSMEG4700	1	>MSMEG4700 ABC-transporter protein, ATP binding component {Mycobacterium smegmatis MC2}
24.8081	nd	21.6343	22.546	18.3558	21.9839	21.9596	21.6125	MSMEG4276	1	>MSMEG4276 branched-chain amino acid aminotransferase (ilvE) [2.6.1.42] {Mycobacterium smegmatis MC2}
24.7975	nd	nd	21.2644	22.6199	nd	nd	nd	MSMEG6250	1	>MSMEG6250 glutamate--cysteine ligase [6.3.2.2] {Mycobacterium smegmatis MC2}
24.7954	nd	nd	20.499	20.0122	21.1043	nd	nd	MSMEG0737	1	>MSMEG0737 dehydrogenase {Mycobacterium smegmatis MC2}
24.789	22.6243	nd	22.834	22.9931	23.5958	nd	nd	MSMEG6366	1	>MSMEG6366 O-antigen export system, ATP-binding protein {Mycobacterium smegmatis MC2}
24.7813	nd	nd	19.6873	nd	22.2032	nd	nd	MSMEG6512	1	>MSMEG6512 acyl-CoA dehydrogenase domain protein {Mycobacterium smegmatis MC2}
24.7701	nd	21.4256	20.7673	20.4176	21.4144	22.671	nd	MSMEG2762	1	>MSMEG2762 inositol-1-monophosphatase [3.1.3.25] {Mycobacterium smegmatis MC2}
24.7605	nd	nd	19.255	21.8387	22.6225	nd	nd	MSMEG4997	1	>MSMEG4997 ABC transporter, ATP-binding protein (oppD) {Mycobacterium smegmatis MC2}
24.7456	22.0954	nd	nd	22.217	nd	nd	nd	MSMEG2529	1	>MSMEG2529 glyoxylate reductase [1.1.1.26] {Mycobacterium smegmatis MC2}
24.7185	nd	33.2565	19.2897	nd	nd	nd	nd	MSMEG2758	1	>MSMEG2758 sigma factor MysA {Mycobacterium smegmatis MC2}
24.6633	24.3435	24.2981	24.8334	27.019	24.5923	24.6723	23.9032	MSMEG1398	1	>MSMEG1398 ribosomal protein S12 (rpsL) {Mycobacterium smegmatis MC2}
24.66	20.6105	nd	21.4916	23.4543	24.5356	20.7623	nd	MSMEG0952	1	>MSMEG0952 glutamyl-tRNA reductase (hemA) [1.2.1.70] {Mycobacterium smegmatis MC2}
24.6557	nd	nd	19.9635	nd	nd	18.9933	nd	MSMEG3123	1	>MSMEG3123 FeS assembly protein SufD (sufD) {Mycobacterium smegmatis MC2}
24.6391	25.7337	21.4609	23.9795	24.2369	23.7847	25.8684	22.4379	MSMEG3645	1	>MSMEG3645 conserved hypothetical protein {Mycobacterium smegmatis MC2}
24.6331	21.6051	nd	nd	21.3358	21.8138	nd	nd	MSMEG6367	1	>MSMEG6367 glycosyl transferase, group 2 family protein [2.4.1.-] {Mycobacterium smegmatis MC2}
24.6328	nd	nd	23.1346	21.0856	22.3487	22.9269	nd	MSMEG5102	1	>MSMEG5102 ABC transporter ATP-binding protein {Mycobacterium smegmatis MC2}
24.632	22.7432	22.2386	23.2377	23.8135	24.3784	22.2543	19.8035	MSMEG4954	1	>MSMEG4954 transcription termination factor Rho (rho) {Mycobacterium smegmatis MC2}
24.6246	nd	nd	23.3616	21.517	nd	nd	21.3098	MSMEG5790	1	>MSMEG5790 SseC protein {Mycobacterium smegmatis MC2}
24.611	nd	nd	nd	nd	nd	nd	nd	MSMEG6182	1	>MSMEG6182 conserved hypothetical protein {Mycobacterium smegmatis MC2}
24.585	nd	nd	nd	nd	22.7899	nd	nd	MSMEG0876	1	>MSMEG0876 short chain dehydrogenase {Mycobacterium smegmatis MC2}
24.5711	nd	nd	22.3596	nd	23.7517	nd	nd	MSMEG0391	1	>MSMEG0391 Rmt3 protein {Mycobacterium smegmatis MC2}
24.5613	nd	nd	nd	nd	nd	nd	nd	MSMEG5505	1	>MSMEG5505 conserved hypothetical protein {Mycobacterium smegmatis MC2}
24.554	nd	nd	19.0781	nd	22.0821	nd	nd	MSMEG3602	1	>MSMEG3602 ribose transport ATP-binding protein RbsA [3.6.3.17] {Mycobacterium smegmatis MC2}
24.5193	nd	nd	nd	nd	nd	nd	nd	MSMEG5187	1	>MSMEG5187 tetracycline-resistance determinant TetV {Mycobacterium smegmatis MC2}
24.5083	nd	nd	23.2677	23.1337	23.5578	nd	nd	MSMEG2271	1	>MSMEG2271 hydrogenase accessory protein HypB (hypB) {Mycobacterium smegmatis MC2}
24.501	nd	24.9133	20.5795	20.287	22.6056	nd	nd	MSMEG4962	1	>MSMEG4962 RemO protein {Mycobacterium smegmatis MC2}
24.4923	nd	nd	nd	nd	21.353	nd	nd	MSMEG2839	1	>MSMEG2839 transcriptional accessory protein {Mycobacterium smegmatis MC2}
24.4569	nd	nd	20.4937	nd	nd	nd	20.859	MSMEG0911	1	>MSMEG0911 isocitrate lyase (aceA) [4.1.3.1] {Mycobacterium smegmatis MC2}
24.4556	nd	nd	23.5198	22.7711	23.6965	21.4038	21.5317	MSMEG1937	1	>MSMEG1937 molybdopterin biosynthesis protein MoeB {Mycobacterium smegmatis MC2}
24.4428	21.1007	nd	22.9346	22.9739	24.1117	23.357	21.2394	MSMEG5831	1	>MSMEG5831 phosphoribosylformylglycinamidine synthase I (purQ) [6.3.5.3] {Mycobacterium smegmatis MC2}
24.4328	nd	nd	22.741	nd	23.2491	nd	nd	MSMEG4890	1	>MSMEG4890 alkylhydroperoxidase, AhpD family (ahpD) {Mycobacterium smegmatis MC2}
24.4106	nd	23.0106	22.3642	nd	nd	21.1588	21.8942	MSMEG1037;MSMEG2317	2	>MSMEG1037 alcohol dehydrogenase, zinc-containing [1.1.1.2] {Mycobacterium smegmatis MC2};>MSMEG2317 alcohol dehydrogenase, zinc-containing [1.1.1.2] {Mycobacterium smegmatis MC2}
24.3673	nd	nd	20.5407	nd	19.2332	nd	20.4141	MSMEG5239	1	>MSMEG5239 fructose-1,6-bisphosphatase, class II (glpX) [3.1.3.11] {Mycobacterium smegmatis MC2}
24.3633	nd	nd	18.9913	21.3389	21.2985	22.7814	nd	MSMEG2262	1	>MSMEG2262 hydrogenase-2, small subunit (hybA) [1.12.99.6] {Mycobacterium smegmatis MC2}
24.3596	nd	nd	22.1871	19.9813	22.5849	nd	19.033	MSMEG6392	1	>MSMEG6392 polyketide synthase {Mycobacterium smegmatis MC2}
24.3512	19.968	25.0871	22.2714	20.6421	23.3936	nd	nd	MSMEG0400	1	>MSMEG0400 peptide synthetase {Mycobacterium smegmatis MC2}
24.3347	nd	nd	21.4856	21.0658	21.446	20.5203	nd	MSMEG2657	1	>MSMEG2657 peptidase, M16 family {Mycobacterium smegmatis MC2}
24.3308	19.8464	23.859	22.2197	nd	nd	26.1292	25.3161	MSMEG6438	1	>MSMEG6438 hypothetical protein {Mycobacterium smegmatis MC2}
24.3268	nd	nd	23.5331	20.8305	23.6385	22.9215	nd	MSMEG1019;MSMEG2299	2	>MSMEG1019 ribonucleoside-diphosphate reductase, alpha subunit [1.17.4.1] {Mycobacterium smegmatis MC2};>MSMEG2299 ribonucleoside-diphosphate reductase, alpha subunit [1.17.4.1] {Mycobacterium smegmatis MC2}
24.3258	nd	nd	nd	nd	nd	nd	nd	MSMEG1812	1	>MSMEG1812 conserved hypothetical protein {Mycobacterium smegmatis MC2}
24.3242	nd	nd	20.6693	nd	nd	20.2528	nd	MSMEG0643	1	>MSMEG0643 extracellular solute-binding protein, family 5, putative {Mycobacterium smegmatis MC2}
24.2965	nd	nd	nd	nd	nd	nd	nd	MSMEG3105	1	>MSMEG3105 protoheme IX farnesyltransferase (cyoE) [2.5.1.-] {Mycobacterium smegmatis MC2}
24.2933	25.5687	nd	21.1097	22.7638	23.0293	21.2917	nd	MSMEG2110	1	>MSMEG2110 conserved hypothetical protein {Mycobacterium smegmatis MC2}
24.2887	nd	nd	nd	20.9871	nd	23.1443	nd	MSMEG6636	1	>MSMEG6636 superoxide dismutase [Mn] [1.15.1.1] {Mycobacterium smegmatis MC2}
24.2882	nd	nd	22.9248	21.9888	23.1044	nd	20.9217	MSMEG3033	1	>MSMEG3033 3-dehydroquinate synthase (aroB) [4.2.3.4] {Mycobacterium smegmatis MC2}
24.2855	nd	nd	21.4801	20.8316	nd	nd	nd	MSMEG5078	1	>MSMEG5078 glucose-1-phosphate adenylyltransferase (glgC) [2.7.7.27] {Mycobacterium smegmatis MC2}
24.2772	nd	nd	nd	nd	nd	nd	nd	MSMEG3221	1	>MSMEG3221 tryptophan synthase, alpha subunit (trpA) [4.2.1.20] {Mycobacterium smegmatis MC2}
24.276	nd	nd	nd	nd	nd	nd	nd	MSMEG1960	1	>MSMEG1960 hypothetical protein {Mycobacterium smegmatis MC2}
24.2481	nd	nd	21.3884	20.9142	23.1726	nd	nd	MSMEG0639	1	>MSMEG0639 oligopeptide transport ATP-binding protein AppF {Mycobacterium smegmatis MC2}
24.247	22.2275	nd	nd	nd	21.7338	nd	nd	MSMEG0082	1	>MSMEG0082 conserved hypothetical protein {Mycobacterium smegmatis MC2}
24.2274	nd	nd	22.0131	24.2869	23.8303	nd	21.0588	MSMEG1346	1	>MSMEG1346 ribosomal protein L11 (rplK) {Mycobacterium smegmatis MC2}
24.2197	21.5899	20.3872	21.674	nd	nd	nd	nd	MSMEG0969	1	>MSMEG0969 glutamate-1-semialdehyde-2,1-aminomutase (hemL) [5.4.3.8] {Mycobacterium smegmatis MC2}
24.2127	19.5022	20.7057	22.1212	nd	22.2508	22.0868	20.1926	MSMEG4630	1	>MSMEG4630 valyl-tRNA synthetase (valS) [6.1.1.9] {Mycobacterium smegmatis MC2}
24.2119	nd	nd	19.7171	21.2149	nd	nd	nd	MSMEG6484	1	>MSMEG6484 glycosyl transferase {Mycobacterium smegmatis MC2}
24.2071	nd	nd	21.9173	21.0971	nd	nd	nd	MSMEG5690	1	>MSMEG5690 conserved hypothetical protein {Mycobacterium smegmatis MC2}
24.2024	nd	nd	20.7808	nd	nd	nd	nd	MSMEG2379	1	>MSMEG2379 3-isopropylmalate dehydrogenase (leuB) [1.1.1.85] {Mycobacterium smegmatis MC2}
24.1585	nd	nd	22.0371	nd	21.9312	nd	nd	MSMEG3507	1	>MSMEG3507 fructose-bisphosphate aldolase class-I [4.1.2.13] {Mycobacterium smegmatis MC2}
24.1424	20.1157	nd	22.1053	20.9888	21.9539	nd	nd	MSMEG4497	1	>MSMEG4497 PhoH family protein {Mycobacterium smegmatis MC2}
24.1424	17.9859	nd	21.4355	19.6083	nd	nd	nd	MSMEG0688	1	>MSMEG0688 aspartate aminotransferase {Mycobacterium smegmatis MC2}
24.1409	nd	nd	22.6007	20.6325	22.4096	24.1136	22.6476	MSMEG5639	1	>MSMEG5639 enoyl-CoA hydratase {Mycobacterium smegmatis MC2}
24.122	22.7458	nd	20.1127	21.2451	23.4229	nd	nd	MSMEG6757	1	>MSMEG6757 glycerol operon regulatory protein {Mycobacterium smegmatis MC2}
24.1183	nd	nd	nd	nd	nd	nd	nd	MSMEG1875	1	>MSMEG1875 sensor histidine kinase MtrB [2.7.13.3] {Mycobacterium smegmatis MC2}
24.0988	nd	nd	20.0949	20.4439	21.1841	nd	nd	MSMEG2585	1	>MSMEG2585 conserved hypothetical protein {Mycobacterium smegmatis MC2}
24.0981	23.2874	nd	22.6486	23.69	21.635	nd	nd	MSMEG0109;MSMEG4108	2	>MSMEG0109 NAD(P) transhydrogenase, beta subunit (pntB) [1.6.1.1] {Mycobacterium smegmatis MC2};>MSMEG4108 NAD(P) transhydrogenase, beta subunit (pntB) [1.6.1.1] {Mycobacterium smegmatis MC2}
24.0796	nd	nd	21.3778	22.8526	22.9917	19.9999	nd	MSMEG3155	1	>MSMEG3155 band 7 protein {Mycobacterium smegmatis MC2}
24.0756	nd	nd	19.5809	nd	nd	nd	21.7034	MSMEG1809	1	>MSMEG1809 putative thiosulfate sulfurtransferase [2.8.1.1] {Mycobacterium smegmatis MC2}
24.0686	21.0265	nd	22.7099	20.0273	nd	21.4771	21.8392	MSMEG3235	1	>MSMEG3235 ABC-type amino acid transport system, secreted component {Mycobacterium smegmatis MC2}
24.0357	nd	nd	19.7245	21.3759	22.1931	20.4997	21.2383	MSMEG1060	1	>MSMEG1060 putative Lsr2 protein {Mycobacterium smegmatis MC2}
24.0342	nd	nd	22.98	nd	25.4751	22.529	nd	MSMEG2440	1	>MSMEG2440 ribosomal protein L19 (rplS) {Mycobacterium smegmatis MC2}
23.9901	20.1554	nd	22.5568	21.5963	20.6902	nd	nd	MSMEG4258	1	>MSMEG4258 anthranilate phosphoribosyltransferase (trpD) [2.4.2.18] {Mycobacterium smegmatis MC2}
23.9719	nd	21.0978	22.9051	nd	nd	22.2533	22.1547	MSMEG3247	1	>MSMEG3247 branched-chain amino acid ABC transporter substrate-binding protein {Mycobacterium smegmatis MC2}
23.9392	nd	nd	nd	nd	nd	nd	21.1587	MSMEG5104	1	>MSMEG5104 tetrahydropicolinate succinylase {Mycobacterium smegmatis MC2}
23.9152	nd	nd	20.7844	nd	21.5007	nd	nd	MSMEG0386	1	>MSMEG0386 NAD dependent epimerase/dehydratase family {Mycobacterium smegmatis MC2}
23.8981	nd	19.855	22.3928	20.3112	21.209	22.1365	20.3344	MSMEG3632	1	>MSMEG3632 6-phosphogluconate dehydrogenase, decarboxylating (gnd) [1.1.1.44] {Mycobacterium smegmatis MC2}
23.8966	nd	nd	19.2842	21.7602	21.9967	nd	nd	MSMEG5048	1	>MSMEG5048 conserved hypothetical protein {Mycobacterium smegmatis MC2}
23.885	19.3277	nd	20.5666	nd	20.5925	nd	22.6191	MSMEG2372	1	>MSMEG2372 acetolactate synthase, large subunit, biosynthetic type (ilvB) [2.2.1.6] {Mycobacterium smegmatis MC2}
23.8704	nd	nd	19.7355	nd	nd	nd	nd	MSMEG5721	1	>MSMEG5721 acetyl-CoA acetyltransferase {Mycobacterium smegmatis MC2}
23.8587	19.9301	nd	22.2267	21.0743	22.6779	24.0935	nd	MSMEG6409	1	>MSMEG6409 acyltransferase family protein {Mycobacterium smegmatis MC2}
23.8496	nd	20.5329	nd	nd	20.0046	nd	nd	MSMEG0001	1	>MSMEG0001 DNA polymerase III, beta subunit (dnaN) [2.7.7.7] {Mycobacterium smegmatis MC2}
23.8426	23.8223	27.2115	21.8721	22.6894	23.4391	nd	nd	MSMEG2728;MSMEG6333	2	>MSMEG2728 glutamate transport ATP-binding protein GluA {Mycobacterium smegmatis MC2}
23.8301	nd	nd	nd	nd	17.5864	nd	nd	MSMEG4484	1	>MSMEG4484 putative conserved transmembrane protein {Mycobacterium smegmatis MC2}
23.8242	nd	nd	22.7325	21.205	21.4444	22.5928	nd	MSMEG1520	1	>MSMEG1520 ribosomal protein L36 (rpmJ) {Mycobacterium smegmatis MC2}
23.8183	nd	nd	20.9971	20.2645	21.6974	nd	17.8038	MSMEG5427	1	>MSMEG5427 ribose-phosphate pyrophosphokinase [2.7.6.1] {Mycobacterium smegmatis MC2}
23.8169	nd	nd	22.9839	20.9135	22.7094	23.0614	nd	MSMEG6894	1	>MSMEG6894 ribosomal protein L9 (rplI) {Mycobacterium smegmatis MC2}
23.811	nd	23.7392	23.1317	nd	23.4262	nd	22.4526	MSMEG6427	1	>MSMEG6427 superoxide dismutase [Mn] [1.15.1.1] {Mycobacterium smegmatis MC2}
23.8034	nd	nd	19.9538	20.4979	nd	nd	nd	MSMEG2542	1	>MSMEG2542 integral membrane protein DUF6 {Mycobacterium smegmatis MC2}
23.7972	19.1994	20.7868	nd	nd	nd	nd	nd	MSMEG6941	1	>MSMEG6941 R3H domain-containing protein {Mycobacterium smegmatis MC2}
23.7907	nd	20.4222	21.4769	nd	22.7235	nd	nd	MSMEG0388	1	>MSMEG0388 Macrocin-O-methyltransferase (tylF) [2.1.1.101] {Mycobacterium smegmatis MC2}
23.7791	nd	nd	nd	nd	20.6291	19.8042	19.7037	MSMEG6391	1	>MSMEG6391 propionyl-CoA carboxylase beta chain [6.4.1.3] {Mycobacterium smegmatis MC2}
23.779	nd	nd	nd	nd	nd	nd	nd	MSMEG4598	1	>MSMEG4598 putative conserved lipoprotein lpph (lppH) {Mycobacterium smegmatis MC2}
23.7563	nd	nd	18.4834	21.2565	23.2549	nd	nd	MSMEG4902	1	>MSMEG4902 metal-dependent hydrolase of the beta-lactamase superfamily III {Mycobacterium smegmatis MC2}
23.7299	nd	nd	22.0927	23.1813	23.4228	25.0909	21.6927	MSMEG1465	1	>MSMEG1465 ribosomal protein L14 (rplN) {Mycobacterium smegmatis MC2}
23.7125	nd	nd	nd	21.0861	21.6645	nd	nd	MSMEG2188	1	>MSMEG2188 integral membrane protein {Mycobacterium smegmatis MC2}
23.7101	20.3006	nd	21.2073	21.0249	21.4073	20.384	nd	MSMEG3767	1	>MSMEG3767 acyl-CoA synthase {Mycobacterium smegmatis MC2}
23.7031	nd	20.4434	19.985	nd	20.2223	19.5098	18.6537	MSMEG2731	1	>MSMEG2731 ATPase involved in DNA repair {Mycobacterium smegmatis MC2}
23.6926	21.6145	nd	21.8611	22.2476	nd	nd	nd	MSMEG3080	1	>MSMEG3080 conserved hypothetical protein {Mycobacterium smegmatis MC2}
23.6886	nd	nd	21.5607	18.7978	21.7642	nd	20.2393	MSMEG5419	1	>MSMEG5419 lipoprotein {Mycobacterium smegmatis MC2}
23.6626	20.784	nd	21.5674	nd	nd	nd	nd	MSMEG1652	1	>MSMEG1652 O-acetylhomoserine sulfhydrylase {Mycobacterium smegmatis MC2}
23.6457	nd	nd	22.3561	nd	22.4542	20.6346	21.0244	MSMEG0372;MSMEG4004	2	>MSMEG0372 oxidoreductase, short chain dehydrogenase/reductase family {Mycobacterium smegmatis MC2}
23.6433	nd	nd	24.8502	22.3793	24.2602	nd	20.2173	MSMEG2520	1	>MSMEG2520 translation elongation factor Ts (tsf) {Mycobacterium smegmatis MC2}
23.6319	nd	nd	nd	nd	22.5389	nd	nd	MSMEG1477	1	>MSMEG1477 major facilitator superfamily {Mycobacterium smegmatis MC2}
23.6315	21.3941	nd	22.1826	nd	nd	21.4255	nd	MSMEG1444	1	>MSMEG1444 ribosomal protein L29 (rpmC) {Mycobacterium smegmatis MC2}
23.6159	nd	nd	nd	nd	nd	23.1409	21.4773	MSMEG6431	1	>MSMEG6431 conserved hypothetical protein {Mycobacterium smegmatis MC2}
23.5851	20.204	nd	21.043	21.8112	24.1116	nd	nd	MSMEG0003	1	>MSMEG0003 DNA replication and repair protein RecF {Mycobacterium smegmatis MC2}
23.549	nd	nd	18.4958	nd	nd	nd	nd	MSMEG4959	1	>MSMEG4959 arginyl-tRNA synthetase (argS) [6.1.1.19] {Mycobacterium smegmatis MC2}
23.5486	nd	nd	nd	20.1141	nd	nd	nd	MSMEG1115	1	>MSMEG1115 menaquinone biosynthesis methyltransferase UbiE [2.1.1.-] {Mycobacterium smegmatis MC2}
23.5042	nd	nd	19.7612	20.8709	nd	nd	nd	MSMEG3233	1	>MSMEG3233 cytochrome D ubiquinol oxidase subunit 1 [1.10.3.-] {Mycobacterium smegmatis MC2}
23.4985	20.9917	22.3351	nd	nd	nd	21.5922	nd	MSMEG5430	1	>MSMEG5430 retinol dehydrogenase 13 [1.1.1.-] {Mycobacterium smegmatis MC2}
23.4836	18.868	nd	21.3143	19.0546	nd	19.9243	21.4636	MSMEG1602	1	>MSMEG1602 inosine-5-monophosphate dehydrogenase (guaB) [1.1.1.205] {Mycobacterium smegmatis MC2}
23.4795	nd	nd	nd	nd	nd	nd	nd	MSMEG6557	1	>MSMEG6557 dehydrogenase {Mycobacterium smegmatis MC2}
23.4737	nd	nd	20.4782	22.3875	20.639	nd	nd	MSMEG3211	1	>MSMEG3211 imidazoleglycerol phosphate synthase, cyclase subunit (hisF) {Mycobacterium smegmatis MC2}
23.4706	22.4015	nd	20.4213	nd	nd	nd	nd	MSMEG5471	1	>MSMEG5471 UTP-glucose-1-phosphate uridylyltransferase (galU) [2.7.7.9] {Mycobacterium smegmatis MC2}
23.4538	nd	nd	22.6557	20.8144	22.3556	nd	21.5141	MSMEG5136	1	>MSMEG5136 helix-turn-helix motif {Mycobacterium smegmatis MC2}
23.4438	nd	nd	19.9097	nd	nd	nd	nd	MSMEG4270	1	>MSMEG4270 adenosine kinase [2.7.1.20] {Mycobacterium smegmatis MC2}
23.4385	nd	21.7536	20.1233	nd	nd	nd	nd	MSMEG5776	1	>MSMEG5776 phosphate transport system regulatory protein PhoU (phoU) {Mycobacterium smegmatis MC2}
23.4317	nd	nd	nd	22.1109	nd	nd	nd	MSMEG1854	1	>MSMEG1854 valosin containing protein-1 {Mycobacterium smegmatis MC2}
23.4266	nd	nd	20.3141	nd	21.0038	nd	nd	MSMEG4485	1	>MSMEG4485 glycyl-tRNA synthetase (glyS) [6.1.1.14] {Mycobacterium smegmatis MC2}
23.417	nd	nd	nd	nd	nd	nd	nd	MSMEG1961	1	>MSMEG1961 conserved hypothetical protein {Mycobacterium smegmatis MC2}
23.4162	nd	nd	21.3421	nd	nd	nd	nd	MSMEG1519	1	>MSMEG1519 translation initiation factor IF-1 (infA) {Mycobacterium smegmatis MC2}
23.41	nd	nd	22.3086	19.4817	22.5759	nd	nd	MSMEG0935	1	>MSMEG0935 2,3-bisphosphoglycerate-dependent phosphoglycerate mutase [5.4.2.1] {Mycobacterium smegmatis MC2}
23.3685	19.6813	nd	23.6082	23.2628	24.8801	nd	nd	MSMEG0408	1	>MSMEG0408 type I modular polyketide synthase {Mycobacterium smegmatis MC2}
23.3633	20.939	23.2977	22.1434	21.1228	23.4415	nd	21.0793	MSMEG2656	1	>MSMEG2656 guanosine pentaphosphate synthetase I/polyribonucleotide nucleotidyltransferase (gpsI) [2.7.-.- 2.7.7.8] {Mycobacterium smegmatis MC2}
23.3487	20.0085	21.1946	21.9316	nd	21.2486	23.481	nd	MSMEG6256	1	>MSMEG6256 aspartate-semialdehyde dehydrogenase (asd) [1.2.1.11] {Mycobacterium smegmatis MC2}
23.334	nd	nd	19.663	20.8474	21.726	nd	nd	MSMEG6094	1	>MSMEG6094 lysyl-tRNA synthetase (lysS) [6.1.1.6] {Mycobacterium smegmatis MC2}
23.3206	nd	nd	nd	nd	nd	nd	nd	MSMEG3634	1	>MSMEG3634 IMP dehydrogenase family protein {Mycobacterium smegmatis MC2}
23.3144	21.7724	nd	21.8554	nd	20.7089	20.9468	20.3151	MSMEG4692	1	>MSMEG4692 conserved hypothetical protein {Mycobacterium smegmatis MC2}
23.3131	20.6438	20.1195	22.48	20.4581	23.4549	nd	18.9184	MSMEG3047	1	>MSMEG3047 carbamoyl-phosphate synthase, large subunit (carB) [6.3.5.5] {Mycobacterium smegmatis MC2}
23.2654	nd	nd	21.2823	nd	22.4585	nd	nd	MSMEG0317	1	>MSMEG0317 conserved hypothetical protein {Mycobacterium smegmatis MC2}
23.26	nd	nd	nd	nd	22.0843	21.8842	17.5032	MSMEG2412;MSMEG6648	2	>MSMEG2412 pyruvate carboxylase (pyc) [6.4.1.1] {Mycobacterium smegmatis MC2}
23.2554	nd	nd	nd	nd	21.9437	20.1608	nd	MSMEG0985	1	>MSMEG0985 sugar transporter family protein {Mycobacterium smegmatis MC2}
23.2549	nd	nd	nd	19.5149	20.3605	nd	nd	MSMEG1260	1	>MSMEG1260 hypothetical protein {Mycobacterium smegmatis MC2}
23.252	nd	nd	18.3165	nd	nd	nd	nd	MSMEG0234	1	>MSMEG0234 metallopeptidase {Mycobacterium smegmatis MC2}
23.2277	22.9569	nd	21.166	nd	nd	19.327	21.0528	MSMEG5706	1	>MSMEG5706 DNA or RNA helicase of superfamily II {Mycobacterium smegmatis MC2}
23.2208	nd	nd	nd	nd	nd	nd	nd	MSMEG4557	1	>MSMEG4557 ABC transporter, ATP-binding protein {Mycobacterium smegmatis MC2}
23.2193	nd	nd	19.9951	nd	nd	nd	nd	MSMEG1670	1	>MSMEG1670 succinate dehydrogenase, flavoprotein subunit (sdhA) [1.3.99.1] {Mycobacterium smegmatis MC2}
23.1954	nd	nd	21.556	nd	22.2119	nd	nd	MSMEG0216	1	>MSMEG0216 3-hydroxyacyl-CoA dehydrogenase {Mycobacterium smegmatis MC2}
23.1733	nd	nd	nd	nd	nd	nd	nd	MSMEG5441	1	>MSMEG5441 methionyl-tRNA synthetase (metG) [6.1.1.10] {Mycobacterium smegmatis MC2}
23.1669	nd	28.8886	19.8813	nd	20.1647	nd	nd	MSMEG3081	1	>MSMEG3081 conserved hypothetical protein {Mycobacterium smegmatis MC2}
23.1521	18.626	nd	18.2099	nd	nd	20.4062	nd	MSMEG0531	1	>MSMEG0531 putative acyl-CoA dehydrogenase {Mycobacterium smegmatis MC2}
23.1477	nd	nd	21.2124	nd	nd	22.1781	22.3455	MSMEG4401	1	>MSMEG4401 phosphonoacetaldehyde hydrolase {Mycobacterium smegmatis MC2}
23.1471	nd	nd	nd	nd	nd	nd	nd	MSMEG1567	1	>MSMEG1567 conserved hypothetical protein {Mycobacterium smegmatis MC2}
23.1389	nd	nd	22.1708	23.5154	23.6239	18.3019	nd	MSMEG0067	1	>MSMEG0067 conserved hypothetical protein {Mycobacterium smegmatis MC2}
23.1088	nd	nd	nd	19.877	nd	nd	21.5385	MSMEG2750	1	>MSMEG2750 iron-dependent repressor IdeR {Mycobacterium smegmatis MC2}
23.0482	nd	nd	nd	nd	nd	nd	nd	MSMEG5659	1	>MSMEG5659 ABC transporter, ATP-binding protein {Mycobacterium smegmatis MC2}
23.016	19.9059	nd	22.4905	22.2559	23.6012	21.6219	19.5161	MSMEG0551	1	>MSMEG0551 ABC nitrate/sulfonate/bicarbonate transporter, ATPase subunit {Mycobacterium smegmatis MC2}
23.0105	nd	nd	nd	nd	nd	nd	20.2602	MSMEG3746	1	>MSMEG3746 CTP synthase (pyrG) [6.3.4.2] {Mycobacterium smegmatis MC2}
23.0076	23.3281	nd	nd	nd	nd	nd	nd	MSMEG2697	1	>MSMEG2697 conserved hypothetical protein {Mycobacterium smegmatis MC2}
22.9724	nd	nd	nd	nd	nd	nd	nd	MSMEG0314	1	>MSMEG0314 glucose-6-phosphate 1-dehydrogenase (zwf) [1.1.1.49] {Mycobacterium smegmatis MC2}
22.9675	nd	nd	19.8807	nd	18.407	21.528	nd	MSMEG5515	1	>MSMEG5515 bifunctional purine biosynthesis protein PurH (purH) [2.1.2.3 3.5.4.10] {Mycobacterium smegmatis MC2}
22.9657	nd	nd	20.9674	nd	20.8299	37.1434	27.3433	MSMEG3085	1	>MSMEG3085 phosphoglycerate kinase (pgk) [2.7.2.3] {Mycobacterium smegmatis MC2}
22.9647	19.0039	nd	21.3953	20.4078	19.5375	nd	nd	MSMEG3220	1	>MSMEG3220 tryptophan synthase, beta subunit (trpB) [4.2.1.20] {Mycobacterium smegmatis MC2}
22.9561	19.2744	nd	20.6724	nd	22.0327	nd	nd	MSMEG0954	1	>MSMEG0954 uroporphyrinogen-III synthase (hemD) [4.2.1.75] {Mycobacterium smegmatis MC2}
22.9507	nd	nd	nd	20.7148	20.3363	nd	nd	MSMEG6911	1	>MSMEG6911 ABC transporter, ATP-binding protein GluA {Mycobacterium smegmatis MC2}
22.9505	nd	nd	20.218	nd	20.7633	nd	nd	MSMEG0788	1	>MSMEG0788 putative conserved membrane protein {Mycobacterium smegmatis MC2}
22.9481	nd	nd	nd	nd	nd	nd	nd	MSMEG4976	1	>MSMEG4976 isochorismatase hydrolase {Mycobacterium smegmatis MC2}
22.9222	nd	nd	nd	nd	nd	nd	nd	MSMEG6386	1	>MSMEG6386 membrane protein {Mycobacterium smegmatis MC2}
22.9138	nd	nd	nd	nd	nd	nd	nd	MSMEG5504	1	>MSMEG5504 conserved secreted protein {Mycobacterium smegmatis MC2}
22.9115	22.2448	nd	nd	20.8271	nd	22.8319	19.3965	MSMEG0884	1	>MSMEG0884 glyoxalase family protein {Mycobacterium smegmatis MC2}
22.9057	nd	nd	nd	21.3247	22.0684	nd	nd	MSMEG2045	1	>MSMEG2045 monoxygenase {Mycobacterium smegmatis MC2}
22.8986	nd	nd	nd	nd	nd	nd	nd	MSMEG0826	1	>MSMEG0826 thiamine biosynthesis protein ThiC (thiC) {Mycobacterium smegmatis MC2}
22.8918	nd	nd	20.6987	nd	20.2246	nd	nd	MSMEG4527	1	>MSMEG4527 sulfite reductase [ferredoxin] [1.8.7.1] {Mycobacterium smegmatis MC2}
22.8787	nd	nd	nd	nd	nd	nd	nd	MSMEG0750	1	>MSMEG0750 membrane protein {Mycobacterium smegmatis MC2}
22.8741	nd	nd	nd	21.1976	nd	nd	nd	MSMEG2377	1	>MSMEG2377 P49 protein {Mycobacterium smegmatis MC2}
22.834	nd	nd	nd	19.7128	19.459	nd	nd	MSMEG3174	1	>MSMEG3174 lipoprotein signal peptidase [3.4.23.36] {Mycobacterium smegmatis MC2}
22.8327	nd	nd	nd	nd	nd	nd	nd	MSMEG4086	1	>MSMEG4086 nitrilotriacetate monooxygenase component A (ssuD) [1.14.13.-] {Mycobacterium smegmatis MC2}
22.8245	nd	nd	nd	nd	20.7101	nd	nd	MSMEG0759	1	>MSMEG0759 adenylosuccinate synthetase (purA) [6.3.4.4] {Mycobacterium smegmatis MC2}
22.7863	nd	nd	19.5937	20.7516	20.7297	nd	nd	MSMEG1826	1	>MSMEG1826 dTDP-RhA:a-D-GlcNAc-diphosphoryl polyprenol, a-3-L-rhamnosyl transferase {Mycobacterium smegmatis MC2}
22.7843	nd	nd	19.5653	nd	nd	nd	nd	MSMEG1874	1	>MSMEG1874 DNA-binding response regulator MtrA (mtrA) {Mycobacterium smegmatis MC2}
22.7837	nd	nd	nd	nd	nd	21.6998	nd	MSMEG2070	1	>MSMEG2070 acyl-CoA dehydrogenase family protein [1.3.99.-] {Mycobacterium smegmatis MC2}
22.7787	nd	nd	nd	nd	nd	nd	nd	MSMEG2033	1	>MSMEG2033 oxidoreductase, zinc-binding dehydrogenase family {Mycobacterium smegmatis MC2}
22.7743	nd	nd	nd	nd	nd	nd	nd	MSMEG5969	1	>MSMEG5969 conserved hypothetical protein {Mycobacterium smegmatis MC2}
22.7733	nd	20.6768	21.0979	nd	nd	nd	nd	MSMEG1881	1	>MSMEG1881 preprotein translocase, SecA subunit (secA) {Mycobacterium smegmatis MC2}
22.7621	18.5324	nd	20.3045	18.5247	19.6361	nd	18.6079	MSMEG5512	1	>MSMEG5512 magnesium chelatase {Mycobacterium smegmatis MC2}
22.7596	nd	nd	nd	nd	nd	nd	nd	MSMEG3120	1	>MSMEG3120 conserved hypothetical protein {Mycobacterium smegmatis MC2}
22.7541	20.4869	22.1397	22.3397	21.4163	22.3697	22.6184	22.0035	MSMEG5733	1	>MSMEG5733 universal stress protein family {Mycobacterium smegmatis MC2}
22.7396	20.3245	nd	nd	nd	nd	nd	nd	MSMEG2410	1	>MSMEG2410 putative serine-threonine protein kinase {Mycobacterium smegmatis MC2}
22.7345	nd	nd	22.7744	20.4745	nd	nd	20.6653	MSMEG2739	1	>MSMEG2739 conserved hypothetical protein {Mycobacterium smegmatis MC2}
22.7205	nd	nd	nd	nd	nd	nd	nd	MSMEG4199	1	>MSMEG4199 conserved hypothetical protein {Mycobacterium smegmatis MC2}
22.7162	nd	nd	21.8423	20.004	21.2978	nd	nd	MSMEG6110	1	>MSMEG6110 hypoxanthine phosphoribosyltransferase (hpt) [2.4.2.8] {Mycobacterium smegmatis MC2}
22.7031	nd	nd	19.3349	nd	18.4598	nd	nd	MSMEG5228	1	>MSMEG5228 3-beta hydroxysteroid dehydrogenase/isomerase family {Mycobacterium smegmatis MC2}
22.6953	nd	nd	17.9356	18.6634	nd	20.7633	nd	MSMEG0825	1	>MSMEG0825 phosphomethylpyrimidine kinase (thiD) [2.7.4.7] {Mycobacterium smegmatis MC2}
22.688	nd	nd	nd	nd	20.6352	nd	nd	MSMEG4450	1	>MSMEG4450 alpha/beta hydrolase {Mycobacterium smegmatis MC2}
22.6653	nd	nd	19.6521	nd	nd	nd	nd	MSMEG2962	1	>MSMEG2962 protein-export membrane protein SecF {Mycobacterium smegmatis MC2}
22.661	20.0139	nd	21.748	19.634	20.851	nd	nd	MSMEG5719	1	>MSMEG5719 oxidoreductase {Mycobacterium smegmatis MC2}
22.6602	nd	21.5207	22.2264	19.3036	22.9799	22.3279	nd	MSMEG0550	1	>MSMEG0550 sulfonate binding protein {Mycobacterium smegmatis MC2}
22.6537	20.0906	nd	21.3421	19.8912	21.3119	nd	20.6417	MSMEG3106	1	>MSMEG3106 quinone oxidoreductase [1.6.5.5] {Mycobacterium smegmatis MC2}
22.64	18.6461	nd	19.4249	nd	22.5266	nd	nd	MSMEG2976	1	>MSMEG2976 histidyl-tRNA synthetase (hisS) [6.1.1.21] {Mycobacterium smegmatis MC2}
22.6324	nd	nd	19.6304	nd	nd	nd	nd	MSMEG0389;MSMEG0385	2	>MSMEG0389 hypothetical glycosyl transferase [2.-.-.-] {Mycobacterium smegmatis MC2}
22.6301	nd	nd	nd	nd	19.7628	nd	17.9951	MSMEG0948	1	>MSMEG0948 conserved hypothetical protein {Mycobacterium smegmatis MC2}
22.6278	nd	nd	nd	19.9053	20.9026	nd	nd	MSMEG6112	1	>MSMEG6112 conserved hypothetical protein {Mycobacterium smegmatis MC2}
22.6253	nd	nd	nd	nd	nd	nd	nd	MSMEG0441	1	>MSMEG0441 conserved hypothetical protein, putative {Mycobacterium smegmatis MC2}
22.6248	nd	nd	nd	nd	nd	nd	nd	MSMEG5329	1	>MSMEG5329 conserved hypothetical protein {Mycobacterium smegmatis MC2}
22.6177	21.3584	nd	18.3319	22.4264	22.4549	nd	nd	MSMEG3255	1	>MSMEG3255 DoxX subfamily, putative {Mycobacterium smegmatis MC2}
22.6151	nd	nd	nd	nd	nd	nd	nd	MSMEG1426	1	>MSMEG1426 probable membrane sugar transferase {Mycobacterium smegmatis MC2}
22.6114	nd	nd	nd	nd	nd	nd	nd	MSMEG2692	1	>MSMEG2692 CDP-diacylglycerol--glycerol-3-phosphate 3-phosphatidyltransferase (pgsA) [2.7.8.5] {Mycobacterium smegmatis MC2}
22.6113	nd	nd	21.4856	nd	nd	22.0053	20.5424	MSMEG0005;MSMEG1229	2	>MSMEG0005 DNA gyrase, B subunit (gyrB) [5.99.1.3] {Mycobacterium smegmatis MC2};>MSMEG1229 DNA gyrase, B subunit (gyrB) [5.99.1.3] {Mycobacterium smegmatis MC2}
22.605	nd	nd	nd	nd	nd	nd	nd	MSMEG6356	1	>MSMEG6356 probable transcriptional regulator, AraC family, putative {Mycobacterium smegmatis MC2}
22.604	nd	nd	20.2609	nd	nd	24.0459	nd	MSMEG3219	1	>MSMEG3219 indole-3-glycerol phosphate synthase (trpC) [4.1.1.48] {Mycobacterium smegmatis MC2}
22.5929	nd	nd	20.4246	nd	nd	nd	nd	MSMEG3025	1	>MSMEG3025 alanyl-tRNA synthetase (alaS) [6.1.1.7] {Mycobacterium smegmatis MC2}
22.5745	nd	nd	23.1206	24.0543	24.4268	nd	nd	MSMEG5175	1	>MSMEG5175 NAD-dependent deacetylase [3.5.1.-] {Mycobacterium smegmatis MC2}
22.5406	nd	nd	21.8216	20.5249	22.034	nd	20.5039	MSMEG5684	1	>MSMEG5684 phosphoserine aminotransferase, putative [2.6.1.52] {Mycobacterium smegmatis MC2}
22.536	nd	nd	20.9913	nd	nd	nd	nd	MSMEG0710	1	>MSMEG0710 co-chaperone GrpE (grpE) {Mycobacterium smegmatis MC2}
22.5355	nd	nd	nd	20.5231	21.5723	19.5615	nd	MSMEG2371	1	>MSMEG2371 Low molecular weight protein antigen 6 {Mycobacterium smegmatis MC2}
22.5264	17.6775	nd	18.8985	22.1678	nd	nd	nd	MSMEG6942	1	>MSMEG6942 membrane protein OxaA {Mycobacterium smegmatis MC2}
22.513	nd	nd	nd	19.6371	20.4097	nd	nd	MSMEG3682	1	>MSMEG3682 conserved hypothetical protein {Mycobacterium smegmatis MC2}
22.497	nd	nd	nd	nd	nd	nd	nd	MSMEG0033	1	>MSMEG0033 protein phosphatase 2C {Mycobacterium smegmatis MC2}
22.4969	nd	nd	20.2353	nd	17.4109	nd	nd	MSMEG3887	1	>MSMEG3887 twin arginine-targeting protein translocase, TatA/E family (tatA) {Mycobacterium smegmatis MC2}
22.4756	nd	nd	20.4785	nd	21.5225	20.4056	19.5368	MSMEG5720	1	>MSMEG5720 putative 3-hydroxyacyl-CoA dehydrogenase {Mycobacterium smegmatis MC2}
22.4753	nd	28.6504	20.076	nd	nd	nd	nd	MSMEG6077	1	>MSMEG6077 transcriptional regulator, CarD family {Mycobacterium smegmatis MC2}
22.4525	nd	nd	nd	nd	nd	nd	20.1498	MSMEG5580	1	>MSMEG5580 Ku protein {Mycobacterium smegmatis MC2}
22.441	nd	nd	19.0271	nd	20.1818	nd	18.6609	MSMEG0736	1	>MSMEG0736 conserved hypothetical protein {Mycobacterium smegmatis MC2}
22.4224	nd	nd	nd	nd	nd	nd	nd	MSMEG2032	1	>MSMEG2032 conserved hypothetical protein {Mycobacterium smegmatis MC2}
22.4003	nd	nd	nd	nd	nd	nd	nd	MSMEG6474	1	>MSMEG6474 nucleoside-diphosphate-sugar epimerase {Mycobacterium smegmatis MC2}
22.3888	19.919	nd	20.0453	20.1751	21.3799	19.123	19.6219	MSMEG4240	1	>MSMEG4240 polyprenyl synthetase {Mycobacterium smegmatis MC2}
22.3736	nd	nd	nd	nd	nd	nd	19.4662	MSMEG6078	1	>MSMEG6078 LpqE protein {Mycobacterium smegmatis MC2}
22.3538	nd	nd	nd	nd	nd	nd	nd	MSMEG2679	1	>MSMEG2679 conserved hypothetical protein {Mycobacterium smegmatis MC2}
22.3466	22.8727	nd	24.5568	nd	20.7603	19.2796	21.1193	MSMEG2373	1	>MSMEG2373 acetolactate synthase, small subunit (ilvN) [2.2.1.6] {Mycobacterium smegmatis MC2}
22.3366	nd	nd	nd	nd	nd	nd	nd	MSMEG1604	1	>MSMEG1604 FAD dependent oxidoreductase {Mycobacterium smegmatis MC2}
22.3354	nd	nd	18.7649	nd	nd	nd	nd	MSMEG4704	1	>MSMEG4704 acyltransferase family protein {Mycobacterium smegmatis MC2}
22.3308	nd	26.3506	22.695	21.9127	22.6944	nd	21.8501	MSMEG6092	1	>MSMEG6092 Lsr2 protein {Mycobacterium smegmatis MC2}
22.3253	nd	nd	nd	nd	nd	nd	21.2599	MSMEG1341	1	>MSMEG1341 MaoC family protein {Mycobacterium smegmatis MC2}
22.3109	nd	nd	20.2915	23.7636	24.7379	nd	nd	MSMEG3056	1	>MSMEG3056 ABC transporter ATP-binding protein {Mycobacterium smegmatis MC2}
22.2999	nd	nd	nd	nd	nd	nd	nd	MSMEG0255	1	>MSMEG0255 phosphoenolpyruvate carboxykinase [4.1.1.32] {Mycobacterium smegmatis MC2}
22.2817	nd	nd	20.6683	nd	20.0668	nd	nd	MSMEG0030	1	>MSMEG0030 serine/threonine protein kinase PknA (pknA) [2.7.1.-] {Mycobacterium smegmatis MC2}
22.2718	nd	nd	18.2152	nd	nd	nd	nd	MSMEG4278	1	>MSMEG4278 glycine cleavage system T protein (gcvT) [2.1.2.10] {Mycobacterium smegmatis MC2}
22.2689	nd	nd	nd	nd	nd	nd	nd	MSMEG6282	1	>MSMEG6282 KanY protein {Mycobacterium smegmatis MC2}
22.2572	nd	nd	19.9765	nd	21.3059	nd	nd	MSMEG1265	1	>MSMEG1265 conserved hypothetical protein {Mycobacterium smegmatis MC2}
22.2295	nd	nd	nd	nd	20.4666	nd	nd	MSMEG5821	1	>MSMEG5821 caax amino protease family {Mycobacterium smegmatis MC2}
22.1979	nd	nd	nd	nd	nd	nd	nd	MSMEG0224	1	>MSMEG0224 O-methyltransferase MdmC [2.1.1.-] {Mycobacterium smegmatis MC2}
22.1963	nd	nd	19.078	19.8965	20.7444	nd	20.0563	MSMEG5265	1	>MSMEG5265 putative cystathionine gamma-synthase [2.5.1.48] {Mycobacterium smegmatis MC2}
22.1745	nd	nd	nd	nd	nd	nd	nd	MSMEG3649	1	>MSMEG3649 conserved hypothetical protein {Mycobacterium smegmatis MC2}
22.1718	nd	24.221	nd	nd	nd	nd	nd	MSMEG4915	1	>MSMEG4915 alpha-glucan phosphorylase family protein {Mycobacterium smegmatis MC2}
22.1503	17.8127	nd	nd	18.3534	nd	nd	nd	MSMEG2014	1	>MSMEG2014 molybdenum import ATP-binding protein ModC [3.6.3.29] {Mycobacterium smegmatis MC2}
22.1484	nd	nd	20.6714	20.5991	23.1767	nd	nd	MSMEG2436	1	>MSMEG2436 conserved hypothetical protein {Mycobacterium smegmatis MC2}
22.1163	nd	nd	nd	nd	nd	nd	nd	MSMEG3532	1	>MSMEG3532 serine/threonine dehydratase family protein {Mycobacterium smegmatis MC2}
22.0901	nd	nd	nd	nd	nd	20.3166	nd	MSMEG1828	1	>MSMEG1828 Nucleotidyl transferase {Mycobacterium smegmatis MC2}
22.0799	nd	nd	20.3999	nd	nd	nd	nd	MSMEG0912	1	>MSMEG0912 3-hydroxybutyryl-CoA dehydrogenase [1.1.1.157] {Mycobacterium smegmatis MC2}
22.0636	nd	nd	nd	nd	nd	nd	nd	MSMEG4638	1	>MSMEG4638 vanillate O-demethylase oxidoreductase [1.14.13.-] {Mycobacterium smegmatis MC2}
22.0551	21.2807	nd	nd	nd	nd	nd	19.0269	MSMEG4916	1	>MSMEG4916 alpha-amylase family protein [3.2.1.-] {Mycobacterium smegmatis MC2}
22.0322	nd	nd	nd	nd	nd	nd	nd	MSMEG3239	1	>MSMEG3239 two-component system sensor kinase {Mycobacterium smegmatis MC2}
22.022	nd	nd	nd	nd	nd	nd	nd	MSMEG0905	1	>MSMEG0905 4-carboxymuconolactone decarboxylase domain protein (pcaC) [4.1.1.44] {Mycobacterium smegmatis MC2}
22.0214	nd	nd	19.9883	nd	nd	nd	nd	MSMEG3263	1	>MSMEG3263 xylulose kinase {Mycobacterium smegmatis MC2}
22.0091	nd	nd	19.6531	nd	nd	nd	nd	MSMEG1821	1	>MSMEG1821 acyl-CoA dehydrogenase [1.3.99.-] {Mycobacterium smegmatis MC2}
21.9838	nd	nd	19.4624	nd	nd	nd	nd	MSMEG0943	1	>MSMEG0943 pyrroline-5-carboxylate reductase (proC) [1.5.1.2] {Mycobacterium smegmatis MC2}
21.9836	nd	nd	nd	20.1857	20.9584	nd	nd	MSMEG5903	1	>MSMEG5903 oxidoreductase, short chain dehydrogenase/reductase family {Mycobacterium smegmatis MC2}
21.9756	nd	nd	nd	nd	nd	nd	20.9621	MSMEG0373	1	>MSMEG0373 3-ketoacyl-CoA thiolase [2.3.1.16] {Mycobacterium smegmatis MC2}
21.9748	nd	nd	21.4573	nd	nd	nd	nd	MSMEG3070	1	>MSMEG3070 LprG protein {Mycobacterium smegmatis MC2}
21.9642	nd	nd	nd	nd	nd	nd	nd	MSMEG0616	1	>MSMEG0616 conserved hypothetical protein {Mycobacterium smegmatis MC2}
21.9608	nd	nd	20.7588	22.1357	22.7345	nd	nd	MSMEG4671	1	>MSMEG4671 ATP-dependent Clp protease, ATP-binding subunit ClpX (clpX) {Mycobacterium smegmatis MC2}
21.9555	20.4436	nd	nd	18.4186	18.6365	16.2743	nd	MSMEG5912	1	>MSMEG5912 succinic semialdehyde dehydrogenase {Mycobacterium smegmatis MC2}
21.9548	nd	nd	nd	nd	nd	nd	nd	MSMEG6141	1	>MSMEG6141 N-acyl-D-glutamate amidohydrolase {Mycobacterium smegmatis MC2}
21.938	nd	21.9617	20.186	20.7685	nd	20.944	19.8652	MSMEG3894	1	>MSMEG3894 proteasome alpha subunit {Mycobacterium smegmatis MC2}
21.9225	nd	nd	21.5958	nd	nd	21.6339	nd	MSMEG3058	1	>MSMEG3058 lipoprotein, nlpa family {Mycobacterium smegmatis MC2}
21.8965	nd	nd	nd	nd	18.7268	nd	nd	MSMEG2736	1	>MSMEG2736 GTP-binding protein {Mycobacterium smegmatis MC2}
21.883	nd	nd	nd	nd	21.0896	nd	nd	MSMEG2684	1	>MSMEG2684 dihydrodipicolinate synthase (dapA) [4.2.1.52] {Mycobacterium smegmatis MC2}
21.8821	nd	nd	nd	nd	nd	nd	nd	MSMEG5734	1	>MSMEG5734 alpha-methylacyl-CoA racemase [5.1.99.4] {Mycobacterium smegmatis MC2}
21.8801	nd	nd	nd	nd	nd	nd	nd	MSMEG0381	1	>MSMEG0381 Mmp14a protein {Mycobacterium smegmatis MC2}
21.8759	21.6495	nd	nd	nd	17.3893	nd	nd	MSMEG2349	1	>MSMEG2349 glycosyl hydrolase, family 57 {Mycobacterium smegmatis MC2}
21.875	20.0772	nd	20.4476	22.5343	22.1381	nd	nd	MSMEG3281;MSMEG0662	2	>MSMEG3281 spermidine/putrescine ABC transporter ATP-binding subunit {Mycobacterium smegmatis MC2}
21.8618	nd	nd	22.7329	nd	20.7413	nd	nd	MSMEG3647	1	>MSMEG3647 forkhead-associated protein {Mycobacterium smegmatis MC2}
21.857	nd	22.8638	nd	19.1153	19.6936	nd	nd	MSMEG5696	1	>MSMEG5696 Cold-shock DNA-binding domain {Mycobacterium smegmatis MC2}
21.8306	19.208	19.8077	22.6905	21.5666	21.6264	nd	21.8047	MSMEG4281	1	>MSMEG4281 cytosol aminopeptidase [3.4.11.1] {Mycobacterium smegmatis MC2}
21.8198	19.3539	nd	19.343	18.1388	19.1455	nd	nd	MSMEG2776	1	>MSMEG2776 1-deoxy-D-xylulose-5-phosphate synthase (dxs) [2.2.1.7] {Mycobacterium smegmatis MC2}
21.8138	nd	nd	24.2069	21.5461	nd	nd	19.7087	MSMEG6159	1	>MSMEG6159 conserved domain protein {Mycobacterium smegmatis MC2}
21.8063	nd	nd	nd	nd	nd	nd	20.6284	MSMEG1634	1	>MSMEG1634 probable forkhead-associated protein {Mycobacterium smegmatis MC2}
21.8025	nd	nd	nd	nd	nd	nd	nd	MSMEG3178	1	>MSMEG3178 DNA polymerase III alpha subunit [2.7.7.7] {Mycobacterium smegmatis MC2}
21.7997	nd	nd	nd	20.8287	21.7574	nd	nd	MSMEG2582	1	>MSMEG2582 conserved hypothetical protein {Mycobacterium smegmatis MC2}
21.7722	nd	nd	21.1125	19.1566	18.9366	nd	nd	MSMEG5055	1	>MSMEG5055 NAD-dependent malic enzyme [1.1.1.38] {Mycobacterium smegmatis MC2}
21.7625	nd	nd	nd	nd	nd	nd	nd	MSMEG3124	1	>MSMEG3124 FeS assembly ATPase SufC (sufC) {Mycobacterium smegmatis MC2}
21.7532	nd	nd	20.3714	nd	18.8336	nd	nd	MSMEG6193	1	>MSMEG6193 anion-transporting ATPase {Mycobacterium smegmatis MC2}
21.7454	nd	nd	21.5906	nd	nd	nd	nd	MSMEG5715	1	>MSMEG5715 conserved hypothetical protein {Mycobacterium smegmatis MC2}
21.7335	18.8948	nd	18.3821	nd	nd	nd	nd	MSMEG3890	1	>MSMEG3890 proteasome component {Mycobacterium smegmatis MC2}
21.7285	nd	nd	23.1754	20.0833	23.0697	nd	20.3422	MSMEG3479	1	>MSMEG3479 thiol peroxidase [1.11.1.-] {Mycobacterium smegmatis MC2}
21.7046	nd	nd	16.8931	nd	21.2507	19.5531	nd	MSMEG0062	1	>MSMEG0062 ftsk/spoiiie family protein {Mycobacterium smegmatis MC2}
21.7018	nd	nd	21.4106	nd	nd	nd	nd	MSMEG5438	1	>MSMEG5438 dimethyladenosine transferase (ksgA) [2.1.1.-] {Mycobacterium smegmatis MC2}
21.7002	nd	nd	nd	nd	nd	20.6936	nd	MSMEG6329	1	>MSMEG6329 conserved hypothetical protein {Mycobacterium smegmatis MC2}
21.6923	nd	nd	nd	nd	nd	nd	nd	MSMEG1878	1	>MSMEG1878 S30AE family protein {Mycobacterium smegmatis MC2}
21.6862	nd	nd	21.3119	21.3795	22.6931	nd	nd	MSMEG4583	1	>MSMEG4583 ATPase associated with various cellular activities {Mycobacterium smegmatis MC2}
21.6799	nd	nd	nd	nd	nd	nd	nd	MSMEG3232	1	>MSMEG3232 cytochrome D ubiquinol oxidase, subunit II (cydB) [1.10.3.-] {Mycobacterium smegmatis MC2}
21.6728	nd	nd	19.3105	nd	nd	nd	nd	MSMEG3704	1	>MSMEG3704 3-alpha-hydroxysteroid dehydrogenase {Mycobacterium smegmatis MC2}
21.6557	nd	nd	nd	nd	nd	nd	nd	MSMEG3030	1	>MSMEG3030 chorismate synthase (aroC) [4.2.3.5] {Mycobacterium smegmatis MC2}
21.6348	nd	nd	nd	nd	nd	nd	nd	MSMEG3217	1	>MSMEG3217 anthranilate synthase component I (trpE) [4.1.3.27] {Mycobacterium smegmatis MC2}
21.6325	nd	nd	nd	nd	20.4361	nd	20.246	MSMEG5270	1	>MSMEG5270 cystathionine beta-synthase [4.2.1.22] {Mycobacterium smegmatis MC2}
21.5964	nd	nd	nd	nd	nd	21.2326	nd	MSMEG4189	1	>MSMEG4189 cysteinyl-tRNA synthetase (cysS) [6.1.1.16] {Mycobacterium smegmatis MC2}
21.5909	nd	nd	18.4937	nd	nd	nd	nd	MSMEG0940	1	>MSMEG0940 conserved hypothetical protein {Mycobacterium smegmatis MC2}
21.5718	nd	nd	nd	nd	nd	nd	nd	MSMEG2940	1	>MSMEG2940 conserved hypothetical protein {Mycobacterium smegmatis MC2}
21.5382	20.7973	nd	19.7753	19.8702	20.4732	nd	nd	MSMEG3764	1	>MSMEG3764 conserved hypothetical protein {Mycobacterium smegmatis MC2}
21.5362	nd	nd	nd	nd	nd	nd	nd	MSMEG3251	1	>MSMEG3251 branched-chain amino acid ABC transporter ATP-binding protein {Mycobacterium smegmatis MC2}
21.5056	nd	nd	nd	21.2757	23.0577	nd	19.2458	MSMEG4287	1	>MSMEG4287 integral membrane protein {Mycobacterium smegmatis MC2}
21.4973	nd	nd	nd	nd	nd	nd	nd	MSMEG5126	1	>MSMEG5126 FO synthase [2.5.1.-] {Mycobacterium smegmatis MC2}
21.4858	nd	nd	17.8131	nd	nd	nd	nd	MSMEG1133	1	>MSMEG1133 bifunctional short chain isoprenyl diphosphate synthase [2.5.1.1 2.5.1.10] {Mycobacterium smegmatis MC2}
21.4666	nd	nd	22.5912	nd	21.2905	23.115	22.1376	MSMEG5431	1	>MSMEG5431 ribosomal protein L25, Ctc-form {Mycobacterium smegmatis MC2}
21.4613	nd	nd	nd	nd	19.9154	nd	nd	MSMEG0368	1	>MSMEG0368 hypothetical protein {Mycobacterium smegmatis MC2}
21.4531	nd	nd	nd	nd	nd	nd	nd	MSMEG1416	1	>MSMEG1416 Pyridine nucleotide-disulphide oxidoreductase {Mycobacterium smegmatis MC2}
21.4072	nd	nd	nd	nd	nd	nd	nd	MSMEG1334	1	>MSMEG1334 metallo-beta-lactamase family protein {Mycobacterium smegmatis MC2}
21.3724	19.0028	nd	20.0148	nd	nd	nd	nd	MSMEG1419	1	>MSMEG1419 conserved hypothetical protein {Mycobacterium smegmatis MC2}
21.3675	nd	nd	19.5916	nd	nd	nd	nd	MSMEG2664	1	>MSMEG2664 dihydrodipicolinate reductase (dapB) [1.3.1.26] {Mycobacterium smegmatis MC2}
21.3619	nd	nd	nd	19.7757	nd	nd	nd	MSMEG4626	1	>MSMEG4626 ribonuclease, Rne/Rng family [3.1.4.-] {Mycobacterium smegmatis MC2}
21.3571	nd	nd	nd	nd	20.6575	nd	nd	MSMEG4641	1	>MSMEG4641 salicylate hydroxylase {Mycobacterium smegmatis MC2}
21.3519	18.6757	nd	nd	nd	20.0616	nd	nd	MSMEG0949	1	>MSMEG0949 HAD-superfamily subfamily IB hydrolase, TIGR01490 {Mycobacterium smegmatis MC2}
21.3439	nd	nd	19.6418	nd	nd	nd	nd	MSMEG5053	1	>MSMEG5053 short chain alcohol dehydrogenase {Mycobacterium smegmatis MC2}
21.3087	nd	nd	nd	nd	nd	nd	nd	MSMEG2521	1	>MSMEG2521 amidase {Mycobacterium smegmatis MC2}
21.2941	nd	nd	nd	20.4947	19.9302	nd	nd	MSMEG3561	1	>MSMEG3561 glutamine synthetase, catalytic domain (glnA) [6.3.1.2] {Mycobacterium smegmatis MC2}
21.2934	nd	nd	nd	nd	20.5153	nd	nd	MSMEG4242	1	>MSMEG4242 transcriptional regulatory protein {Mycobacterium smegmatis MC2}
21.2831	nd	nd	nd	nd	nd	nd	nd	MSMEG6407	1	>MSMEG6407 Cof-like hydrolase {Mycobacterium smegmatis MC2}
21.2795	nd	nd	nd	nd	nd	nd	nd	MSMEG6511	1	>MSMEG6511 acyl-CoA dehydrogenase domain protein {Mycobacterium smegmatis MC2}
21.2708	nd	nd	nd	nd	nd	nd	nd	MSMEG5852	1	>MSMEG5852 phosphoribosylamine--glycine ligase (purD) [6.3.4.13] {Mycobacterium smegmatis MC2}
21.2428	19.6841	nd	nd	nd	nd	nd	nd	MSMEG0060	1	>MSMEG0060 conserved hypothetical protein {Mycobacterium smegmatis MC2}
21.2332	19.7157	nd	19.5195	19.8123	20.6108	nd	nd	MSMEG2578	1	>MSMEG2578 1-deoxy-D-xylulose 5-phosphate reductoisomerase (dxr) [1.1.1.267] {Mycobacterium smegmatis MC2}
21.2221	nd	nd	18.0942	nd	nd	nd	nd	MSMEG2208	1	>MSMEG2208 acyl-CoA dehydrogenase [1.3.99.-] {Mycobacterium smegmatis MC2}
21.201	nd	nd	nd	nd	nd	nd	nd	MSMEG0025	1	>MSMEG0025 conserved hypothetical protein {Mycobacterium smegmatis MC2}
21.1896	nd	nd	19.399	20.0182	18.9577	nd	nd	MSMEG3754	1	>MSMEG3754 TPR-repeat-containing protein {Mycobacterium smegmatis MC2}
21.1647	nd	nd	nd	nd	nd	nd	nd	MSMEG0028	1	>MSMEG0028 serine-threonine protein kinase {Mycobacterium smegmatis MC2}
21.1423	nd	nd	nd	nd	nd	nd	nd	MSMEG4259	1	>MSMEG4259 DNA polymerase III, epsilon subunit {Mycobacterium smegmatis MC2}
21.1236	nd	nd	20.4843	nd	nd	nd	nd	MSMEG5122	1	>MSMEG5122 ferredoxin {Mycobacterium smegmatis MC2}
21.1133	nd	nd	nd	nd	nd	nd	nd	MSMEG0636	1	>MSMEG0636 conserved hypothetical protein {Mycobacterium smegmatis MC2}
21.1067	nd	nd	nd	nd	nd	19.2774	nd	MSMEG5132	1	>MSMEG5132 GTP-binding protein TypA/BipA (typA) {Mycobacterium smegmatis MC2}
21.102	nd	nd	nd	nd	nd	nd	nd	MSMEG3506	1	>MSMEG3506 putative amino acid decarboxylase, Pyridoxal-dependent protein [4.1.1.-] {Mycobacterium smegmatis MC2}
21.0969	nd	nd	20.2029	nd	nd	18.7777	19.8299	MSMEG0006	1	>MSMEG0006 DNA gyrase, A subunit (gyrA) [5.99.1.3] {Mycobacterium smegmatis MC2}
21.0896	nd	nd	nd	nd	19.1772	nd	nd	MSMEG4165	1	>MSMEG4165 benzaldehyde dehydrogenase [NAD+] [1.2.1.28] {Mycobacterium smegmatis MC2}
21.0806	nd	nd	nd	nd	nd	nd	nd	MSMEG2743	1	>MSMEG2743 transcriptional regulator, NrdR family (nrdR) {Mycobacterium smegmatis MC2}
21.026	nd	nd	nd	nd	nd	nd	nd	MSMEG1680	1	>MSMEG1680 conserved hypothetical protein {Mycobacterium smegmatis MC2}
21.0152	nd	nd	21.3819	nd	nd	20.6293	nd	MSMEG6502	1	>MSMEG6502 conserved hypothetical protein {Mycobacterium smegmatis MC2}
20.9785	nd	nd	nd	nd	nd	nd	nd	MSMEG4085	1	>MSMEG4085 nitrilotriacetate monooxygenase component A [1.14.13.-] {Mycobacterium smegmatis MC2}
20.9685	nd	nd	22.8786	20.062	22.8972	nd	nd	MSMEG1484	1	>MSMEG1484 adenylate kinase [2.7.4.3] {Mycobacterium smegmatis MC2}
20.9678	nd	nd	nd	nd	nd	nd	nd	MSMEG1350	1	>MSMEG1350 cyclopropane-fatty-acyl-phospholipid synthase 1 [2.1.1.79] {Mycobacterium smegmatis MC2}
20.9461	nd	nd	nd	nd	nd	nd	nd	MSMEG4301	1	>MSMEG4301 acyl-CoA synthase {Mycobacterium smegmatis MC2}
20.9433	nd	nd	nd	21.3982	nd	nd	nd	MSMEG2447	1	>MSMEG2447 regulatory protein {Mycobacterium smegmatis MC2}
20.9427	19.4582	nd	nd	nd	nd	20.4714	nd	MSMEG3642	1	>MSMEG3642 glycine dehydrogenase (gcvP) [1.4.4.2] {Mycobacterium smegmatis MC2}
20.919	19.9287	nd	nd	nd	nd	nd	nd	MSMEG6201	1	>MSMEG6201 Transglycosylase {Mycobacterium smegmatis MC2}
20.9149	nd	nd	nd	nd	nd	nd	nd	MSMEG2090	1	>MSMEG2090 putative cell division protein FtsX {Mycobacterium smegmatis MC2}
20.9022	nd	nd	nd	nd	nd	nd	nd	MSMEG3942	1	>MSMEG3942 conserved hypothetical protein {Mycobacterium smegmatis MC2}
20.896	nd	nd	nd	nd	20.4732	nd	20.2022	MSMEG3003	1	>MSMEG3003 aspartyl-tRNA synthetase (aspS) [6.1.1.12] {Mycobacterium smegmatis MC2}
20.8914	nd	nd	nd	19.3896	19.3977	nd	nd	MSMEG2442	1	>MSMEG2442 ribonuclease HII [3.1.26.4] {Mycobacterium smegmatis MC2}
20.8681	nd	nd	nd	nd	nd	nd	nd	MSMEG1574	1	>MSMEG1574 glutamate decarboxylase [4.1.1.15] {Mycobacterium smegmatis MC2}
20.8512	nd	nd	nd	nd	nd	nd	nd	MSMEG2779	1	>MSMEG2779 conserved hypothetical protein {Mycobacterium smegmatis MC2}
20.8467	nd	nd	19.071	nd	nd	nd	nd	MSMEG3895	1	>MSMEG3895 proteasome beta subunit {Mycobacterium smegmatis MC2}
20.8309	nd	nd	19.7384	16.7407	20.0929	nd	22.6688	MSMEG6746	1	>MSMEG6746 oxidoreductase, aldo/keto reductase family {Mycobacterium smegmatis MC2}
20.827	nd	nd	nd	nd	nd	nd	nd	MSMEG3097	1	>MSMEG3097 phosphoenolpyruvate carboxylase (ppc) [4.1.1.31] {Mycobacterium smegmatis MC2}
20.8117	nd	nd	nd	nd	nd	21.2567	nd	MSMEG1610	1	>MSMEG1610 GMP synthase [glutamine-hydrolyzing] [6.3.5.2] {Mycobacterium smegmatis MC2}
20.8014	nd	nd	nd	nd	nd	nd	nd	MSMEG6309	1	>MSMEG6309 ABC transporter, ATP-binding protein {Mycobacterium smegmatis MC2}
20.7993	nd	nd	nd	nd	18.5007	nd	nd	MSMEG3777	1	>MSMEG3777 phenylalanyl-tRNA synthetase, beta subunit (pheT) [6.1.1.20] {Mycobacterium smegmatis MC2}
20.7712	18.2323	nd	21.7593	19.8368	21.0525	nd	nd	MSMEG5274	1	>MSMEG5274 phosphoribosylglycinamide formyltransferase 2 (purT) [2.1.2.-] {Mycobacterium smegmatis MC2}
20.7593	nd	nd	20.5178	21.895	22.7059	nd	19.833	MSMEG5872	1	>MSMEG5872 DNA-binding response regulator PhoP (phoP) {Mycobacterium smegmatis MC2}
20.7525	nd	nd	nd	nd	nd	nd	nd	MSMEG5349	1	>MSMEG5349 conserved hypothetical protein, putative {Mycobacterium smegmatis MC2}
20.7497	nd	nd	19.8651	nd	nd	nd	nd	MSMEG6452	1	>MSMEG6452 succinate-semialdehyde dehydrogenase [NADP+] [1.2.1.16] {Mycobacterium smegmatis MC2}
20.7078	nd	nd	20.9587	nd	nd	nd	nd	MSMEG0947	1	>MSMEG0947 acyltransferase {Mycobacterium smegmatis MC2}
20.6894	19.5067	21.8864	nd	nd	nd	nd	nd	MSMEG0938	1	>MSMEG0938 conserved hypothetical protein {Mycobacterium smegmatis MC2}
20.6677	19.4801	19.2995	21.356	22.879	19.748	18.6501	22.4474	MSMEG3792	1	>MSMEG3792 ribosomal protein L35 (rpmI) {Mycobacterium smegmatis MC2}
20.6374	nd	nd	nd	nd	nd	nd	nd	MSMEG6157	1	>MSMEG6157 DNA topoisomerase I (topA) [5.99.1.2] {Mycobacterium smegmatis MC2}
20.6349	nd	nd	nd	nd	nd	nd	nd	MSMEG1598	1	>MSMEG1598 conserved hypothetical protein {Mycobacterium smegmatis MC2}
20.6038	20.188	19.3161	19.7716	19.4186	nd	nd	nd	MSMEG3200	1	>MSMEG3200 L-aspartate oxidase (nadB) [1.4.3.16] {Mycobacterium smegmatis MC2}
20.5821	nd	nd	nd	19.9236	nd	nd	nd	MSMEG6892	1	>MSMEG6892 replicative DNA helicase [3.6.1.- 3.1.-.-] {Mycobacterium smegmatis MC2}
20.5811	nd	nd	nd	19.7152	nd	nd	nd	MSMEG4682	1	>MSMEG4682 Na+/H+ antiporter {Mycobacterium smegmatis MC2}
20.5692	nd	nd	18.6476	nd	18.8793	19.8176	nd	MSMEG6929	1	>MSMEG6929 integral membrane protein MviN, putative {Mycobacterium smegmatis MC2}
20.565	nd	nd	nd	nd	19.1091	nd	nd	MSMEG3948	1	>MSMEG3948 acyltransferase, ws/dgat/mgat subfamily {Mycobacterium smegmatis MC2}
20.543	nd	nd	nd	nd	nd	nd	nd	MSMEG1244	1	>MSMEG1244 conserved hypothetical protein {Mycobacterium smegmatis MC2}
20.5028	nd	nd	19.9553	19.9262	20.8048	nd	nd	MSMEG3253	1	>MSMEG3253 conserved hypothetical protein {Mycobacterium smegmatis MC2}
20.4997	nd	nd	nd	nd	nd	nd	17.9595	MSMEG2383	1	>MSMEG2383 glutamyl-tRNA synthetase (gltX) [6.1.1.17] {Mycobacterium smegmatis MC2}
20.494	nd	nd	nd	nd	19.3953	17.5033	nd	MSMEG0392	1	>MSMEG0392 hypothetical glycosyl transferase [2.-.-.-] {Mycobacterium smegmatis MC2}
20.4476	18.9893	nd	21.1311	nd	19.7435	nd	17.9616	MSMEG2580	1	>MSMEG2580 4-hydroxy-3-methylbut-2-en-1-yl diphosphate synthase (ispG) [1.17.4.3] {Mycobacterium smegmatis MC2}
20.4258	nd	nd	nd	nd	nd	nd	nd	MSMEG5014	1	>MSMEG5014 copper-translocating P-type ATPase [3.6.3.4] {Mycobacterium smegmatis MC2}
20.4138	nd	nd	19.53	19.8237	21.0364	nd	nd	MSMEG3119	1	>MSMEG3119 ABC transporter, ATP-binding subunit {Mycobacterium smegmatis MC2}
20.3964	nd	nd	nd	nd	nd	nd	nd	MSMEG0141	1	>MSMEG0141 probable conserved mce associated transmembrane protein {Mycobacterium smegmatis MC2}
20.3717	nd	nd	nd	nd	nd	nd	nd	MSMEG1243	1	>MSMEG1243 conserved hypothetical protein {Mycobacterium smegmatis MC2}
20.37	nd	nd	20.2871	21.719	23.0492	nd	nd	MSMEG2939	1	>MSMEG2939 glutamine amidotransferase subunit PdxT [2.6.-.-] {Mycobacterium smegmatis MC2}
20.3617	nd	nd	nd	nd	nd	nd	nd	MSMEG1255	1	>MSMEG1255 UvrD/Rep helicase {Mycobacterium smegmatis MC2}
20.357	nd	nd	nd	nd	nd	nd	nd	MSMEG1679	1	>MSMEG1679 AmiB {Mycobacterium smegmatis MC2}
20.3148	nd	nd	19.4088	nd	20.7039	21.1425	19.2289	MSMEG2261	1	>MSMEG2261 hypothetical protein {Mycobacterium smegmatis MC2}
20.307	nd	nd	nd	nd	nd	nd	nd	MSMEG1694	1	>MSMEG1694 uracil phosphoribosyltransferase (upp) [2.4.2.9] {Mycobacterium smegmatis MC2}
20.2877	nd	nd	nd	nd	nd	nd	nd	MSMEG6756	1	>MSMEG6756 glycerol kinase (glpK) [2.7.1.30] {Mycobacterium smegmatis MC2}
20.2788	nd	nd	19.7176	nd	nd	nd	nd	MSMEG1669	1	>MSMEG1669 succinate dehydrogenase, iron-sulfur protein (sdhB) [1.3.99.1] {Mycobacterium smegmatis MC2}
20.2736	nd	nd	19.3259	nd	20.3726	nd	nd	MSMEG0663	1	>MSMEG0663 TetR-family transcriptional regulator {Mycobacterium smegmatis MC2}
20.2462	nd	nd	nd	nd	nd	nd	nd	MSMEG1345	1	>MSMEG1345 transcription antitermination protein NusG {Mycobacterium smegmatis MC2}
20.2246	nd	nd	nd	19.6877	19.0758	nd	nd	MSMEG3667	1	>MSMEG3667 para-nitrobenzyl esterase [3.1.1.-] {Mycobacterium smegmatis MC2}
20.2205	nd	nd	20.2299	17.9756	18.3344	nd	nd	MSMEG6280	1	>MSMEG6280 conserved hypothetical protein {Mycobacterium smegmatis MC2}
20.2147	nd	nd	21.8273	19.6453	nd	nd	nd	MSMEG1735	1	>MSMEG1735 dihydrolipoamide dehydrogenase {Mycobacterium smegmatis MC2}
20.21	nd	nd	18.9164	nd	19.6836	17.8468	17.4301	MSMEG4535	1	>MSMEG4535 glycoside hydrolase {Mycobacterium smegmatis MC2}
20.2049	nd	nd	nd	nd	nd	nd	nd	MSMEG0108	1	>MSMEG0108 acyl-CoA dehydrogenase [1.3.99.-] {Mycobacterium smegmatis MC2}
20.1711	nd	nd	20.0115	20.6364	21.3383	nd	nd	MSMEG5042	1	>MSMEG5042 ATP-dependent rna helicase, dead/deah box family {Mycobacterium smegmatis MC2}
20.1353	nd	nd	19.928	nd	nd	nd	20.9178	MSMEG6142	1	>MSMEG6142 nucleoside-diphosphate-sugar epimerase {Mycobacterium smegmatis MC2}
20.1052	nd	nd	nd	nd	nd	nd	nd	MSMEG3072	1	>MSMEG3072 riboflavin biosynthesis protein ribAB [3.5.4.25] {Mycobacterium smegmatis MC2}
20.0362	nd	nd	17.3297	nd	18.4642	nd	nd	MSMEG4703	1	>MSMEG4703 glycerol-3-phosphate acyltransferase [2.3.1.15] {Mycobacterium smegmatis MC2}
19.9942	nd	nd	nd	nd	nd	nd	nd	MSMEG6917	1	>MSMEG6917 leucyl-tRNA synthetase (leuS) [6.1.1.4] {Mycobacterium smegmatis MC2}
19.9769	nd	nd	nd	nd	nd	nd	nd	MSMEG4180	1	>MSMEG4180 ATP phosphoribosyltransferase (hisG) [2.4.2.17] {Mycobacterium smegmatis MC2}
19.969	nd	nd	nd	nd	nd	nd	nd	MSMEG6062	1	>MSMEG6062 Fe uptake system permease {Mycobacterium smegmatis MC2}
19.9536	nd	nd	nd	nd	nd	nd	nd	MSMEG3186;MSMEG6507	2	>MSMEG3186 glycogen debranching enzyme GlgX (glgX) [3.2.1.-] {Mycobacterium smegmatis MC2};>MSMEG6507 glycogen debranching enzyme GlgX (glgX) [3.2.1.-] {Mycobacterium smegmatis MC2}
19.9286	nd	nd	nd	nd	20.2526	nd	nd	MSMEG2276	1	>MSMEG2276 hydrogenase expression/formation protein HypE (hypE) {Mycobacterium smegmatis MC2}
19.891	nd	nd	nd	nd	nd	19.451	nd	MSMEG4340	1	>MSMEG4340 NAD/mycothiol-dependent formaldehyde dehydrogenase [1.2.1.66] {Mycobacterium smegmatis MC2}
19.8684	nd	nd	18.1335	nd	nd	nd	nd	MSMEG6076	1	>MSMEG6076 2-C-methyl-D-erythritol 4-phosphate cytidylyltransferase (ispD) [2.7.7.60] {Mycobacterium smegmatis MC2}
19.7942	nd	nd	nd	nd	nd	nd	nd	MSMEG5222	1	>MSMEG5222 GTP-binding protein YchF (ychF) {Mycobacterium smegmatis MC2}
19.5131	nd	nd	nd	nd	nd	nd	nd	MSMEG4492	1	>MSMEG4492 amidase {Mycobacterium smegmatis MC2}
19.3404	nd	nd	nd	nd	nd	nd	nd	MSMEG2745	1	>MSMEG2745 hydrolase {Mycobacterium smegmatis MC2}
19.3256	nd	nd	nd	nd	21.7308	nd	nd	MSMEG0229	1	>MSMEG0229 dihydroxy-acid dehydratase (ilvD) [4.2.1.9] {Mycobacterium smegmatis MC2}
19.2864	nd	nd	nd	nd	nd	nd	nd	MSMEG0290	1	>MSMEG0290 acyltransferase, ws/dgat/mgat subfamily {Mycobacterium smegmatis MC2}
19.246	nd	nd	nd	nd	nd	nd	nd	MSMEG1285	1	>MSMEG1285 tetratricopeptide repeat family {Mycobacterium smegmatis MC2}
19.2367	nd	nd	nd	nd	19.6305	nd	nd	MSMEG6410	1	>MSMEG6410 rieske 2Fe-2S family protein {Mycobacterium smegmatis MC2}
19.2278	nd	nd	nd	nd	nd	nd	nd	MSMEG0594	1	>MSMEG0594 iron-sulfur cluster binding protein {Mycobacterium smegmatis MC2}
19.2084	nd	nd	17.5443	nd	nd	nd	nd	MSMEG5847	1	>MSMEG5847 adenylosuccinate lyase (purB) [4.3.2.2] {Mycobacterium smegmatis MC2}
19.1602	nd	nd	18.3546	nd	nd	nd	nd	MSMEG3839	1	>MSMEG3839 DNA polymerase I [2.7.7.7] {Mycobacterium smegmatis MC2}
19.0714	nd	nd	21.2248	nd	21.0524	nd	nd	MSMEG6398	1	>MSMEG6398 antigen 85-A [2.3.1.-] {Mycobacterium smegmatis MC2}
18.6043	nd	nd	19.9356	nd	nd	nd	nd	MSMEG3102	1	>MSMEG3102 transaldolase (tal) [2.2.1.2] {Mycobacterium smegmatis MC2}
18.3063	nd	nd	nd	nd	nd	nd	nd	MSMEG3873	1	>MSMEG3873 cobalamin biosynthesis protein cobIJ [2.1.1.130 2.1.1.131] {Mycobacterium smegmatis MC2}
18.1258	nd	nd	nd	32.3341	32.765	19.6874	nd	MSMEG3021	1	>MSMEG3021 AAA ATPase, central region {Mycobacterium smegmatis MC2}
16.8139	nd	nd	20.9116	21.4924	nd	nd	nd	MSMEG2540	1	>MSMEG2540 uridylate kinase (pyrH) [2.7.4.-] {Mycobacterium smegmatis MC2}

## Sheet: ProtA all
log of intensity
MSMEG 0358	MSMEG0752	MSMEG1524	MSMEG1666	MSMEG2136	MSMEG3021	MSMEG3085	MSMEG3086	Protein IDs	Proteins	Fasta headers
28.3286	21.001	nd	27.4443	27.3743	27.4069	25.5045	25.9384	MSMEG6947	1	>MSMEG6947 chromosomal replication initiator protein DnaA (dnaA) {Mycobacterium smegmatis MC2}
23.9971	nd	nd	22.4841	22.7729	nd	nd	nd	MSMEG6942	1	>MSMEG6942 membrane protein OxaA {Mycobacterium smegmatis MC2}
nd	nd	25.5599	21.1194	nd	nd	21.5763	22.8394	MSMEG6941	1	>MSMEG6941 R3H domain-containing protein {Mycobacterium smegmatis MC2}
nd	nd	nd	19.5162	19.7235	24.9035	19.4426	nd	MSMEG6939	1	>MSMEG6939 Soj family protein {Mycobacterium smegmatis MC2}
nd	19.0303	nd	nd	nd	20.2654	nd	nd	MSMEG6933	1	>MSMEG6933 thioredoxin-disulfide reductase (trxB) [1.8.1.9] {Mycobacterium smegmatis MC2}
22.9879	nd	nd	nd	nd	nd	nd	nd	MSMEG6929	1	>MSMEG6929 integral membrane protein MviN, putative {Mycobacterium smegmatis MC2}
nd	nd	nd	nd	20.1078	19.5073	nd	19.0931	MSMEG6927	1	>MSMEG6927 MutT/nudix family protein {Mycobacterium smegmatis MC2}
nd	21.6861	nd	23.5324	nd	23.0022	nd	23.591	MSMEG6921	1	>MSMEG6921 conserved hypothetical protein {Mycobacterium smegmatis MC2}
24.0476	nd	nd	23.6567	23.5769	23.0717	21.856	19.326	MSMEG6911	1	>MSMEG6911 ABC transporter, ATP-binding protein GluA {Mycobacterium smegmatis MC2}
nd	nd	nd	21.7219	nd	nd	nd	22.6979	MSMEG6904	1	>MSMEG6904 myo-inositol-1-phosphate synthase {Mycobacterium smegmatis MC2}
21.8736	nd	nd	nd	nd	nd	nd	nd	MSMEG6900	1	>MSMEG6900 penicillin-binding protein 1 {Mycobacterium smegmatis MC2}
nd	nd	nd	nd	22.3358	22.7535	nd	22.8735	MSMEG6897	1	>MSMEG6897 ribosomal protein S6 (rpsF) {Mycobacterium smegmatis MC2}
nd	nd	nd	nd	22.536	nd	nd	nd	MSMEG6895	1	>MSMEG6895 ribosomal protein S18 (rpsR) {Mycobacterium smegmatis MC2}
25.5857	nd	nd	24.4363	23.2118	23.901	22.2574	nd	MSMEG6892	1	>MSMEG6892 replicative DNA helicase [3.6.1.- 3.1.-.-] {Mycobacterium smegmatis MC2}
22.525	nd	nd	nd	nd	nd	nd	nd	MSMEG6802	1	>MSMEG6802 ABC transporter ATP-binding protein {Mycobacterium smegmatis MC2}
nd	nd	nd	23.1547	nd	nd	nd	nd	MSMEG6783	1	>MSMEG6783 integral membrane protein {Mycobacterium smegmatis MC2}
24.2821	nd	nd	23.2571	22.8694	nd	nd	nd	MSMEG6779	1	>MSMEG6779 conserved hypothetical protein, putative {Mycobacterium smegmatis MC2}
27.2969	22.5497	nd	24.5992	26.7549	23.9381	24.3101	24.3793	MSMEG6761	1	>MSMEG6761 glycerol-3-phosphate dehydrogenase 2 [1.1.99.5] {Mycobacterium smegmatis MC2}
31.6227	27.8199	22.7785	31.5406	31.2484	31.0418	31.1676	30.8744	MSMEG6759;MSMEG6229	2	>MSMEG6759 glycerol kinase (glpK) [2.7.1.30] {Mycobacterium smegmatis MC2}
26.9238	21.5666	nd	24.3744	27.2758	22.7771	21.4986	22.5563	MSMEG6757	1	>MSMEG6757 glycerol operon regulatory protein {Mycobacterium smegmatis MC2}
22.3658	nd	nd	nd	nd	nd	nd	nd	MSMEG6756	1	>MSMEG6756 glycerol kinase (glpK) [2.7.1.30] {Mycobacterium smegmatis MC2}
22.5018	nd	nd	20.7835	nd	nd	nd	nd	MSMEG6661	1	>MSMEG6661 O-methyltransferase, putative {Mycobacterium smegmatis MC2}
21.767	nd	nd	nd	nd	23.9884	nd	nd	MSMEG6593	1	>MSMEG6593 ATP-binding protein {Mycobacterium smegmatis MC2}
24.8343	nd	nd	22.7272	nd	nd	nd	21.2414	MSMEG6557	1	>MSMEG6557 dehydrogenase {Mycobacterium smegmatis MC2}
21.9842	nd	nd	nd	nd	nd	nd	nd	MSMEG6512	1	>MSMEG6512 acyl-CoA dehydrogenase domain protein {Mycobacterium smegmatis MC2}
nd	nd	nd	nd	nd	nd	20.4298	nd	MSMEG6502	1	>MSMEG6502 conserved hypothetical protein {Mycobacterium smegmatis MC2}
24.4561	nd	nd	20.9154	24.0796	22.1692	nd	20.32	MSMEG6484	1	>MSMEG6484 glycosyl transferase {Mycobacterium smegmatis MC2}
nd	nd	nd	19.6734	nd	nd	nd	25.1447	MSMEG6477	1	>MSMEG6477 methionine-S-sulfoxide reductase (msrA) [1.8.4.6] {Mycobacterium smegmatis MC2}
24.9777	nd	nd	22.6914	nd	nd	nd	nd	MSMEG6474	1	>MSMEG6474 nucleoside-diphosphate-sugar epimerase {Mycobacterium smegmatis MC2}
30.3067	26.3091	nd	28.8499	29.055	28.5394	27.7915	26.6955	MSMEG6471	1	>MSMEG6471 glycine/D-amino acid oxidase {Mycobacterium smegmatis MC2}
22.2234	nd	nd	21.5168	nd	nd	nd	nd	MSMEG6454	1	>MSMEG6454 conserved hypothetical protein {Mycobacterium smegmatis MC2}
nd	nd	26.3144	23.4344	nd	nd	nd	23.5956	MSMEG6434	1	>MSMEG6434 conserved hypothetical protein {Mycobacterium smegmatis MC2}
nd	19.9267	nd	nd	nd	nd	nd	nd	MSMEG6427	1	>MSMEG6427 superoxide dismutase [Mn] [1.15.1.1] {Mycobacterium smegmatis MC2}
22.4212	23.3826	nd	nd	23.6229	25.9947	nd	nd	MSMEG6422	1	>MSMEG6422 ferritin family protein {Mycobacterium smegmatis MC2}
23.8394	nd	nd	20.3757	nd	nd	nd	nd	MSMEG6414	1	>MSMEG6414 conserved hypothetical protein {Mycobacterium smegmatis MC2}
23.3884	nd	nd	nd	22.3963	21.7511	nd	nd	MSMEG6413	1	>MSMEG6413 seryl-tRNA synthetase (serS) [6.1.1.11] {Mycobacterium smegmatis MC2}
26.4486	21.0989	nd	23.4609	26.5635	24.3842	nd	nd	MSMEG6409	1	>MSMEG6409 acyltransferase family protein {Mycobacterium smegmatis MC2}
25.4668	21.7486	nd	23.8999	24.8688	23.6681	nd	24.7297	MSMEG6407	1	>MSMEG6407 Cof-like hydrolase {Mycobacterium smegmatis MC2}
30.6516	24.0696	nd	28.4442	28.9235	27.2755	26.6476	25.6862	MSMEG6403	1	>MSMEG6403 bifunctional udp-galactofuranosyl transferase glft {Mycobacterium smegmatis MC2}
27.5433	22.2263	nd	26.3813	28.384	25.2221	25.5587	23.9357	MSMEG6402	1	>MSMEG6402 PAP2 superfamily protein {Mycobacterium smegmatis MC2}
23.7309	nd	nd	nd	nd	nd	nd	nd	MSMEG6401	1	>MSMEG6401 prenyltransferase, UbiA family {Mycobacterium smegmatis MC2}
24.1585	nd	nd	21.3696	24.044	23.34	22.8697	nd	MSMEG6393	1	>MSMEG6393 acyl-CoA synthase {Mycobacterium smegmatis MC2}
25.6629	nd	nd	26.0791	24.2443	24.9512	22.7819	25.2439	MSMEG6392	1	>MSMEG6392 polyketide synthase {Mycobacterium smegmatis MC2}
nd	nd	nd	nd	nd	nd	nd	23.2006	MSMEG6391	1	>MSMEG6391 propionyl-CoA carboxylase beta chain [6.4.1.3] {Mycobacterium smegmatis MC2}
23.2287	nd	nd	nd	nd	nd	nd	nd	MSMEG6386	1	>MSMEG6386 membrane protein {Mycobacterium smegmatis MC2}
28.7422	24.1665	nd	28.5583	28.1977	27.7812	26.2979	27.677	MSMEG6385	1	>MSMEG6385 hypothetical oxidoreductase in MprA 5region [1.-.-.-] {Mycobacterium smegmatis MC2}
27.8188	nd	nd	24.3894	23.949	24.4445	18.3188	nd	MSMEG6367	1	>MSMEG6367 glycosyl transferase, group 2 family protein [2.4.1.-] {Mycobacterium smegmatis MC2}
26.9453	21.5639	nd	25.5783	25.7023	25.4252	24.6227	23.4751	MSMEG6366	1	>MSMEG6366 O-antigen export system, ATP-binding protein {Mycobacterium smegmatis MC2}
20.8172	nd	nd	nd	nd	20.2625	18.6273	nd	MSMEG6356	1	>MSMEG6356 probable transcriptional regulator, AraC family, putative {Mycobacterium smegmatis MC2}
21.2879	nd	nd	nd	nd	nd	nd	nd	MSMEG6329	1	>MSMEG6329 conserved hypothetical protein {Mycobacterium smegmatis MC2}
20.3493	nd	nd	24.0863	nd	nd	nd	nd	MSMEG6322	1	>MSMEG6322 bifunctional protein [Includes: wax ester synthase/acyl-CoA; diacylglycerol acyltransferase] {Mycobacterium smegmatis MC2}
21.2504	nd	nd	nd	nd	nd	nd	nd	MSMEG6309	1	>MSMEG6309 ABC transporter, ATP-binding protein {Mycobacterium smegmatis MC2}
24.8585	nd	nd	nd	nd	nd	nd	nd	MSMEG6291	1	>MSMEG6291 D-amino-acid dehydrogenase {Mycobacterium smegmatis MC2}
30.1994	nd	nd	nd	nd	23.5672	nd	nd	MSMEG6284	1	>MSMEG6284 cyclopropane-fatty-acyl-phospholipid synthase {Mycobacterium smegmatis MC2}
24.4749	nd	nd	nd	nd	nd	nd	nd	MSMEG6282	1	>MSMEG6282 KanY protein {Mycobacterium smegmatis MC2}
18.5563	19.0495	nd	nd	nd	nd	nd	nd	MSMEG6280	1	>MSMEG6280 conserved hypothetical protein {Mycobacterium smegmatis MC2}
24.2052	nd	nd	nd	22.981	nd	nd	nd	MSMEG6269	1	>MSMEG6269 magnesium transporter (mgtE) {Mycobacterium smegmatis MC2}
29.0024	25.6593	nd	28.5712	28.9752	28.8356	28.6256	29.1209	MSMEG6257	1	>MSMEG6257 asparate kinase, monofunctional class [2.7.2.4] {Mycobacterium smegmatis MC2}
nd	18.5856	nd	nd	nd	nd	nd	nd	MSMEG6256	1	>MSMEG6256 aspartate-semialdehyde dehydrogenase (asd) [1.2.1.11] {Mycobacterium smegmatis MC2}
25.638	nd	nd	25.2897	23.7656	25.5539	nd	23.6387	MSMEG6250	1	>MSMEG6250 glutamate--cysteine ligase [6.3.2.2] {Mycobacterium smegmatis MC2}
nd	nd	nd	nd	23.2845	22.1366	nd	nd	MSMEG6249	1	>MSMEG6249 conserved hypothetical protein {Mycobacterium smegmatis MC2}
nd	nd	nd	nd	nd	nd	nd	23.8794	MSMEG6242	1	>MSMEG6242 alcohol dehydrogenase, iron-containing [1.1.1.1] {Mycobacterium smegmatis MC2}
19.4561	nd	nd	nd	nd	nd	nd	nd	MSMEG6219	1	>MSMEG6219 ATPase family associated with various cellular activities (AAA) {Mycobacterium smegmatis MC2}
23.661	nd	nd	nd	22.8912	23.5099	nd	nd	MSMEG6208	1	>MSMEG6208 palmitoyl-CoA hydrolase {Mycobacterium smegmatis MC2}
26.4543	20.7668	nd	25.0659	25.6554	23.1466	nd	nd	MSMEG6202	1	>MSMEG6202 secreted protein {Mycobacterium smegmatis MC2}
nd	19.938	nd	nd	nd	nd	nd	nd	MSMEG6201	1	>MSMEG6201 Transglycosylase {Mycobacterium smegmatis MC2}
nd	nd	nd	22.8569	nd	nd	nd	nd	MSMEG6198	1	>MSMEG6198 DNA-binding protein, putative {Mycobacterium smegmatis MC2}
22.6934	20.1221	nd	22.2025	nd	19.9693	19.4592	nd	MSMEG6193	1	>MSMEG6193 anion-transporting ATPase {Mycobacterium smegmatis MC2}
nd	20.9793	nd	nd	nd	nd	20.0366	nd	MSMEG6189	1	>MSMEG6189 transcriptional regulator, Crp/Fnr family {Mycobacterium smegmatis MC2}
25.3421	20.108	nd	22.0566	nd	nd	nd	nd	MSMEG6182	1	>MSMEG6182 conserved hypothetical protein {Mycobacterium smegmatis MC2}
nd	nd	nd	nd	nd	nd	23.206	nd	MSMEG6159	1	>MSMEG6159 conserved domain protein {Mycobacterium smegmatis MC2}
26.5851	nd	nd	nd	23.1952	21.8207	nd	nd	MSMEG6141	1	>MSMEG6141 N-acyl-D-glutamate amidohydrolase {Mycobacterium smegmatis MC2}
26.9008	nd	nd	23.2265	21.6712	nd	21.2371	nd	MSMEG6137	1	>MSMEG6137 non-ribosomal peptide synthetase {Mycobacterium smegmatis MC2}
nd	20.0729	nd	nd	nd	nd	nd	nd	MSMEG6127	1	>MSMEG6127 anti-anti-sigma factor {Mycobacterium smegmatis MC2}
23.8999	nd	nd	22.3926	23.3649	22.4988	nd	nd	MSMEG6112	1	>MSMEG6112 conserved hypothetical protein {Mycobacterium smegmatis MC2}
26.196	21.306	nd	24.7343	24.5478	23.448	nd	23.2621	MSMEG6110	1	>MSMEG6110 hypoxanthine phosphoribosyltransferase (hpt) [2.4.2.8] {Mycobacterium smegmatis MC2}
24.9117	nd	nd	21.8094	22.3692	nd	19.6688	nd	MSMEG6105	1	>MSMEG6105 cell division protein {Mycobacterium smegmatis MC2}
23.1724	nd	nd	21.0282	nd	22.1407	nd	nd	MSMEG6094	1	>MSMEG6094 lysyl-tRNA synthetase (lysS) [6.1.1.6] {Mycobacterium smegmatis MC2}
nd	21.1927	nd	22.8529	nd	nd	nd	24.1266	MSMEG6092	1	>MSMEG6092 Lsr2 protein {Mycobacterium smegmatis MC2}
24.8091	22.2685	nd	23.7258	25.6068	23.9252	23.777	25.0772	MSMEG6091	1	>MSMEG6091 negative regulator of genetic competence ClpC/mecB {Mycobacterium smegmatis MC2}
nd	16.7892	nd	nd	nd	nd	17.464	nd	MSMEG6078	1	>MSMEG6078 LpqE protein {Mycobacterium smegmatis MC2}
nd	nd	23.0466	nd	nd	nd	nd	nd	MSMEG6077	1	>MSMEG6077 transcriptional regulator, CarD family {Mycobacterium smegmatis MC2}
19.4393	nd	23.4769	nd	nd	nd	nd	nd	MSMEG6062	1	>MSMEG6062 Fe uptake system permease {Mycobacterium smegmatis MC2}
nd	nd	nd	21.5735	nd	nd	nd	nd	MSMEG5989	1	>MSMEG5989 hypothetical protein {Mycobacterium smegmatis MC2}
19.0188	nd	nd	nd	nd	nd	nd	nd	MSMEG5969	1	>MSMEG5969 conserved hypothetical protein {Mycobacterium smegmatis MC2}
nd	19.0963	nd	nd	nd	nd	nd	nd	MSMEG5937	1	>MSMEG5937 4-hydroxy-2-oxovalerate aldolase [4.1.3.-] {Mycobacterium smegmatis MC2}
26.0247	20.2603	nd	23.1342	19.2616	23.9726	20.1282	18.8494	MSMEG5912	1	>MSMEG5912 succinic semialdehyde dehydrogenase {Mycobacterium smegmatis MC2}
22.7148	19.2295	nd	22.2917	21.4607	nd	nd	nd	MSMEG5903	1	>MSMEG5903 oxidoreductase, short chain dehydrogenase/reductase family {Mycobacterium smegmatis MC2}
23.5259	nd	nd	20.0697	nd	nd	nd	nd	MSMEG5893	1	>MSMEG5893 conserved hypothetical protein {Mycobacterium smegmatis MC2}
25.3184	nd	nd	24.7669	24.9866	23.5545	20.8319	23.9735	MSMEG5872	1	>MSMEG5872 DNA-binding response regulator PhoP (phoP) {Mycobacterium smegmatis MC2}
28.1941	24.2254	nd	26.3321	27.9254	28.0636	26.1248	26.9223	MSMEG5831	1	>MSMEG5831 phosphoribosylformylglycinamidine synthase I (purQ) [6.3.5.3] {Mycobacterium smegmatis MC2}
nd	nd	21.6887	23.8815	24.1835	22.8072	nd	28.2634	MSMEG5830	1	>MSMEG5830 29 kda antigen Cfp29 {Mycobacterium smegmatis MC2}
26.5333	22.5216	nd	25.2927	26.0552	27.7618	24.0673	27.1677	MSMEG5824	1	>MSMEG5824 phosphoribosylformylglycinamidine synthase II (purL) [6.3.5.3] {Mycobacterium smegmatis MC2}
22.1656	nd	nd	19.0332	nd	nd	nd	nd	MSMEG5821	1	>MSMEG5821 caax amino protease family {Mycobacterium smegmatis MC2}
27.3115	20.9235	nd	23.6612	27.4288	22.7658	24.478	nd	MSMEG5816	1	>MSMEG5816 conserved hypothetical protein {Mycobacterium smegmatis MC2}
28.9896	23.8164	nd	28.6372	28.0071	28.4261	27.1376	27.5558	MSMEG5798	1	>MSMEG5798 phosphoribosylformylglycinamidine cyclo-ligase (purM) [6.3.3.1] {Mycobacterium smegmatis MC2}
nd	21.9581	nd	nd	nd	nd	nd	nd	MSMEG5790	1	>MSMEG5790 SseC protein {Mycobacterium smegmatis MC2}
27.2558	23.4005	nd	24.5411	25.8098	26.2483	21.9834	25.5816	MSMEG5789	1	>MSMEG5789 putative thiosulfate sulfurtransferase [2.8.1.1] {Mycobacterium smegmatis MC2}
24.0483	nd	nd	22.54	nd	21.0261	nd	nd	MSMEG5785	1	>MSMEG5785 probable exported protein {Mycobacterium smegmatis MC2}
27.6251	23.0725	nd	25.9404	26.1392	27.5579	25.1619	24.3899	MSMEG5779	1	>MSMEG5779 phosphate ABC transporter, ATP-binding protein (pstB) [3.6.3.27] {Mycobacterium smegmatis MC2}
22.3891	19.6066	nd	22.0411	nd	nd	nd	nd	MSMEG5776	1	>MSMEG5776 phosphate transport system regulatory protein PhoU (phoU) {Mycobacterium smegmatis MC2}
27.4164	21.7542	21.6605	28.056	26.7073	28.0483	26.3934	27.2744	MSMEG5773	1	>MSMEG5773 fatty acid desaturase {Mycobacterium smegmatis MC2}
24.0065	21.9028	nd	21.7398	23.55	nd	nd	23.0267	MSMEG5733	1	>MSMEG5733 universal stress protein family {Mycobacterium smegmatis MC2}
21.2366	20.983	nd	18.7201	21.7144	19.7529	20.2813	nd	MSMEG5721	1	>MSMEG5721 acetyl-CoA acetyltransferase {Mycobacterium smegmatis MC2}
20.9603	nd	nd	nd	nd	nd	nd	nd	MSMEG5720	1	>MSMEG5720 putative 3-hydroxyacyl-CoA dehydrogenase {Mycobacterium smegmatis MC2}
23.03	20.386	nd	24.1656	nd	22.9148	22.0715	nd	MSMEG5719	1	>MSMEG5719 oxidoreductase {Mycobacterium smegmatis MC2}
26.9872	20.0649	nd	25.8021	21.8086	23.1381	21.2121	23.8388	MSMEG5706	1	>MSMEG5706 DNA or RNA helicase of superfamily II {Mycobacterium smegmatis MC2}
nd	nd	20.7045	nd	nd	nd	nd	nd	MSMEG5705	1	>MSMEG5705 conserved hypothetical protein {Mycobacterium smegmatis MC2}
nd	nd	26.0266	22.4545	26.7069	24.3079	24.2816	27.5221	MSMEG5696	1	>MSMEG5696 Cold-shock DNA-binding domain {Mycobacterium smegmatis MC2}
23.4411	19.8774	nd	nd	nd	nd	nd	nd	MSMEG5694	1	>MSMEG5694 conserved hypothetical protein {Mycobacterium smegmatis MC2}
24.8224	nd	nd	nd	nd	nd	nd	nd	MSMEG5693	1	>MSMEG5693 transporter, major facilitator family {Mycobacterium smegmatis MC2}
nd	nd	nd	nd	nd	nd	nd	22.4662	MSMEG5691	1	>MSMEG5691 conserved hypothetical protein {Mycobacterium smegmatis MC2}
25.6261	nd	nd	23.3568	25.5551	25.2668	23.9165	nd	MSMEG5690	1	>MSMEG5690 conserved hypothetical protein {Mycobacterium smegmatis MC2}
nd	18.0968	nd	nd	nd	nd	20.1489	22.8571	MSMEG5672	1	>MSMEG5672 citrate synthase I (gltA) [4.1.3.7] {Mycobacterium smegmatis MC2}
nd	nd	nd	nd	22.37	nd	nd	nd	MSMEG5660	1	>MSMEG5660 ABC transporter ATP-binding protein {Mycobacterium smegmatis MC2}
26.9594	nd	nd	nd	24.6672	nd	nd	nd	MSMEG5659	1	>MSMEG5659 ABC transporter, ATP-binding protein {Mycobacterium smegmatis MC2}
nd	nd	nd	nd	nd	nd	21.0519	nd	MSMEG5639	1	>MSMEG5639 enoyl-CoA hydratase {Mycobacterium smegmatis MC2}
27.4058	nd	nd	19.6479	nd	nd	nd	nd	MSMEG5638	1	>MSMEG5638 metallo-beta-lactamase family protein {Mycobacterium smegmatis MC2}
25.3073	nd	nd	nd	23.792	nd	nd	nd	MSMEG5636	1	>MSMEG5636 P-type ATPase - metal cation transport {Mycobacterium smegmatis MC2}
22.7457	23.7203	nd	nd	nd	nd	nd	nd	MSMEG5634	1	>MSMEG5634 conserved hypothetical protein {Mycobacterium smegmatis MC2}
nd	nd	nd	nd	nd	nd	nd	25.1657	MSMEG5612	1	>MSMEG5612 amino-acid acetyltransferase {Mycobacterium smegmatis MC2}
19.1659	nd	nd	nd	nd	nd	nd	nd	MSMEG5590	1	>MSMEG5590 carboxylate-amine ligase Nfa27300 [6.3.-.-] {Mycobacterium smegmatis MC2}
22.5492	nd	nd	nd	nd	nd	21.6753	nd	MSMEG5571	1	>MSMEG5571 ABC transporter ATP-binding protein {Mycobacterium smegmatis MC2}
21.8912	nd	nd	21.4282	nd	nd	nd	nd	MSMEG5554	1	>MSMEG5554 antar domain protein {Mycobacterium smegmatis MC2}
24.2225	nd	nd	23.949	24.5278	23.7662	22.8549	22.8103	MSMEG5525	1	>MSMEG5525 succinyl-CoA synthetase, beta subunit (sucC) [6.2.1.5] {Mycobacterium smegmatis MC2}
nd	19.4013	nd	nd	nd	nd	nd	nd	MSMEG5524	1	>MSMEG5524 succinyl-CoA synthetase, alpha subunit (sucD) [6.2.1.5] {Mycobacterium smegmatis MC2}
nd	nd	nd	21.0011	23.8916	nd	nd	21.209	MSMEG5520	1	>MSMEG5520 conserved hypothetical protein {Mycobacterium smegmatis MC2}
22.0474	nd	nd	nd	nd	nd	nd	nd	MSMEG5513	1	>MSMEG5513 serine/threonine-protein kinase PknE [2.7.11.1] {Mycobacterium smegmatis MC2}
18.4435	nd	nd	21.475	nd	24.0346	nd	24.4266	MSMEG5512	1	>MSMEG5512 magnesium chelatase {Mycobacterium smegmatis MC2}
21.4622	nd	nd	20.5976	nd	22.4646	nd	22.803	MSMEG5511	1	>MSMEG5511 von Willebrand factor, type A {Mycobacterium smegmatis MC2}
20.6091	nd	nd	23.4571	25.4008	19.3739	19.3753	18.7789	MSMEG5505	1	>MSMEG5505 conserved hypothetical protein {Mycobacterium smegmatis MC2}
21.0813	nd	nd	nd	nd	nd	nd	nd	MSMEG5504	1	>MSMEG5504 conserved secreted protein {Mycobacterium smegmatis MC2}
nd	19.9395	nd	nd	nd	nd	nd	nd	MSMEG5489	1	>MSMEG5489 ribosomal protein L32 (rpmF) {Mycobacterium smegmatis MC2}
25.6753	nd	nd	nd	nd	nd	nd	nd	MSMEG5487	1	>MSMEG5487 sensor histidine kinase [2.7.3.-] {Mycobacterium smegmatis MC2}
25.0491	21.6758	nd	23.2486	24.1252	24.547	nd	nd	MSMEG5471	1	>MSMEG5471 UTP-glucose-1-phosphate uridylyltransferase (galU) [2.7.7.9] {Mycobacterium smegmatis MC2}
22.3042	nd	nd	20.0099	nd	nd	nd	nd	MSMEG5442	1	>MSMEG5442 glutamate dehydrogenase {Mycobacterium smegmatis MC2}
nd	nd	nd	nd	nd	nd	nd	23.7981	MSMEG5438	1	>MSMEG5438 dimethyladenosine transferase (ksgA) [2.1.1.-] {Mycobacterium smegmatis MC2}
25.2189	nd	nd	nd	nd	nd	nd	nd	MSMEG5430	1	>MSMEG5430 retinol dehydrogenase 13 [1.1.1.-] {Mycobacterium smegmatis MC2}
25.2953	20.6992	nd	28.8383	24.1307	25.945	23.6504	26.2804	MSMEG5415	1	>MSMEG5415 enolase (eno) [4.2.1.11] {Mycobacterium smegmatis MC2}
23.124	nd	nd	nd	nd	nd	nd	nd	MSMEG5349	1	>MSMEG5349 conserved hypothetical protein, putative {Mycobacterium smegmatis MC2}
23.6717	nd	nd	nd	24.3995	nd	22.2031	nd	MSMEG5329	1	>MSMEG5329 conserved hypothetical protein {Mycobacterium smegmatis MC2}
23.4221	nd	nd	22.5764	25.2242	24.9164	nd	24.1384	MSMEG5325	1	>MSMEG5325 hypothetical protein {Mycobacterium smegmatis MC2}
24.2654	nd	nd	25.7709	24.5555	24.8909	19.1358	nd	MSMEG5274	1	>MSMEG5274 phosphoribosylglycinamide formyltransferase 2 (purT) [2.1.2.-] {Mycobacterium smegmatis MC2}
nd	20.275	nd	nd	nd	nd	22.5369	nd	MSMEG5273	1	>MSMEG5273 beta-ketoadipyl CoA thiolase [2.3.1.-] {Mycobacterium smegmatis MC2}
24.9524	24.3231	25.4692	25.1513	25.7847	25.1174	24.1553	nd	MSMEG5265	1	>MSMEG5265 putative cystathionine gamma-synthase [2.5.1.48] {Mycobacterium smegmatis MC2}
nd	19.5019	nd	nd	nd	nd	20.986	nd	MSMEG5248	1	>MSMEG5248 acyl-[ACP] desaturase {Mycobacterium smegmatis MC2}
nd	nd	nd	21.5068	nd	nd	23.4022	22.8262	MSMEG5246	1	>MSMEG5246 conserved hypothetical protein {Mycobacterium smegmatis MC2}
nd	19.7895	nd	19.8589	nd	nd	24.2064	22.1893	MSMEG5245	1	>MSMEG5245 universal stress protein family {Mycobacterium smegmatis MC2}
23.5671	19.4471	nd	nd	nd	nd	nd	23.3243	MSMEG5239	1	>MSMEG5239 fructose-1,6-bisphosphatase, class II (glpX) [3.1.3.11] {Mycobacterium smegmatis MC2}
25.7299	18.6784	nd	24.4064	23.8306	23.9727	nd	22.0097	MSMEG5228	1	>MSMEG5228 3-beta hydroxysteroid dehydrogenase/isomerase family {Mycobacterium smegmatis MC2}
21.9438	nd	nd	nd	nd	nd	nd	nd	MSMEG5226	1	>MSMEG5226 exodeoxyribonuclease VII, large subunit (xseA) [3.1.11.6] {Mycobacterium smegmatis MC2}
21.6714	20.5909	nd	nd	nd	23.7639	nd	nd	MSMEG5222	1	>MSMEG5222 GTP-binding protein YchF (ychF) {Mycobacterium smegmatis MC2}
nd	nd	nd	23.6489	nd	nd	nd	nd	MSMEG5221	1	>MSMEG5221 GCN5-related N-acetyltransferase {Mycobacterium smegmatis MC2}
25.8536	20.4517	nd	21.1587	23.7269	nd	21.2666	nd	MSMEG5187	1	>MSMEG5187 tetracycline-resistance determinant TetV {Mycobacterium smegmatis MC2}
26.9607	23.0996	nd	26.149	23.5608	26.0527	23.4189	28.0602	MSMEG5175	1	>MSMEG5175 NAD-dependent deacetylase [3.5.1.-] {Mycobacterium smegmatis MC2}
24.6658	nd	nd	nd	22.9142	nd	nd	17.8433	MSMEG5126	1	>MSMEG5126 FO synthase [2.5.1.-] {Mycobacterium smegmatis MC2}
nd	22.8818	nd	24.0881	nd	22.5895	22.8852	nd	MSMEG5122	1	>MSMEG5122 ferredoxin {Mycobacterium smegmatis MC2}
25.8751	nd	nd	23.9442	22.7373	24.7765	22.8203	21.5573	MSMEG5102	1	>MSMEG5102 ABC transporter ATP-binding protein {Mycobacterium smegmatis MC2}
28.8758	22.389	nd	26.8165	26.7656	26.9866	25.7863	24.199	MSMEG5100	1	>MSMEG5100 pyruvate ferredoxin/flavodoxin oxidoreductase family protein {Mycobacterium smegmatis MC2}
29.2955	23.7573	nd	27.8656	28.0681	27.6419	24.4499	25.8673	MSMEG5086	1	>MSMEG5086 very-long-chain acyl-CoA synthetase [6.2.1.- 6.2.1.3] {Mycobacterium smegmatis MC2}
25.254	nd	nd	24.579	25.0103	24.1815	20.1327	nd	MSMEG5078	1	>MSMEG5078 glucose-1-phosphate adenylyltransferase (glgC) [2.7.7.27] {Mycobacterium smegmatis MC2}
nd	nd	23.3732	nd	nd	nd	nd	nd	MSMEG5072	1	>MSMEG5072 extracytoplasmic function alternative sigma factor {Mycobacterium smegmatis MC2}
26.4864	22.8273	nd	27.3546	27.0684	26.7244	25.677	24.5647	MSMEG5068	1	>MSMEG5068 Mrp protein {Mycobacterium smegmatis MC2}
19.1949	nd	nd	nd	nd	nd	nd	nd	MSMEG5055	1	>MSMEG5055 NAD-dependent malic enzyme [1.1.1.38] {Mycobacterium smegmatis MC2}
nd	20.384	nd	nd	nd	nd	nd	nd	MSMEG5053	1	>MSMEG5053 short chain alcohol dehydrogenase {Mycobacterium smegmatis MC2}
25.9513	nd	nd	23.316	22.3054	24.0639	20.9806	24.9455	MSMEG5049	1	>MSMEG5049 2-oxoglutarate dehydrogenase, E1 component (sucA) [1.2.4.2] {Mycobacterium smegmatis MC2}
25.8264	nd	nd	nd	nd	nd	21.6859	nd	MSMEG5048	1	>MSMEG5048 conserved hypothetical protein {Mycobacterium smegmatis MC2}
nd	nd	24.2154	23.3679	nd	23.6325	nd	23.0026	MSMEG5042	1	>MSMEG5042 ATP-dependent rna helicase, dead/deah box family {Mycobacterium smegmatis MC2}
21.6112	nd	nd	nd	nd	nd	nd	nd	MSMEG5037	1	>MSMEG5037 oxidoreductase, FAD-binding {Mycobacterium smegmatis MC2}
24.3786	nd	nd	nd	nd	nd	nd	nd	MSMEG5014	1	>MSMEG5014 copper-translocating P-type ATPase [3.6.3.4] {Mycobacterium smegmatis MC2}
22.7256	nd	nd	nd	nd	nd	nd	nd	MSMEG5010	1	>MSMEG5010 conserved hypothetical protein {Mycobacterium smegmatis MC2}
25.8874	20.0771	nd	26.0437	24.9866	25.5763	21.3283	nd	MSMEG4997	1	>MSMEG4997 ABC transporter, ATP-binding protein (oppD) {Mycobacterium smegmatis MC2}
nd	nd	nd	nd	nd	22.8759	nd	nd	MSMEG4978	1	>MSMEG4978 sulfate adenylytransferase, large subunit/adenylylsulfate kinase (cysNC) [2.7.7.4 2.7.1.26] {Mycobacterium smegmatis MC2}
23.0479	nd	nd	21.9536	nd	22.1536	nd	nd	MSMEG4976	1	>MSMEG4976 isochorismatase hydrolase {Mycobacterium smegmatis MC2}
24.8412	nd	nd	nd	23.2347	nd	nd	nd	MSMEG4962	1	>MSMEG4962 RemO protein {Mycobacterium smegmatis MC2}
28.1455	24.9166	nd	27.0971	28.1681	28.3208	26.2902	26.7777	MSMEG4957	1	>MSMEG4957 homoserine dehydrogenase [1.1.1.3] {Mycobacterium smegmatis MC2}
25.1434	22.9591	24.4313	26.6178	27.8493	28.0325	25.9117	28.6947	MSMEG4954	1	>MSMEG4954 transcription termination factor Rho (rho) {Mycobacterium smegmatis MC2}
22.1766	21.0528	nd	nd	20.3192	20.4621	25.8866	20.8191	MSMEG4939	1	>MSMEG4939 ATP synthase delta chain [3.6.3.14] {Mycobacterium smegmatis MC2}
25.1187	23.5359	nd	nd	nd	24	24.8195	24.5051	MSMEG4938	1	>MSMEG4938 ATP synthase F1, alpha subunit (atpA) [3.6.3.14] {Mycobacterium smegmatis MC2}
25.8307	nd	nd	17.8157	nd	23.738	nd	23.2527	MSMEG4937	1	>MSMEG4937 ATP synthase F1, gamma subunit (atpG) [3.6.3.14] {Mycobacterium smegmatis MC2}
29.7661	25.8229	nd	28.9141	29.6923	29.3426	28.3388	28.4591	MSMEG4936	1	>MSMEG4936 ATP synthase F1, beta subunit (atpD) [3.6.3.14] {Mycobacterium smegmatis MC2}
24.1971	nd	nd	nd	nd	22.6169	nd	nd	MSMEG4935	1	>MSMEG4935 ATP synthase F1, epsilon subunit (atpC) [3.6.3.14] {Mycobacterium smegmatis MC2}
27.2571	20.7694	nd	26.7642	26.8304	26.9683	26.6757	26.1883	MSMEG4932	1	>MSMEG4932 UDP-N-acetylglucosamine 1-carboxyvinyltransferase (murA) [2.5.1.7] {Mycobacterium smegmatis MC2}
nd	nd	23.2991	nd	nd	nd	nd	nd	MSMEG4915	1	>MSMEG4915 alpha-glucan phosphorylase family protein {Mycobacterium smegmatis MC2}
25.323	21.6463	nd	21.7087	24.1042	nd	26.8946	27.8937	MSMEG4909	1	>MSMEG4909 conserved hypothetical protein {Mycobacterium smegmatis MC2}
21.7512	nd	nd	22.9	nd	21.9612	nd	nd	MSMEG4902	1	>MSMEG4902 metal-dependent hydrolase of the beta-lactamase superfamily III {Mycobacterium smegmatis MC2}
22.5839	nd	nd	nd	nd	nd	nd	nd	MSMEG4898	1	>MSMEG4898 conserved hypothetical protein {Mycobacterium smegmatis MC2}
29.3159	28.2547	27.3684	28.7962	28.2259	28.6862	26.249	28.593	MSMEG4891	1	>MSMEG4891 alkylhydroperoxide reductase {Mycobacterium smegmatis MC2}
24.2364	nd	nd	19.5804	23.4656	nd	21.1591	nd	MSMEG4767	1	>MSMEG4767 major facilitator superfamily permease {Mycobacterium smegmatis MC2}
27.9533	21.9053	nd	27.7833	26.8923	28.5569	26.5405	30.2495	MSMEG4757	1	>MSMEG4757 fatty acid synthase {Mycobacterium smegmatis MC2}
28.1987	25.6117	nd	27.4598	28.9866	27.7545	27.1363	25.9339	MSMEG4752	1	>MSMEG4752 conserved hypothetical protein {Mycobacterium smegmatis MC2}
23.4111	nd	nd	21.2063	nd	nd	nd	nd	MSMEG4737;MSMEG4736	2	>MSMEG4737 conserved hypothetical protein {Mycobacterium smegmatis MC2};>MSMEG4736 conserved hypothetical protein {Mycobacterium smegmatis MC2}
28.2821	21.2203	nd	25.6073	27.3772	26.6102	23.0446	24.478	MSMEG4715	1	>MSMEG4715 acyl-CoA dehydrogenase [1.3.99.-] {Mycobacterium smegmatis MC2}
19.0033	nd	nd	19.8026	19.485	21.1026	17.3645	23.5433	MSMEG4710	1	>MSMEG4710 dihydrolipoamide acetyltransferase {Mycobacterium smegmatis MC2}
24.444	19.1296	nd	23.0306	nd	nd	nd	nd	MSMEG4704	1	>MSMEG4704 acyltransferase family protein {Mycobacterium smegmatis MC2}
22.5846	nd	nd	nd	nd	nd	nd	nd	MSMEG4703	1	>MSMEG4703 glycerol-3-phosphate acyltransferase [2.3.1.15] {Mycobacterium smegmatis MC2}
21.9507	nd	nd	nd	22.1977	nd	nd	nd	MSMEG4702	1	>MSMEG4702 ABC-type transporter, permease components {Mycobacterium smegmatis MC2}
21.925	22.0184	nd	nd	nd	nd	nd	nd	MSMEG4692	1	>MSMEG4692 conserved hypothetical protein {Mycobacterium smegmatis MC2}
23.3259	nd	20.5389	22.5914	nd	nd	22.5794	19.3036	MSMEG4682	1	>MSMEG4682 Na+/H+ antiporter {Mycobacterium smegmatis MC2}
24.1959	24.0664	nd	23.2905	nd	22.8773	24.2957	24.7611	MSMEG4674	1	>MSMEG4674 trigger factor (tig) [5.2.1.8] {Mycobacterium smegmatis MC2}
29.0778	26.0914	nd	28.3509	28.9561	28.7936	28.0807	27.0611	MSMEG4673	1	>MSMEG4673 Clp protease (clpP) [3.4.21.92] {Mycobacterium smegmatis MC2}
26.4021	22.3133	nd	25.905	27.1144	27.2107	24.4538	25.8217	MSMEG4672	1	>MSMEG4672 Clp protease (clpP) [3.4.21.92] {Mycobacterium smegmatis MC2}
26.1964	nd	nd	25.5778	24.476	27.7219	24.948	24.4586	MSMEG4671	1	>MSMEG4671 ATP-dependent Clp protease, ATP-binding subunit ClpX (clpX) {Mycobacterium smegmatis MC2}
22.0554	19.5895	nd	nd	nd	nd	nd	23.4151	MSMEG4646	1	>MSMEG4646 pyruvate synthase {Mycobacterium smegmatis MC2}
26.5635	18.6065	nd	25.5005	24.3448	25.426	19.9783	25.8811	MSMEG4645	1	>MSMEG4645 alpha oxoglutarate ferredoxin oxidoreductase, beta subunit (orB) {Mycobacterium smegmatis MC2}
24.8418	nd	nd	19.1445	nd	nd	nd	nd	MSMEG4641	1	>MSMEG4641 salicylate hydroxylase {Mycobacterium smegmatis MC2}
nd	nd	25.5027	nd	nd	nd	nd	nd	MSMEG4638	1	>MSMEG4638 vanillate O-demethylase oxidoreductase [1.14.13.-] {Mycobacterium smegmatis MC2}
20.3079	nd	nd	nd	nd	nd	nd	nd	MSMEG4630	1	>MSMEG4630 valyl-tRNA synthetase (valS) [6.1.1.9] {Mycobacterium smegmatis MC2}
nd	nd	19.745	22.8156	23.6165	24.148	21.7846	25.2902	MSMEG4626	1	>MSMEG4626 ribonuclease, Rne/Rng family [3.1.4.-] {Mycobacterium smegmatis MC2}
nd	22.2625	nd	nd	nd	nd	nd	22.4855	MSMEG4625	1	>MSMEG4625 ribosomal protein L21 (rplU) {Mycobacterium smegmatis MC2}
nd	21.3979	nd	nd	nd	nd	nd	nd	MSMEG4624	1	>MSMEG4624 ribosomal protein L27 (rpmA) {Mycobacterium smegmatis MC2}
28.1447	22.8045	nd	26.3531	27.3213	24.9478	24.9479	nd	MSMEG4621	1	>MSMEG4621 glutamate 5-kinase (proB) [2.7.2.11] {Mycobacterium smegmatis MC2}
26.1185	21.0887	nd	23.9319	24.4083	22.2089	21.3571	nd	MSMEG4598	1	>MSMEG4598 putative conserved lipoprotein lpph (lppH) {Mycobacterium smegmatis MC2}
25.134	21.7382	nd	24.7252	25.5283	25.621	24.6921	22.8633	MSMEG4583	1	>MSMEG4583 ATPase associated with various cellular activities {Mycobacterium smegmatis MC2}
22.6048	17.0079	nd	21.8986	nd	nd	nd	nd	MSMEG4569	1	>MSMEG4569 conserved hypothetical protein {Mycobacterium smegmatis MC2}
25.6947	nd	nd	23.2227	nd	23.7253	23.257	24.384	MSMEG4557	1	>MSMEG4557 ABC transporter, ATP-binding protein {Mycobacterium smegmatis MC2}
nd	nd	nd	23.1369	nd	nd	nd	nd	MSMEG4537	1	>MSMEG4537 major membrane protein I {Mycobacterium smegmatis MC2}
nd	nd	nd	nd	nd	nd	19.0527	20.3452	MSMEG4535	1	>MSMEG4535 glycoside hydrolase {Mycobacterium smegmatis MC2}
nd	20.8773	nd	nd	nd	nd	nd	nd	MSMEG4533	1	>MSMEG4533 sulfate-binding protein {Mycobacterium smegmatis MC2}
28.9394	24.6758	nd	27.8134	28.7357	27.9454	27.6268	26.4274	MSMEG4530	1	>MSMEG4530 sulfate ABC transporter, ATP-binding protein (cysA) [3.6.3.25] {Mycobacterium smegmatis MC2}
nd	nd	nd	21.4909	nd	23.7505	nd	nd	MSMEG4527	1	>MSMEG4527 sulfite reductase [ferredoxin] [1.8.7.1] {Mycobacterium smegmatis MC2}
21.5356	nd	nd	23.5015	23.2255	22.5952	nd	nd	MSMEG4505	1	>MSMEG4505 heat-inducible transcription repressor HrcA (hrcA) {Mycobacterium smegmatis MC2}
28.4943	23.3944	nd	27.1144	27.7494	29.4994	25.9942	27.0771	MSMEG4504	1	>MSMEG4504 chaperone protein DnaJ (dnaJ) {Mycobacterium smegmatis MC2}
27.1545	21.5959	nd	25.3835	27.3496	26.1866	25.7037	25.5102	MSMEG4497	1	>MSMEG4497 PhoH family protein {Mycobacterium smegmatis MC2}
24.8624	nd	nd	23.0286	nd	nd	22.1604	nd	MSMEG4495	1	>MSMEG4495 CBS domain protein {Mycobacterium smegmatis MC2}
23.7074	nd	nd	nd	nd	nd	nd	nd	MSMEG4492	1	>MSMEG4492 amidase {Mycobacterium smegmatis MC2}
25.1372	nd	nd	nd	25.0724	21.9481	nd	nd	MSMEG4485	1	>MSMEG4485 glycyl-tRNA synthetase (glyS) [6.1.1.14] {Mycobacterium smegmatis MC2}
24.9406	nd	nd	nd	nd	nd	nd	16.2774	MSMEG4484	1	>MSMEG4484 putative conserved transmembrane protein {Mycobacterium smegmatis MC2}
nd	nd	nd	nd	nd	nd	nd	30.9506	MSMEG4474	1	>MSMEG4474 acyl-CoA oxidase {Mycobacterium smegmatis MC2}
22.3706	nd	nd	nd	nd	nd	nd	nd	MSMEG4473	1	>MSMEG4473 Integral membrane protein {Mycobacterium smegmatis MC2}
23.8486	nd	nd	22.8987	22.1021	nd	22.3612	nd	MSMEG4450	1	>MSMEG4450 alpha/beta hydrolase {Mycobacterium smegmatis MC2}
25.0746	nd	nd	nd	24.9487	nd	24.3492	nd	MSMEG4437	1	>MSMEG4437 cytochrome c oxidase, subunit I (ctaD) [1.9.3.1] {Mycobacterium smegmatis MC2}
nd	20.68	nd	nd	nd	nd	nd	nd	MSMEG4401	1	>MSMEG4401 phosphonoacetaldehyde hydrolase {Mycobacterium smegmatis MC2}
23.0874	nd	nd	nd	nd	nd	nd	nd	MSMEG4366	1	>MSMEG4366 serine/threonine-protein kinase PknD [2.7.11.1] {Mycobacterium smegmatis MC2}
nd	19.1613	nd	26.5416	nd	nd	nd	nd	MSMEG4351	1	>MSMEG4351 hypothetical oxidoreductase YjgI [1.-.-.-] {Mycobacterium smegmatis MC2}
22.0751	nd	nd	22.6558	21.1033	nd	nd	21.9907	MSMEG4329	1	>MSMEG4329 propionyl-CoA carboxylase beta chain [6.4.1.3] {Mycobacterium smegmatis MC2}
26.0198	22.5098	nd	24.609	25.0595	23.138	24.3896	22.1038	MSMEG4328	1	>MSMEG4328 3-oxoacyl-[acyl-carrier-protein] synthase 2 [2.3.1.41] {Mycobacterium smegmatis MC2}
31.66	27.6238	nd	30.882	31.5975	31.3283	30.3543	30.1262	MSMEG4327	1	>MSMEG4327 3-oxoacyl-[acyl-carrier-protein] synthase 1 [2.3.1.41] {Mycobacterium smegmatis MC2}
26.0063	24.4551	nd	25.8692	nd	25.5332	26.2578	25.1162	MSMEG4326	1	>MSMEG4326 acyl carrier protein (acpP) {Mycobacterium smegmatis MC2}
nd	19.6944	nd	nd	nd	nd	nd	nd	MSMEG4325	1	>MSMEG4325 malonyl CoA-acyl carrier protein transacylase [2.3.1.39] {Mycobacterium smegmatis MC2}
26.4063	nd	nd	20.1042	24.5094	21.484	21.162	22.1047	MSMEG4323	1	>MSMEG4323 pyruvate dehydrogenase E1 component [1.2.4.1] {Mycobacterium smegmatis MC2}
nd	21.9686	nd	nd	nd	nd	nd	nd	MSMEG4320	1	>MSMEG4320 alkyl hydroperoxide reductase/ Thiol specific antioxidant/ Mal allergen {Mycobacterium smegmatis MC2}
nd	nd	nd	nd	nd	nd	nd	22.5914	MSMEG4313	1	>MSMEG4313 glyoxalase/bleomycin resistance protein/dioxygenase {Mycobacterium smegmatis MC2}
26.4683	nd	nd	23.3352	22.5354	22.2788	nd	nd	MSMEG4310	1	>MSMEG4310 cobalamin biosynthesis protein CobD (cobD) [6.3.1.10] {Mycobacterium smegmatis MC2}
nd	nd	19.7879	21.4709	nd	nd	nd	19.3742	MSMEG4302	1	>MSMEG4302 adenylate cyclase, putative {Mycobacterium smegmatis MC2}
28.3046	24.1905	nd	26.4483	27.3829	28.3844	26.3968	25.1382	MSMEG4294	1	>MSMEG4294 glutamine synthetase, type I (glnA) [6.3.1.2] {Mycobacterium smegmatis MC2}
22.9819	19.4051	nd	21.8714	23.433	24.5143	22.7553	24.8936	MSMEG4290	1	>MSMEG4290 glutamine synthetase, type I (glnA) [6.3.1.2] {Mycobacterium smegmatis MC2}
23.1355	nd	nd	nd	23.7664	20.6599	nd	nd	MSMEG4287	1	>MSMEG4287 integral membrane protein {Mycobacterium smegmatis MC2}
25.6622	23.6321	23.3469	24.5645	25.4348	27.1774	23.8683	27.6381	MSMEG4283	1	>MSMEG4283 2-oxoglutarate dehydrogenase, E2 component, dihydrolipoamide succinyltransferase (sucB) [2.3.1.61] {Mycobacterium smegmatis MC2}
26.421	nd	nd	23.7396	24.3336	23.409	22.5635	nd	MSMEG4280	1	>MSMEG4280 short chain dehydrogenase {Mycobacterium smegmatis MC2}
nd	nd	nd	nd	nd	nd	nd	23.6863	MSMEG4276	1	>MSMEG4276 branched-chain amino acid aminotransferase (ilvE) [2.6.1.42] {Mycobacterium smegmatis MC2}
27.8009	25.8866	nd	27.8857	26.952	28.1787	26.043	27.4706	MSMEG4272	1	>MSMEG4272 HesB/YadR/YfhF family protein {Mycobacterium smegmatis MC2}
21.7523	nd	nd	nd	nd	nd	nd	nd	MSMEG4270	1	>MSMEG4270 adenosine kinase [2.7.1.20] {Mycobacterium smegmatis MC2}
21.902	20.6759	nd	nd	nd	nd	nd	nd	MSMEG4268	1	>MSMEG4268 cytoChrome c oxidase subunit 2 [1.9.3.1] {Mycobacterium smegmatis MC2}
25.0075	21.3587	nd	nd	nd	nd	22.342	nd	MSMEG4263	1	>MSMEG4263 ubiquinol-Cytochrome c reductase cytochrome b subunit {Mycobacterium smegmatis MC2}
28.193	24.2177	nd	25.3875	27.2886	nd	23.7537	23.5042	MSMEG4262	1	>MSMEG4262 ubiquinol-Cytochrome c reductase iron-sulfur subunit {Mycobacterium smegmatis MC2}
23.298	nd	nd	nd	nd	nd	nd	nd	MSMEG4259	1	>MSMEG4259 DNA polymerase III, epsilon subunit {Mycobacterium smegmatis MC2}
27.2713	22.192	nd	25.7901	26.1809	24.146	24.6994	nd	MSMEG4258	1	>MSMEG4258 anthranilate phosphoribosyltransferase (trpD) [2.4.2.18] {Mycobacterium smegmatis MC2}
nd	nd	nd	nd	nd	nd	28.3429	nd	MSMEG4248	1	>MSMEG4248 1-acylglycerol-3-phosphate O-acyltransferase {Mycobacterium smegmatis MC2}
27.2331	nd	nd	22.2137	25.9248	24.0206	22.629	nd	MSMEG4244	1	>MSMEG4244 3-deoxy-7-phosphoheptulonate synthase [2.5.1.54] {Mycobacterium smegmatis MC2}
23.8527	17.7895	nd	nd	22.3992	20.7784	19.0855	nd	MSMEG4240	1	>MSMEG4240 polyprenyl synthetase {Mycobacterium smegmatis MC2}
24.9741	nd	nd	21.5445	nd	22.0742	nd	nd	MSMEG4227	1	>MSMEG4227 undecaprenyldiphospho-muramoylpentapeptide beta-N-acetylglucosaminyltransferase (murG) [2.4.1.227] {Mycobacterium smegmatis MC2}
25.6895	20.7539	nd	27.1066	25.7896	25.1663	25.5842	24.054	MSMEG4222;MSMEGRv2150c;NT02MT2331	3	>MSMEG4222 cell division protein FtsZ (ftsZ) {Mycobacterium smegmatis MC2};>MSMEGRv2150c ftsZ {Mycobacterium tuberculosis};>NT02MT2331 cell division protein FtsZ (ftsZ) {Mycobacterium tuberculosis H37Rv (lab strain)}
nd	nd	nd	nd	nd	22.3752	nd	22.6663	MSMEG4217	1	>MSMEG4217 DivIVA protein {Mycobacterium smegmatis MC2}
19.4708	nd	nd	nd	nd	nd	nd	nd	MSMEG4214	1	>MSMEG4214 glutamine amidotransferase {Mycobacterium smegmatis MC2}
27.1167	nd	nd	24.0108	nd	nd	nd	nd	MSMEG4198	1	>MSMEG4198 dihydroorotate oxidase (pyrD) [1.3.3.1] {Mycobacterium smegmatis MC2}
26.6291	25.2022	nd	26.4457	27.5096	28.5316	21.2699	27.6209	MSMEG4192	1	>MSMEG4192 conserved hypothetical protein {Mycobacterium smegmatis MC2}
22.4248	nd	nd	23.2435	23.3268	24.6728	nd	23.0434	MSMEG4191	1	>MSMEG4191 conserved hypothetical protein {Mycobacterium smegmatis MC2}
nd	nd	nd	nd	nd	23.1377	nd	nd	MSMEG4189	1	>MSMEG4189 cysteinyl-tRNA synthetase (cysS) [6.1.1.16] {Mycobacterium smegmatis MC2}
19.1077	nd	nd	20.4326	nd	19.4719	18.4939	19.9041	MSMEG4185	1	>MSMEG4185 methionine synthase (metH) [2.1.1.13] {Mycobacterium smegmatis MC2}
nd	19.4116	nd	nd	nd	23.3981	nd	22.2807	MSMEG4180	1	>MSMEG4180 ATP phosphoribosyltransferase (hisG) [2.4.2.17] {Mycobacterium smegmatis MC2}
23.6325	nd	nd	21.5487	23.2331	26.3715	nd	nd	MSMEG4165	1	>MSMEG4165 benzaldehyde dehydrogenase [NAD+] [1.2.1.28] {Mycobacterium smegmatis MC2}
nd	nd	nd	24.7981	nd	nd	nd	nd	MSMEG4121	1	>MSMEG4121 GntR-family transcriptional regulator {Mycobacterium smegmatis MC2}
24.8147	nd	nd	nd	21.9683	23.597	nd	22.6911	MSMEG4086	1	>MSMEG4086 nitrilotriacetate monooxygenase component A (ssuD) [1.14.13.-] {Mycobacterium smegmatis MC2}
22.9459	nd	nd	nd	nd	24.1575	nd	22.0996	MSMEG4085	1	>MSMEG4085 nitrilotriacetate monooxygenase component A [1.14.13.-] {Mycobacterium smegmatis MC2}
21.0427	nd	nd	nd	nd	nd	nd	nd	MSMEG4083	1	>MSMEG4083 putative monooxygenase {Mycobacterium smegmatis MC2}
nd	nd	nd	22.73	nd	nd	nd	nd	MSMEG4082	1	>MSMEG4082 monoxygenase {Mycobacterium smegmatis MC2}
nd	nd	nd	19.575	nd	nd	nd	nd	MSMEG4044	1	>MSMEG4044 GAF domain protein {Mycobacterium smegmatis MC2}
22.3049	nd	nd	19.425	nd	20.526	nd	20.3041	MSMEG4043	1	>MSMEG4043 amidohydrolase 2 {Mycobacterium smegmatis MC2}
nd	nd	nd	21.8624	nd	nd	nd	nd	MSMEG4034	1	>MSMEG4034 NAD dependent epimerase/dehydratase family {Mycobacterium smegmatis MC2}
20.911	nd	nd	20.6811	nd	nd	19.2671	nd	MSMEG3982	1	>MSMEG3982 acyl-CoA dehydrogenase [1.3.99.-] {Mycobacterium smegmatis MC2}
25.9536	25.1938	nd	22.824	25.8728	26.4899	24.8403	25.0891	MSMEG3950	1	>MSMEG3950 universal stress protein family {Mycobacterium smegmatis MC2}
22.5568	nd	nd	21.0926	nd	nd	nd	nd	MSMEG3948	1	>MSMEG3948 acyltransferase, ws/dgat/mgat subfamily {Mycobacterium smegmatis MC2}
26.2044	22.0014	21.9734	26.2419	24.6339	25.2915	25.5376	24.8705	MSMEG3945	1	>MSMEG3945 universal stress protein family {Mycobacterium smegmatis MC2}
28.0606	24.1944	23.153	27.1929	28.5234	27.9216	26.945	26.752	MSMEG3932	1	>MSMEG3932 14 kDa antigen {Mycobacterium smegmatis MC2}
nd	nd	nd	nd	nd	27.0299	19.3281	nd	MSMEG3930	1	>MSMEG3930 [NiFe] hydrogenase, gamma subunit, putative {Mycobacterium smegmatis MC2}
nd	nd	nd	nd	nd	21.808	nd	25.1457	MSMEG3906	1	>MSMEG3906 tRNA (adenine-N(1)-)-methyltransferase [2.1.1.36] {Mycobacterium smegmatis MC2}
nd	nd	nd	20.6285	nd	nd	nd	24.6411	MSMEG3902	1	>MSMEG3902 ATPase, AAA family {Mycobacterium smegmatis MC2}
26.9108	nd	nd	23.9285	26.2733	26.4321	nd	nd	MSMEG3897	1	>MSMEG3897 proteasome component {Mycobacterium smegmatis MC2}
nd	21.954	nd	nd	nd	nd	nd	23.8324	MSMEG3896	1	>MSMEG3896 conserved hypothetical protein {Mycobacterium smegmatis MC2}
23.8375	nd	nd	21.6109	nd	23.3148	21.6143	21.6551	MSMEG3894	1	>MSMEG3894 proteasome alpha subunit {Mycobacterium smegmatis MC2}
25.085	nd	nd	nd	nd	22.2051	nd	23.7667	MSMEG3890	1	>MSMEG3890 proteasome component {Mycobacterium smegmatis MC2}
20.829	19.0512	nd	nd	19.9446	18.7216	nd	18.1839	MSMEG3887	1	>MSMEG3887 twin arginine-targeting protein translocase, TatA/E family (tatA) {Mycobacterium smegmatis MC2}
21.7361	nd	nd	nd	nd	nd	nd	nd	MSMEG3879	1	>MSMEG3879 short chain dehydrogenase {Mycobacterium smegmatis MC2}
25.5974	nd	nd	nd	nd	nd	nd	nd	MSMEG3860	1	>MSMEG3860 polyprenol-monophosphomannose synthase Ppm1 {Mycobacterium smegmatis MC2}
28.0899	22.7292	19.0656	24.462	27.1411	24.0682	20.785	21.1694	MSMEG3859	1	>MSMEG3859 glycosyl transferase, group 2 family protein {Mycobacterium smegmatis MC2}
nd	nd	27.2779	nd	nd	nd	nd	nd	MSMEG3858	1	>MSMEG3858 conserved hypothetical protein {Mycobacterium smegmatis MC2}
25.8305	23.0075	27.2107	27.7922	29.4674	28.9851	28.5424	30.9109	MSMEG3833	1	>MSMEG3833 30S ribosomal protein S1 {Mycobacterium smegmatis MC2}
22.8558	23.9162	nd	22.3343	nd	22.7789	25.1524	nd	MSMEG3811	1	>MSMEG3811 universal stress protein family, putative {Mycobacterium smegmatis MC2}
nd	nd	21.4847	nd	nd	nd	21.8888	22.2231	MSMEG3793	1	>MSMEG3793 translation initiation factor IF-3 (infC) {Mycobacterium smegmatis MC2}
23.9807	21.3816	28.6865	26.8583	28.4645	27.0317	25.9197	29.2705	MSMEG3791	1	>MSMEG3791 ribosomal protein L20 (rplT) {Mycobacterium smegmatis MC2}
22.4576	nd	nd	23.6434	22.2923	nd	nd	nd	MSMEG3772	1	>MSMEG3772 ornithine carbamoyltransferase (argF) [2.1.3.3] {Mycobacterium smegmatis MC2}
27.6167	23.5025	nd	26.0537	27.4084	26.1151	23.9014	24.1909	MSMEG3770	1	>MSMEG3770 argininosuccinate synthase (argG) [6.3.4.5] {Mycobacterium smegmatis MC2}
26.0187	nd	nd	24.5082	23.8805	21.0982	22.8219	23.8263	MSMEG3767	1	>MSMEG3767 acyl-CoA synthase {Mycobacterium smegmatis MC2}
23.1979	20.377	nd	nd	nd	23.6688	nd	nd	MSMEG3764	1	>MSMEG3764 conserved hypothetical protein {Mycobacterium smegmatis MC2}
nd	nd	24.9193	19.7269	17.5468	nd	19.8561	21.6462	MSMEG3754	1	>MSMEG3754 TPR-repeat-containing protein {Mycobacterium smegmatis MC2}
22.9669	nd	nd	23.8932	nd	23.2463	20.9346	nd	MSMEG3752	1	>MSMEG3752 conserved hypothetical protein {Mycobacterium smegmatis MC2}
nd	nd	nd	nd	nd	nd	18.6931	nd	MSMEG3746	1	>MSMEG3746 CTP synthase (pyrG) [6.3.4.2] {Mycobacterium smegmatis MC2}
nd	nd	nd	20.785	21.9695	nd	nd	nd	MSMEG3715	1	>MSMEG3715 linear gramicidin synthetase subunit C [5.1.1.- 5.1.1.- 5.1.1.-] {Mycobacterium smegmatis MC2}
25.9489	19.0266	nd	24.8286	nd	22.0378	23.9924	22.8881	MSMEG3704	1	>MSMEG3704 3-alpha-hydroxysteroid dehydrogenase {Mycobacterium smegmatis MC2}
23.4338	nd	nd	nd	23.8567	nd	nd	nd	MSMEG3682	1	>MSMEG3682 conserved hypothetical protein {Mycobacterium smegmatis MC2}
23.7144	nd	nd	20.3311	nd	nd	nd	nd	MSMEG3667	1	>MSMEG3667 para-nitrobenzyl esterase [3.1.1.-] {Mycobacterium smegmatis MC2}
24.1166	nd	nd	nd	nd	nd	nd	nd	MSMEG3649	1	>MSMEG3649 conserved hypothetical protein {Mycobacterium smegmatis MC2}
nd	21.5791	nd	nd	nd	nd	22.176	nd	MSMEG3647	1	>MSMEG3647 forkhead-associated protein {Mycobacterium smegmatis MC2}
26.5732	25.6592	24.4316	27.0384	28.6364	29.4482	25.6565	28.2836	MSMEG3645	1	>MSMEG3645 conserved hypothetical protein {Mycobacterium smegmatis MC2}
nd	nd	nd	nd	nd	nd	21.3441	23.9091	MSMEG3642	1	>MSMEG3642 glycine dehydrogenase (gcvP) [1.4.4.2] {Mycobacterium smegmatis MC2}
nd	nd	nd	nd	nd	nd	20.8718	23.3498	MSMEG3640	1	>MSMEG3640 malate synthase G (glcB) [2.3.3.9] {Mycobacterium smegmatis MC2}
26.6058	nd	nd	25.7261	26.7912	24.77	22.5518	nd	MSMEG3637	1	>MSMEG3637 CBS domain protein {Mycobacterium smegmatis MC2}
21.6391	nd	nd	nd	21.1813	21.7873	nd	nd	MSMEG3633	1	>MSMEG3633 ferric cations import ATP-binding protein FbpC [3.6.3.30] {Mycobacterium smegmatis MC2}
28.6262	23.3202	25.0113	27.7776	27.6691	26.6183	27.8802	27.1854	MSMEG3621	1	>MSMEG3621 NADH dehydrogenase (ndh) [1.6.99.3] {Mycobacterium smegmatis MC2}
26.5705	nd	nd	24.9923	24.2214	24.0418	nd	nd	MSMEG3602	1	>MSMEG3602 ribose transport ATP-binding protein RbsA [3.6.3.17] {Mycobacterium smegmatis MC2}
21.6808	nd	nd	17.8205	nd	nd	nd	nd	MSMEG3596	1	>MSMEG3596 ATPase {Mycobacterium smegmatis MC2}
nd	nd	nd	nd	22.8218	nd	nd	nd	MSMEG3595	1	>MSMEG3595 conserved hypothetical protein {Mycobacterium smegmatis MC2}
20.3823	nd	nd	nd	nd	19.2425	nd	nd	MSMEG3561	1	>MSMEG3561 glutamine synthetase, catalytic domain (glnA) [6.3.1.2] {Mycobacterium smegmatis MC2}
25.5456	20.8922	nd	24.3012	25.2785	24.1042	23.1155	21.4426	MSMEG3532	1	>MSMEG3532 serine/threonine dehydratase family protein {Mycobacterium smegmatis MC2}
20.9704	nd	nd	23.4511	21.2893	20.7915	nd	nd	MSMEG3508	1	>MSMEG3508 hydrolase, alpha/beta hydrolase fold family {Mycobacterium smegmatis MC2}
21.8387	nd	nd	24.0017	21.1284	nd	nd	nd	MSMEG3506	1	>MSMEG3506 putative amino acid decarboxylase, Pyridoxal-dependent protein [4.1.1.-] {Mycobacterium smegmatis MC2}
24.5606	23.3126	nd	nd	nd	23.1105	nd	nd	MSMEG3479	1	>MSMEG3479 thiol peroxidase [1.11.1.-] {Mycobacterium smegmatis MC2}
27.5497	nd	nd	25.2018	nd	24.4786	23.7812	22.4115	MSMEG3457	1	>MSMEG3457 DoxD family protein/pyridine nucleotide-disulfide oxidoreductase {Mycobacterium smegmatis MC2}
27.832	19.9316	nd	21.2265	25.8075	nd	nd	nd	MSMEG3375	1	>MSMEG3375 alcohol dehydrogenase {Mycobacterium smegmatis MC2}
nd	nd	nd	22.6356	nd	nd	nd	21.8172	MSMEG3317	1	>MSMEG3317 dihydrodipicolinate reductase, N-terminus domain protein (dapB) [1.3.1.26] {Mycobacterium smegmatis MC2}
19.7925	nd	nd	nd	nd	nd	nd	nd	MSMEG3313	1	>MSMEG3313 xylose repressor, putative {Mycobacterium smegmatis MC2}
22.7505	nd	nd	22.7996	22.3556	21.6947	nd	nd	MSMEG3306	1	>MSMEG3306 zinc-binding alcohol dehydrogenase {Mycobacterium smegmatis MC2}
25.8715	20.3855	nd	23.3892	23.5168	25.6223	nd	nd	MSMEG3281;MSMEG0662	2	>MSMEG3281 spermidine/putrescine ABC transporter ATP-binding subunit {Mycobacterium smegmatis MC2}
25.2176	nd	nd	23.4056	23.0266	22.7232	20.8887	nd	MSMEG3263	1	>MSMEG3263 xylulose kinase {Mycobacterium smegmatis MC2}
25.894	nd	nd	nd	24.1811	22.1301	20.3923	nd	MSMEG3255	1	>MSMEG3255 DoxX subfamily, putative {Mycobacterium smegmatis MC2}
24.9417	nd	nd	24.7331	23.7901	21.4193	22.1193	nd	MSMEG3253	1	>MSMEG3253 conserved hypothetical protein {Mycobacterium smegmatis MC2}
22.2923	nd	nd	nd	nd	nd	nd	nd	MSMEG3251	1	>MSMEG3251 branched-chain amino acid ABC transporter ATP-binding protein {Mycobacterium smegmatis MC2}
nd	19.9016	nd	nd	nd	nd	20.5537	nd	MSMEG3247	1	>MSMEG3247 branched-chain amino acid ABC transporter substrate-binding protein {Mycobacterium smegmatis MC2}
24.7723	nd	nd	nd	23.5588	nd	nd	nd	MSMEG3239	1	>MSMEG3239 two-component system sensor kinase {Mycobacterium smegmatis MC2}
24.5851	20.3002	nd	24.726	25.0607	nd	24.5524	23.8611	MSMEG3237	1	>MSMEG3237 ATP-binding protein {Mycobacterium smegmatis MC2}
26.8187	21.2268	nd	25.4331	25.9695	21.7572	23.3254	22.2855	MSMEG3233	1	>MSMEG3233 cytochrome D ubiquinol oxidase subunit 1 [1.10.3.-] {Mycobacterium smegmatis MC2}
25.0125	nd	nd	24.0291	nd	nd	22.6969	nd	MSMEG3232	1	>MSMEG3232 cytochrome D ubiquinol oxidase, subunit II (cydB) [1.10.3.-] {Mycobacterium smegmatis MC2}
22.7348	nd	nd	19.5564	nd	20.9101	nd	nd	MSMEG3228	1	>MSMEG3228 acyl-CoA thioesterase II {Mycobacterium smegmatis MC2}
29.0595	26.0736	nd	27.3375	29.482	28.841	27.4141	27.7712	MSMEG3227;REV__MSMEG3450	2	>MSMEG3227 pyruvate kinase (pyk) [2.7.1.40] {Mycobacterium smegmatis MC2}
24.9002	20.9352	nd	20.2646	nd	23.7502	23.6573	nd	MSMEG3221	1	>MSMEG3221 tryptophan synthase, alpha subunit (trpA) [4.2.1.20] {Mycobacterium smegmatis MC2}
20.5732	nd	nd	19.5557	20.6091	20.2941	20.5006	20.3465	MSMEG3220	1	>MSMEG3220 tryptophan synthase, beta subunit (trpB) [4.2.1.20] {Mycobacterium smegmatis MC2}
24.8748	22.0019	nd	23.3691	nd	26.3708	26.5795	24.5523	MSMEG3219	1	>MSMEG3219 indole-3-glycerol phosphate synthase (trpC) [4.1.1.48] {Mycobacterium smegmatis MC2}
23.6428	nd	nd	nd	nd	nd	nd	nd	MSMEG3215	1	>MSMEG3215 ABC-type molybdenum transport system, ATPase component/photorepair protein PhrA {Mycobacterium smegmatis MC2}
27.0817	23.9943	nd	25.4132	27.6804	26.2619	26.0321	26.0898	MSMEG3211	1	>MSMEG3211 imidazoleglycerol phosphate synthase, cyclase subunit (hisF) {Mycobacterium smegmatis MC2}
nd	nd	nd	nd	nd	21.5208	nd	22.604	MSMEG3209	1	>MSMEG3209 bifunctional HisA/TrpF protein {Mycobacterium smegmatis MC2}
22.9548	19.8076	nd	21.0593	23.1167	21.0684	21.5344	19.2364	MSMEG3200	1	>MSMEG3200 L-aspartate oxidase (nadB) [1.4.3.16] {Mycobacterium smegmatis MC2}
20.7653	nd	nd	nd	nd	nd	nd	nd	MSMEG3178	1	>MSMEG3178 DNA polymerase III alpha subunit [2.7.7.7] {Mycobacterium smegmatis MC2}
24.8658	nd	nd	22.2512	nd	nd	nd	nd	MSMEG3174	1	>MSMEG3174 lipoprotein signal peptidase [3.4.23.36] {Mycobacterium smegmatis MC2}
27.1176	20.9623	nd	25.1936	26.8334	22.4864	22.6534	22.2942	MSMEG3155	1	>MSMEG3155 band 7 protein {Mycobacterium smegmatis MC2}
24.0518	nd	nd	nd	nd	nd	nd	nd	MSMEG3149	1	>MSMEG3149 conserved hypothetical protein {Mycobacterium smegmatis MC2}
29.1517	24.0432	nd	28.0699	29.751	28.0214	28.4457	26.7733	MSMEG3147	1	>MSMEG3147 ATPase, MoxR family (moxR) {Mycobacterium smegmatis MC2}
nd	nd	nd	nd	nd	nd	nd	23.9589	MSMEG3143	1	>MSMEG3143 aconitate hydratase 1 (acnA) [4.2.1.3] {Mycobacterium smegmatis MC2}
19.7825	nd	nd	19.2281	20.352	20.4295	18.7231	nd	MSMEG3140	1	>MSMEG3140 ABC transporter ATP-binding protein, possibly in EF-3 subfamily {Mycobacterium smegmatis MC2}
23.8788	nd	nd	21.2667	nd	23.0332	nd	nd	MSMEG3124	1	>MSMEG3124 FeS assembly ATPase SufC (sufC) {Mycobacterium smegmatis MC2}
27.0852	21.7077	20.54	24.4825	26.8564	28.1542	24.2617	23.4772	MSMEG3123	1	>MSMEG3123 FeS assembly protein SufD (sufD) {Mycobacterium smegmatis MC2}
24.4855	nd	nd	nd	23.2753	21.7133	nd	nd	MSMEG3122	1	>MSMEG3122 FeS assembly protein SufB (sufB) {Mycobacterium smegmatis MC2}
nd	nd	nd	nd	22.3974	nd	nd	nd	MSMEG3120	1	>MSMEG3120 conserved hypothetical protein {Mycobacterium smegmatis MC2}
25.5178	21.9557	nd	23.587	23.9775	25.4999	22.7667	nd	MSMEG3119	1	>MSMEG3119 ABC transporter, ATP-binding subunit {Mycobacterium smegmatis MC2}
23.887	nd	nd	nd	nd	nd	nd	nd	MSMEG3105	1	>MSMEG3105 protoheme IX farnesyltransferase (cyoE) [2.5.1.-] {Mycobacterium smegmatis MC2}
nd	nd	nd	nd	nd	nd	nd	21.7505	MSMEG3103	1	>MSMEG3103 transketolase (tkt) [2.2.1.1] {Mycobacterium smegmatis MC2}
26.0378	19.3995	nd	nd	nd	nd	nd	35.8527	MSMEG3086	1	>MSMEG3086 triosephosphate isomerase (tpiA) [5.3.1.1] {Mycobacterium smegmatis MC2}
nd	nd	nd	nd	nd	nd	36.1209	28.2585	MSMEG3085	1	>MSMEG3085 phosphoglycerate kinase (pgk) [2.7.2.3] {Mycobacterium smegmatis MC2}
20.6963	22.9365	nd	nd	nd	nd	23.1978	23.2871	MSMEG3084	1	>MSMEG3084 glyceraldehyde-3-phosphate dehydrogenase, type I (gap) [1.2.1.12] {Mycobacterium smegmatis MC2}
21.3048	nd	25.8749	nd	22.0409	nd	nd	nd	MSMEG3081	1	>MSMEG3081 conserved hypothetical protein {Mycobacterium smegmatis MC2}
26.6672	21.2279	nd	25.461	24.1086	24.8435	24.2764	24.4081	MSMEG3080	1	>MSMEG3080 conserved hypothetical protein {Mycobacterium smegmatis MC2}
22.9362	20.5278	nd	nd	22.5507	nd	nd	nd	MSMEG3066	1	>MSMEG3066 ribulose-phosphate 3-epimerase (rpe) [5.1.3.1] {Mycobacterium smegmatis MC2}
nd	nd	nd	nd	nd	nd	21.5571	nd	MSMEG3058	1	>MSMEG3058 lipoprotein, nlpa family {Mycobacterium smegmatis MC2}
26.9994	22.4089	nd	24.9256	26.318	27.1557	25.3119	24.1562	MSMEG3056	1	>MSMEG3056 ABC transporter ATP-binding protein {Mycobacterium smegmatis MC2}
31.271	27.9243	nd	30.0139	31.1491	30.5783	30.2075	29.9375	MSMEG3055	1	>MSMEG3055 S-adenosylmethionine synthetase (metK) [2.5.1.6] {Mycobacterium smegmatis MC2}
nd	nd	30.0188	nd	nd	nd	nd	nd	MSMEG3053	1	>MSMEG3053 DNA-directed RNA polymerase, omega subunit (rpoZ) [2.7.7.6] {Mycobacterium smegmatis MC2}
nd	19.8039	nd	nd	nd	nd	nd	nd	MSMEG3050	1	>MSMEG3050 integration host factor {Mycobacterium smegmatis MC2}
24.3489	19.0841	nd	21.8456	23.7566	25.7114	20.2266	24.8141	MSMEG3047	1	>MSMEG3047 carbamoyl-phosphate synthase, large subunit (carB) [6.3.5.5] {Mycobacterium smegmatis MC2}
27.0416	23.6222	nd	25.0682	26.5304	25.1811	25.8421	24.3019	MSMEG3046	1	>MSMEG3046 carbamoyl-phosphate synthase, small subunit (carA) [6.3.5.5] {Mycobacterium smegmatis MC2}
27.1081	22.7153	nd	25.2542	26.6701	25.7737	24.0277	23.0621	MSMEG3033	1	>MSMEG3033 3-dehydroquinate synthase (aroB) [4.2.3.4] {Mycobacterium smegmatis MC2}
23.3631	21.48	nd	nd	nd	nd	nd	23.2768	MSMEG3025	1	>MSMEG3025 alanyl-tRNA synthetase (alaS) [6.1.1.7] {Mycobacterium smegmatis MC2}
nd	nd	nd	nd	nd	34.8925	24.5616	nd	MSMEG3021	1	>MSMEG3021 AAA ATPase, central region {Mycobacterium smegmatis MC2}
23.2052	nd	nd	nd	20.5931	nd	nd	nd	MSMEG2976	1	>MSMEG2976 histidyl-tRNA synthetase (hisS) [6.1.1.21] {Mycobacterium smegmatis MC2}
nd	nd	nd	nd	nd	nd	nd	20.1017	MSMEG2964	1	>MSMEG2964 adenine phosphoribosyltransferase [2.4.2.7] {Mycobacterium smegmatis MC2}
25.1137	nd	nd	21.8991	23.0109	17.9389	nd	nd	MSMEG2962	1	>MSMEG2962 protein-export membrane protein SecF {Mycobacterium smegmatis MC2}
27.0153	nd	nd	nd	22.9224	nd	nd	nd	MSMEG2960	1	>MSMEG2960 preprotein translocase, YajC subunit (yajC) {Mycobacterium smegmatis MC2}
26.6356	23.7629	nd	26.6197	26.5659	28.4471	nd	27.9129	MSMEG2939	1	>MSMEG2939 glutamine amidotransferase subunit PdxT [2.6.-.-] {Mycobacterium smegmatis MC2}
nd	20.5639	nd	nd	nd	23.3731	nd	22.304	MSMEG2937	1	>MSMEG2937 pyridoxine biosynthesis protein {Mycobacterium smegmatis MC2}
nd	nd	nd	20.4982	nd	19.9783	nd	23.809	MSMEG2839	1	>MSMEG2839 transcriptional accessory protein {Mycobacterium smegmatis MC2}
nd	nd	nd	nd	nd	23.6686	nd	23.4782	MSMEG2782	1	>MSMEG2782 conserved hypothetical protein {Mycobacterium smegmatis MC2}
23.886	nd	nd	24.6265	23.9748	23.6489	20.9496	nd	MSMEG2779	1	>MSMEG2779 conserved hypothetical protein {Mycobacterium smegmatis MC2}
21.7785	nd	nd	nd	22.1195	nd	nd	nd	MSMEG2776	1	>MSMEG2776 1-deoxy-D-xylulose-5-phosphate synthase (dxs) [2.2.1.7] {Mycobacterium smegmatis MC2}
27.3559	23.6639	nd	26.6326	26.0613	26.5681	25.4993	25.9692	MSMEG2762	1	>MSMEG2762 inositol-1-monophosphatase [3.1.3.25] {Mycobacterium smegmatis MC2}
20.6142	17.8474	32.3922	17.954	18.6781	nd	19.4786	nd	MSMEG2758	1	>MSMEG2758 sigma factor MysA {Mycobacterium smegmatis MC2}
nd	nd	28.6261	nd	nd	nd	nd	nd	MSMEG2752	1	>MSMEG2752 sigma factor SigB {Mycobacterium smegmatis MC2}
24.9068	23.5334	nd	25.0705	25.4227	26.5053	22.0766	25.2847	MSMEG2750	1	>MSMEG2750 iron-dependent repressor IdeR {Mycobacterium smegmatis MC2}
24.2266	nd	nd	21.6693	24.026	23.2352	nd	nd	MSMEG2745	1	>MSMEG2745 hydrolase {Mycobacterium smegmatis MC2}
25.8592	22.8602	nd	23.2232	23.0073	22.3661	nd	22.6498	MSMEG2743	1	>MSMEG2743 transcriptional regulator, NrdR family (nrdR) {Mycobacterium smegmatis MC2}
19.4453	nd	nd	nd	nd	nd	nd	22.3843	MSMEG2740	1	>MSMEG2740 LexA repressor (lexA) [3.4.21.88] {Mycobacterium smegmatis MC2}
nd	nd	21.0487	22.5787	nd	22.9222	20.9227	27.0493	MSMEG2731	1	>MSMEG2731 ATPase involved in DNA repair {Mycobacterium smegmatis MC2}
27.2495	22.0048	nd	24.4087	26.7107	26.3351	24.446	23.7245	MSMEG2728;MSMEG6333	2	>MSMEG2728 glutamate transport ATP-binding protein GluA {Mycobacterium smegmatis MC2}
nd	19.9499	nd	nd	nd	nd	20.76	nd	MSMEG2727	1	>MSMEG2727 glutamate binding protein {Mycobacterium smegmatis MC2}
28.274	23.9498	nd	26.9009	27.3787	26.8261	26.4258	27.0477	MSMEG2723	1	>MSMEG2723 RecA protein (recA) {Mycobacterium smegmatis MC2}
nd	19.7131	nd	nd	21.8102	nd	nd	nd	MSMEG2697	1	>MSMEG2697 conserved hypothetical protein {Mycobacterium smegmatis MC2}
23.1895	nd	nd	24.5302	23.2269	22.042	nd	23.3237	MSMEG2695	1	>MSMEG2695 35 kDa protein {Mycobacterium smegmatis MC2}
21.9113	nd	nd	nd	23.683	nd	nd	nd	MSMEG2692	1	>MSMEG2692 CDP-diacylglycerol--glycerol-3-phosphate 3-phosphatidyltransferase (pgsA) [2.7.8.5] {Mycobacterium smegmatis MC2}
22.051	nd	nd	20.5637	nd	nd	nd	nd	MSMEG2679	1	>MSMEG2679 conserved hypothetical protein {Mycobacterium smegmatis MC2}
25.3646	nd	nd	23.0142	22.068	nd	21.4277	nd	MSMEG2667	1	>MSMEG2667 HpcH/HpaI aldolase/citrate lyase family, putative {Mycobacterium smegmatis MC2}
27.2003	20.0473	nd	25.9859	24.2326	22.9019	23.0918	24.5405	MSMEG2657	1	>MSMEG2657 peptidase, M16 family {Mycobacterium smegmatis MC2}
nd	19.2692	nd	21.1603	26.1472	25.7492	22.8795	26.4904	MSMEG2656	1	>MSMEG2656 guanosine pentaphosphate synthetase I/polyribonucleotide nucleotidyltransferase (gpsI) [2.7.-.- 2.7.7.8] {Mycobacterium smegmatis MC2}
nd	nd	28.4487	22.9527	27.0173	25.6954	nd	27.4537	MSMEG2654	1	>MSMEG2654 ribosomal protein S15 (rpsO) {Mycobacterium smegmatis MC2}
28.0215	23.6242	nd	24.8831	27.3988	26.8102	nd	24.4836	MSMEG2648	1	>MSMEG2648 Sfp-type phosphopantetheinyl transferase {Mycobacterium smegmatis MC2}
21.2906	nd	nd	nd	nd	20.2183	19.6183	nd	MSMEG2644	1	>MSMEG2644 putative hydrolase {Mycobacterium smegmatis MC2}
22.0251	22.2177	29.0324	26.9233	27.9805	27.4307	26.2534	28.9868	MSMEG2628	1	>MSMEG2628 translation initiation factor IF-2 (infB) {Mycobacterium smegmatis MC2}
nd	nd	nd	nd	24.1368	nd	nd	nd	MSMEG2624	1	>MSMEG2624 conserved hypothetical protein {Mycobacterium smegmatis MC2}
nd	nd	nd	19.4	nd	20.2708	19.9687	nd	MSMEG2621	1	>MSMEG2621 prolyl-tRNA synthetase (proS) [6.1.1.15] {Mycobacterium smegmatis MC2}
nd	nd	27.1811	nd	nd	nd	nd	nd	MSMEG2617	1	>MSMEG2617 cobyrinic Acid a,c-diamide synthase (cobB) [6.3.1.-] {Mycobacterium smegmatis MC2}
24.5982	nd	nd	22.8775	22.4367	nd	20.3066	nd	MSMEG2616	1	>MSMEG2616 cob(I)alamin adenosyltransferase (cobO) [2.5.1.17] {Mycobacterium smegmatis MC2}
27.8743	23.0806	nd	24.9103	27.7274	25.2598	26.0383	23.8092	MSMEG2613	1	>MSMEG2613 malate:quinone-oxidoreductase (mqo) [1.1.99.16] {Mycobacterium smegmatis MC2}
27.6925	nd	nd	26.2291	25.1192	25.539	22.538	24.6234	MSMEG2612	1	>MSMEG2612 conserved hypothetical protein {Mycobacterium smegmatis MC2}
27.127	22.2384	nd	23.6769	25.3739	24.3375	23.262	24.4576	MSMEG2585	1	>MSMEG2585 conserved hypothetical protein {Mycobacterium smegmatis MC2}
22.6276	nd	nd	nd	nd	nd	nd	nd	MSMEG2582	1	>MSMEG2582 conserved hypothetical protein {Mycobacterium smegmatis MC2}
22.4637	18.9145	nd	22.3222	20.1794	23.064	21.768	19.7354	MSMEG2580	1	>MSMEG2580 4-hydroxy-3-methylbut-2-en-1-yl diphosphate synthase (ispG) [1.17.4.3] {Mycobacterium smegmatis MC2}
25.786	21.7934	nd	24.2481	24.1375	24.527	22.1061	22.6967	MSMEG2578	1	>MSMEG2578 1-deoxy-D-xylulose 5-phosphate reductoisomerase (dxr) [1.1.1.267] {Mycobacterium smegmatis MC2}
24.472	nd	nd	22.2096	nd	21.9534	nd	nd	MSMEG2554	1	>MSMEG2554 phosphotransferase enzyme family protein {Mycobacterium smegmatis MC2}
25.0883	nd	nd	22.1093	nd	nd	21.4874	nd	MSMEG2545	1	>MSMEG2545 radical SAM enzyme, Cfr family {Mycobacterium smegmatis MC2}
26.179	nd	nd	21.8869	21.8615	nd	nd	nd	MSMEG2542	1	>MSMEG2542 integral membrane protein DUF6 {Mycobacterium smegmatis MC2}
21.4838	nd	nd	nd	nd	23.5833	nd	23.7135	MSMEG2540	1	>MSMEG2540 uridylate kinase (pyrH) [2.7.4.-] {Mycobacterium smegmatis MC2}
26.4815	nd	nd	24.6686	25.1283	24.1355	23.8711	nd	MSMEG2529	1	>MSMEG2529 glyoxylate reductase [1.1.1.26] {Mycobacterium smegmatis MC2}
26.5835	nd	nd	nd	23.8005	nd	nd	nd	MSMEG2521	1	>MSMEG2521 amidase {Mycobacterium smegmatis MC2}
nd	21.7476	nd	nd	nd	nd	21.2912	nd	MSMEG2520	1	>MSMEG2520 translation elongation factor Ts (tsf) {Mycobacterium smegmatis MC2}
25.0454	24.3784	20.1118	23.5229	25.8751	26.6722	25.7504	28.1569	MSMEG2519	1	>MSMEG2519 ribosomal protein S2 (rpsB) {Mycobacterium smegmatis MC2}
20.4231	nd	nd	nd	nd	nd	nd	nd	MSMEG2451	1	>MSMEG2451 HAD-superfamily hydrolase, subfamily IIA {Mycobacterium smegmatis MC2}
21.8793	nd	nd	22.8006	nd	26.8214	nd	nd	MSMEG2443	1	>MSMEG2443 conserved hypothetical protein {Mycobacterium smegmatis MC2}
22.5826	nd	nd	nd	21.0321	nd	nd	nd	MSMEG2442	1	>MSMEG2442 ribonuclease HII [3.1.26.4] {Mycobacterium smegmatis MC2}
nd	nd	nd	nd	nd	nd	20.8075	nd	MSMEG2440	1	>MSMEG2440 ribosomal protein L19 (rplS) {Mycobacterium smegmatis MC2}
nd	nd	nd	nd	25.9693	23.0879	nd	26.1739	MSMEG2436	1	>MSMEG2436 conserved hypothetical protein {Mycobacterium smegmatis MC2}
20.839	21.3402	nd	20.3583	nd	23.2364	nd	25.3613	MSMEG2435	1	>MSMEG2435 30S ribosomal protein S16 {Mycobacterium smegmatis MC2}
nd	nd	nd	nd	nd	nd	nd	21.9828	MSMEG2430	1	>MSMEG2430 signal recognition particle protein (ffh) {Mycobacterium smegmatis MC2}
26.3237	nd	nd	24.8036	22.7694	26.1898	21.2071	nd	MSMEG2424	1	>MSMEG2424 signal recognition particle-docking protein FtsY (ftsY) {Mycobacterium smegmatis MC2}
nd	nd	nd	22.8426	nd	nd	nd	nd	MSMEG2423	1	>MSMEG2423 chromosome segregation protein SMC (smc) {Mycobacterium smegmatis MC2}
nd	20.2887	nd	nd	nd	nd	nd	23.8641	MSMEG2416	1	>MSMEG2416 conserved hypothetical protein {Mycobacterium smegmatis MC2}
25.357	18.2088	nd	23.2017	nd	23.2918	nd	22.9017	MSMEG2412;MSMEG6648	2	>MSMEG2412 pyruvate carboxylase (pyc) [6.4.1.1] {Mycobacterium smegmatis MC2}
23.8106	nd	19.6531	nd	nd	nd	nd	nd	MSMEG2410	1	>MSMEG2410 putative serine-threonine protein kinase {Mycobacterium smegmatis MC2}
nd	19.2094	nd	nd	nd	22.2971	nd	nd	MSMEG2400	1	>MSMEG2400 ribosomal protein L28 (rpmB) {Mycobacterium smegmatis MC2}
22.8301	nd	nd	20.3428	nd	nd	nd	nd	MSMEG2395	1	>MSMEG2395 D-alanine--D-alanine ligase [6.3.2.4] {Mycobacterium smegmatis MC2}
24.1914	nd	nd	22.977	nd	nd	nd	nd	MSMEG2394	1	>MSMEG2394 putative cystathionine gamma-synthase [2.5.1.48] {Mycobacterium smegmatis MC2}
nd	nd	22.5316	nd	nd	nd	nd	nd	MSMEG2390	1	>MSMEG2390 hydrolase, NUDIX family {Mycobacterium smegmatis MC2}
23.9058	21.5467	27.384	24.9577	24.4198	25.2864	23.2771	25.479	MSMEG2389	1	>MSMEG2389 DNA-binding protein HU (hup) {Mycobacterium smegmatis MC2}
nd	nd	nd	nd	nd	nd	18.3601	nd	MSMEG2383	1	>MSMEG2383 glutamyl-tRNA synthetase (gltX) [6.1.1.17] {Mycobacterium smegmatis MC2}
23.4357	nd	nd	22.5765	24.0967	22.4357	20.5498	nd	MSMEG2377	1	>MSMEG2377 P49 protein {Mycobacterium smegmatis MC2}
27.7722	24.056	nd	24.2462	26.9432	25.326	24.9806	23.4812	MSMEG2374	1	>MSMEG2374 ketol-acid reductoisomerase (ilvC) [1.1.1.86] {Mycobacterium smegmatis MC2}
25.655	24.1143	nd	26.6342	24.6011	25.3665	23.5543	22.8891	MSMEG2373	1	>MSMEG2373 acetolactate synthase, small subunit (ilvN) [2.2.1.6] {Mycobacterium smegmatis MC2}
22.5689	19.6791	nd	nd	22.7159	22.0375	18.4938	nd	MSMEG2372	1	>MSMEG2372 acetolactate synthase, large subunit, biosynthetic type (ilvB) [2.2.1.6] {Mycobacterium smegmatis MC2}
23.4794	19.2739	nd	nd	nd	nd	nd	nd	MSMEG2371	1	>MSMEG2371 Low molecular weight protein antigen 6 {Mycobacterium smegmatis MC2}
21.9964	nd	nd	nd	nd	nd	18.0974	21.8901	MSMEG2367	1	>MSMEG2367 aspartyl/glutamyl-tRNA(Asn/Gln) amidotransferase subunit B [6.3.5.-] {Mycobacterium smegmatis MC2}
21.8421	20.1097	nd	19.9676	nd	nd	nd	nd	MSMEG2365	1	>MSMEG2365 glutamyl-tRNA(Gln) amidotransferase subunit A [6.3.5.-] {Mycobacterium smegmatis MC2}
21.5957	23.1311	nd	nd	nd	nd	24.0261	nd	MSMEG2352	1	>MSMEG2352 electron transfer flavoprotein, alpha subunit (etfA) {Mycobacterium smegmatis MC2}
nd	21.005	nd	nd	nd	nd	nd	nd	MSMEG2351	1	>MSMEG2351 electron transfer flavoprotein, beta subunit (etfB) {Mycobacterium smegmatis MC2}
nd	nd	nd	nd	nd	21.8718	nd	nd	MSMEG2349	1	>MSMEG2349 glycosyl hydrolase, family 57 {Mycobacterium smegmatis MC2}
25.1089	21.3522	nd	24.6683	23.7621	26.0969	22.881	24.7144	MSMEG2276	1	>MSMEG2276 hydrogenase expression/formation protein HypE (hypE) {Mycobacterium smegmatis MC2}
28.1352	22.059	nd	27.4049	26.2793	26.7771	26.0631	24.3926	MSMEG2275	1	>MSMEG2275 hydrogenase expression/formation protein HypD (hypD) {Mycobacterium smegmatis MC2}
nd	20.9325	nd	23.1648	nd	nd	nd	nd	MSMEG2274	1	>MSMEG2274 hydrogenase assembly chaperone HypC/HupF (hypC) {Mycobacterium smegmatis MC2}
27.3623	23.2249	nd	27.2712	27.2653	27.5795	25.8128	24.7698	MSMEG2271	1	>MSMEG2271 hydrogenase accessory protein HypB (hypB) {Mycobacterium smegmatis MC2}
nd	nd	nd	nd	nd	nd	nd	21.9884	MSMEG2268	1	>MSMEG2268 conserved hypothetical protein {Mycobacterium smegmatis MC2}
26.6105	21.7773	nd	24.7402	24.4365	26.4984	nd	23.4544	MSMEG2263	1	>MSMEG2263 hydrogenase-2, large subunit (hybC) [1.12.99.6] {Mycobacterium smegmatis MC2}
26.0868	20.5019	nd	nd	24.8786	23.7941	22.471	nd	MSMEG2262	1	>MSMEG2262 hydrogenase-2, small subunit (hybA) [1.12.99.6] {Mycobacterium smegmatis MC2}
nd	17.9702	nd	nd	nd	nd	nd	nd	MSMEG2261	1	>MSMEG2261 hypothetical protein {Mycobacterium smegmatis MC2}
23.7921	nd	nd	24.5949	24.1005	23.9423	21.5426	22.2068	MSMEG2208	1	>MSMEG2208 acyl-CoA dehydrogenase [1.3.99.-] {Mycobacterium smegmatis MC2}
nd	nd	nd	22.4871	nd	nd	nd	nd	MSMEG2195	1	>MSMEG2195 transcriptional regulator, TetR family {Mycobacterium smegmatis MC2}
25.4875	nd	nd	23.4347	24.9578	nd	nd	nd	MSMEG2188	1	>MSMEG2188 integral membrane protein {Mycobacterium smegmatis MC2}
nd	nd	29.0065	nd	nd	nd	nd	nd	MSMEG2174	1	>MSMEG2174 superfamily I DNA or RNA helicase {Mycobacterium smegmatis MC2}
21.7581	nd	nd	20.3625	36.3484	27.6587	nd	23.4912	MSMEG2136	1	>MSMEG2136 phosphoglucomutase, alpha-D-glucose phosphate-specific (pgm) [5.4.2.2] {Mycobacterium smegmatis MC2}
22.3569	19.387	nd	21.7952	nd	nd	nd	nd	MSMEG2090	1	>MSMEG2090 putative cell division protein FtsX {Mycobacterium smegmatis MC2}
28.7623	24.0985	nd	27.2528	28.4979	28.079	27.7439	27.0949	MSMEG2089	1	>MSMEG2089 cell division ATP-binding protein FtsE (ftsE) {Mycobacterium smegmatis MC2}
27.7019	22.2042	nd	25.8136	27.6851	24.7913	25.3662	23.6535	MSMEG2081	1	>MSMEG2081 putative acyl-CoA dehydrogenase {Mycobacterium smegmatis MC2}
22.5223	nd	nd	20.5914	nd	nd	nd	nd	MSMEG2080	1	>MSMEG2080 putative acyl-CoA dehydrogenase {Mycobacterium smegmatis MC2}
26.5701	nd	nd	23.1974	24.6324	20.6163	21.5951	22.7939	MSMEG2079	1	>MSMEG2079 alcohol dehydrogenase {Mycobacterium smegmatis MC2}
25.187	nd	nd	23.1023	23.6763	25.3598	nd	nd	MSMEG2045	1	>MSMEG2045 monoxygenase {Mycobacterium smegmatis MC2}
27.0684	nd	nd	nd	25.0082	nd	nd	nd	MSMEG2038	1	>MSMEG2038 monooxygenase, flavin-binding family {Mycobacterium smegmatis MC2}
22.0419	nd	nd	nd	nd	nd	nd	nd	MSMEG2032	1	>MSMEG2032 conserved hypothetical protein {Mycobacterium smegmatis MC2}
23.6356	17.5058	nd	19.6633	22.0544	20.346	nd	nd	MSMEG2014	1	>MSMEG2014 molybdenum import ATP-binding protein ModC [3.6.3.29] {Mycobacterium smegmatis MC2}
26.3101	nd	nd	nd	nd	nd	nd	nd	MSMEG1961	1	>MSMEG1961 conserved hypothetical protein {Mycobacterium smegmatis MC2}
23.5039	nd	nd	nd	nd	nd	nd	nd	MSMEG1960	1	>MSMEG1960 hypothetical protein {Mycobacterium smegmatis MC2}
25.0811	nd	19.0067	21.5228	nd	21.6876	20.48	20.298	MSMEG1959	1	>MSMEG1959 putative membrane protein {Mycobacterium smegmatis MC2}
23.556	nd	nd	22.5332	24.3301	nd	nd	nd	MSMEG1958	1	>MSMEG1958 PDZ domain family protein {Mycobacterium smegmatis MC2}
22.6544	nd	nd	nd	23.3153	nd	nd	nd	MSMEG1951	1	>MSMEG1951 conserved domain protein {Mycobacterium smegmatis MC2}
19.745	nd	nd	21.1013	nd	nd	nd	nd	MSMEG1946	1	>MSMEG1946 NADH pyrophosphatase [3.6.1.22] {Mycobacterium smegmatis MC2}
23.2169	nd	nd	22.0313	23.1177	nd	nd	nd	MSMEG1942	1	>MSMEG1942 integral membrane protein {Mycobacterium smegmatis MC2}
26.8443	22.1492	nd	26.6566	26.2279	26.3512	25.3322	26.2076	MSMEG1937	1	>MSMEG1937 molybdopterin biosynthesis protein MoeB {Mycobacterium smegmatis MC2}
23.5842	nd	nd	22.9678	25.5624	nd	nd	nd	MSMEG1935	1	>MSMEG1935 TetR-family transcriptional regulator {Mycobacterium smegmatis MC2}
nd	nd	nd	nd	nd	nd	22.4721	nd	MSMEG1931	1	>MSMEG1931 conserved hypothetical protein {Mycobacterium smegmatis MC2}
nd	nd	24.2579	20.2157	22.9268	23.6743	23.0983	25.4593	MSMEG1930	1	>MSMEG1930 DEAD/DEAH box helicase {Mycobacterium smegmatis MC2}
23.3901	nd	nd	22.3111	nd	nd	nd	nd	MSMEG1920	1	>MSMEG1920 diacylglycerol kinase, catalytic region {Mycobacterium smegmatis MC2}
nd	nd	29.5981	nd	nd	nd	nd	nd	MSMEG1914	1	>MSMEG1914 RNA polymerase sigma-70 factor, family {Mycobacterium smegmatis MC2}
20.1959	nd	nd	22.8626	nd	nd	nd	nd	MSMEG1901	1	>MSMEG1901 DNA-binding HTH domain containing protein, putative {Mycobacterium smegmatis MC2}
nd	nd	22.36	nd	nd	nd	nd	nd	MSMEG1896	1	>MSMEG1896 beta-ketothiolase {Mycobacterium smegmatis MC2}
23.2028	19.2654	nd	22.9014	nd	24.0053	19.8696	21.9618	MSMEG1878	1	>MSMEG1878 S30AE family protein {Mycobacterium smegmatis MC2}
18.342	nd	nd	nd	nd	nd	nd	nd	MSMEG1875	1	>MSMEG1875 sensor histidine kinase MtrB [2.7.13.3] {Mycobacterium smegmatis MC2}
23.736	nd	nd	21.2681	nd	20.9479	nd	nd	MSMEG1854	1	>MSMEG1854 valosin containing protein-1 {Mycobacterium smegmatis MC2}
nd	18.8861	nd	nd	nd	nd	20.6971	nd	MSMEG1843	1	>MSMEG1843 adenosylhomocysteinase (ahcY) [3.3.1.1] {Mycobacterium smegmatis MC2}
22.9093	nd	nd	nd	23.1899	nd	nd	nd	MSMEG1837	1	>MSMEG1837 secreted protein {Mycobacterium smegmatis MC2}
nd	nd	nd	nd	nd	22.8985	nd	nd	MSMEG1828	1	>MSMEG1828 Nucleotidyl transferase {Mycobacterium smegmatis MC2}
24.6801	nd	nd	nd	24.2211	nd	nd	nd	MSMEG1826	1	>MSMEG1826 dTDP-RhA:a-D-GlcNAc-diphosphoryl polyprenol, a-3-L-rhamnosyl transferase {Mycobacterium smegmatis MC2}
22.1971	nd	nd	nd	nd	21.591	nd	21.7239	MSMEG1821	1	>MSMEG1821 acyl-CoA dehydrogenase [1.3.99.-] {Mycobacterium smegmatis MC2}
nd	nd	nd	nd	nd	23.5293	22.7436	24.1392	MSMEG1813	1	>MSMEG1813 propionyl-CoA carboxylase beta chain [6.4.1.3] {Mycobacterium smegmatis MC2}
21.9178	nd	nd	nd	nd	nd	nd	nd	MSMEG1812	1	>MSMEG1812 conserved hypothetical protein {Mycobacterium smegmatis MC2}
24.6286	23.6981	nd	22.9308	25.0287	25.1168	25.5453	28.0704	MSMEG1807	1	>MSMEG1807 acetyl-/propionyl-coenzyme A carboxylase alpha chain [6.3.4.14] {Mycobacterium smegmatis MC2}
nd	nd	30.9352	nd	nd	nd	nd	nd	MSMEG1804	1	>MSMEG1804 RNA polymerase sigma-F factor {Mycobacterium smegmatis MC2}
nd	nd	nd	21.4099	nd	nd	nd	nd	MSMEG1743	1	>MSMEG1743 Fatty acid desaturase {Mycobacterium smegmatis MC2}
23.2939	nd	nd	23.711	nd	21.3051	nd	nd	MSMEG1735	1	>MSMEG1735 dihydrolipoamide dehydrogenase {Mycobacterium smegmatis MC2}
nd	19.1613	nd	nd	nd	nd	nd	nd	MSMEG1694	1	>MSMEG1694 uracil phosphoribosyltransferase (upp) [2.4.2.9] {Mycobacterium smegmatis MC2}
22.9575	nd	nd	22.4561	22.7366	22.3337	nd	nd	MSMEG1679	1	>MSMEG1679 AmiB {Mycobacterium smegmatis MC2}
21.7099	nd	nd	nd	nd	nd	19.4489	nd	MSMEG1671	1	>MSMEG1671 succinate dehydrogenase hydrophobic membrane anchor protein SdhD {Mycobacterium smegmatis MC2}
nd	nd	nd	nd	nd	nd	21.3566	22.5315	MSMEG1670	1	>MSMEG1670 succinate dehydrogenase, flavoprotein subunit (sdhA) [1.3.99.1] {Mycobacterium smegmatis MC2}
21.9029	nd	nd	nd	nd	nd	nd	nd	MSMEG1669	1	>MSMEG1669 succinate dehydrogenase, iron-sulfur protein (sdhB) [1.3.99.1] {Mycobacterium smegmatis MC2}
nd	nd	nd	34.3424	22.7102	nd	nd	nd	MSMEG1666	1	>MSMEG1666 RNA polymerase sigma-70 factor {Mycobacterium smegmatis MC2}
26.874	nd	nd	25.7803	24.0487	24.8204	nd	nd	MSMEG1655	1	>MSMEG1655 hydrolase, alpha/beta fold family, putative {Mycobacterium smegmatis MC2}
22.3432	nd	nd	nd	23.6211	nd	21.9236	24.638	MSMEG1654	1	>MSMEG1654 isocitrate dehydrogenase, NADP-dependent [1.1.1.42] {Mycobacterium smegmatis MC2}
nd	nd	nd	nd	nd	nd	nd	21.8789	MSMEG1652	1	>MSMEG1652 O-acetylhomoserine sulfhydrylase {Mycobacterium smegmatis MC2}
29.2784	23.6757	nd	24.8827	27.4989	nd	24.4041	nd	MSMEG1642	1	>MSMEG1642 ABC transporter, ATP-binding protein {Mycobacterium smegmatis MC2}
24.918	nd	nd	nd	20.4884	nd	nd	nd	MSMEG1604	1	>MSMEG1604 FAD dependent oxidoreductase {Mycobacterium smegmatis MC2}
28.7017	24.3506	nd	22.7757	28.3836	26.1305	25.0449	24.2687	MSMEG1603	1	>MSMEG1603 IMP dehydrogenase family protein {Mycobacterium smegmatis MC2}
nd	nd	24.7284	nd	nd	nd	nd	nd	MSMEG1599	1	>MSMEG1599 RNA polymerase sigma-70 factor {Mycobacterium smegmatis MC2}
23.7867	nd	nd	nd	21.1364	nd	nd	nd	MSMEG1598	1	>MSMEG1598 conserved hypothetical protein {Mycobacterium smegmatis MC2}
24.4035	23.5946	nd	23.7401	24.2064	23.8865	25.5291	25.0799	MSMEG1583	1	>MSMEG1583 chaperonin GroL (groL) {Mycobacterium smegmatis MC2}
25.1728	24.6801	nd	21.8201	24.4188	24.6611	25.3141	nd	MSMEG1582	1	>MSMEG1582 chaperonin GroS (groS) {Mycobacterium smegmatis MC2}
22.3364	nd	nd	21.2977	nd	21.6415	nd	nd	MSMEG1570	1	>MSMEG1570 carboxylesterase {Mycobacterium smegmatis MC2}
27.6697	nd	nd	27.1415	27.5731	26.8654	22.8	25.1043	MSMEG1568	1	>MSMEG1568 glucosamine--fructose-6-phosphate aminotransferase, isomerizing (glmS) [2.6.1.16] {Mycobacterium smegmatis MC2}
25.5504	18.191	nd	21.4547	25.0057	nd	21.9477	nd	MSMEG1567	1	>MSMEG1567 conserved hypothetical protein {Mycobacterium smegmatis MC2}
22.5829	nd	28.0443	21.6499	27.401	25.358	24.2614	27.9059	MSMEG1557	1	>MSMEG1557 ribosomal protein S9 (rpsI) {Mycobacterium smegmatis MC2}
nd	21.9194	23.5309	22.3957	nd	23.9959	nd	nd	MSMEG1556	1	>MSMEG1556 ribosomal protein L13 (rplM) {Mycobacterium smegmatis MC2}
24.6684	nd	nd	nd	22.3613	nd	20.9026	nd	MSMEG1530	1	>MSMEG1530 integral membrane protein {Mycobacterium smegmatis MC2}
25.4218	24.6225	nd	25.8959	26.5566	27.5196	25.2976	25.1128	MSMEG1529	1	>MSMEG1529 serine esterase, cutinase family {Mycobacterium smegmatis MC2}
nd	21.5201	nd	nd	nd	nd	nd	21.8395	MSMEG1525	1	>MSMEG1525 50S ribosomal protein L17 {Mycobacterium smegmatis MC2}
nd	22.3687	36.689	29.5716	28.5199	26.7749	26.2377	28.7904	MSMEG1524	1	>MSMEG1524 DNA-directed RNA polymerase, alpha subunit (rpoA) [2.7.7.6] {Mycobacterium smegmatis MC2}
27.2698	24.5721	31.2668	28.8912	30.655	29.6253	27.3669	31.1343	MSMEG1523	1	>MSMEG1523 ribosomal protein S4 (rpsD) {Mycobacterium smegmatis MC2}
23.7573	nd	25.037	24.8367	24.9841	24.1777	23.2521	25.8025	MSMEG1522	1	>MSMEG1522 ribosomal protein S11 (rpsK) {Mycobacterium smegmatis MC2}
22.4001	21.1454	28.8479	24.7513	28.2437	27.7987	22.4823	28.2616	MSMEG1521	1	>MSMEG1521 ribosomal protein S13p/S18e (rpsM) {Mycobacterium smegmatis MC2}
nd	20.2368	nd	nd	nd	nd	nd	nd	MSMEG1520	1	>MSMEG1520 ribosomal protein L36 (rpmJ) {Mycobacterium smegmatis MC2}
29.7951	25.658	nd	29.9571	29.3781	29.8406	26.9757	27.8671	MSMEG1516	1	>MSMEG1516 thioredoxin reductase {Mycobacterium smegmatis MC2}
21.5247	nd	nd	23.1547	22.9974	23.2441	nd	23.1902	MSMEG1515	1	>MSMEG1515 two-component sensor histidine kinase {Mycobacterium smegmatis MC2}
nd	19.8648	nd	nd	nd	nd	nd	nd	MSMEG1484	1	>MSMEG1484 adenylate kinase [2.7.4.3] {Mycobacterium smegmatis MC2}
26.8948	22.5267	nd	22.1615	25.6738	nd	25.0265	nd	MSMEG1483	1	>MSMEG1483 preprotein translocase, SecY subunit {Mycobacterium smegmatis MC2}
24.8625	nd	nd	23.5188	24.9883	21.8289	22.8275	22.1089	MSMEG1477	1	>MSMEG1477 major facilitator superfamily {Mycobacterium smegmatis MC2}
24.985	nd	nd	nd	nd	nd	nd	nd	MSMEG1476	1	>MSMEG1476 signal peptide peptidase SppA, 67K type (sppA) [3.4.-.-] {Mycobacterium smegmatis MC2}
19.0402	nd	23.9029	24.1406	25.7991	25.4995	22.76	26.4707	MSMEG1474	1	>MSMEG1474 ribosomal protein L15 (rplO) {Mycobacterium smegmatis MC2}
27.7496	25.424	26.3011	26.7764	27.6305	26.5106	26.9908	23.4114	MSMEG1472	1	>MSMEG1472 ribosomal protein S5 (rpsE) {Mycobacterium smegmatis MC2}
nd	nd	24.8064	nd	23.3112	22.7625	23.1289	24.1379	MSMEG1471	1	>MSMEG1471 ribosomal protein L18 (rplR) {Mycobacterium smegmatis MC2}
21.2277	24.9044	28.6951	24.129	25.2206	24.7279	24.1922	27.5784	MSMEG1470	1	>MSMEG1470 50S ribosomal protein L6 {Mycobacterium smegmatis MC2}
nd	20.6638	24.679	nd	22.3384	21.8402	23.5404	22.0535	MSMEG1469	1	>MSMEG1469 ribosomal protein S8 (rpsH) {Mycobacterium smegmatis MC2}
25.4353	22.3554	nd	23.0319	26.4658	24.6331	24.1548	24.0878	MSMEG1465	1	>MSMEG1465 ribosomal protein L14 (rplN) {Mycobacterium smegmatis MC2}
nd	20.6317	nd	nd	nd	nd	21.3052	nd	MSMEG1445	1	>MSMEG1445 30S ribosomal protein S17 {Mycobacterium smegmatis MC2}
nd	20.8839	nd	nd	nd	21.6138	nd	nd	MSMEG1444	1	>MSMEG1444 ribosomal protein L29 (rpmC) {Mycobacterium smegmatis MC2}
25.4057	26.0529	27.6816	24.9529	26.3764	25.7843	24.3645	27.3971	MSMEG1443	1	>MSMEG1443 ribosomal protein L16 (rplP) {Mycobacterium smegmatis MC2}
28.63	24.6607	30.4145	28.4818	29.9311	28.9595	27.9264	30.2204	MSMEG1442	1	>MSMEG1442 ribosomal protein S3 (rpsC) {Mycobacterium smegmatis MC2}
22.7233	22.7975	28.4659	24.6175	27.2874	26.4228	23.5432	27.708	MSMEG1441	1	>MSMEG1441 50S ribosomal protein L22 {Mycobacterium smegmatis MC2}
nd	nd	30.3142	26.7335	28.6776	27.3781	24.7567	29.6857	MSMEG1439	1	>MSMEG1439 ribosomal protein L2 (rplB) {Mycobacterium smegmatis MC2}
nd	nd	27.2544	22.9036	24.8745	nd	nd	25.6014	MSMEG1438	1	>MSMEG1438 ribosomal protein L23 (rplW) {Mycobacterium smegmatis MC2}
nd	nd	26.0507	22.0262	22.0474	23.8148	21.525	25.0648	MSMEG1437	1	>MSMEG1437 ribosomal protein L4/L1 family (rplD) {Mycobacterium smegmatis MC2}
23.0773	21.2912	26.7393	26.0952	28.4036	27.0247	24.0681	28.3321	MSMEG1436	1	>MSMEG1436 ribosomal protein L3 (rplC) {Mycobacterium smegmatis MC2}
27.4105	27.4253	24.1032	24.7147	26.7111	27.5032	25.3703	26.7638	MSMEG1435	1	>MSMEG1435 ribosomal protein S10 (rpsJ) {Mycobacterium smegmatis MC2}
24.6586	nd	nd	nd	24.1185	nd	nd	nd	MSMEG1426	1	>MSMEG1426 probable membrane sugar transferase {Mycobacterium smegmatis MC2}
28.6794	24.1996	nd	26.2093	27.765	25.4209	25.1607	25.4112	MSMEG1424	1	>MSMEG1424 FMN-dependent dehydrogenase {Mycobacterium smegmatis MC2}
nd	nd	nd	nd	nd	21.6118	nd	22.7844	MSMEG1423	1	>MSMEG1423 radical SAM domain protein {Mycobacterium smegmatis MC2}
nd	nd	nd	nd	23.212	21.3485	nd	nd	MSMEG1412	1	>MSMEG1412 amino acid permease {Mycobacterium smegmatis MC2}
26.2812	25.439	nd	25.7511	26.2557	26.7915	28.6757	27.8377	MSMEG1401	1	>MSMEG1401 translation elongation factor Tu (tuf) {Mycobacterium smegmatis MC2}
24.3926	24.6023	29.4308	26.6768	33.2388	28.2104	25.7407	29.572	MSMEG1399	1	>MSMEG1399 ribosomal protein S7 (rpsG) {Mycobacterium smegmatis MC2}
nd	20.0031	nd	24.1409	nd	24.3657	23.017	25.0972	MSMEG1398	1	>MSMEG1398 ribosomal protein S12 (rpsL) {Mycobacterium smegmatis MC2}
25.1441	17.5842	35.9623	26.6344	26.5587	24.925	25.1255	27.498	MSMEG1368	1	>MSMEG1368 DNA-directed RNA polymerase, beta subunit (rpoC) [2.7.7.6] {Mycobacterium smegmatis MC2}
24.3882	19.3311	35.2093	26.8169	24.455	24.1465	23.2009	26.8313	MSMEG1367	1	>MSMEG1367 DNA-directed RNA polymerase, beta subunit (rpoB) [2.7.7.6] {Mycobacterium smegmatis MC2}
23.9257	nd	nd	24.2966	24.6478	24.0074	nd	21.7733	MSMEG1366	1	>MSMEG1366 ABC transporter, ATP-binding protein {Mycobacterium smegmatis MC2}
27.2733	26.3083	29.0916	27.6366	28.4573	28.184	26.897	28.9755	MSMEG1365	1	>MSMEG1365 ribosomal protein L7/L12 (rplL) {Mycobacterium smegmatis MC2}
23.9586	23.9962	25.2465	25.1633	25.2881	26.0699	24.3235	25.6545	MSMEG1364	1	>MSMEG1364 50S ribosomal protein L10 {Mycobacterium smegmatis MC2}
28.3371	22.0422	nd	26.5898	27.0683	24.3957	25.5919	25.197	MSMEG1353	1	>MSMEG1353 ABC1 family protein {Mycobacterium smegmatis MC2}
nd	20.7896	27.495	nd	24.691	24.916	22.4933	25.1341	MSMEG1347	1	>MSMEG1347 ribosomal protein L1 (rplA) {Mycobacterium smegmatis MC2}
21.9102	nd	nd	22.0268	23.1917	nd	22.4524	25.4188	MSMEG1346	1	>MSMEG1346 ribosomal protein L11 (rplK) {Mycobacterium smegmatis MC2}
21.178	20.1546	nd	nd	nd	nd	nd	nd	MSMEG1345	1	>MSMEG1345 transcription antitermination protein NusG {Mycobacterium smegmatis MC2}
20.0013	18.0723	nd	17.9962	19.9625	nd	19.9995	19.6778	MSMEG1344	1	>MSMEG1344 translocase {Mycobacterium smegmatis MC2}
nd	20.8153	nd	nd	nd	nd	nd	nd	MSMEG1341	1	>MSMEG1341 MaoC family protein {Mycobacterium smegmatis MC2}
21.3282	nd	nd	20.8994	nd	nd	nd	nd	MSMEG1311	1	>MSMEG1311 oligopeptide transporter, OPT family {Mycobacterium smegmatis MC2}
nd	nd	nd	21.484	nd	22.8701	nd	nd	MSMEG1288	1	>MSMEG1288 conserved hypothetical protein {Mycobacterium smegmatis MC2}
nd	nd	nd	nd	nd	22.7743	nd	nd	MSMEG1285	1	>MSMEG1285 tetratricopeptide repeat family {Mycobacterium smegmatis MC2}
nd	nd	nd	nd	nd	nd	nd	22.7289	MSMEG1265	1	>MSMEG1265 conserved hypothetical protein {Mycobacterium smegmatis MC2}
23.2084	nd	nd	19.4906	nd	nd	nd	25.7278	MSMEG1260	1	>MSMEG1260 hypothetical protein {Mycobacterium smegmatis MC2}
24.1658	nd	nd	21.2578	nd	nd	nd	nd	MSMEG1255	1	>MSMEG1255 UvrD/Rep helicase {Mycobacterium smegmatis MC2}
22.6168	nd	nd	nd	nd	nd	nd	nd	MSMEG1244	1	>MSMEG1244 conserved hypothetical protein {Mycobacterium smegmatis MC2}
nd	nd	nd	21.8165	nd	22.1068	nd	nd	MSMEG1243	1	>MSMEG1243 conserved hypothetical protein {Mycobacterium smegmatis MC2}
20.06	nd	nd	nd	nd	nd	nd	nd	MSMEG1238	1	>MSMEG1238 type III restriction enzyme, res subunit {Mycobacterium smegmatis MC2}
25.8778	19.7363	nd	22.0678	24.7635	26.0233	nd	23.991	MSMEG1193	1	>MSMEG1193 TROVE domain protein {Mycobacterium smegmatis MC2}
21.1946	nd	nd	nd	nd	nd	nd	20.6686	MSMEG1133	1	>MSMEG1133 bifunctional short chain isoprenyl diphosphate synthase [2.5.1.1 2.5.1.10] {Mycobacterium smegmatis MC2}
24.7734	nd	nd	nd	23.4203	nd	nd	nd	MSMEG1131	1	>MSMEG1131 tryptophan-rich sensory protein {Mycobacterium smegmatis MC2}
25.1598	nd	nd	nd	nd	nd	nd	nd	MSMEG1115	1	>MSMEG1115 menaquinone biosynthesis methyltransferase UbiE [2.1.1.-] {Mycobacterium smegmatis MC2}
26.5144	21.8425	nd	24.1327	25.9817	26.245	24.5508	22.2447	MSMEG1073	1	>MSMEG1073 oxidoreductase, short-chain dehydrogenase/reductase family {Mycobacterium smegmatis MC2}
nd	nd	24.3758	nd	nd	nd	nd	25.2482	MSMEG1060	1	>MSMEG1060 putative Lsr2 protein {Mycobacterium smegmatis MC2}
22.511	nd	nd	nd	nd	nd	nd	nd	MSMEG1057;MSMEG2337	2	>MSMEG1057 isopentenyl-diphosphate delta-isomerase, type 2 (fni) [5.3.3.2] {Mycobacterium smegmatis MC2};>MSMEG2337 isopentenyl-diphosphate delta-isomerase, type 2 (fni) [5.3.3.2] {Mycobacterium smegmatis MC2}
28.8554	22.2751	nd	25.3281	26.9237	26.5582	24.6971	nd	MSMEG1055;MSMEG2335	2	>MSMEG1055 hexapeptide transferase family protein {Mycobacterium smegmatis MC2};>MSMEG2335 hexapeptide transferase family protein {Mycobacterium smegmatis MC2}
28.1913	22.4473	nd	26.7238	26.3082	25.6971	21.9963	24.6594	MSMEG1049;MSMEG2329	2	>MSMEG1049 methyltransferase, UbiE/COQ5 family {Mycobacterium smegmatis MC2};>MSMEG2329 methyltransferase, UbiE/COQ5 family {Mycobacterium smegmatis MC2}
28.7788	24.6831	nd	26.6625	28.3787	28.2419	25.771	26.2073	MSMEG1046;MSMEG2326	2	>MSMEG1046 ABC-type molybdenum transport system, ATPase component {Mycobacterium smegmatis MC2};>MSMEG2326 ABC-type molybdenum transport system, ATPase component {Mycobacterium smegmatis MC2}
23.4362	nd	nd	nd	nd	nd	nd	nd	MSMEG1043;MSMEG2323	2	>MSMEG1043 GntR-family transcriptional regulator {Mycobacterium smegmatis MC2};>MSMEG2323 GntR-family transcriptional regulator {Mycobacterium smegmatis MC2}
24.9702	nd	nd	23.8138	25.356	25.0623	21.4611	nd	MSMEG1041;MSMEG2321	2	>MSMEG1041 phosphoserine phosphatase (serB) [3.1.3.3] {Mycobacterium smegmatis MC2};>MSMEG2321 phosphoserine phosphatase (serB) [3.1.3.3] {Mycobacterium smegmatis MC2}
nd	nd	nd	nd	nd	nd	nd	22.1251	MSMEG1037;MSMEG2317	2	>MSMEG1037 alcohol dehydrogenase, zinc-containing [1.1.1.2] {Mycobacterium smegmatis MC2};>MSMEG2317 alcohol dehydrogenase, zinc-containing [1.1.1.2] {Mycobacterium smegmatis MC2}
27.5931	21.2856	nd	25.5827	26.6258	24.7263	25.7129	24.6906	MSMEG1033;MSMEG2313	2	>MSMEG1033 ribonucleoside-diphosphate reductase, beta subunit [1.17.4.1] {Mycobacterium smegmatis MC2};>MSMEG2313 ribonucleoside-diphosphate reductase, beta subunit [1.17.4.1] {Mycobacterium smegmatis MC2}
26.4995	nd	nd	nd	nd	nd	nd	nd	MSMEG1030;MSMEG2310	2	>MSMEG1030 monooxygenase {Mycobacterium smegmatis MC2};>MSMEG2310 monooxygenase {Mycobacterium smegmatis MC2}
30.1387	25.098	nd	29.5921	28.8616	29.5533	28.6868	28.3801	MSMEG1028;MSMEG2308	2	>MSMEG1028 geranylgeranyl reductase {Mycobacterium smegmatis MC2};>MSMEG2308 geranylgeranyl reductase {Mycobacterium smegmatis MC2}
24.4586	nd	nd	23.8308	25.0844	23.096	nd	24.0853	MSMEG1026;MSMEG2306	2	>MSMEG1026 putative acetyltransferase {Mycobacterium smegmatis MC2};>MSMEG2306 putative acetyltransferase {Mycobacterium smegmatis MC2}
26.9493	19.4016	nd	24.3411	23.6764	25.8517	nd	25.4439	MSMEG1019;MSMEG2299	2	>MSMEG1019 ribonucleoside-diphosphate reductase, alpha subunit [1.17.4.1] {Mycobacterium smegmatis MC2};>MSMEG2299 ribonucleoside-diphosphate reductase, alpha subunit [1.17.4.1] {Mycobacterium smegmatis MC2}
29.8072	23.7159	nd	27.5174	28.3715	27.9841	26.0984	25.868	MSMEG1011;MSMEG2291	2	>MSMEG1011 short chain dehydrogenase {Mycobacterium smegmatis MC2};>MSMEG2291 short chain dehydrogenase {Mycobacterium smegmatis MC2}
25.7681	20.1976	nd	nd	24.9787	nd	20.4307	nd	MSMEG0985	1	>MSMEG0985 sugar transporter family protein {Mycobacterium smegmatis MC2}
28.1738	22.6313	nd	27.8965	27.7918	26.5256	23.7369	24.8824	MSMEG0975	1	>MSMEG0975 conserved hypothetical protein {Mycobacterium smegmatis MC2}
22.1532	nd	nd	nd	nd	nd	20.7736	nd	MSMEG0974	1	>MSMEG0974 cytochrome c-type biogenesis protein CcsB (ccsB) {Mycobacterium smegmatis MC2}
27.7346	nd	23.4366	21.1519	22.7231	22.4073	19.6468	21.8845	MSMEG0970	1	>MSMEG0970 phosphoglycerate mutase family protein {Mycobacterium smegmatis MC2}
26.0751	22.6171	nd	23.5132	26.0661	25.1787	23.2736	23.4717	MSMEG0969	1	>MSMEG0969 glutamate-1-semialdehyde-2,1-aminomutase (hemL) [5.4.3.8] {Mycobacterium smegmatis MC2}
26.0069	20.9829	nd	23.3222	24.1424	23.3955	20.0769	23.2263	MSMEG0954	1	>MSMEG0954 uroporphyrinogen-III synthase (hemD) [4.2.1.75] {Mycobacterium smegmatis MC2}
26.4312	nd	nd	26.0432	26.2382	25.2796	nd	24.6684	MSMEG0952	1	>MSMEG0952 glutamyl-tRNA reductase (hemA) [1.2.1.70] {Mycobacterium smegmatis MC2}
21.8866	nd	nd	nd	nd	nd	nd	nd	MSMEG0949	1	>MSMEG0949 HAD-superfamily subfamily IB hydrolase, TIGR01490 {Mycobacterium smegmatis MC2}
nd	nd	nd	23.6366	23.9771	24.069	22.4674	22.246	MSMEG0947	1	>MSMEG0947 acyltransferase {Mycobacterium smegmatis MC2}
nd	nd	nd	nd	nd	nd	nd	23.165	MSMEG0938	1	>MSMEG0938 conserved hypothetical protein {Mycobacterium smegmatis MC2}
nd	21.2939	nd	nd	nd	nd	nd	nd	MSMEG0919	1	>MSMEG0919 heparin-binding hemagglutinin {Mycobacterium smegmatis MC2}
24.2998	nd	nd	22.5858	22.7231	22.3639	nd	nd	MSMEG0905	1	>MSMEG0905 4-carboxymuconolactone decarboxylase domain protein (pcaC) [4.1.1.44] {Mycobacterium smegmatis MC2}
nd	21.2316	nd	22.0252	24.9645	25.7175	22.9346	27.1195	MSMEG0903	1	>MSMEG0903 dihydrolipoamide dehydrogenase (lpdA) [1.8.1.4] {Mycobacterium smegmatis MC2}
21.4684	nd	nd	nd	nd	21.6932	nd	nd	MSMEG0900;MSMEG1543	2	>MSMEG0900 eptc-inducible aldehyde dehydrogenase [1.2.1.3] {Mycobacterium smegmatis MC2};>MSMEG1543 eptc-inducible aldehyde dehydrogenase [1.2.1.3] {Mycobacterium smegmatis MC2}
28.8389	27.6576	21.7024	27.9554	27.3667	28.174	29.3304	28.4111	MSMEG0880	1	>MSMEG0880 chaperonin GroL (groL) {Mycobacterium smegmatis MC2}
24.8387	18.1674	nd	23.1623	24.5336	nd	21.5706	nd	MSMEG0876	1	>MSMEG0876 short chain dehydrogenase {Mycobacterium smegmatis MC2}
27.7202	19.3431	nd	24.9846	26.9141	23.4442	nd	nd	MSMEG0861	1	>MSMEG0861 phosphatidylserine decarboxylase (psd) [4.1.1.65] {Mycobacterium smegmatis MC2}
26.6202	nd	nd	24.5264	25.6204	22.0638	24.5676	23.5663	MSMEG0840	1	>MSMEG0840 hypothetical protein {Mycobacterium smegmatis MC2}
26.6607	nd	nd	nd	nd	nd	nd	nd	MSMEG0839	1	>MSMEG0839 ATP-dependent protease La (LON) domain subfamily {Mycobacterium smegmatis MC2}
24.6579	nd	nd	nd	nd	nd	nd	nd	MSMEG0834	1	>MSMEG0834 tuberculin related peptide {Mycobacterium smegmatis MC2}
nd	nd	nd	nd	nd	22.6953	nd	21.8473	MSMEG0826	1	>MSMEG0826 thiamine biosynthesis protein ThiC (thiC) {Mycobacterium smegmatis MC2}
22.6622	nd	nd	19.3835	22.9211	nd	nd	nd	MSMEG0825	1	>MSMEG0825 phosphomethylpyrimidine kinase (thiD) [2.7.4.7] {Mycobacterium smegmatis MC2}
26.4667	20.2523	nd	26.3062	23.2503	24.0751	23.7252	nd	MSMEG0824	1	>MSMEG0824 conserved hypothetical protein {Mycobacterium smegmatis MC2}
26.3427	21.8656	nd	24.7109	26.5372	24.2364	nd	23.2737	MSMEG0814	1	>MSMEG0814 membrane protein {Mycobacterium smegmatis MC2}
23.9378	nd	nd	24.5893	24.7761	26.2794	23.777	22.5863	MSMEG0793	1	>MSMEG0793 thiazole biosynthesis protein ThiG (thiG) {Mycobacterium smegmatis MC2}
28.2292	23.2984	nd	25.5902	28.1467	25.4311	25.0184	25.8689	MSMEG0791	1	>MSMEG0791 glycine oxidase ThiO (thiO) [1.4.3.19] {Mycobacterium smegmatis MC2}
27.9983	22.8085	nd	23.3119	27.6435	24.2202	25.0152	22.3298	MSMEG0777	1	>MSMEG0777 F420-dependent glucose-6-phosphate dehydrogenase {Mycobacterium smegmatis MC2}
24.1454	nd	nd	20.5374	nd	nd	nd	nd	MSMEG0763	1	>MSMEG0763 antibiotic transporter {Mycobacterium smegmatis MC2}
20.3512	nd	nd	nd	nd	nd	17.5308	nd	MSMEG0759	1	>MSMEG0759 adenylosuccinate synthetase (purA) [6.3.4.4] {Mycobacterium smegmatis MC2}
nd	34.056	nd	nd	nd	nd	nd	nd	MSMEG0752	1	>MSMEG0752 fructose-bisphosphate aldolase, class II (fbaA) [4.1.2.13] {Mycobacterium smegmatis MC2}
23.7496	nd	nd	18.9431	22.4749	nd	19.3016	nd	MSMEG0750	1	>MSMEG0750 membrane protein {Mycobacterium smegmatis MC2}
26.1172	20.78	nd	24.2852	25.0602	24.7855	nd	22.4589	MSMEG0737	1	>MSMEG0737 dehydrogenase {Mycobacterium smegmatis MC2}
23.5104	nd	nd	20.6209	20.2566	nd	nd	nd	MSMEG0736	1	>MSMEG0736 conserved hypothetical protein {Mycobacterium smegmatis MC2}
nd	nd	nd	nd	23.106	23.625	20.7392	nd	MSMEG0711	1	>MSMEG0711 chaperone protein DnaJ (dnaJ) {Mycobacterium smegmatis MC2}
28.6997	28.799	27.6949	29.7875	29.9047	31.0766	29.3271	33.2023	MSMEG0709	1	>MSMEG0709 chaperone protein DnaK (dnaK) {Mycobacterium smegmatis MC2}
nd	nd	nd	22.6521	nd	nd	nd	nd	MSMEG0695	1	>MSMEG0695 isoniazid inductible protein IniA {Mycobacterium smegmatis MC2}
20.061	nd	20.7582	nd	nd	nd	nd	nd	MSMEG0692	1	>MSMEG0692 conserved hypothetical protein {Mycobacterium smegmatis MC2}
28.7101	23.4694	nd	24.5362	26.5376	22.9477	22.2572	20.9716	MSMEG0690	1	>MSMEG0690 iron-sulfur cluster-binding protein {Mycobacterium smegmatis MC2}
23.9869	nd	nd	22.2079	nd	23.1027	nd	nd	MSMEG0688	1	>MSMEG0688 aspartate aminotransferase {Mycobacterium smegmatis MC2}
23.3773	nd	nd	23.0812	21.9272	nd	nd	nd	MSMEG0681	1	>MSMEG0681 P450 heme-thiolate protein {Mycobacterium smegmatis MC2}
20.9372	nd	nd	nd	nd	nd	22.7831	nd	MSMEG0643	1	>MSMEG0643 extracellular solute-binding protein, family 5, putative {Mycobacterium smegmatis MC2}
23.91	nd	nd	22.9102	24.0138	nd	nd	21.9245	MSMEG0642	1	>MSMEG0642 hypothetical ABC transporter permease protein YliD {Mycobacterium smegmatis MC2}
23.878	nd	nd	20.4769	nd	nd	nd	nd	MSMEG0641	1	>MSMEG0641 binding-protein-dependent transport systems inner membrane component {Mycobacterium smegmatis MC2}
22.0275	nd	nd	23.2964	23.9651	26.8069	nd	nd	MSMEG0640	1	>MSMEG0640 oligopeptide transport ATP-binding protein OppD {Mycobacterium smegmatis MC2}
27.1791	21.3801	nd	24.6244	24.914	25.6336	22.1966	nd	MSMEG0639	1	>MSMEG0639 oligopeptide transport ATP-binding protein AppF {Mycobacterium smegmatis MC2}
28.2716	22.5221	nd	26.164	26.633	24.2774	26.1712	24.1176	MSMEG0633	1	>MSMEG0633 PAP2 superfamily protein {Mycobacterium smegmatis MC2}
21.3146	nd	nd	nd	nd	nd	nd	nd	MSMEG0626	1	>MSMEG0626 conserved hypothetical protein {Mycobacterium smegmatis MC2}
24.9079	19.1419	nd	22.617	24.3033	22.1399	22.2143	21.2843	MSMEG0625	1	>MSMEG0625 conserved hypothetical protein {Mycobacterium smegmatis MC2}
20.827	nd	nd	nd	nd	17.8278	nd	nd	MSMEG0617	1	>MSMEG0617 ftsk/spoiiie family protein {Mycobacterium smegmatis MC2}
23.2357	nd	nd	nd	21.2908	nd	nd	nd	MSMEG0616	1	>MSMEG0616 conserved hypothetical protein {Mycobacterium smegmatis MC2}
23.6988	nd	nd	nd	nd	nd	nd	nd	MSMEG0594	1	>MSMEG0594 iron-sulfur cluster binding protein {Mycobacterium smegmatis MC2}
24.4006	23.2552	nd	24.0359	24.3303	25.7796	22.31	22.3416	MSMEG0551	1	>MSMEG0551 ABC nitrate/sulfonate/bicarbonate transporter, ATPase subunit {Mycobacterium smegmatis MC2}
26.3782	nd	nd	23.1726	26.1531	nd	23.8119	20.837	MSMEG0549	1	>MSMEG0549 ABC transporter, permease protein {Mycobacterium smegmatis MC2}
27.5741	22.4242	nd	23.8931	27.7496	23.4968	nd	nd	MSMEG0537	1	>MSMEG0537 conserved hypothetical protein {Mycobacterium smegmatis MC2}
24.069	nd	nd	nd	nd	nd	nd	nd	MSMEG0531	1	>MSMEG0531 putative acyl-CoA dehydrogenase {Mycobacterium smegmatis MC2}
22.4017	nd	nd	23.9943	nd	25.9234	nd	nd	MSMEG0504	1	>MSMEG0504 carbohydrate kinase {Mycobacterium smegmatis MC2}
nd	nd	nd	23.02	nd	23.6694	nd	nd	MSMEG0466	1	>MSMEG0466 hypothetical protein {Mycobacterium smegmatis MC2}
21.8028	20.5402	nd	nd	nd	21.1421	nd	nd	MSMEG0464	1	>MSMEG0464 phosphomethylpyrimidine kinase [2.7.4.7] {Mycobacterium smegmatis MC2}
22.1207	nd	nd	23.482	nd	nd	nd	nd	MSMEG0441	1	>MSMEG0441 conserved hypothetical protein, putative {Mycobacterium smegmatis MC2}
nd	nd	nd	nd	nd	23.8168	nd	nd	MSMEG0434	1	>MSMEG0434 aminoglycoside 2-N-acetyltransferase (AAC(2)-Id) [2.3.1.-] {Mycobacterium smegmatis MC2}
25.3872	21.5992	nd	23.9875	26.9483	24.4936	25.2842	24.3706	MSMEG0422	1	>MSMEG0422 transferase {Mycobacterium smegmatis MC2}
23.9033	21.9793	nd	23.5469	24.1438	nd	23.1719	nd	MSMEG0415	1	>MSMEG0415 NADH-fmn oxidoreductase {Mycobacterium smegmatis MC2}
27.197	nd	nd	27.4902	24.8837	27.3996	21.7556	24.6982	MSMEG0408	1	>MSMEG0408 type I modular polyketide synthase {Mycobacterium smegmatis MC2}
26.39	18.6595	nd	26.4756	27.6514	26.5472	22.4325	25.1526	MSMEG0400	1	>MSMEG0400 peptide synthetase {Mycobacterium smegmatis MC2}
23.7939	nd	nd	nd	nd	nd	nd	22.4166	MSMEG0399	1	>MSMEG0399 conserved domain protein {Mycobacterium smegmatis MC2}
26.1805	23.1669	nd	24.9059	26.2944	25.1835	25.5335	25.2044	MSMEG0394	1	>MSMEG0394 hypothetical protein {Mycobacterium smegmatis MC2}
24.8773	18.0089	nd	21.9437	23.2933	20.9843	20.4895	19.2332	MSMEG0392	1	>MSMEG0392 hypothetical glycosyl transferase [2.-.-.-] {Mycobacterium smegmatis MC2}
27.1273	22.2555	nd	24.3042	26.7104	23.6868	nd	22.4653	MSMEG0391	1	>MSMEG0391 Rmt3 protein {Mycobacterium smegmatis MC2}
25.1851	nd	nd	22.2033	23.6206	20.0951	18.9842	18.2178	MSMEG0389;MSMEG0385	2	>MSMEG0389 hypothetical glycosyl transferase [2.-.-.-] {Mycobacterium smegmatis MC2}
26.4408	22.2609	nd	22.8773	25.5996	25.5181	22.73	nd	MSMEG0388	1	>MSMEG0388 Macrocin-O-methyltransferase (tylF) [2.1.1.101] {Mycobacterium smegmatis MC2}
27.8001	20.3891	nd	26.355	26.7521	26.9277	24.3256	24.4162	MSMEG0387	1	>MSMEG0387 Rmt2 protein {Mycobacterium smegmatis MC2}
26.3084	nd	nd	nd	24.5688	nd	22.1037	nd	MSMEG0386	1	>MSMEG0386 NAD dependent epimerase/dehydratase family {Mycobacterium smegmatis MC2}
nd	nd	nd	nd	19.4844	nd	nd	nd	MSMEG0373	1	>MSMEG0373 3-ketoacyl-CoA thiolase [2.3.1.16] {Mycobacterium smegmatis MC2}
nd	nd	nd	nd	nd	nd	nd	22.6362	MSMEG0372;MSMEG4004	2	>MSMEG0372 oxidoreductase, short chain dehydrogenase/reductase family {Mycobacterium smegmatis MC2}
25.0479	19.6126	nd	24.4136	24.742	22.7059	19.6016	22.8074	MSMEG0371	1	>MSMEG0371 MaoC like domain protein {Mycobacterium smegmatis MC2}
25.6812	nd	nd	27.2432	23.9508	23.2461	nd	22.6735	MSMEG0370	1	>MSMEG0370 conserved hypothetical protein {Mycobacterium smegmatis MC2}
nd	nd	nd	25.8086	22.2988	nd	22.334	nd	MSMEG0369	1	>MSMEG0369 hypothetical protein {Mycobacterium smegmatis MC2}
22.8105	nd	nd	24.5445	22.2177	22.5395	21.3143	nd	MSMEG0368	1	>MSMEG0368 hypothetical protein {Mycobacterium smegmatis MC2}
33.6407	27.0342	24.5044	23.8851	23.3965	nd	nd	nd	MSMEG0358	1	>MSMEG0358 ribonucleoside-diphosphate reductase, beta subunit [1.17.4.1] {Mycobacterium smegmatis MC2}
21.6056	nd	nd	nd	nd	nd	20.831	nd	MSMEG0317	1	>MSMEG0317 conserved hypothetical protein {Mycobacterium smegmatis MC2}
22.1183	nd	nd	nd	nd	22.2202	nd	21.6516	MSMEG0314	1	>MSMEG0314 glucose-6-phosphate 1-dehydrogenase (zwf) [1.1.1.49] {Mycobacterium smegmatis MC2}
25.3344	nd	nd	22.9524	23.1006	nd	nd	nd	MSMEG0250	1	>MSMEG0250 membrane protein, MmpL family {Mycobacterium smegmatis MC2}
23.4556	nd	nd	20.5527	nd	nd	nd	nd	MSMEG0241	1	>MSMEG0241 MmpL11 protein {Mycobacterium smegmatis MC2}
nd	nd	nd	17.6929	nd	nd	nd	nd	MSMEG0239	1	>MSMEG0239 O-acetylhomoserine/O-acetylserine sulfhydrylase {Mycobacterium smegmatis MC2}
25.2605	18.6011	nd	22.2147	nd	21.0069	21.1502	nd	MSMEG0238	1	>MSMEG0238 O-acetylhomoserine/O-acetylserine sulfhydrylase {Mycobacterium smegmatis MC2}
nd	nd	nd	18.8597	21.5088	nd	nd	nd	MSMEG0224	1	>MSMEG0224 O-methyltransferase MdmC [2.1.1.-] {Mycobacterium smegmatis MC2}
nd	nd	18.2838	22.4997	nd	nd	nd	17.1636	MSMEG0222	1	>MSMEG0222 conserved hypothetical protein {Mycobacterium smegmatis MC2}
21.7365	nd	nd	24.0464	nd	nd	20.9069	22.0895	MSMEG0220	1	>MSMEG0220 monoglyceride lipase [3.1.1.23] {Mycobacterium smegmatis MC2}
nd	nd	nd	19.5622	nd	nd	nd	nd	MSMEG0203;MSMEG0398;MSMEG0801;MSMEG1002;MSMEG1058;MSMEG1257;MSMEG1405;MSMEG2002;MSMEG2282;MSMEG2338;MSMEG2829;MSMEG3165;MSMEG3696;MSMEG4402;MSMEG4791;MSMEG4927;MSMEG4946;MSMEG5093;MSMEG5379;MSMEG6149;MSMEG6156;MSMEG6162;MSMEG6463;MSMEG6698	24	>MSMEG0203 IS1096, tnpR protein {Mycobacterium smegmatis MC2};>MSMEG0398 IS1096, tnpR protein {Mycobacterium smegmatis MC2};>MSMEG0801 IS1096, tnpR protein {Mycobacterium smegmatis MC2};>MSMEG1002 IS1096, tnpR protein {Mycobacterium smegmatis MC2};>MSMEG10
24.7456	nd	nd	nd	nd	nd	nd	nd	MSMEG0141	1	>MSMEG0141 probable conserved mce associated transmembrane protein {Mycobacterium smegmatis MC2}
27.4116	20.6095	nd	25.0265	25.8256	25.0678	24.5264	22.314	MSMEG0121	1	>MSMEG0121 rhamnolipids biosynthesis 3-oxoacyl-[acyl-carrier-protein] reductase [1.1.1.100] {Mycobacterium smegmatis MC2}
26.0704	20.6892	nd	19.677	24.3671	nd	nd	25.6765	MSMEG0110;MSMEG4109	2	>MSMEG0110 NAD(P) transhydrogenase, alpha subunit (pntA) [1.6.1.1] {Mycobacterium smegmatis MC2};>MSMEG4109 NAD(P) transhydrogenase, alpha subunit (pntA) [1.6.1.1] {Mycobacterium smegmatis MC2}
26.8207	21.3107	nd	25.707	26.8513	23.4732	22.3322	nd	MSMEG0109;MSMEG4108	2	>MSMEG0109 NAD(P) transhydrogenase, beta subunit (pntB) [1.6.1.1] {Mycobacterium smegmatis MC2};>MSMEG4108 NAD(P) transhydrogenase, beta subunit (pntB) [1.6.1.1] {Mycobacterium smegmatis MC2}
24.4831	21.3137	nd	nd	nd	nd	nd	nd	MSMEG0082	1	>MSMEG0082 conserved hypothetical protein {Mycobacterium smegmatis MC2}
26.5006	nd	nd	26.533	26.2228	25.5468	23.6783	24.7198	MSMEG0067	1	>MSMEG0067 conserved hypothetical protein {Mycobacterium smegmatis MC2}
24.1385	nd	nd	19.1417	nd	19.4106	19.0731	nd	MSMEG0062	1	>MSMEG0062 ftsk/spoiiie family protein {Mycobacterium smegmatis MC2}
24.841	nd	nd	nd	nd	nd	nd	nd	MSMEG0060	1	>MSMEG0060 conserved hypothetical protein {Mycobacterium smegmatis MC2}
27.1529	nd	nd	26.0969	25.7754	26.4312	22.8158	23.0859	MSMEG0053	1	>MSMEG0053 conserved hypothetical protein {Mycobacterium smegmatis MC2}
nd	nd	nd	23.5174	nd	24.5964	nd	22.4142	MSMEG0035	1	>MSMEG0035 FHA domain protein {Mycobacterium smegmatis MC2}
25.2509	19.0914	nd	20.2691	nd	nd	21.489	nd	MSMEG0030	1	>MSMEG0030 serine/threonine protein kinase PknA (pknA) [2.7.1.-] {Mycobacterium smegmatis MC2}
23.2853	nd	nd	nd	nd	nd	nd	nd	MSMEG0025	1	>MSMEG0025 conserved hypothetical protein {Mycobacterium smegmatis MC2}
nd	21.4741	nd	nd	nd	nd	22.7928	nd	MSMEG0024	1	>MSMEG0024 peptidyl-prolyl cis-trans isomerase B [5.2.1.8] {Mycobacterium smegmatis MC2}
27.5111	23.1269	nd	24.6112	25.8986	24.456	23.1708	nd	MSMEG0023	1	>MSMEG0023 conserved hypothetical protein {Mycobacterium smegmatis MC2}
nd	nd	nd	20.1915	nd	21.5373	nd	nd	MSMEG0015	1	>MSMEG0015 ferric enterobactin transport ATP-binding protein FepC {Mycobacterium smegmatis MC2}
26.2959	19.8352	27.668	24.8966	28.0064	27.4426	nd	23.772	MSMEG0006	1	>MSMEG0006 DNA gyrase, A subunit (gyrA) [5.99.1.3] {Mycobacterium smegmatis MC2}
21.35	20.1981	nd	22.6715	nd	21.8414	nd	22.5378	MSMEG0005;MSMEG1229	2	>MSMEG0005 DNA gyrase, B subunit (gyrB) [5.99.1.3] {Mycobacterium smegmatis MC2};>MSMEG1229 DNA gyrase, B subunit (gyrB) [5.99.1.3] {Mycobacterium smegmatis MC2}
26.4644	nd	nd	22.956	25.306	24.774	23.5947	22.448	MSMEG0003	1	>MSMEG0003 DNA replication and repair protein RecF {Mycobacterium smegmatis MC2}
30.1972	30.1242	32.2748	29.9791	31.1023	30.1691	31.0145	31.6872	marker	1	>marker
nd	nd	nd	26.1617	24.6464	nd	nd	25.8348	gfptrap	1	>gfptrap

## Sheet: protein 1
Intensity FL	Intensity eGFP	Intensity HA	Intensity ProtA	Mean	Median	Standard deviation	Coefficient of variation	Median absolute deviation	Minimum	Maximum	Range	Valid values	Protein IDs	Majority protein IDs	Proteins	Fasta headers
nd	20.8823	25.1582	28.3286	24.7897	25.1582	3.7368	0.15074	3.17033	20.8823	28.3286	7.4463	3	MSMEG6947	MSMEG6947	1	>MSMEG6947 chromosomal replication initiator protein DnaA (dnaA) {Mycobacterium smegmatis MC2}
nd	nd	22.5264	23.9971	23.2617	23.2617	1.03994	0.0447062	0.73535	22.5264	23.9971	1.4707	2	MSMEG6942	MSMEG6942	1	>MSMEG6942 membrane protein OxaA {Mycobacterium smegmatis MC2}
23.2393	nd	23.7972	nd	23.5182	23.5182	0.394496	0.016774	0.278951	23.2393	23.7972	0.557901	2	MSMEG6941	MSMEG6941	1	>MSMEG6941 R3H domain-containing protein {Mycobacterium smegmatis MC2}
20.286	nd	nd	nd	20.286	20.286	nd	nd	0	20.286	20.286	0	1	MSMEG6933	MSMEG6933	1	>MSMEG6933 thioredoxin-disulfide reductase (trxB) [1.8.1.9] {Mycobacterium smegmatis MC2}
nd	nd	20.5692	22.9879	21.7786	21.7786	1.71029	0.0785309	1.20936	20.5692	22.9879	2.41872	2	MSMEG6929	MSMEG6929	1	>MSMEG6929 integral membrane protein MviN, putative {Mycobacterium smegmatis MC2}
17.4745	nd	nd	nd	17.4745	17.4745	nd	nd	0	17.4745	17.4745	0	1	MSMEG6927	MSMEG6927	1	>MSMEG6927 MutT/nudix family protein {Mycobacterium smegmatis MC2}
nd	nd	19.9942	nd	19.9942	19.9942	nd	nd	0	19.9942	19.9942	0	1	MSMEG6917	MSMEG6917	1	>MSMEG6917 leucyl-tRNA synthetase (leuS) [6.1.1.4] {Mycobacterium smegmatis MC2}
nd	nd	22.9507	24.0476	23.4991	23.4991	0.775637	0.033007	0.548458	22.9507	24.0476	1.09692	2	MSMEG6911	MSMEG6911	1	>MSMEG6911 ABC transporter, ATP-binding protein GluA {Mycobacterium smegmatis MC2}
nd	nd	25.0184	nd	25.0184	25.0184	nd	nd	0	25.0184	25.0184	0	1	MSMEG6904	MSMEG6904	1	>MSMEG6904 myo-inositol-1-phosphate synthase {Mycobacterium smegmatis MC2}
nd	nd	nd	21.8736	21.8736	21.8736	nd	nd	0	21.8736	21.8736	0	1	MSMEG6900	MSMEG6900	1	>MSMEG6900 penicillin-binding protein 1 {Mycobacterium smegmatis MC2}
22.453	23.5201	27.0059	nd	24.3263	23.5201	2.38114	0.0978832	1.06716	22.453	27.0059	4.55295	3	MSMEG6897	MSMEG6897	1	>MSMEG6897 ribosomal protein S6 (rpsF) {Mycobacterium smegmatis MC2}
21.0623	25.8599	nd	nd	23.4611	23.4611	3.39244	0.144598	2.39882	21.0623	25.8599	4.79764	2	MSMEG6896	MSMEG6896	1	>MSMEG6896 single-stranded DNA-binding protein {Mycobacterium smegmatis MC2}
nd	nd	26.2014	nd	26.2014	26.2014	nd	nd	0	26.2014	26.2014	0	1	MSMEG6895	MSMEG6895	1	>MSMEG6895 ribosomal protein S18 (rpsR) {Mycobacterium smegmatis MC2}
nd	nd	23.8169	nd	23.8169	23.8169	nd	nd	0	23.8169	23.8169	0	1	MSMEG6894	MSMEG6894	1	>MSMEG6894 ribosomal protein L9 (rplI) {Mycobacterium smegmatis MC2}
nd	nd	20.5821	25.5857	23.0839	23.0839	3.53812	0.153272	2.50183	20.5821	25.5857	5.00366	2	MSMEG6892	MSMEG6892	1	>MSMEG6892 replicative DNA helicase [3.6.1.- 3.1.-.-] {Mycobacterium smegmatis MC2}
nd	nd	nd	22.525	22.525	22.525	nd	nd	0	22.525	22.525	0	1	MSMEG6802	MSMEG6802	1	>MSMEG6802 ABC transporter ATP-binding protein {Mycobacterium smegmatis MC2}
nd	nd	nd	24.2821	24.2821	24.2821	nd	nd	0	24.2821	24.2821	0	1	MSMEG6779	MSMEG6779	1	>MSMEG6779 conserved hypothetical protein, putative {Mycobacterium smegmatis MC2}
23.6698	25.6712	26.5559	27.2969	25.7984	26.1135	1.56701	0.0607403	0.812878	23.6698	27.2969	3.62713	4	MSMEG6761	MSMEG6761	1	>MSMEG6761 glycerol-3-phosphate dehydrogenase 2 [1.1.99.5] {Mycobacterium smegmatis MC2}
26.99	28.9844	30.1137	31.6227	29.4277	29.549	1.95173	0.066323	1.3192	26.99	31.6227	4.63275	4	MSMEG6759;MSMEG6229	MSMEG6759	2	>MSMEG6759 glycerol kinase (glpK) [2.7.1.30] {Mycobacterium smegmatis MC2}
nd	nd	24.122	26.9238	25.5229	25.5229	1.98113	0.0776218	1.40087	24.122	26.9238	2.80175	2	MSMEG6757	MSMEG6757	1	>MSMEG6757 glycerol operon regulatory protein {Mycobacterium smegmatis MC2}
nd	nd	20.2877	22.3658	21.3267	21.3267	1.4694	0.0688994	1.03902	20.2877	22.3658	2.07804	2	MSMEG6756	MSMEG6756	1	>MSMEG6756 glycerol kinase (glpK) [2.7.1.30] {Mycobacterium smegmatis MC2}
nd	nd	20.8309	nd	20.8309	20.8309	nd	nd	0	20.8309	20.8309	0	1	MSMEG6746	MSMEG6746	1	>MSMEG6746 oxidoreductase, aldo/keto reductase family {Mycobacterium smegmatis MC2}
nd	nd	nd	22.5018	22.5018	22.5018	nd	nd	0	22.5018	22.5018	0	1	MSMEG6661	MSMEG6661	1	>MSMEG6661 O-methyltransferase, putative {Mycobacterium smegmatis MC2}
nd	nd	24.2887	nd	24.2887	24.2887	nd	nd	0	24.2887	24.2887	0	1	MSMEG6636	MSMEG6636	1	>MSMEG6636 superoxide dismutase [Mn] [1.15.1.1] {Mycobacterium smegmatis MC2}
25.9763	nd	nd	nd	25.9763	25.9763	nd	nd	0	25.9763	25.9763	0	1	MSMEG6598	MSMEG6598	1	>MSMEG6598 6,7-dimethyl-8-ribityllumazine synthase {Mycobacterium smegmatis MC2}
nd	nd	nd	21.767	21.767	21.767	nd	nd	0	21.767	21.767	0	1	MSMEG6593	MSMEG6593	1	>MSMEG6593 ATP-binding protein {Mycobacterium smegmatis MC2}
nd	nd	23.4795	24.8343	24.1569	24.1569	0.957958	0.0396557	0.677379	23.4795	24.8343	1.35476	2	MSMEG6557	MSMEG6557	1	>MSMEG6557 dehydrogenase {Mycobacterium smegmatis MC2}
21.4549	22.1708	24.7813	21.9842	22.5978	22.0775	1.48692	0.0657993	0.357967	21.4549	24.7813	3.32644	4	MSMEG6512	MSMEG6512	1	>MSMEG6512 acyl-CoA dehydrogenase domain protein {Mycobacterium smegmatis MC2}
nd	20.676	21.2795	nd	20.9778	20.9778	0.426761	0.0203435	0.301765	20.676	21.2795	0.603531	2	MSMEG6511	MSMEG6511	1	>MSMEG6511 acyl-CoA dehydrogenase domain protein {Mycobacterium smegmatis MC2}
20.5368	22.2747	21.0152	nd	21.2755	21.0152	0.89774	0.0421959	0.478378	20.5368	22.2747	1.73792	3	MSMEG6502	MSMEG6502	1	>MSMEG6502 conserved hypothetical protein {Mycobacterium smegmatis MC2}
nd	20.8434	24.2119	24.4561	23.1705	24.2119	2.01901	0.0871372	0.244276	20.8434	24.4561	3.61276	3	MSMEG6484	MSMEG6484	1	>MSMEG6484 glycosyl transferase {Mycobacterium smegmatis MC2}
25.6442	nd	nd	nd	25.6442	25.6442	nd	nd	0	25.6442	25.6442	0	1	MSMEG6477	MSMEG6477	1	>MSMEG6477 methionine-S-sulfoxide reductase (msrA) [1.8.4.6] {Mycobacterium smegmatis MC2}
nd	nd	22.4003	24.9777	23.689	23.689	1.82254	0.076936	1.28873	22.4003	24.9777	2.57746	2	MSMEG6474	MSMEG6474	1	>MSMEG6474 nucleoside-diphosphate-sugar epimerase {Mycobacterium smegmatis MC2}
21.3789	25.6844	29.7866	30.3067	26.7892	27.7355	4.1573	0.155186	2.31116	21.3789	30.3067	8.92783	4	MSMEG6471	MSMEG6471	1	>MSMEG6471 glycine/D-amino acid oxidase {Mycobacterium smegmatis MC2}
19.9546	22.4906	nd	nd	21.2226	21.2226	1.79323	0.0844961	1.268	19.9546	22.4906	2.53601	2	MSMEG6467	MSMEG6467	1	>MSMEG6467 starvation-induced DNA protecting protein {Mycobacterium smegmatis MC2}
nd	nd	nd	22.2234	22.2234	22.2234	nd	nd	0	22.2234	22.2234	0	1	MSMEG6454	MSMEG6454	1	>MSMEG6454 conserved hypothetical protein {Mycobacterium smegmatis MC2}
nd	nd	20.7497	nd	20.7497	20.7497	nd	nd	0	20.7497	20.7497	0	1	MSMEG6452	MSMEG6452	1	>MSMEG6452 succinate-semialdehyde dehydrogenase [NADP+] [1.2.1.16] {Mycobacterium smegmatis MC2}
nd	nd	24.3308	nd	24.3308	24.3308	nd	nd	0	24.3308	24.3308	0	1	MSMEG6438	MSMEG6438	1	>MSMEG6438 hypothetical protein {Mycobacterium smegmatis MC2}
nd	nd	23.6159	nd	23.6159	23.6159	nd	nd	0	23.6159	23.6159	0	1	MSMEG6431	MSMEG6431	1	>MSMEG6431 conserved hypothetical protein {Mycobacterium smegmatis MC2}
22.1592	23.9676	23.811	nd	23.3126	23.811	1.00195	0.0429789	0.156652	22.1592	23.9676	1.80844	3	MSMEG6427	MSMEG6427	1	>MSMEG6427 superoxide dismutase [Mn] [1.15.1.1] {Mycobacterium smegmatis MC2}
23.9122	nd	nd	22.4212	23.1667	23.1667	1.05431	0.0455096	0.745509	22.4212	23.9122	1.49102	2	MSMEG6422	MSMEG6422	1	>MSMEG6422 ferritin family protein {Mycobacterium smegmatis MC2}
nd	nd	nd	23.8394	23.8394	23.8394	nd	nd	0	23.8394	23.8394	0	1	MSMEG6414	MSMEG6414	1	>MSMEG6414 conserved hypothetical protein {Mycobacterium smegmatis MC2}
19.7619	nd	nd	23.3884	21.5751	21.5751	2.56429	0.118854	1.81323	19.7619	23.3884	3.62645	2	MSMEG6413	MSMEG6413	1	>MSMEG6413 seryl-tRNA synthetase (serS) [6.1.1.11] {Mycobacterium smegmatis MC2}
nd	nd	19.2367	nd	19.2367	19.2367	nd	nd	0	19.2367	19.2367	0	1	MSMEG6410	MSMEG6410	1	>MSMEG6410 rieske 2Fe-2S family protein {Mycobacterium smegmatis MC2}
nd	24.7558	23.8587	26.4486	25.021	24.7558	1.31515	0.0525619	0.89712	23.8587	26.4486	2.58989	3	MSMEG6409	MSMEG6409	1	>MSMEG6409 acyltransferase family protein {Mycobacterium smegmatis MC2}
nd	nd	21.2831	25.4668	23.375	23.375	2.9583	0.126559	2.09184	21.2831	25.4668	4.18367	2	MSMEG6407	MSMEG6407	1	>MSMEG6407 Cof-like hydrolase {Mycobacterium smegmatis MC2}
23.2376	28.0903	30.5724	30.6516	28.138	29.3314	3.47664	0.123557	1.28066	23.2376	30.6516	7.41403	4	MSMEG6403	MSMEG6403	1	>MSMEG6403 bifunctional udp-galactofuranosyl transferase glft {Mycobacterium smegmatis MC2}
nd	21.6837	27.3168	27.5433	25.5146	27.3168	3.31962	0.130107	0.226503	21.6837	27.5433	5.85966	3	MSMEG6402	MSMEG6402	1	>MSMEG6402 PAP2 superfamily protein {Mycobacterium smegmatis MC2}
nd	nd	nd	23.7309	23.7309	23.7309	nd	nd	0	23.7309	23.7309	0	1	MSMEG6401	MSMEG6401	1	>MSMEG6401 prenyltransferase, UbiA family {Mycobacterium smegmatis MC2}
20.2739	nd	19.0714	nd	19.6726	19.6726	0.850308	0.0432229	0.601258	19.0714	20.2739	1.20252	2	MSMEG6398	MSMEG6398	1	>MSMEG6398 antigen 85-A [2.3.1.-] {Mycobacterium smegmatis MC2}
21.5291	24.5706	25.8305	24.1585	24.0222	24.3646	1.80785	0.0752574	0.835981	21.5291	25.8305	4.30143	4	MSMEG6393	MSMEG6393	1	>MSMEG6393 acyl-CoA synthase {Mycobacterium smegmatis MC2}
nd	nd	24.3596	25.6629	25.0112	25.0112	0.92158	0.0368466	0.651655	24.3596	25.6629	1.30331	2	MSMEG6392	MSMEG6392	1	>MSMEG6392 polyketide synthase {Mycobacterium smegmatis MC2}
21.0449	21.8922	23.7791	nd	22.2387	21.8922	1.39965	0.0629377	0.847286	21.0449	23.7791	2.7342	3	MSMEG6391	MSMEG6391	1	>MSMEG6391 propionyl-CoA carboxylase beta chain [6.4.1.3] {Mycobacterium smegmatis MC2}
nd	nd	22.9222	23.2287	23.0755	23.0755	0.216787	0.00939471	0.153292	22.9222	23.2287	0.306583	2	MSMEG6386	MSMEG6386	1	>MSMEG6386 membrane protein {Mycobacterium smegmatis MC2}
21.7289	25.8721	29.459	28.7422	26.4506	27.3071	3.50861	0.132648	1.79347	21.7289	29.459	7.73011	4	MSMEG6385	MSMEG6385	1	>MSMEG6385 hypothetical oxidoreductase in MprA 5region [1.-.-.-] {Mycobacterium smegmatis MC2}
nd	20.3978	24.6331	27.8188	24.2833	24.6331	3.72287	0.15331	3.18573	20.3978	27.8188	7.42105	3	MSMEG6367	MSMEG6367	1	>MSMEG6367 glycosyl transferase, group 2 family protein [2.4.1.-] {Mycobacterium smegmatis MC2}
nd	nd	24.789	26.9453	25.8671	25.8671	1.5247	0.0589436	1.07813	24.789	26.9453	2.15625	2	MSMEG6366	MSMEG6366	1	>MSMEG6366 O-antigen export system, ATP-binding protein {Mycobacterium smegmatis MC2}
nd	19.7102	22.605	20.8172	21.0441	20.8172	1.46069	0.069411	1.10704	19.7102	22.605	2.89483	3	MSMEG6356	MSMEG6356	1	>MSMEG6356 probable transcriptional regulator, AraC family, putative {Mycobacterium smegmatis MC2}
nd	nd	21.7002	21.2879	21.4941	21.4941	0.291581	0.0135656	0.206179	21.2879	21.7002	0.412357	2	MSMEG6329	MSMEG6329	1	>MSMEG6329 conserved hypothetical protein {Mycobacterium smegmatis MC2}
nd	nd	nd	20.3493	20.3493	20.3493	nd	nd	0	20.3493	20.3493	0	1	MSMEG6322	MSMEG6322	1	>MSMEG6322 bifunctional protein [Includes: wax ester synthase/acyl-CoA; diacylglycerol acyltransferase] {Mycobacterium smegmatis MC2}
nd	nd	20.8014	21.2504	21.0259	21.0259	0.317503	0.0151006	0.224508	20.8014	21.2504	0.449017	2	MSMEG6309	MSMEG6309	1	>MSMEG6309 ABC transporter, ATP-binding protein {Mycobacterium smegmatis MC2}
nd	nd	nd	24.8585	24.8585	24.8585	nd	nd	0	24.8585	24.8585	0	1	MSMEG6291	MSMEG6291	1	>MSMEG6291 D-amino-acid dehydrogenase {Mycobacterium smegmatis MC2}
28.1635	27.6262	27.5017	30.1994	28.3727	27.8949	1.25119	0.0440984	0.330867	27.5017	30.1994	2.69768	4	MSMEG6284	MSMEG6284	1	>MSMEG6284 cyclopropane-fatty-acyl-phospholipid synthase {Mycobacterium smegmatis MC2}
nd	nd	22.2689	24.4749	23.3719	23.3719	1.55992	0.0667434	1.10303	22.2689	24.4749	2.20606	2	MSMEG6282	MSMEG6282	1	>MSMEG6282 KanY protein {Mycobacterium smegmatis MC2}
20.4974	23.0008	20.2205	18.5563	20.5687	20.3589	1.83405	0.0891668	0.970551	18.5563	23.0008	4.4445	4	MSMEG6280	MSMEG6280	1	>MSMEG6280 conserved hypothetical protein {Mycobacterium smegmatis MC2}
nd	nd	nd	24.2052	24.2052	24.2052	nd	nd	0	24.2052	24.2052	0	1	MSMEG6269	MSMEG6269	1	>MSMEG6269 magnesium transporter (mgtE) {Mycobacterium smegmatis MC2}
22.1	25.7886	28	29.0024	26.2227	26.8943	3.05887	0.11665	1.60687	22.1	29.0024	6.90234	4	MSMEG6257	MSMEG6257	1	>MSMEG6257 asparate kinase, monofunctional class [2.7.2.4] {Mycobacterium smegmatis MC2}
nd	nd	23.3487	nd	23.3487	23.3487	nd	nd	0	23.3487	23.3487	0	1	MSMEG6256	MSMEG6256	1	>MSMEG6256 aspartate-semialdehyde dehydrogenase (asd) [1.2.1.11] {Mycobacterium smegmatis MC2}
nd	nd	24.7975	25.638	25.2178	25.2178	0.594289	0.0235663	0.420226	24.7975	25.638	0.840452	2	MSMEG6250	MSMEG6250	1	>MSMEG6250 glutamate--cysteine ligase [6.3.2.2] {Mycobacterium smegmatis MC2}
nd	nd	nd	19.4561	19.4561	19.4561	nd	nd	0	19.4561	19.4561	0	1	MSMEG6219	MSMEG6219	1	>MSMEG6219 ATPase family associated with various cellular activities (AAA) {Mycobacterium smegmatis MC2}
nd	nd	nd	23.661	23.661	23.661	nd	nd	0	23.661	23.661	0	1	MSMEG6208	MSMEG6208	1	>MSMEG6208 palmitoyl-CoA hydrolase {Mycobacterium smegmatis MC2}
24.2101	nd	nd	nd	24.2101	24.2101	nd	nd	0	24.2101	24.2101	0	1	MSMEG6203	MSMEG6203	1	>MSMEG6203 cysteine synthase/cystathionine beta-synthase family protein {Mycobacterium smegmatis MC2}
nd	21.8859	25.7334	26.4543	24.6912	25.7334	2.45608	0.0994719	0.720972	21.8859	26.4543	4.56847	3	MSMEG6202	MSMEG6202	1	>MSMEG6202 secreted protein {Mycobacterium smegmatis MC2}
nd	nd	20.919	nd	20.919	20.919	nd	nd	0	20.919	20.919	0	1	MSMEG6201	MSMEG6201	1	>MSMEG6201 Transglycosylase {Mycobacterium smegmatis MC2}
nd	nd	21.7532	22.6934	22.2233	22.2233	0.664828	0.0299159	0.470104	21.7532	22.6934	0.940208	2	MSMEG6193	MSMEG6193	1	>MSMEG6193 anion-transporting ATPase {Mycobacterium smegmatis MC2}
19.3039	nd	nd	nd	19.3039	19.3039	nd	nd	0	19.3039	19.3039	0	1	MSMEG6192	MSMEG6192	1	>MSMEG6192 conserved hypothetical protein {Mycobacterium smegmatis MC2}
21.1418	24.0764	26.6807	nd	23.9663	24.0764	2.77108	0.115624	2.60427	21.1418	26.6807	5.53887	3	MSMEG6189	MSMEG6189	1	>MSMEG6189 transcriptional regulator, Crp/Fnr family {Mycobacterium smegmatis MC2}
nd	nd	24.611	25.3421	24.9766	24.9766	0.516981	0.0206986	0.365561	24.611	25.3421	0.731121	2	MSMEG6182	MSMEG6182	1	>MSMEG6182 conserved hypothetical protein {Mycobacterium smegmatis MC2}
21.5252	nd	21.8138	nd	21.6695	21.6695	0.204085	0.0094181	0.14431	21.5252	21.8138	0.28862	2	MSMEG6159	MSMEG6159	1	>MSMEG6159 conserved domain protein {Mycobacterium smegmatis MC2}
nd	nd	20.6374	nd	20.6374	20.6374	nd	nd	0	20.6374	20.6374	0	1	MSMEG6157	MSMEG6157	1	>MSMEG6157 DNA topoisomerase I (topA) [5.99.1.2] {Mycobacterium smegmatis MC2}
nd	nd	20.1353	nd	20.1353	20.1353	nd	nd	0	20.1353	20.1353	0	1	MSMEG6142	MSMEG6142	1	>MSMEG6142 nucleoside-diphosphate-sugar epimerase {Mycobacterium smegmatis MC2}
nd	nd	21.9548	26.5851	24.2699	24.2699	3.27407	0.134902	2.31512	21.9548	26.5851	4.63023	2	MSMEG6141	MSMEG6141	1	>MSMEG6141 N-acyl-D-glutamate amidohydrolase {Mycobacterium smegmatis MC2}
nd	nd	25.2564	26.9008	26.0786	26.0786	1.16279	0.0445878	0.822215	25.2564	26.9008	1.64443	2	MSMEG6137	MSMEG6137	1	>MSMEG6137 non-ribosomal peptide synthetase {Mycobacterium smegmatis MC2}
nd	23.3226	nd	nd	23.3226	23.3226	nd	nd	0	23.3226	23.3226	0	1	MSMEG6127	MSMEG6127	1	>MSMEG6127 anti-anti-sigma factor {Mycobacterium smegmatis MC2}
nd	nd	25.1549	nd	25.1549	25.1549	nd	nd	0	25.1549	25.1549	0	1	MSMEG6114	MSMEG6114	1	>MSMEG6114 inorganic pyrophosphatase (ppa) [3.6.1.1] {Mycobacterium smegmatis MC2}
nd	nd	22.6278	23.8999	23.2638	23.2638	0.899563	0.0386679	0.636087	22.6278	23.8999	1.27217	2	MSMEG6112	MSMEG6112	1	>MSMEG6112 conserved hypothetical protein {Mycobacterium smegmatis MC2}
nd	nd	22.7162	26.196	24.4561	24.4561	2.46056	0.100611	1.73988	22.7162	26.196	3.47975	2	MSMEG6110	MSMEG6110	1	>MSMEG6110 hypoxanthine phosphoribosyltransferase (hpt) [2.4.2.8] {Mycobacterium smegmatis MC2}
20.0174	22.1208	29.9944	24.9117	24.2611	23.5163	4.31602	0.177899	2.44717	20.0174	29.9944	9.97702	4	MSMEG6105	MSMEG6105	1	>MSMEG6105 cell division protein {Mycobacterium smegmatis MC2}
nd	nd	23.334	23.1724	23.2532	23.2532	0.114313	0.00491602	0.0808315	23.1724	23.334	0.161663	2	MSMEG6094	MSMEG6094	1	>MSMEG6094 lysyl-tRNA synthetase (lysS) [6.1.1.6] {Mycobacterium smegmatis MC2}
nd	nd	22.3308	nd	22.3308	22.3308	nd	nd	0	22.3308	22.3308	0	1	MSMEG6092	MSMEG6092	1	>MSMEG6092 Lsr2 protein {Mycobacterium smegmatis MC2}
23.2254	26.5134	25.678	24.8091	25.0564	25.2435	1.4051	0.0560776	0.852145	23.2254	26.5134	3.28799	4	MSMEG6091	MSMEG6091	1	>MSMEG6091 negative regulator of genetic competence ClpC/mecB {Mycobacterium smegmatis MC2}
20.6451	nd	22.3736	nd	21.5094	21.5094	1.22227	0.0568249	0.864274	20.6451	22.3736	1.72855	2	MSMEG6078	MSMEG6078	1	>MSMEG6078 LpqE protein {Mycobacterium smegmatis MC2}
nd	nd	22.4753	nd	22.4753	22.4753	nd	nd	0	22.4753	22.4753	0	1	MSMEG6077	MSMEG6077	1	>MSMEG6077 transcriptional regulator, CarD family {Mycobacterium smegmatis MC2}
nd	nd	19.8684	nd	19.8684	19.8684	nd	nd	0	19.8684	19.8684	0	1	MSMEG6076	MSMEG6076	1	>MSMEG6076 2-C-methyl-D-erythritol 4-phosphate cytidylyltransferase (ispD) [2.7.7.60] {Mycobacterium smegmatis MC2}
nd	nd	19.969	19.4393	19.7042	19.7042	0.374563	0.0190094	0.264856	19.4393	19.969	0.529713	2	MSMEG6062	MSMEG6062	1	>MSMEG6062 Fe uptake system permease {Mycobacterium smegmatis MC2}
nd	nd	22.7743	19.0188	20.8965	20.8965	2.65551	0.127079	1.87773	19.0188	22.7743	3.75545	2	MSMEG5969	MSMEG5969	1	>MSMEG5969 conserved hypothetical protein {Mycobacterium smegmatis MC2}
nd	19.7903	21.9555	26.0247	22.5901	21.9555	3.16529	0.140118	2.16525	19.7903	26.0247	6.23441	3	MSMEG5912	MSMEG5912	1	>MSMEG5912 succinic semialdehyde dehydrogenase {Mycobacterium smegmatis MC2}
nd	nd	21.9836	22.7148	22.3492	22.3492	0.517001	0.0231329	0.365575	21.9836	22.7148	0.73115	2	MSMEG5903	MSMEG5903	1	>MSMEG5903 oxidoreductase, short chain dehydrogenase/reductase family {Mycobacterium smegmatis MC2}
nd	nd	nd	23.5259	23.5259	23.5259	nd	nd	0	23.5259	23.5259	0	1	MSMEG5893	MSMEG5893	1	>MSMEG5893 conserved hypothetical protein {Mycobacterium smegmatis MC2}
nd	nd	20.7593	25.3184	23.0388	23.0388	3.22375	0.139927	2.27954	20.7593	25.3184	4.55907	2	MSMEG5872	MSMEG5872	1	>MSMEG5872 DNA-binding response regulator PhoP (phoP) {Mycobacterium smegmatis MC2}
nd	nd	21.2708	nd	21.2708	21.2708	nd	nd	0	21.2708	21.2708	0	1	MSMEG5852	MSMEG5852	1	>MSMEG5852 phosphoribosylamine--glycine ligase (purD) [6.3.4.13] {Mycobacterium smegmatis MC2}
nd	21.129	19.2084	nd	20.1687	20.1687	1.35807	0.0673358	0.960303	19.2084	21.129	1.92061	2	MSMEG5847	MSMEG5847	1	>MSMEG5847 adenylosuccinate lyase (purB) [4.3.2.2] {Mycobacterium smegmatis MC2}
22.1862	24.7153	24.4428	28.1941	24.8846	24.5791	2.48046	0.0996785	1.26459	22.1862	28.1941	6.00792	4	MSMEG5831	MSMEG5831	1	>MSMEG5831 phosphoribosylformylglycinamidine synthase I (purQ) [6.3.5.3] {Mycobacterium smegmatis MC2}
21.9875	22.6458	24.8384	26.5333	24.0013	23.7421	2.08202	0.0867463	1.42544	21.9875	26.5333	4.54577	4	MSMEG5824	MSMEG5824	1	>MSMEG5824 phosphoribosylformylglycinamidine synthase II (purL) [6.3.5.3] {Mycobacterium smegmatis MC2}
nd	nd	22.2295	22.1656	22.1975	22.1975	0.0451949	0.00203603	0.0319576	22.1656	22.2295	0.0639153	2	MSMEG5821	MSMEG5821	1	>MSMEG5821 caax amino protease family {Mycobacterium smegmatis MC2}
nd	nd	26.9506	27.3115	27.131	27.131	0.255168	0.00940504	0.180431	26.9506	27.3115	0.360863	2	MSMEG5816	MSMEG5816	1	>MSMEG5816 conserved hypothetical protein {Mycobacterium smegmatis MC2}
nd	22.9336	26.5284	28.9896	26.1505	26.5284	3.04564	0.116466	2.46121	22.9336	28.9896	6.05601	3	MSMEG5798	MSMEG5798	1	>MSMEG5798 phosphoribosylformylglycinamidine cyclo-ligase (purM) [6.3.3.1] {Mycobacterium smegmatis MC2}
25.0832	nd	24.6246	nd	24.8539	24.8539	0.32433	0.0130495	0.229336	24.6246	25.0832	0.458672	2	MSMEG5790	MSMEG5790	1	>MSMEG5790 SseC protein {Mycobacterium smegmatis MC2}
26.9482	28.5355	27.9254	27.2558	27.6662	27.5906	0.708712	0.0256165	0.488601	26.9482	28.5355	1.58734	4	MSMEG5789	MSMEG5789	1	>MSMEG5789 putative thiosulfate sulfurtransferase [2.8.1.1] {Mycobacterium smegmatis MC2}
nd	nd	nd	24.0483	24.0483	24.0483	nd	nd	0	24.0483	24.0483	0	1	MSMEG5785	MSMEG5785	1	>MSMEG5785 probable exported protein {Mycobacterium smegmatis MC2}
nd	23.521	26.2055	27.6251	25.7839	26.2055	2.08431	0.0808376	1.41967	23.521	27.6251	4.10415	3	MSMEG5779	MSMEG5779	1	>MSMEG5779 phosphate ABC transporter, ATP-binding protein (pstB) [3.6.3.27] {Mycobacterium smegmatis MC2}
nd	nd	23.4385	22.3891	22.9138	22.9138	0.742031	0.0323836	0.524695	22.3891	23.4385	1.04939	2	MSMEG5776	MSMEG5776	1	>MSMEG5776 phosphate transport system regulatory protein PhoU (phoU) {Mycobacterium smegmatis MC2}
24.3378	26.6707	29.244	27.4164	26.9172	27.0436	2.03121	0.0754613	1.28663	24.3378	29.244	4.90623	4	MSMEG5773	MSMEG5773	1	>MSMEG5773 fatty acid desaturase {Mycobacterium smegmatis MC2}
nd	nd	21.8821	nd	21.8821	21.8821	nd	nd	0	21.8821	21.8821	0	1	MSMEG5734	MSMEG5734	1	>MSMEG5734 alpha-methylacyl-CoA racemase [5.1.99.4] {Mycobacterium smegmatis MC2}
21.1793	21.3646	22.7541	24.0065	22.3261	22.0594	1.32245	0.0592332	0.787411	21.1793	24.0065	2.82719	4	MSMEG5733	MSMEG5733	1	>MSMEG5733 universal stress protein family {Mycobacterium smegmatis MC2}
nd	22.6388	23.8704	21.2366	22.5819	22.6388	1.31783	0.0583576	1.23161	21.2366	23.8704	2.63381	3	MSMEG5721	MSMEG5721	1	>MSMEG5721 acetyl-CoA acetyltransferase {Mycobacterium smegmatis MC2}
nd	22.8113	22.4756	20.9603	22.0824	22.4756	0.986158	0.0446582	0.335735	20.9603	22.8113	1.85102	3	MSMEG5720	MSMEG5720	1	>MSMEG5720 putative 3-hydroxyacyl-CoA dehydrogenase {Mycobacterium smegmatis MC2}
nd	nd	22.661	23.03	22.8455	22.8455	0.260931	0.0114216	0.184506	22.661	23.03	0.369013	2	MSMEG5719	MSMEG5719	1	>MSMEG5719 oxidoreductase {Mycobacterium smegmatis MC2}
21.1518	23.7282	21.7454	nd	22.2085	21.7454	1.34914	0.0607489	0.593586	21.1518	23.7282	2.57633	3	MSMEG5715	MSMEG5715	1	>MSMEG5715 conserved hypothetical protein {Mycobacterium smegmatis MC2}
nd	nd	23.2277	26.9872	25.1074	25.1074	2.65836	0.105879	1.87974	23.2277	26.9872	3.75949	2	MSMEG5706	MSMEG5706	1	>MSMEG5706 DNA or RNA helicase of superfamily II {Mycobacterium smegmatis MC2}
nd	nd	21.857	nd	21.857	21.857	nd	nd	0	21.857	21.857	0	1	MSMEG5696	MSMEG5696	1	>MSMEG5696 Cold-shock DNA-binding domain {Mycobacterium smegmatis MC2}
nd	nd	nd	23.4411	23.4411	23.4411	nd	nd	0	23.4411	23.4411	0	1	MSMEG5694	MSMEG5694	1	>MSMEG5694 conserved hypothetical protein {Mycobacterium smegmatis MC2}
nd	nd	24.8248	24.8224	24.8236	24.8236	0.00175196	7.05764e-05	0.00123882	24.8224	24.8248	0.00247765	2	MSMEG5693	MSMEG5693	1	>MSMEG5693 transporter, major facilitator family {Mycobacterium smegmatis MC2}
nd	nd	24.2071	25.6261	24.9166	24.9166	1.00342	0.040271	0.709522	24.2071	25.6261	1.41904	2	MSMEG5690	MSMEG5690	1	>MSMEG5690 conserved hypothetical protein {Mycobacterium smegmatis MC2}
19.449	nd	22.5406	nd	20.9948	20.9948	2.1861	0.104126	1.54581	19.449	22.5406	3.09161	2	MSMEG5684	MSMEG5684	1	>MSMEG5684 phosphoserine aminotransferase, putative [2.6.1.52] {Mycobacterium smegmatis MC2}
21.0054	24.2105	24.8326	nd	23.3495	24.2105	2.05376	0.0879574	0.622108	21.0054	24.8326	3.82724	3	MSMEG5680	MSMEG5680	1	>MSMEG5680 glyoxalase family protein {Mycobacterium smegmatis MC2}
22.0448	24.9395	25.7094	nd	24.2312	24.9395	1.93225	0.0797421	0.769953	22.0448	25.7094	3.66463	3	MSMEG5672	MSMEG5672	1	>MSMEG5672 citrate synthase I (gltA) [4.1.3.7] {Mycobacterium smegmatis MC2}
nd	nd	23.0482	26.9594	25.0038	25.0038	2.76559	0.110607	1.95557	23.0482	26.9594	3.91113	2	MSMEG5659	MSMEG5659	1	>MSMEG5659 ABC transporter, ATP-binding protein {Mycobacterium smegmatis MC2}
22.3869	22.3984	24.1409	nd	22.9754	22.3984	1.00934	0.0439313	0.011528	22.3869	24.1409	1.75396	3	MSMEG5639	MSMEG5639	1	>MSMEG5639 enoyl-CoA hydratase {Mycobacterium smegmatis MC2}
nd	25.9205	26.9726	27.4058	26.7663	26.9726	0.763837	0.0285373	0.433271	25.9205	27.4058	1.48532	3	MSMEG5638	MSMEG5638	1	>MSMEG5638 metallo-beta-lactamase family protein {Mycobacterium smegmatis MC2}
nd	nd	nd	25.3073	25.3073	25.3073	nd	nd	0	25.3073	25.3073	0	1	MSMEG5636	MSMEG5636	1	>MSMEG5636 P-type ATPase - metal cation transport {Mycobacterium smegmatis MC2}
nd	nd	nd	22.7457	22.7457	22.7457	nd	nd	0	22.7457	22.7457	0	1	MSMEG5634	MSMEG5634	1	>MSMEG5634 conserved hypothetical protein {Mycobacterium smegmatis MC2}
nd	22.564	nd	nd	22.564	22.564	nd	nd	0	22.564	22.564	0	1	MSMEG5597	MSMEG5597	1	>MSMEG5597 transcriptional regulator, TetR family {Mycobacterium smegmatis MC2}
nd	nd	nd	19.1659	19.1659	19.1659	nd	nd	0	19.1659	19.1659	0	1	MSMEG5590	MSMEG5590	1	>MSMEG5590 carboxylate-amine ligase Nfa27300 [6.3.-.-] {Mycobacterium smegmatis MC2}
nd	nd	22.4525	nd	22.4525	22.4525	nd	nd	0	22.4525	22.4525	0	1	MSMEG5580	MSMEG5580	1	>MSMEG5580 Ku protein {Mycobacterium smegmatis MC2}
nd	nd	nd	22.5492	22.5492	22.5492	nd	nd	0	22.5492	22.5492	0	1	MSMEG5571	MSMEG5571	1	>MSMEG5571 ABC transporter ATP-binding protein {Mycobacterium smegmatis MC2}
nd	nd	nd	21.8912	21.8912	21.8912	nd	nd	0	21.8912	21.8912	0	1	MSMEG5554	MSMEG5554	1	>MSMEG5554 antar domain protein {Mycobacterium smegmatis MC2}
nd	26.3287	27.8564	24.2225	26.1359	26.3287	1.8246	0.0698119	1.52764	24.2225	27.8564	3.63387	3	MSMEG5525	MSMEG5525	1	>MSMEG5525 succinyl-CoA synthetase, beta subunit (sucC) [6.2.1.5] {Mycobacterium smegmatis MC2}
22.855	22.9499	25.5546	nd	23.7865	22.9499	1.53191	0.0644024	0.0948944	22.855	25.5546	2.69952	3	MSMEG5524	MSMEG5524	1	>MSMEG5524 succinyl-CoA synthetase, alpha subunit (sucD) [6.2.1.5] {Mycobacterium smegmatis MC2}
nd	nd	22.9675	nd	22.9675	22.9675	nd	nd	0	22.9675	22.9675	0	1	MSMEG5515	MSMEG5515	1	>MSMEG5515 bifunctional purine biosynthesis protein PurH (purH) [2.1.2.3 3.5.4.10] {Mycobacterium smegmatis MC2}
nd	nd	nd	22.0474	22.0474	22.0474	nd	nd	0	22.0474	22.0474	0	1	MSMEG5513	MSMEG5513	1	>MSMEG5513 serine/threonine-protein kinase PknE [2.7.11.1] {Mycobacterium smegmatis MC2}
nd	nd	22.7621	18.4435	20.6028	20.6028	3.05376	0.148221	2.15933	18.4435	22.7621	4.31867	2	MSMEG5512	MSMEG5512	1	>MSMEG5512 magnesium chelatase {Mycobacterium smegmatis MC2}
nd	nd	nd	21.4622	21.4622	21.4622	nd	nd	0	21.4622	21.4622	0	1	MSMEG5511	MSMEG5511	1	>MSMEG5511 von Willebrand factor, type A {Mycobacterium smegmatis MC2}
nd	nd	24.5613	20.6091	22.5852	22.5852	2.79461	0.123736	1.97609	20.6091	24.5613	3.95218	2	MSMEG5505	MSMEG5505	1	>MSMEG5505 conserved hypothetical protein {Mycobacterium smegmatis MC2}
nd	nd	22.9138	21.0813	21.9976	21.9976	1.29575	0.0589044	0.916237	21.0813	22.9138	1.83247	2	MSMEG5504	MSMEG5504	1	>MSMEG5504 conserved secreted protein {Mycobacterium smegmatis MC2}
nd	nd	25.3347	nd	25.3347	25.3347	nd	nd	0	25.3347	25.3347	0	1	MSMEG5489	MSMEG5489	1	>MSMEG5489 ribosomal protein L32 (rpmF) {Mycobacterium smegmatis MC2}
nd	19.9937	26.6555	25.6753	24.1082	25.6753	3.59679	0.149194	0.980265	19.9937	26.6555	6.66185	3	MSMEG5487	MSMEG5487	1	>MSMEG5487 sensor histidine kinase [2.7.3.-] {Mycobacterium smegmatis MC2}
nd	nd	23.4706	25.0491	24.2599	24.2599	1.11619	0.0460098	0.789268	23.4706	25.0491	1.57854	2	MSMEG5471	MSMEG5471	1	>MSMEG5471 UTP-glucose-1-phosphate uridylyltransferase (galU) [2.7.7.9] {Mycobacterium smegmatis MC2}
nd	21.9491	25.477	nd	23.713	23.713	2.49464	0.105201	1.76398	21.9491	25.477	3.52795	2	MSMEG5470	MSMEG5470	1	>MSMEG5470 molybdopterin biosynthesis protein MoeA 1 {Mycobacterium smegmatis MC2}
nd	nd	nd	22.3042	22.3042	22.3042	nd	nd	0	22.3042	22.3042	0	1	MSMEG5442	MSMEG5442	1	>MSMEG5442 glutamate dehydrogenase {Mycobacterium smegmatis MC2}
nd	nd	23.1733	nd	23.1733	23.1733	nd	nd	0	23.1733	23.1733	0	1	MSMEG5441	MSMEG5441	1	>MSMEG5441 methionyl-tRNA synthetase (metG) [6.1.1.10] {Mycobacterium smegmatis MC2}
nd	20.9151	21.7018	nd	21.3085	21.3085	0.556314	0.0261076	0.393373	20.9151	21.7018	0.786747	2	MSMEG5438	MSMEG5438	1	>MSMEG5438 dimethyladenosine transferase (ksgA) [2.1.1.-] {Mycobacterium smegmatis MC2}
nd	nd	21.4666	nd	21.4666	21.4666	nd	nd	0	21.4666	21.4666	0	1	MSMEG5431	MSMEG5431	1	>MSMEG5431 ribosomal protein L25, Ctc-form {Mycobacterium smegmatis MC2}
nd	nd	23.4985	25.2189	24.3587	24.3587	1.21647	0.04994	0.860176	23.4985	25.2189	1.72035	2	MSMEG5430	MSMEG5430	1	>MSMEG5430 retinol dehydrogenase 13 [1.1.1.-] {Mycobacterium smegmatis MC2}
nd	20.9013	23.8183	nd	22.3598	22.3598	2.06263	0.0922471	1.4585	20.9013	23.8183	2.917	2	MSMEG5427	MSMEG5427	1	>MSMEG5427 ribose-phosphate pyrophosphokinase [2.7.6.1] {Mycobacterium smegmatis MC2}
nd	22.1892	23.6886	nd	22.9389	22.9389	1.0602	0.0462184	0.749674	22.1892	23.6886	1.49935	2	MSMEG5419	MSMEG5419	1	>MSMEG5419 lipoprotein {Mycobacterium smegmatis MC2}
23.1045	26.8804	26.8751	25.2953	25.5389	26.0852	1.78611	0.0699372	0.792534	23.1045	26.8804	3.77587	4	MSMEG5415	MSMEG5415	1	>MSMEG5415 enolase (eno) [4.2.1.11] {Mycobacterium smegmatis MC2}
22.475	nd	nd	nd	22.475	22.475	nd	nd	0	22.475	22.475	0	1	MSMEG5410	MSMEG5410	1	>MSMEG5410 radical SAM domain protein {Mycobacterium smegmatis MC2}
nd	nd	20.7525	23.124	21.9382	21.9382	1.6769	0.0764373	1.18575	20.7525	23.124	2.37149	2	MSMEG5349	MSMEG5349	1	>MSMEG5349 conserved hypothetical protein, putative {Mycobacterium smegmatis MC2}
nd	nd	22.6248	23.6717	23.1483	23.1483	0.740269	0.0319794	0.523449	22.6248	23.6717	1.0469	2	MSMEG5329	MSMEG5329	1	>MSMEG5329 conserved hypothetical protein {Mycobacterium smegmatis MC2}
21.8303	22.0657	nd	23.4221	22.4394	22.0657	0.859189	0.0382894	0.235373	21.8303	23.4221	1.59182	3	MSMEG5325	MSMEG5325	1	>MSMEG5325 hypothetical protein {Mycobacterium smegmatis MC2}
nd	nd	25.4608	nd	25.4608	25.4608	nd	nd	0	25.4608	25.4608	0	1	MSMEG5316	MSMEG5316	1	>MSMEG5316 glutamine ABC transporter, ATP-binding protein {Mycobacterium smegmatis MC2}
nd	nd	20.7712	24.2654	22.5183	22.5183	2.47078	0.109723	1.74711	20.7712	24.2654	3.49422	2	MSMEG5274	MSMEG5274	1	>MSMEG5274 phosphoribosylglycinamide formyltransferase 2 (purT) [2.1.2.-] {Mycobacterium smegmatis MC2}
30.3233	25.1345	25.4973	nd	26.985	25.4973	2.89676	0.107347	0.362801	25.1345	30.3233	5.18889	3	MSMEG5273	MSMEG5273	1	>MSMEG5273 beta-ketoadipyl CoA thiolase [2.3.1.-] {Mycobacterium smegmatis MC2}
nd	nd	21.6325	nd	21.6325	21.6325	nd	nd	0	21.6325	21.6325	0	1	MSMEG5270	MSMEG5270	1	>MSMEG5270 cystathionine beta-synthase [4.2.1.22] {Mycobacterium smegmatis MC2}
25.3573	26.3702	22.1963	24.9524	24.719	25.1549	1.78443	0.0721884	0.708876	22.1963	26.3702	4.17392	4	MSMEG5265	MSMEG5265	1	>MSMEG5265 putative cystathionine gamma-synthase [2.5.1.48] {Mycobacterium smegmatis MC2}
nd	22.081	25.0405	nd	23.5607	23.5607	2.09269	0.0888212	1.47976	22.081	25.0405	2.95951	2	MSMEG5249	MSMEG5249	1	>MSMEG5249 serine hydroxymethyltransferase (glyA) [2.1.2.1] {Mycobacterium smegmatis MC2}
23.1475	24.2321	26.1077	nd	24.4957	24.2321	1.49758	0.0611365	1.08455	23.1475	26.1077	2.96014	3	MSMEG5248	MSMEG5248	1	>MSMEG5248 acyl-[ACP] desaturase {Mycobacterium smegmatis MC2}
25.3436	26.3125	27.0488	nd	26.235	26.3125	0.85524	0.0325992	0.736393	25.3436	27.0488	1.70521	3	MSMEG5246	MSMEG5246	1	>MSMEG5246 conserved hypothetical protein {Mycobacterium smegmatis MC2}
23.1809	22.7713	25.8942	nd	23.9488	23.1809	1.69716	0.0708664	0.409571	22.7713	25.8942	3.12288	3	MSMEG5245	MSMEG5245	1	>MSMEG5245 universal stress protein family {Mycobacterium smegmatis MC2}
19.8822	20.788	26.0942	nd	22.2548	20.788	3.35573	0.150787	0.905754	19.8822	26.0942	6.212	3	MSMEG5240	MSMEG5240	1	>MSMEG5240 fumarate hydratase class II [4.2.1.2] {Mycobacterium smegmatis MC2}
20.5356	23.0708	24.3673	23.5671	22.8852	23.3189	1.65493	0.0723143	0.648244	20.5356	24.3673	3.83162	4	MSMEG5239	MSMEG5239	1	>MSMEG5239 fructose-1,6-bisphosphatase, class II (glpX) [3.1.3.11] {Mycobacterium smegmatis MC2}
nd	nd	22.7031	25.7299	24.2165	24.2165	2.14021	0.0883783	1.51336	22.7031	25.7299	3.02672	2	MSMEG5228	MSMEG5228	1	>MSMEG5228 3-beta hydroxysteroid dehydrogenase/isomerase family {Mycobacterium smegmatis MC2}
nd	nd	nd	21.9438	21.9438	21.9438	nd	nd	0	21.9438	21.9438	0	1	MSMEG5226	MSMEG5226	1	>MSMEG5226 exodeoxyribonuclease VII, large subunit (xseA) [3.1.11.6] {Mycobacterium smegmatis MC2}
nd	nd	19.7942	21.6714	20.7328	20.7328	1.32739	0.0640236	0.938605	19.7942	21.6714	1.87721	2	MSMEG5222	MSMEG5222	1	>MSMEG5222 GTP-binding protein YchF (ychF) {Mycobacterium smegmatis MC2}
nd	nd	24.5193	25.8536	25.1864	25.1864	0.943464	0.0374592	0.66713	24.5193	25.8536	1.33426	2	MSMEG5187	MSMEG5187	1	>MSMEG5187 tetracycline-resistance determinant TetV {Mycobacterium smegmatis MC2}
nd	nd	22.5745	26.9607	24.7676	24.7676	3.10152	0.125225	2.19311	22.5745	26.9607	4.38621	2	MSMEG5175	MSMEG5175	1	>MSMEG5175 NAD-dependent deacetylase [3.5.1.-] {Mycobacterium smegmatis MC2}
20.9918	nd	23.4538	nd	22.2228	22.2228	1.74089	0.0783384	1.231	20.9918	23.4538	2.462	2	MSMEG5136	MSMEG5136	1	>MSMEG5136 helix-turn-helix motif {Mycobacterium smegmatis MC2}
nd	nd	21.1067	nd	21.1067	21.1067	nd	nd	0	21.1067	21.1067	0	1	MSMEG5132	MSMEG5132	1	>MSMEG5132 GTP-binding protein TypA/BipA (typA) {Mycobacterium smegmatis MC2}
nd	nd	21.4973	24.6658	23.0816	23.0816	2.24049	0.0970683	1.58427	21.4973	24.6658	3.16853	2	MSMEG5126	MSMEG5126	1	>MSMEG5126 FO synthase [2.5.1.-] {Mycobacterium smegmatis MC2}
21.9181	25.7445	21.1236	nd	22.9287	21.9181	2.47068	0.107755	0.794479	21.1236	25.7445	4.6209	3	MSMEG5122	MSMEG5122	1	>MSMEG5122 ferredoxin {Mycobacterium smegmatis MC2}
nd	nd	23.9392	nd	23.9392	23.9392	nd	nd	0	23.9392	23.9392	0	1	MSMEG5104	MSMEG5104	1	>MSMEG5104 tetrahydropicolinate succinylase {Mycobacterium smegmatis MC2}
nd	nd	24.6328	25.8751	25.254	25.254	0.878477	0.0347857	0.621177	24.6328	25.8751	1.24235	2	MSMEG5102	MSMEG5102	1	>MSMEG5102 ABC transporter ATP-binding protein {Mycobacterium smegmatis MC2}
nd	nd	25.6229	28.8758	27.2493	27.2493	2.30013	0.0844105	1.62644	25.6229	28.8758	3.25287	2	MSMEG5100	MSMEG5100	1	>MSMEG5100 pyruvate ferredoxin/flavodoxin oxidoreductase family protein {Mycobacterium smegmatis MC2}
22.4776	24.3877	27.1809	29.2955	25.8354	25.7843	3.00849	0.116448	2.35165	22.4776	29.2955	6.81785	4	MSMEG5086	MSMEG5086	1	>MSMEG5086 very-long-chain acyl-CoA synthetase [6.2.1.- 6.2.1.3] {Mycobacterium smegmatis MC2}
nd	nd	24.2855	25.254	24.7698	24.7698	0.684841	0.0276482	0.484256	24.2855	25.254	0.968512	2	MSMEG5078	MSMEG5078	1	>MSMEG5078 glucose-1-phosphate adenylyltransferase (glgC) [2.7.7.27] {Mycobacterium smegmatis MC2}
nd	23.6631	25.654	26.4864	25.2678	25.654	1.45073	0.0574142	0.832449	23.6631	26.4864	2.82332	3	MSMEG5068	MSMEG5068	1	>MSMEG5068 Mrp protein {Mycobacterium smegmatis MC2}
20.3273	22.2581	21.7722	19.1949	20.8881	21.0497	1.39523	0.0667952	0.965408	19.1949	22.2581	3.06322	4	MSMEG5055	MSMEG5055	1	>MSMEG5055 NAD-dependent malic enzyme [1.1.1.38] {Mycobacterium smegmatis MC2}
nd	nd	21.3439	nd	21.3439	21.3439	nd	nd	0	21.3439	21.3439	0	1	MSMEG5053	MSMEG5053	1	>MSMEG5053 short chain alcohol dehydrogenase {Mycobacterium smegmatis MC2}
18.4901	22.049	26.1836	25.9513	23.1685	24.0001	3.65039	0.157558	2.06733	18.4901	26.1836	7.69358	4	MSMEG5049	MSMEG5049	1	>MSMEG5049 2-oxoglutarate dehydrogenase, E1 component (sucA) [1.2.4.2] {Mycobacterium smegmatis MC2}
nd	nd	23.8966	25.8264	24.8615	24.8615	1.36457	0.0548869	0.964898	23.8966	25.8264	1.9298	2	MSMEG5048	MSMEG5048	1	>MSMEG5048 conserved hypothetical protein {Mycobacterium smegmatis MC2}
nd	nd	20.1711	nd	20.1711	20.1711	nd	nd	0	20.1711	20.1711	0	1	MSMEG5042	MSMEG5042	1	>MSMEG5042 ATP-dependent rna helicase, dead/deah box family {Mycobacterium smegmatis MC2}
nd	nd	nd	21.6112	21.6112	21.6112	nd	nd	0	21.6112	21.6112	0	1	MSMEG5037	MSMEG5037	1	>MSMEG5037 oxidoreductase, FAD-binding {Mycobacterium smegmatis MC2}
nd	nd	20.4258	24.3786	22.4022	22.4022	2.79504	0.124766	1.97639	20.4258	24.3786	3.95279	2	MSMEG5014	MSMEG5014	1	>MSMEG5014 copper-translocating P-type ATPase [3.6.3.4] {Mycobacterium smegmatis MC2}
nd	24.1027	26.612	22.7256	24.4801	24.1027	1.97052	0.0804947	1.37711	22.7256	26.612	3.88644	3	MSMEG5010	MSMEG5010	1	>MSMEG5010 conserved hypothetical protein {Mycobacterium smegmatis MC2}
nd	nd	24.7605	25.8874	25.324	25.324	0.796847	0.0314661	0.563456	24.7605	25.8874	1.12691	2	MSMEG4997	MSMEG4997	1	>MSMEG4997 ABC transporter, ATP-binding protein (oppD) {Mycobacterium smegmatis MC2}
nd	nd	22.9481	23.0479	22.998	22.998	0.0706057	0.00307008	0.0499258	22.9481	23.0479	0.0998516	2	MSMEG4976	MSMEG4976	1	>MSMEG4976 isochorismatase hydrolase {Mycobacterium smegmatis MC2}
nd	nd	24.501	24.8412	24.6711	24.6711	0.24059	0.0097519	0.170123	24.501	24.8412	0.340246	2	MSMEG4962	MSMEG4962	1	>MSMEG4962 RemO protein {Mycobacterium smegmatis MC2}
nd	nd	23.549	nd	23.549	23.549	nd	nd	0	23.549	23.549	0	1	MSMEG4959	MSMEG4959	1	>MSMEG4959 arginyl-tRNA synthetase (argS) [6.1.1.19] {Mycobacterium smegmatis MC2}
nd	24.8152	25.6957	28.1455	26.2188	25.6957	1.7257	0.0658192	0.880535	24.8152	28.1455	3.33036	3	MSMEG4957	MSMEG4957	1	>MSMEG4957 homoserine dehydrogenase [1.1.1.3] {Mycobacterium smegmatis MC2}
21.8059	27.6555	24.632	25.1434	24.8092	24.8877	2.39893	0.0966952	1.51179	21.8059	27.6555	5.84964	4	MSMEG4954	MSMEG4954	1	>MSMEG4954 transcription termination factor Rho (rho) {Mycobacterium smegmatis MC2}
nd	21.7924	nd	nd	21.7924	21.7924	nd	nd	0	21.7924	21.7924	0	1	MSMEG4940	MSMEG4940	1	>MSMEG4940 bacteriophage lysis protein {Mycobacterium smegmatis MC2}
20.7159	23.6219	25.0899	22.1766	22.9011	22.8993	1.88063	0.0821197	1.45298	20.7159	25.0899	4.374	4	MSMEG4939	MSMEG4939	1	>MSMEG4939 ATP synthase delta chain [3.6.3.14] {Mycobacterium smegmatis MC2}
23.6893	24.6313	26.6119	25.1187	25.0128	24.875	1.22003	0.0487762	0.714682	23.6893	26.6119	2.92255	4	MSMEG4938	MSMEG4938	1	>MSMEG4938 ATP synthase F1, alpha subunit (atpA) [3.6.3.14] {Mycobacterium smegmatis MC2}
22.2384	24.2205	25.8625	25.8307	24.538	25.0256	1.71408	0.0698538	0.821	22.2384	25.8625	3.62407	4	MSMEG4937	MSMEG4937	1	>MSMEG4937 ATP synthase F1, gamma subunit (atpG) [3.6.3.14] {Mycobacterium smegmatis MC2}
25.2265	27.654	28.4038	29.7661	27.7626	28.0289	1.90339	0.0685596	1.05604	25.2265	29.7661	4.53957	4	MSMEG4936	MSMEG4936	1	>MSMEG4936 ATP synthase F1, beta subunit (atpD) [3.6.3.14] {Mycobacterium smegmatis MC2}
22.9144	24.4565	nd	24.1971	23.856	24.1971	0.825685	0.0346112	0.25943	22.9144	24.4565	1.54209	3	MSMEG4935	MSMEG4935	1	>MSMEG4935 ATP synthase F1, epsilon subunit (atpC) [3.6.3.14] {Mycobacterium smegmatis MC2}
nd	21.8636	26.4092	27.2571	25.1766	26.4092	2.90032	0.115199	0.847935	21.8636	27.2571	5.39351	3	MSMEG4932	MSMEG4932	1	>MSMEG4932 UDP-N-acetylglucosamine 1-carboxyvinyltransferase (murA) [2.5.1.7] {Mycobacterium smegmatis MC2}
21.2245	nd	25.8169	nd	23.5207	23.5207	3.24734	0.138063	2.29622	21.2245	25.8169	4.59243	2	MSMEG4920	MSMEG4920	1	>MSMEG4920 acetyl-CoA acetyltransferase [2.3.1.9] {Mycobacterium smegmatis MC2}
nd	21.1974	nd	nd	21.1974	21.1974	nd	nd	0	21.1974	21.1974	0	1	MSMEG4918	MSMEG4918	1	>MSMEG4918 1,4-alpha-glucan branching enzyme (glgB) [2.4.1.18] {Mycobacterium smegmatis MC2}
nd	21.0585	22.0551	nd	21.5568	21.5568	0.704698	0.0326903	0.498297	21.0585	22.0551	0.996593	2	MSMEG4916	MSMEG4916	1	>MSMEG4916 alpha-amylase family protein [3.2.1.-] {Mycobacterium smegmatis MC2}
nd	nd	22.1718	nd	22.1718	22.1718	nd	nd	0	22.1718	22.1718	0	1	MSMEG4915	MSMEG4915	1	>MSMEG4915 alpha-glucan phosphorylase family protein {Mycobacterium smegmatis MC2}
25.0031	24.2519	nd	25.323	24.8593	25.0031	0.549826	0.0221175	0.319876	24.2519	25.323	1.07108	3	MSMEG4909	MSMEG4909	1	>MSMEG4909 conserved hypothetical protein {Mycobacterium smegmatis MC2}
nd	nd	23.7563	21.7512	22.7538	22.7538	1.41782	0.0623114	1.00255	21.7512	23.7563	2.0051	2	MSMEG4902	MSMEG4902	1	>MSMEG4902 metal-dependent hydrolase of the beta-lactamase superfamily III {Mycobacterium smegmatis MC2}
nd	nd	nd	22.5839	22.5839	22.5839	nd	nd	0	22.5839	22.5839	0	1	MSMEG4898	MSMEG4898	1	>MSMEG4898 conserved hypothetical protein {Mycobacterium smegmatis MC2}
28.4281	28.9825	27.5933	29.3159	28.5799	28.7053	0.752811	0.0263405	0.443876	27.5933	29.3159	1.72258	4	MSMEG4891	MSMEG4891	1	>MSMEG4891 alkylhydroperoxide reductase {Mycobacterium smegmatis MC2}
22.9159	24.6853	24.4328	nd	24.0114	24.4328	0.95703	0.0398574	0.252516	22.9159	24.6853	1.76939	3	MSMEG4890	MSMEG4890	1	>MSMEG4890 alkylhydroperoxidase, AhpD family (ahpD) {Mycobacterium smegmatis MC2}
nd	19.7943	25.2465	24.2364	23.0924	24.2364	2.90055	0.125607	1.01011	19.7943	25.2465	5.45221	3	MSMEG4767	MSMEG4767	1	>MSMEG4767 major facilitator superfamily permease {Mycobacterium smegmatis MC2}
23.6539	24.5229	25.4656	27.9533	25.3989	24.9943	1.85665	0.0730996	0.905852	23.6539	27.9533	4.29935	4	MSMEG4757	MSMEG4757	1	>MSMEG4757 fatty acid synthase {Mycobacterium smegmatis MC2}
23.0652	26.354	28.3374	28.1987	26.4888	27.2763	2.45493	0.0926779	0.991732	23.0652	28.3374	5.27219	4	MSMEG4752	MSMEG4752	1	>MSMEG4752 conserved hypothetical protein {Mycobacterium smegmatis MC2}
nd	nd	nd	23.4111	23.4111	23.4111	nd	nd	0	23.4111	23.4111	0	1	MSMEG4737;MSMEG4736	MSMEG4737;MSMEG4736	2	>MSMEG4737 conserved hypothetical protein {Mycobacterium smegmatis MC2};>MSMEG4736 conserved hypothetical protein {Mycobacterium smegmatis MC2}
nd	24.8538	26.194	28.2821	26.4433	26.194	1.72767	0.0653349	1.34019	24.8538	28.2821	3.42825	3	MSMEG4715	MSMEG4715	1	>MSMEG4715 acyl-CoA dehydrogenase [1.3.99.-] {Mycobacterium smegmatis MC2}
nd	nd	nd	19.0033	19.0033	19.0033	nd	nd	0	19.0033	19.0033	0	1	MSMEG4710	MSMEG4710	1	>MSMEG4710 dihydrolipoamide acetyltransferase {Mycobacterium smegmatis MC2}
nd	nd	22.3354	24.444	23.3897	23.3897	1.49099	0.0637455	1.05429	22.3354	24.444	2.10858	2	MSMEG4704	MSMEG4704	1	>MSMEG4704 acyltransferase family protein {Mycobacterium smegmatis MC2}
nd	nd	20.0362	22.5846	21.3104	21.3104	1.80201	0.0845604	1.27422	20.0362	22.5846	2.54843	2	MSMEG4703	MSMEG4703	1	>MSMEG4703 glycerol-3-phosphate acyltransferase [2.3.1.15] {Mycobacterium smegmatis MC2}
nd	nd	nd	21.9507	21.9507	21.9507	nd	nd	0	21.9507	21.9507	0	1	MSMEG4702	MSMEG4702	1	>MSMEG4702 ABC-type transporter, permease components {Mycobacterium smegmatis MC2}
nd	23.386	24.8119	nd	24.099	24.099	1.00827	0.0418386	0.712952	23.386	24.8119	1.4259	2	MSMEG4700	MSMEG4700	1	>MSMEG4700 ABC-transporter protein, ATP binding component {Mycobacterium smegmatis MC2}
21.7164	23.434	23.3144	21.925	22.5974	22.6197	0.902276	0.0399282	0.7545	21.7164	23.434	1.71766	4	MSMEG4692	MSMEG4692	1	>MSMEG4692 conserved hypothetical protein {Mycobacterium smegmatis MC2}
19.3016	22.6541	nd	nd	20.9778	20.9778	2.37055	0.113002	1.67623	19.3016	22.6541	3.35246	2	MSMEG4690	MSMEG4690	1	>MSMEG4690 aminopeptidase N (pepN) [3.4.11.2] {Mycobacterium smegmatis MC2}
nd	nd	20.5811	23.3259	21.9535	21.9535	1.94087	0.0884081	1.3724	20.5811	23.3259	2.74481	2	MSMEG4682	MSMEG4682	1	>MSMEG4682 Na+/H+ antiporter {Mycobacterium smegmatis MC2}
24.5897	27.2583	26.505	24.1959	25.6372	25.5473	1.47824	0.0576602	1.15455	24.1959	27.2583	3.06239	4	MSMEG4674	MSMEG4674	1	>MSMEG4674 trigger factor (tig) [5.2.1.8] {Mycobacterium smegmatis MC2}
24.0763	24.8937	26.0532	29.0778	26.0252	25.4734	2.19072	0.0841768	0.988469	24.0763	29.0778	5.00151	4	MSMEG4673	MSMEG4673	1	>MSMEG4673 Clp protease (clpP) [3.4.21.92] {Mycobacterium smegmatis MC2}
22.2591	23.4157	26.8962	26.4021	24.7433	24.9089	2.2598	0.09133	1.74025	22.2591	26.8962	4.63706	4	MSMEG4672	MSMEG4672	1	>MSMEG4672 Clp protease (clpP) [3.4.21.92] {Mycobacterium smegmatis MC2}
nd	nd	21.9608	26.1964	24.0786	24.0786	2.99498	0.124383	2.11777	21.9608	26.1964	4.23554	2	MSMEG4671	MSMEG4671	1	>MSMEG4671 ATP-dependent Clp protease, ATP-binding subunit ClpX (clpX) {Mycobacterium smegmatis MC2}
22.4788	23.949	25.0805	22.0554	23.3909	23.2139	1.38826	0.0593503	0.946795	22.0554	25.0805	3.02514	4	MSMEG4646	MSMEG4646	1	>MSMEG4646 pyruvate synthase {Mycobacterium smegmatis MC2}
22.716	24.3562	25.3764	26.5635	24.753	24.8663	1.63024	0.0658603	1.10362	22.716	26.5635	3.84743	4	MSMEG4645	MSMEG4645	1	>MSMEG4645 alpha oxoglutarate ferredoxin oxidoreductase, beta subunit (orB) {Mycobacterium smegmatis MC2}
nd	nd	21.3571	24.8418	23.0995	23.0995	2.46405	0.106671	1.74234	21.3571	24.8418	3.48469	2	MSMEG4641	MSMEG4641	1	>MSMEG4641 salicylate hydroxylase {Mycobacterium smegmatis MC2}
nd	nd	22.0636	nd	22.0636	22.0636	nd	nd	0	22.0636	22.0636	0	1	MSMEG4638	MSMEG4638	1	>MSMEG4638 vanillate O-demethylase oxidoreductase [1.14.13.-] {Mycobacterium smegmatis MC2}
19.6972	22.7999	nd	nd	21.2486	21.2486	2.19395	0.103252	1.55136	19.6972	22.7999	3.10272	2	MSMEG4631	MSMEG4631	1	>MSMEG4631 conserved hypothetical protein {Mycobacterium smegmatis MC2}
19.2248	nd	24.2127	20.3079	21.2485	20.3079	2.62363	0.123474	1.08304	19.2248	24.2127	4.98793	3	MSMEG4630	MSMEG4630	1	>MSMEG4630 valyl-tRNA synthetase (valS) [6.1.1.9] {Mycobacterium smegmatis MC2}
nd	nd	21.3619	nd	21.3619	21.3619	nd	nd	0	21.3619	21.3619	0	1	MSMEG4626	MSMEG4626	1	>MSMEG4626 ribonuclease, Rne/Rng family [3.1.4.-] {Mycobacterium smegmatis MC2}
nd	nd	25.1731	nd	25.1731	25.1731	nd	nd	0	25.1731	25.1731	0	1	MSMEG4625	MSMEG4625	1	>MSMEG4625 ribosomal protein L21 (rplU) {Mycobacterium smegmatis MC2}
nd	nd	27.7237	nd	27.7237	27.7237	nd	nd	0	27.7237	27.7237	0	1	MSMEG4624	MSMEG4624	1	>MSMEG4624 ribosomal protein L27 (rpmA) {Mycobacterium smegmatis MC2}
nd	nd	26.5992	28.1447	27.3719	27.3719	1.09287	0.0399265	0.772773	26.5992	28.1447	1.54555	2	MSMEG4621	MSMEG4621	1	>MSMEG4621 glutamate 5-kinase (proB) [2.7.2.11] {Mycobacterium smegmatis MC2}
nd	nd	23.779	26.1185	24.9487	24.9487	1.65432	0.0663087	1.16978	23.779	26.1185	2.33956	2	MSMEG4598	MSMEG4598	1	>MSMEG4598 putative conserved lipoprotein lpph (lppH) {Mycobacterium smegmatis MC2}
nd	nd	21.6862	25.134	23.4101	23.4101	2.43792	0.10414	1.72387	21.6862	25.134	3.44774	2	MSMEG4583	MSMEG4583	1	>MSMEG4583 ATPase associated with various cellular activities {Mycobacterium smegmatis MC2}
nd	nd	25.4726	nd	25.4726	25.4726	nd	nd	0	25.4726	25.4726	0	1	MSMEG4571	MSMEG4571	1	>MSMEG4571 ribosomal protein S20 (rpsT) {Mycobacterium smegmatis MC2}
nd	nd	nd	22.6048	22.6048	22.6048	nd	nd	0	22.6048	22.6048	0	1	MSMEG4569	MSMEG4569	1	>MSMEG4569 conserved hypothetical protein {Mycobacterium smegmatis MC2}
nd	nd	23.2208	25.6947	24.4578	24.4578	1.74932	0.0715242	1.23696	23.2208	25.6947	2.47392	2	MSMEG4557	MSMEG4557	1	>MSMEG4557 ABC transporter, ATP-binding protein {Mycobacterium smegmatis MC2}
nd	19.8361	20.21	nd	20.023	20.023	0.264439	0.0132068	0.186987	19.8361	20.21	0.373974	2	MSMEG4535	MSMEG4535	1	>MSMEG4535 glycoside hydrolase {Mycobacterium smegmatis MC2}
21.6803	26.8865	26.6369	nd	25.0679	26.6369	2.93636	0.117136	0.249607	21.6803	26.8865	5.20613	3	MSMEG4533	MSMEG4533	1	>MSMEG4533 sulfate-binding protein {Mycobacterium smegmatis MC2}
21.2941	23.5796	27.2367	28.9394	25.2625	25.4081	3.46398	0.13712	2.67992	21.2941	28.9394	7.64529	4	MSMEG4530	MSMEG4530	1	>MSMEG4530 sulfate ABC transporter, ATP-binding protein (cysA) [3.6.3.25] {Mycobacterium smegmatis MC2}
21.8466	23.4851	22.8918	nd	22.7411	22.8918	0.82953	0.0364771	0.593287	21.8466	23.4851	1.63842	3	MSMEG4527	MSMEG4527	1	>MSMEG4527 sulfite reductase [ferredoxin] [1.8.7.1] {Mycobacterium smegmatis MC2}
nd	nd	nd	21.5356	21.5356	21.5356	nd	nd	0	21.5356	21.5356	0	1	MSMEG4505	MSMEG4505	1	>MSMEG4505 heat-inducible transcription repressor HrcA (hrcA) {Mycobacterium smegmatis MC2}
nd	23.3566	27.879	28.4943	26.5766	27.879	2.80553	0.105564	0.615267	23.3566	28.4943	5.13764	3	MSMEG4504	MSMEG4504	1	>MSMEG4504 chaperone protein DnaJ (dnaJ) {Mycobacterium smegmatis MC2}
19.473	nd	24.1424	27.1545	23.59	24.1424	3.87045	0.164072	3.01208	19.473	27.1545	7.68152	3	MSMEG4497	MSMEG4497	1	>MSMEG4497 PhoH family protein {Mycobacterium smegmatis MC2}
nd	nd	nd	24.8624	24.8624	24.8624	nd	nd	0	24.8624	24.8624	0	1	MSMEG4495	MSMEG4495	1	>MSMEG4495 CBS domain protein {Mycobacterium smegmatis MC2}
nd	nd	19.5131	23.7074	21.6102	21.6102	2.96576	0.137239	2.09711	19.5131	23.7074	4.19422	2	MSMEG4492	MSMEG4492	1	>MSMEG4492 amidase {Mycobacterium smegmatis MC2}
nd	nd	23.4266	25.1372	24.2819	24.2819	1.20958	0.0498142	0.855306	23.4266	25.1372	1.71061	2	MSMEG4485	MSMEG4485	1	>MSMEG4485 glycyl-tRNA synthetase (glyS) [6.1.1.14] {Mycobacterium smegmatis MC2}
nd	nd	23.8301	24.9406	24.3853	24.3853	0.785236	0.0322012	0.555245	23.8301	24.9406	1.11049	2	MSMEG4484	MSMEG4484	1	>MSMEG4484 putative conserved transmembrane protein {Mycobacterium smegmatis MC2}
nd	nd	nd	22.3706	22.3706	22.3706	nd	nd	0	22.3706	22.3706	0	1	MSMEG4473	MSMEG4473	1	>MSMEG4473 Integral membrane protein {Mycobacterium smegmatis MC2}
nd	nd	22.688	23.8486	23.2683	23.2683	0.820685	0.0352705	0.580312	22.688	23.8486	1.16062	2	MSMEG4450	MSMEG4450	1	>MSMEG4450 alpha/beta hydrolase {Mycobacterium smegmatis MC2}
nd	nd	25.0247	25.0746	25.0497	25.0497	0.0352766	0.00140827	0.0249443	25.0247	25.0746	0.0498886	2	MSMEG4437	MSMEG4437	1	>MSMEG4437 cytochrome c oxidase, subunit I (ctaD) [1.9.3.1] {Mycobacterium smegmatis MC2}
nd	nd	23.1477	nd	23.1477	23.1477	nd	nd	0	23.1477	23.1477	0	1	MSMEG4401	MSMEG4401	1	>MSMEG4401 phosphonoacetaldehyde hydrolase {Mycobacterium smegmatis MC2}
nd	nd	nd	23.0874	23.0874	23.0874	nd	nd	0	23.0874	23.0874	0	1	MSMEG4366	MSMEG4366	1	>MSMEG4366 serine/threonine-protein kinase PknD [2.7.11.1] {Mycobacterium smegmatis MC2}
nd	22.9168	nd	nd	22.9168	22.9168	nd	nd	0	22.9168	22.9168	0	1	MSMEG4351	MSMEG4351	1	>MSMEG4351 hypothetical oxidoreductase YjgI [1.-.-.-] {Mycobacterium smegmatis MC2}
nd	nd	19.891	nd	19.891	19.891	nd	nd	0	19.891	19.891	0	1	MSMEG4340	MSMEG4340	1	>MSMEG4340 NAD/mycothiol-dependent formaldehyde dehydrogenase [1.2.1.66] {Mycobacterium smegmatis MC2}
20.5971	23.5381	24.8381	22.0751	22.7621	22.8066	1.83222	0.0804943	1.38152	20.5971	24.8381	4.24098	4	MSMEG4329	MSMEG4329	1	>MSMEG4329 propionyl-CoA carboxylase beta chain [6.4.1.3] {Mycobacterium smegmatis MC2}
nd	24.65	26.465	26.0198	25.7116	26.0198	0.945935	0.0367902	0.445181	24.65	26.465	1.81499	3	MSMEG4328	MSMEG4328	1	>MSMEG4328 3-oxoacyl-[acyl-carrier-protein] synthase 2 [2.3.1.41] {Mycobacterium smegmatis MC2}
24.6878	28.1688	30.5305	31.66	28.7617	29.3496	3.08095	0.10712	1.74559	24.6878	31.66	6.97216	4	MSMEG4327	MSMEG4327	1	>MSMEG4327 3-oxoacyl-[acyl-carrier-protein] synthase 1 [2.3.1.41] {Mycobacterium smegmatis MC2}
27.1165	29.1237	26.6832	26.0063	27.2324	26.8999	1.34105	0.0492445	0.555127	26.0063	29.1237	3.11738	4	MSMEG4326	MSMEG4326	1	>MSMEG4326 acyl carrier protein (acpP) {Mycobacterium smegmatis MC2}
29.0752	23.5144	24.8197	26.4063	25.9539	25.613	2.39337	0.0922164	1.44595	23.5144	29.0752	5.56082	4	MSMEG4323	MSMEG4323	1	>MSMEG4323 pyruvate dehydrogenase E1 component [1.2.4.1] {Mycobacterium smegmatis MC2}
23.9008	25.2006	25.0049	nd	24.7021	25.0049	0.700849	0.028372	0.195723	23.9008	25.2006	1.29988	3	MSMEG4313	MSMEG4313	1	>MSMEG4313 glyoxalase/bleomycin resistance protein/dioxygenase {Mycobacterium smegmatis MC2}
nd	nd	25.1923	26.4683	25.8303	25.8303	0.902218	0.0349286	0.637964	25.1923	26.4683	1.27593	2	MSMEG4310	MSMEG4310	1	>MSMEG4310 cobalamin biosynthesis protein CobD (cobD) [6.3.1.10] {Mycobacterium smegmatis MC2}
19.9008	nd	nd	nd	19.9008	19.9008	nd	nd	0	19.9008	19.9008	0	1	MSMEG4306	MSMEG4306	1	>MSMEG4306 conserved hypothetical protein {Mycobacterium smegmatis MC2}
nd	nd	20.9461	nd	20.9461	20.9461	nd	nd	0	20.9461	20.9461	0	1	MSMEG4301	MSMEG4301	1	>MSMEG4301 acyl-CoA synthase {Mycobacterium smegmatis MC2}
22.3647	24.3173	25.8213	28.3046	25.202	25.0693	2.50619	0.0994442	1.72832	22.3647	28.3046	5.93995	4	MSMEG4294	MSMEG4294	1	>MSMEG4294 glutamine synthetase, type I (glnA) [6.3.1.2] {Mycobacterium smegmatis MC2}
23.5459	26.0645	27.1538	22.9819	24.9365	24.8052	1.99525	0.080013	1.54129	22.9819	27.1538	4.17192	4	MSMEG4290	MSMEG4290	1	>MSMEG4290 glutamine synthetase, type I (glnA) [6.3.1.2] {Mycobacterium smegmatis MC2}
nd	nd	21.5056	23.1355	22.3205	22.3205	1.1525	0.0516342	0.814942	21.5056	23.1355	1.62988	2	MSMEG4287	MSMEG4287	1	>MSMEG4287 integral membrane protein {Mycobacterium smegmatis MC2}
24.1118	25.2179	26.9991	25.6622	25.4977	25.44	1.19446	0.0468456	0.77522	24.1118	26.9991	2.88726	4	MSMEG4283	MSMEG4283	1	>MSMEG4283 2-oxoglutarate dehydrogenase, E2 component, dihydrolipoamide succinyltransferase (sucB) [2.3.1.61] {Mycobacterium smegmatis MC2}
21.3745	21.0838	21.8306	nd	21.4296	21.3745	0.376424	0.0175656	0.290722	21.0838	21.8306	0.746773	3	MSMEG4281	MSMEG4281	1	>MSMEG4281 cytosol aminopeptidase [3.4.11.1] {Mycobacterium smegmatis MC2}
nd	nd	25.0181	26.421	25.7195	25.7195	0.991937	0.0385674	0.701406	25.0181	26.421	1.40281	2	MSMEG4280	MSMEG4280	1	>MSMEG4280 short chain dehydrogenase {Mycobacterium smegmatis MC2}
nd	nd	22.2718	nd	22.2718	22.2718	nd	nd	0	22.2718	22.2718	0	1	MSMEG4278	MSMEG4278	1	>MSMEG4278 glycine cleavage system T protein (gcvT) [2.1.2.10] {Mycobacterium smegmatis MC2}
nd	nd	24.8081	nd	24.8081	24.8081	nd	nd	0	24.8081	24.8081	0	1	MSMEG4276	MSMEG4276	1	>MSMEG4276 branched-chain amino acid aminotransferase (ilvE) [2.6.1.42] {Mycobacterium smegmatis MC2}
26.5112	28.585	nd	27.8009	27.6324	27.8009	1.04712	0.0378948	0.784103	26.5112	28.585	2.0738	3	MSMEG4272	MSMEG4272	1	>MSMEG4272 HesB/YadR/YfhF family protein {Mycobacterium smegmatis MC2}
nd	nd	23.4438	21.7523	22.598	22.598	1.1961	0.0529293	0.845769	21.7523	23.4438	1.69154	2	MSMEG4270	MSMEG4270	1	>MSMEG4270 adenosine kinase [2.7.1.20] {Mycobacterium smegmatis MC2}
nd	nd	24.8544	21.902	23.3782	23.3782	2.08766	0.0892997	1.4762	21.902	24.8544	2.9524	2	MSMEG4268	MSMEG4268	1	>MSMEG4268 cytoChrome c oxidase subunit 2 [1.9.3.1] {Mycobacterium smegmatis MC2}
21.6264	23.8081	27.0012	25.0075	24.3608	24.4078	2.24886	0.0923146	1.59654	21.6264	27.0012	5.37476	4	MSMEG4263	MSMEG4263	1	>MSMEG4263 ubiquinol-Cytochrome c reductase cytochrome b subunit {Mycobacterium smegmatis MC2}
23.5062	26.5096	27.6422	28.193	26.4628	27.0759	2.09194	0.0790522	0.841686	23.5062	28.193	4.68685	4	MSMEG4262	MSMEG4262	1	>MSMEG4262 ubiquinol-Cytochrome c reductase iron-sulfur subunit {Mycobacterium smegmatis MC2}
nd	nd	21.1423	23.298	22.2201	22.2201	1.5243	0.0686002	1.07785	21.1423	23.298	2.15569	2	MSMEG4259	MSMEG4259	1	>MSMEG4259 DNA polymerase III, epsilon subunit {Mycobacterium smegmatis MC2}
nd	nd	23.9901	27.2713	25.6307	25.6307	2.32021	0.0905246	1.64064	23.9901	27.2713	3.28127	2	MSMEG4258	MSMEG4258	1	>MSMEG4258 anthranilate phosphoribosyltransferase (trpD) [2.4.2.18] {Mycobacterium smegmatis MC2}
nd	nd	25.7933	27.2331	26.5132	26.5132	1.01808	0.0383992	0.719894	25.7933	27.2331	1.43979	2	MSMEG4244	MSMEG4244	1	>MSMEG4244 3-deoxy-7-phosphoheptulonate synthase [2.5.1.54] {Mycobacterium smegmatis MC2}
18.8451	nd	21.2934	nd	20.0693	20.0693	1.73125	0.0862637	1.22418	18.8451	21.2934	2.44836	2	MSMEG4242	MSMEG4242	1	>MSMEG4242 transcriptional regulatory protein {Mycobacterium smegmatis MC2}
nd	19.7071	22.3888	23.8527	21.9829	22.3888	2.10238	0.0956372	1.46392	19.7071	23.8527	4.14557	3	MSMEG4240	MSMEG4240	1	>MSMEG4240 polyprenyl synthetase {Mycobacterium smegmatis MC2}
nd	nd	nd	24.9741	24.9741	24.9741	nd	nd	0	24.9741	24.9741	0	1	MSMEG4227	MSMEG4227	1	>MSMEG4227 undecaprenyldiphospho-muramoylpentapeptide beta-N-acetylglucosaminyltransferase (murG) [2.4.1.227] {Mycobacterium smegmatis MC2}
nd	23.2516	25.0419	25.6895	24.661	25.0419	1.26282	0.0512071	0.647636	23.2516	25.6895	2.43795	3	MSMEG4222;MSMEGRv2150c;NT02MT2331	MSMEG4222;MSMEGRv2150c;NT02MT2331	3	>MSMEG4222 cell division protein FtsZ (ftsZ) {Mycobacterium smegmatis MC2};>MSMEGRv2150c ftsZ {Mycobacterium tuberculosis};>NT02MT2331 cell division protein FtsZ (ftsZ) {Mycobacterium tuberculosis H37Rv (lab strain)}
24.9015	24.6552	25.9791	nd	25.1786	24.9015	0.704062	0.0279627	0.246311	24.6552	25.9791	1.32383	3	MSMEG4217	MSMEG4217	1	>MSMEG4217 DivIVA protein {Mycobacterium smegmatis MC2}
nd	nd	nd	19.4708	19.4708	19.4708	nd	nd	0	19.4708	19.4708	0	1	MSMEG4214	MSMEG4214	1	>MSMEG4214 glutamine amidotransferase {Mycobacterium smegmatis MC2}
20.7639	22.2785	22.7205	nd	21.9209	22.2785	1.02616	0.046812	0.442057	20.7639	22.7205	1.95667	3	MSMEG4199	MSMEG4199	1	>MSMEG4199 conserved hypothetical protein {Mycobacterium smegmatis MC2}
nd	nd	28.88	27.1167	27.9984	27.9984	1.24681	0.0445314	0.881626	27.1167	28.88	1.76325	2	MSMEG4198	MSMEG4198	1	>MSMEG4198 dihydroorotate oxidase (pyrD) [1.3.3.1] {Mycobacterium smegmatis MC2}
24.5148	25.3448	25.6027	26.6291	25.5229	25.4738	0.87138	0.0341411	0.543922	24.5148	26.6291	2.11424	4	MSMEG4192	MSMEG4192	1	>MSMEG4192 conserved hypothetical protein {Mycobacterium smegmatis MC2}
[truncated: 511 more rows]

## Sheet: protein2
Intensity FL	Intensity eGFP	Intensity HA	Intensity ProtA	Mean	Median	Standard deviation	Coefficient of variation	Median absolute deviation	Minimum	Maximum	Range	Valid values	Protein IDs	Majority protein IDs	Proteins	Fasta headers
[truncated: 427 more rows]

[truncated: 7 more sheets: protein3, protein 4, protein 5, protein 6, protein 7, protein 8, RawData]
