# Supplementary material for: Identification of Protein Partners in Mycobacteria Using a Single-Step Affinity Purification Method
Source: PLoS One. 2014 Mar 24;9(3):e91380. doi: 10.1371/journal.pone.0091380 (PMC3963859; doi:10.1371/journal.pone.0091380)
Supplement: Table S5 — List of prey proteins identified as common contaminants. (XLSX) [file pone.0091380.s005.xlsx]

## Sheet: FLbackground
MSMEG 0358	MSMEG0752	MSMEG1524	MSMEG1666	MSMEG2136	MSMEG3021	MSMEG3085	MSMEG3086	Mean	Median	Standard deviation	Coefficient of variation	Median absolute deviation	Minimum	Maximum	Range	Valid values	Protein IDs	Majority protein IDs	Proteins	Fasta headers
26.99	25.1707	25.1256	28.1671	26.7292	27.3159	26.3766	23.6022	26.1847	26.5529	1.46436	0.0559243	1.07259	23.6022	28.1671	4.56487	8	MSMEG6759;MSMEG6229	MSMEG6759	2	>MSMEG6759 glycerol kinase (glpK) [2.7.1.30] {Mycobacterium smegmatis MC2}
25.9763	25.4321	24.7364	24.9929	25.3167	24.4942	23.2568	24.5594	24.8456	24.8647	0.811329	0.0326548	0.411273	23.2568	25.9763	2.7195	8	MSMEG6598	MSMEG6598	1	>MSMEG6598 6,7-dimethyl-8-ribityllumazine synthase {Mycobacterium smegmatis MC2}
25.6442	25.0906	23.0151	25.2323	24.5523	23.512	24.2902	25.0599	24.5496	24.8061	0.903665	0.0368098	0.471069	23.0151	25.6442	2.62918	8	MSMEG6477	MSMEG6477	1	>MSMEG6477 methionine-S-sulfoxide reductase (msrA) [1.8.4.6] {Mycobacterium smegmatis MC2}
22.1	21.1685	20.6952	25.8292	23.1458	24.4858	23.5598	18.6964	22.4601	22.6229	2.27445	0.101266	1.65863	18.6964	25.8292	7.13281	8	MSMEG6257	MSMEG6257	1	>MSMEG6257 asparate kinase, monofunctional class [2.7.2.4] {Mycobacterium smegmatis MC2}
25.3573	25.6116	25.2406	24.6343	25.1039	24.4872	25.3751	26.2429	25.2566	25.2989	0.551066	0.0218187	0.25385	24.4872	26.2429	1.75569	8	MSMEG5265	MSMEG5265	1	>MSMEG5265 putative cystathionine gamma-synthase [2.5.1.48] {Mycobacterium smegmatis MC2}
21.8059	19.8061	25.554	19.5947	26.605	21.5411	18.4201	19.3828	21.5887	20.6736	2.9999	0.138957	1.21155	18.4201	26.605	8.1849	8	MSMEG4954	MSMEG4954	1	>MSMEG4954 transcription termination factor Rho (rho) {Mycobacterium smegmatis MC2}
28.4281	28.166	27.7515	30.0813	27.1622	27.0058	25.7753	25.981	27.5439	27.4569	1.39676	0.0507102	0.840199	25.7753	30.0813	4.30606	8	MSMEG4891	MSMEG4891	1	>MSMEG4891 alkylhydroperoxide reductase {Mycobacterium smegmatis MC2}
27.1165	25.0351	24.63	25.2104	23.8181	23.6261	22.7347	24.3363	24.5634	24.4832	1.30897	0.0532896	0.696126	22.7347	27.1165	4.38189	8	MSMEG4326	MSMEG4326	1	>MSMEG4326 acyl carrier protein (acpP) {Mycobacterium smegmatis MC2}
29.0752	28.0132	19.6644	29.5224	28.0738	29.0556	20.1632	17.5204	25.136	28.0435	5.06662	0.201568	1.25524	17.5204	29.5224	12.002	8	MSMEG4323	MSMEG4323	1	>MSMEG4323 pyruvate dehydrogenase E1 component [1.2.4.1] {Mycobacterium smegmatis MC2}
22.3647	19.683	19.9349	22.8791	21.9619	22.7242	20.8497	18.3485	21.0932	21.4058	1.65374	0.0784014	1.39464	18.3485	22.8791	4.53065	8	MSMEG4294	MSMEG4294	1	>MSMEG4294 glutamine synthetase, type I (glnA) [6.3.1.2] {Mycobacterium smegmatis MC2}
24.1118	21.0303	20.4247	22.3623	20.3087	19.954	19.4262	20.5751	21.0241	20.4999	1.51636	0.0721247	0.538108	19.4262	24.1118	4.6856	8	MSMEG4283	MSMEG4283	1	>MSMEG4283 2-oxoglutarate dehydrogenase, E2 component, dihydrolipoamide succinyltransferase (sucB) [2.3.1.61] {Mycobacterium smegmatis MC2}
26.5112	23.8865	23.3652	25.7766	23.6516	25.4744	23.2666	20.7557	24.086	23.7691	1.81963	0.0755473	1.10389	20.7557	26.5112	5.75546	8	MSMEG4272	MSMEG4272	1	>MSMEG4272 HesB/YadR/YfhF family protein {Mycobacterium smegmatis MC2}
24.0158	21.2735	27.7614	20.6329	28.8682	22.7251	20.3764	22.5582	23.5264	22.6417	3.19952	0.135997	1.69145	20.3764	28.8682	8.49173	8	MSMEG3833	MSMEG3833	1	>MSMEG3833 30S ribosomal protein S1 {Mycobacterium smegmatis MC2}
21.9568	20.9625	21.8014	20.0018	20.5193	19.4372	17.635	20.9982	20.414	20.7409	1.40437	0.0687944	0.899791	17.635	21.9568	4.32189	8	MSMEG3793	MSMEG3793	1	>MSMEG3793 translation initiation factor IF-3 (infC) {Mycobacterium smegmatis MC2}
24.9089	23.3257	26.2127	24.087	26.7052	23.5088	22.2472	22.7848	24.2225	23.7979	1.59895	0.066011	1.06209	22.2472	26.7052	4.45798	8	MSMEG3791	MSMEG3791	1	>MSMEG3791 ribosomal protein L20 (rplT) {Mycobacterium smegmatis MC2}
22.0431	24.5702	22.6703	23.9334	22.7248	23.3966	21.8632	21.8879	22.8862	22.6975	1.00139	0.0437552	0.754372	21.8632	24.5702	2.70695	8	MSMEG3645	MSMEG3645	1	>MSMEG3645 conserved hypothetical protein {Mycobacterium smegmatis MC2}
25.2284	24.0068	24.9008	24.832	24.5962	24.4328	24.2598	23.5101	24.4709	24.5145	0.546304	0.0223247	0.351948	23.5101	25.2284	1.71825	8	MSMEG3024	MSMEG3024	1	>MSMEG3024 conserved hypothetical protein {Mycobacterium smegmatis MC2}
28.105	27.3962	24.9599	27.6336	27.0949	26.9847	24.586	19.5404	25.7876	27.0398	2.81994	0.109353	0.829526	19.5404	28.105	8.56462	8	MSMEG2739	MSMEG2739	1	>MSMEG2739 conserved hypothetical protein {Mycobacterium smegmatis MC2}
23.8334	24.8324	20.9539	24.1893	22.811	23.5544	24.9247	24.6641	23.7204	24.0114	1.32655	0.0559244	0.736868	20.9539	24.9247	3.97084	8	MSMEG2669	MSMEG2669	1	>MSMEG2669 hydrolase {Mycobacterium smegmatis MC2}
21.4977	20.0255	25.892	20.7301	26.2588	20.1362	19.8448	20.7247	21.8887	20.7274	2.63749	0.120496	0.73606	19.8448	26.2588	6.41403	8	MSMEG2628	MSMEG2628	1	>MSMEG2628 translation initiation factor IF-2 (infB) {Mycobacterium smegmatis MC2}
25.0226	25.1599	24.6883	24.8386	24.9795	23.2421	23.2657	24.4033	24.45	24.7634	0.773103	0.0316198	0.309657	23.2421	25.1599	1.91784	8	MSMEG2606	MSMEG2606	1	>MSMEG2606 ArsR-family transcriptional regulator {Mycobacterium smegmatis MC2}
23.2726	22.2054	25.578	23.4326	25.0454	22.5898	21.2458	23.1897	23.3199	23.2311	1.42353	0.0610435	0.833527	21.2458	25.578	4.33216	8	MSMEG2389	MSMEG2389	1	>MSMEG2389 DNA-binding protein HU (hup) {Mycobacterium smegmatis MC2}
22.1649	19.2303	20.3095	21.9026	20.1858	22.9161	18.5495	17.9339	20.3991	20.2477	1.79809	0.0881454	1.67657	17.9339	22.9161	4.98221	8	MSMEG1878	MSMEG1878	1	>MSMEG1878 S30AE family protein {Mycobacterium smegmatis MC2}
23.4904	22.8236	23.7444	23.2128	24.5454	22.7983	19.7081	23.0134	22.9171	23.1131	1.41835	0.0618905	0.346065	19.7081	24.5454	4.83734	8	MSMEG1444	MSMEG1444	1	>MSMEG1444 ribosomal protein L29 (rpmC) {Mycobacterium smegmatis MC2}
25.515	22.5718	26.9322	24.7743	27.0515	24.6458	21.7231	22.7021	24.4895	24.71	2.00762	0.081979	2.0731	21.7231	27.0515	5.32846	8	MSMEG1442	MSMEG1442	1	>MSMEG1442 ribosomal protein S3 (rpsC) {Mycobacterium smegmatis MC2}
25.51	23.8485	27.7225	25.2049	27.2541	25.276	20.8816	22.3016	24.7499	25.2405	2.32807	0.0940639	1.7028	20.8816	27.7225	6.84088	8	MSMEG1439	MSMEG1439	1	>MSMEG1439 ribosomal protein L2 (rplB) {Mycobacterium smegmatis MC2}
23.7161	19.9474	26.4693	23.78	26.9272	23.5807	20.2001	21.8428	23.3079	23.6484	2.58168	0.110764	2.31323	19.9474	26.9272	6.97981	8	MSMEG1436	MSMEG1436	1	>MSMEG1436 ribosomal protein L3 (rplC) {Mycobacterium smegmatis MC2}
24.6427	24.8348	24.4017	26.2886	26.0607	25.9597	21.1996	23.6841	24.634	24.7387	1.66144	0.0674452	1.13782	21.1996	26.2886	5.08903	8	MSMEG1435	MSMEG1435	1	>MSMEG1435 ribosomal protein S10 (rpsJ) {Mycobacterium smegmatis MC2}
22.6994	23.6486	22.3332	23.308	23.3899	23.8372	24.7779	23.1234	23.3897	23.349	0.743028	0.0317673	0.393909	22.3332	24.7779	2.44469	8	MSMEG1419	MSMEG1419	1	>MSMEG1419 conserved hypothetical protein {Mycobacterium smegmatis MC2}
27.3536	24.0172	22.9252	24.4634	23.0579	24.8706	19.8912	23.5152	23.7618	23.7662	2.10191	0.0884576	0.774659	19.8912	27.3536	7.46246	8	MSMEG1401	MSMEG1401	1	>MSMEG1401 translation elongation factor Tu (tuf) {Mycobacterium smegmatis MC2}
27.8815	25.9451	23.4774	25.7056	25.9321	25.4154	23.4256	26.7876	25.5713	25.8188	1.51738	0.059339	0.686054	23.4256	27.8815	4.45591	8	MSMEG0880	MSMEG0880	1	>MSMEG0880 chaperonin GroL (groL) {Mycobacterium smegmatis MC2}
28.972	28.6041	28.6228	28.7359	28.4784	28.9925	28.4807	28.0023	28.6111	28.6134	0.31549	0.0110269	0.133922	28.0023	28.9925	0.990229	8	MSMEG0709	MSMEG0709	1	>MSMEG0709 chaperone protein DnaK (dnaK) {Mycobacterium smegmatis MC2}
24.2574	24.9629	24.8817	25.4036	20.5733	22.9629	24.0674	24.3542	23.9329	24.3058	1.54238	0.064446	0.616496	20.5733	25.4036	4.83027	8	MSMEG0552	MSMEG0552	1	>MSMEG0552 conserved hypothetical protein {Mycobacterium smegmatis MC2}

## Sheet: eGFPbackground
MSMEG 0358	MSMEG0752	MSMEG1524	MSMEG1666	MSMEG2136	MSMEG3021	MSMEG3085	MSMEG3086	Mean	Median	Standard deviation	Coefficient of variation	Median absolute deviation	Minimum	Maximum	Range	Valid values	Protein IDs	Majority protein IDs	Proteins	Fasta headers
28.9844	24.4066	24.4934	27.3947	28.3966	27.8737	24.3938	26.9664	26.6137	27.1806	1.90546	0.071597	1.50995	24.3938	28.9844	4.59054	8	MSMEG6759;MSMEG6229	MSMEG6759	2	>MSMEG6759 glycerol kinase (glpK) [2.7.1.30] {Mycobacterium smegmatis MC2}
26.3702	26.1409	26.3186	27.3567	27.5313	23.0823	25.8469	28.9587	26.4507	26.3444	1.69492	0.0640783	0.754856	23.0823	28.9587	5.87642	8	MSMEG5265	MSMEG5265	1	>MSMEG5265 putative cystathionine gamma-synthase [2.5.1.48] {Mycobacterium smegmatis MC2}
27.6555	27.0518	25.8558	27.2761	27.5732	26.9375	23.1954	27.0432	26.5736	27.0475	1.47224	0.0554025	0.377169	23.1954	27.6555	4.46015	8	MSMEG4954	MSMEG4954	1	>MSMEG4954 transcription termination factor Rho (rho) {Mycobacterium smegmatis MC2}
27.654	22.1021	20.722	23.5225	26.9207	27.6434	24.2588	25.8747	24.8373	25.0668	2.61055	0.105106	2.2153	20.722	27.654	6.93196	8	MSMEG4936	MSMEG4936	1	>MSMEG4936 ATP synthase F1, beta subunit (atpD) [3.6.3.14] {Mycobacterium smegmatis MC2}
28.9825	28.7578	28.6194	28.8581	29.1542	29.8032	28.6575	29.6013	29.0543	28.9203	0.438857	0.0151048	0.248352	28.6194	29.8032	1.18379	8	MSMEG4891	MSMEG4891	1	>MSMEG4891 alkylhydroperoxide reductase {Mycobacterium smegmatis MC2}
27.2583	19.494	23.3564	22.5668	27.5909	27.3028	23.4493	24.3544	24.4216	23.9019	2.83343	0.116021	2.34573	19.494	27.5909	8.09687	8	MSMEG4674	MSMEG4674	1	>MSMEG4674 trigger factor (tig) [5.2.1.8] {Mycobacterium smegmatis MC2}
24.3173	22.0909	21.5174	22.846	23.7041	21.5393	18.1871	22.903	22.1381	22.4685	1.87631	0.0847548	0.940102	18.1871	24.3173	6.13019	8	MSMEG4294	MSMEG4294	1	>MSMEG4294 glutamine synthetase, type I (glnA) [6.3.1.2] {Mycobacterium smegmatis MC2}
25.2179	20.8105	24.554	21.5133	25.8731	22.161	23.1763	22.4237	23.2162	22.8	1.8239	0.0785614	1.52039	20.8105	25.8731	5.06265	8	MSMEG4283	MSMEG4283	1	>MSMEG4283 2-oxoglutarate dehydrogenase, E2 component, dihydrolipoamide succinyltransferase (sucB) [2.3.1.61] {Mycobacterium smegmatis MC2}
28.585	27.4048	27.3217	27.3098	27.6467	25.7642	27.0412	27.3271	27.3001	27.3244	0.775454	0.0284048	0.181772	25.7642	28.585	2.82078	8	MSMEG4272	MSMEG4272	1	>MSMEG4272 HesB/YadR/YfhF family protein {Mycobacterium smegmatis MC2}
25.3448	25.6404	23.7133	23.4312	22.2816	22.98	24.6809	23.7954	23.9835	23.7544	1.15891	0.0483211	0.85042	22.2816	25.6404	3.35875	8	MSMEG4192	MSMEG4192	1	>MSMEG4192 conserved hypothetical protein {Mycobacterium smegmatis MC2}
28.4065	27.9121	27.9306	28.0204	29.2276	25.4994	28.8199	27.995	27.9764	28.0077	1.10878	0.0396326	0.2472	25.4994	29.2276	3.72814	8	MSMEG2739	MSMEG2739	1	>MSMEG2739 conserved hypothetical protein {Mycobacterium smegmatis MC2}
26.7599	26.189	24.7913	26.2476	26.3516	26.0338	23.7393	26.1195	25.779	26.1542	0.999586	0.0387752	0.158908	23.7393	26.7599	3.02056	8	MSMEG1809	MSMEG1809	1	>MSMEG1809 putative thiosulfate sulfurtransferase [2.8.1.1] {Mycobacterium smegmatis MC2}
27.6384	24.1987	26.3849	26.3444	28.379	27.0124	24.021	26.0585	26.2547	26.3646	1.52511	0.0580892	0.960822	24.021	28.379	4.358	8	MSMEG1523	MSMEG1523	1	>MSMEG1523 ribosomal protein S4 (rpsD) {Mycobacterium smegmatis MC2}
25.3049	24.2945	25.8223	25.2303	25.5318	25.3384	22.002	25.4066	24.8663	25.3216	1.23794	0.0497839	0.150787	22.002	25.8223	3.8203	8	MSMEG1443	MSMEG1443	1	>MSMEG1443 ribosomal protein L16 (rplP) {Mycobacterium smegmatis MC2}
27.9406	22.8884	25.7742	23.8601	27.5853	26.1995	24.2505	25.9527	25.5564	25.8635	1.77764	0.0695574	1.66744	22.8884	27.9406	5.05217	8	MSMEG1442	MSMEG1442	1	>MSMEG1442 ribosomal protein S3 (rpsC) {Mycobacterium smegmatis MC2}
26.2326	23.9537	22.392	25.5907	27.5721	26.1182	26.9008	24.8137	25.4467	25.8545	1.67681	0.0658949	1.04354	22.392	27.5721	5.18008	8	MSMEG1439	MSMEG1439	1	>MSMEG1439 ribosomal protein L2 (rplB) {Mycobacterium smegmatis MC2}
24.7362	23.1359	26.1845	24.321	27.5345	24.2184	24.5496	23.7453	24.8032	24.4353	1.40968	0.0568348	0.495446	23.1359	27.5345	4.39861	8	MSMEG1436	MSMEG1436	1	>MSMEG1436 ribosomal protein L3 (rplC) {Mycobacterium smegmatis MC2}
26.1731	23.7586	24.6234	25.1671	26.4768	25.6033	24.9083	25.9721	25.3353	25.3852	0.901241	0.0355725	0.674336	23.7586	26.4768	2.7182	8	MSMEG1435	MSMEG1435	1	>MSMEG1435 ribosomal protein S10 (rpsJ) {Mycobacterium smegmatis MC2}
27.0464	23.74	26.9602	24.6757	31.1503	26.8651	23.2772	24.3657	26.0101	25.7704	2.57005	0.0988098	1.34031	23.2772	31.1503	7.87307	8	MSMEG1399	MSMEG1399	1	>MSMEG1399 ribosomal protein S7 (rpsG) {Mycobacterium smegmatis MC2}
26.0792	22.294	24.6738	26.1186	25.3275	25.201	20.0884	25.9406	24.4654	25.2643	2.16185	0.0883635	0.745669	20.0884	26.1186	6.03029	8	MSMEG1028;MSMEG2308	MSMEG1028;MSMEG2308	2	>MSMEG1028 geranylgeranyl reductase {Mycobacterium smegmatis MC2};>MSMEG2308 geranylgeranyl reductase {Mycobacterium smegmatis MC2}
29.7155	21.3468	26.1341	26.8212	30.6073	30.1397	25.1656	25.5427	26.9341	26.4776	3.12679	0.11609	2.27492	21.3468	30.6073	9.26042	8	MSMEG0880	MSMEG0880	1	>MSMEG0880 chaperonin GroL (groL) {Mycobacterium smegmatis MC2}
28.6364	28.4404	25.5606	28.3506	28.2909	26.9023	28.7911	28.0913	27.883	28.3207	1.10108	0.0394894	0.272551	25.5606	28.7911	3.23047	8	MSMEG0786	MSMEG0786	1	>MSMEG0786 serine/threonine protein kinase {Mycobacterium smegmatis MC2}
28.9145	27.1126	27.8376	27.1137	29.1188	27.1332	27.3973	27.4511	27.7598	27.4242	0.814328	0.0293348	0.311094	27.1126	29.1188	2.0062	8	MSMEG0709	MSMEG0709	1	>MSMEG0709 chaperone protein DnaK (dnaK) {Mycobacterium smegmatis MC2}
25.1877	18.7516	20.8769	21.8351	24.2417	24.3907	21.01	21.991	22.2856	21.9131	2.17356	0.0975321	1.68241	18.7516	25.1877	6.43608	8	MSMEG0690	MSMEG0690	1	>MSMEG0690 iron-sulfur cluster-binding protein {Mycobacterium smegmatis MC2}
32.0249	31.2061	31.7488	32.1817	31.9999	29.3812	31.4856	31.8914	31.4899	31.8201	0.90873	0.0288578	0.269646	29.3812	32.1817	2.80054	8	MSMEG0035	MSMEG0035	1	>MSMEG0035 FHA domain protein {Mycobacterium smegmatis MC2}

## Sheet: HA background
MSMEG 0358	MSMEG0752	MSMEG1524	MSMEG1666	MSMEG2136	MSMEG3021	MSMEG3085	MSMEG3086	Mean	Median	Standard deviation	Coefficient of variation	Median absolute deviation	Minimum	Maximum	Range	Valid values	Protein IDs	Majority protein IDs	Proteins	Fasta headers
26.2014	24.4811	25.5822	24.4408	26.1565	25.7343	24.3184	24.7709	25.2107	25.1766	0.793076	0.0314579	0.71562	24.3184	26.2014	1.88294	8	MSMEG6895	MSMEG6895	1	>MSMEG6895 ribosomal protein S18 (rpsR) {Mycobacterium smegmatis MC2}
30.1137	28.6601	27.4364	27.9552	28.1315	28.8793	28.4682	25.7841	28.1786	28.2999	1.24717	0.0442594	0.469845	25.7841	30.1137	4.32962	8	MSMEG6759;MSMEG6229	MSMEG6759	2	>MSMEG6759 glycerol kinase (glpK) [2.7.1.30] {Mycobacterium smegmatis MC2}
29.7866	27.4999	20.566	26.581	26.1686	27.1039	24.6031	21.3311	25.455	26.3748	3.14133	0.123407	1.44838	20.566	29.7866	9.22063	8	MSMEG6471	MSMEG6471	1	>MSMEG6471 glycine/D-amino acid oxidase {Mycobacterium smegmatis MC2}
29.9944	28.0026	25.1788	26.1164	28.8395	28.2532	30.5008	28.2453	28.1414	28.2492	1.78917	0.0635778	1.16773	25.1788	30.5008	5.32199	8	MSMEG6105	MSMEG6105	1	>MSMEG6105 cell division protein {Mycobacterium smegmatis MC2}
27.9254	24.8741	24.8113	25.8188	22.0044	23.0354	21.3138	24.5472	24.2913	24.6792	2.13434	0.0878642	1.39169	21.3138	27.9254	6.61156	8	MSMEG5789	MSMEG5789	1	>MSMEG5789 putative thiosulfate sulfurtransferase [2.8.1.1] {Mycobacterium smegmatis MC2}
29.244	22.8176	22.9751	25.578	25.951	26.6853	23.4326	22.9557	24.9549	24.5053	2.31679	0.0928391	1.53992	22.8176	29.244	6.42637	8	MSMEG5773	MSMEG5773	1	>MSMEG5773 fatty acid desaturase {Mycobacterium smegmatis MC2}
22.7541	20.4869	22.1397	22.3397	21.4163	22.3697	22.6184	22.0035	22.016	22.2397	0.741706	0.0336893	0.307429	20.4869	22.7541	2.26724	8	MSMEG5733	MSMEG5733	1	>MSMEG5733 universal stress protein family {Mycobacterium smegmatis MC2}
27.8564	22.0755	21.9034	24.2881	23.6509	24.326	25.1369	23.8871	24.1405	24.0876	1.86815	0.0773866	0.743031	21.9034	27.8564	5.953	8	MSMEG5525	MSMEG5525	1	>MSMEG5525 succinyl-CoA synthetase, beta subunit (sucC) [6.2.1.5] {Mycobacterium smegmatis MC2}
25.3347	24.4772	25.96	23.778	25.8819	26.6572	27.7354	25.666	25.6863	25.7739	1.22371	0.0476406	0.661254	23.778	27.7354	3.95741	8	MSMEG5489	MSMEG5489	1	>MSMEG5489 ribosomal protein L32 (rpmF) {Mycobacterium smegmatis MC2}
25.654	21.9724	20.8929	25.8442	24.2479	24.276	23.377	20.9369	23.4002	23.8125	1.96148	0.0838232	1.84076	20.8929	25.8442	4.9513	8	MSMEG5068	MSMEG5068	1	>MSMEG5068 Mrp protein {Mycobacterium smegmatis MC2}
25.6957	21.5148	21.7487	24.1584	24.1917	25.4161	23.5011	19.3138	23.1925	23.8297	2.17717	0.0938737	1.72619	19.3138	25.6957	6.38188	8	MSMEG4957	MSMEG4957	1	>MSMEG4957 homoserine dehydrogenase [1.1.1.3] {Mycobacterium smegmatis MC2}
24.632	22.7432	22.2386	23.2377	23.8135	24.3784	22.2543	19.8035	22.8876	22.9904	1.53994	0.0672825	0.787483	19.8035	24.632	4.82843	8	MSMEG4954	MSMEG4954	1	>MSMEG4954 transcription termination factor Rho (rho) {Mycobacterium smegmatis MC2}
28.4038	26.0888	24.2139	26.2317	26.1622	27.0413	24.3335	23.3966	25.734	26.1255	1.65311	0.0642384	1.35394	23.3966	28.4038	5.00718	8	MSMEG4936	MSMEG4936	1	>MSMEG4936 ATP synthase F1, beta subunit (atpD) [3.6.3.14] {Mycobacterium smegmatis MC2}
27.5933	25.6149	25.8248	25.6254	24.5548	24.7437	25.9861	23.6471	25.4487	25.6201	1.17291	0.0460892	0.621218	23.6471	27.5933	3.94614	8	MSMEG4891	MSMEG4891	1	>MSMEG4891 alkylhydroperoxide reductase {Mycobacterium smegmatis MC2}
25.4656	21.3353	21.654	23.7212	22.8548	26.8527	22.8192	21.6521	23.2944	22.837	1.97133	0.0846268	1.18395	21.3353	26.8527	5.51737	8	MSMEG4757	MSMEG4757	1	>MSMEG4757 fatty acid synthase {Mycobacterium smegmatis MC2}
28.3374	27.1313	22.2893	25.5703	26.3412	26.5083	24.788	22.6576	25.4529	25.9557	2.1152	0.0831026	1.17169	22.2893	28.3374	6.04814	8	MSMEG4752	MSMEG4752	1	>MSMEG4752 conserved hypothetical protein {Mycobacterium smegmatis MC2}
26.505	20.9636	22.4832	23.6729	22.5276	24.5963	22.3883	22.6277	23.2206	22.5777	1.69227	0.0728779	0.64229	20.9636	26.505	5.54137	8	MSMEG4674	MSMEG4674	1	>MSMEG4674 trigger factor (tig) [5.2.1.8] {Mycobacterium smegmatis MC2}
27.7237	25.5173	26.9401	25.9858	26.7229	26.2751	28.5059	27.4629	26.8917	26.8315	0.98158	0.0365012	0.738521	25.5173	28.5059	2.98852	8	MSMEG4624	MSMEG4624	1	>MSMEG4624 ribosomal protein L27 (rpmA) {Mycobacterium smegmatis MC2}
25.4726	21.9026	25.9109	25.2	26.7525	27.3644	24.6517	24.3604	25.2019	25.3363	1.6713	0.0663163	0.830246	21.9026	27.3644	5.46172	8	MSMEG4571	MSMEG4571	1	>MSMEG4571 ribosomal protein S20 (rpsT) {Mycobacterium smegmatis MC2}
27.2367	24.6463	22.4851	25.0148	24.357	25.8975	25.1057	21.2816	24.5031	24.8305	1.87215	0.0764048	0.770255	21.2816	27.2367	5.95516	8	MSMEG4530	MSMEG4530	1	>MSMEG4530 sulfate ABC transporter, ATP-binding protein (cysA) [3.6.3.25] {Mycobacterium smegmatis MC2}
30.5305	27.3497	24.2758	27.8471	28.8397	29.7723	28.3567	26.7645	27.967	28.1019	1.93505	0.0691902	1.04488	24.2758	30.5305	6.2547	8	MSMEG4327	MSMEG4327	1	>MSMEG4327 3-oxoacyl-[acyl-carrier-protein] synthase 1 [2.3.1.41] {Mycobacterium smegmatis MC2}
26.6832	23.7442	25.6434	26.2363	26.2255	27.3687	26.2516	26.1811	26.0418	26.2309	1.05187	0.0403915	0.25105	23.7442	27.3687	3.62453	8	MSMEG4326	MSMEG4326	1	>MSMEG4326 acyl carrier protein (acpP) {Mycobacterium smegmatis MC2}
27.1538	22.045	22.5703	23.9213	23.2067	25.352	21.0699	23.692	23.6264	23.4494	1.9213	0.0813201	1.14172	21.0699	27.1538	6.08391	8	MSMEG4290	MSMEG4290	1	>MSMEG4290 glutamine synthetase, type I (glnA) [6.3.1.2] {Mycobacterium smegmatis MC2}
25.2438	25.0617	24.871	21.7114	23.5037	24.5833	24.6675	24.389	24.2539	24.6254	1.15501	0.0476214	0.340933	21.7114	25.2438	3.53242	8	MSMEG3950	MSMEG3950	1	>MSMEG3950 universal stress protein family {Mycobacterium smegmatis MC2}
27.7214	25.7646	26.5745	25.217	25.696	26.7456	26.2436	24.1148	26.0097	26.0041	1.08382	0.0416698	0.655924	24.1148	27.7214	3.60661	8	MSMEG3833	MSMEG3833	1	>MSMEG3833 30S ribosomal protein S1 {Mycobacterium smegmatis MC2}
20.6677	19.4801	19.2995	21.356	22.879	19.748	18.6501	22.4474	20.566	20.2079	1.54211	0.0749837	1.02822	18.6501	22.879	4.2289	8	MSMEG3792	MSMEG3792	1	>MSMEG3792 ribosomal protein L35 (rpmI) {Mycobacterium smegmatis MC2}
25.5626	23.9193	23.7579	22.8167	23.2734	24.7767	23.3017	23.7094	23.8897	23.7336	0.887446	0.0371476	0.446036	22.8167	25.5626	2.74587	8	MSMEG3791	MSMEG3791	1	>MSMEG3791 ribosomal protein L20 (rplT) {Mycobacterium smegmatis MC2}
27.2622	21.0392	22.1763	23.4275	22.4128	23.8021	23.604	20.0371	22.9702	22.9202	2.17114	0.0945202	0.812913	20.0371	27.2622	7.2251	8	MSMEG3770	MSMEG3770	1	>MSMEG3770 argininosuccinate synthase (argG) [6.3.4.5] {Mycobacterium smegmatis MC2}
24.6391	25.7337	21.4609	23.9795	24.2369	23.7847	25.8684	22.4379	24.0176	24.1082	1.50678	0.0627362	1.07821	21.4609	25.8684	4.40755	8	MSMEG3645	MSMEG3645	1	>MSMEG3645 conserved hypothetical protein {Mycobacterium smegmatis MC2}
25.9263	22.494	22.1613	24.6571	25.4119	26.8959	25.044	22.2954	24.3607	24.8505	1.81759	0.0746114	1.56054	22.1613	26.8959	4.73457	8	MSMEG3147	MSMEG3147	1	>MSMEG3147 ATPase, MoxR family (moxR) {Mycobacterium smegmatis MC2}
27.0433	18.908	22.628	24.442	22.9006	22.3179	25.2175	22.9352	23.2991	22.9179	2.39021	0.102588	1.06206	18.908	27.0433	8.13533	8	MSMEG3143	MSMEG3143	1	>MSMEG3143 aconitate hydratase 1 (acnA) [4.2.1.3] {Mycobacterium smegmatis MC2}
28.848	23.3947	24.558	26.3044	25.0067	26.6064	26.9101	26.7457	26.0468	26.4554	1.68151	0.0645574	0.951695	23.3947	28.848	5.45338	8	MSMEG3084	MSMEG3084	1	>MSMEG3084 glyceraldehyde-3-phosphate dehydrogenase, type I (gap) [1.2.1.12] {Mycobacterium smegmatis MC2}
28.4338	24.3421	19.6101	23.4464	23.8265	25.1101	24.2356	16.9246	23.2411	24.031	3.50764	0.150924	0.831819	16.9246	28.4338	11.5091	8	MSMEG2723	MSMEG2723	1	>MSMEG2723 RecA protein (recA) {Mycobacterium smegmatis MC2}
25.079	21.4248	27.27	23.5296	23.6215	23.9685	22.4656	17.736	23.1369	23.5756	2.78993	0.120584	1.30666	17.736	27.27	9.53397	8	MSMEG2628	MSMEG2628	1	>MSMEG2628 translation initiation factor IF-2 (infB) {Mycobacterium smegmatis MC2}
26.1731	23.1027	24.6034	24.0261	24.3584	25.4478	24.1033	20.681	24.062	24.2308	1.6524	0.0686726	0.750321	20.681	26.1731	5.49217	8	MSMEG2519	MSMEG2519	1	>MSMEG2519 ribosomal protein S2 (rpsB) {Mycobacterium smegmatis MC2}
28.3862	27.5787	29.358	27.0396	28.2	28.8612	27.6274	27.1511	28.0253	27.9137	0.821964	0.0293294	0.617516	27.0396	29.358	2.31847	8	MSMEG2389	MSMEG2389	1	>MSMEG2389 DNA-binding protein HU (hup) {Mycobacterium smegmatis MC2}
27.9138	21.423	22.7562	25.8396	24.2257	25.6786	26.1359	24.2849	24.7822	24.9818	2.05313	0.0828469	1.00601	21.423	27.9138	6.49086	8	MSMEG2352	MSMEG2352	1	>MSMEG2352 electron transfer flavoprotein, alpha subunit (etfA) {Mycobacterium smegmatis MC2}
24.9191	21.1575	23.4262	23.2765	21.3556	23.8611	21.8544	22.3522	22.7753	22.8144	1.31527	0.0577497	1.00333	21.1575	24.9191	3.76159	8	MSMEG2263	MSMEG2263	1	>MSMEG2263 hydrogenase-2, large subunit (hybC) [1.12.99.6] {Mycobacterium smegmatis MC2}
26.7091	25.3194	23.6537	25.784	23.4438	25.6497	24.9298	25.3239	25.1017	25.3216	1.0903	0.0434353	0.427127	23.4438	26.7091	3.26532	8	MSMEG1807	MSMEG1807	1	>MSMEG1807 acetyl-/propionyl-coenzyme A carboxylase alpha chain [6.3.4.14] {Mycobacterium smegmatis MC2}
25.8141	20.9741	22.9386	24.0756	22.0095	24.6243	23.2555	23.1119	23.3505	23.1837	1.50708	0.0645418	1.03304	20.9741	25.8141	4.84004	8	MSMEG1654	MSMEG1654	1	>MSMEG1654 isocitrate dehydrogenase, NADP-dependent [1.1.1.42] {Mycobacterium smegmatis MC2}
29.3008	26.8064	21.9955	24.654	25.6221	26.1708	24.9837	21.1161	25.0812	25.3029	2.61033	0.104075	1.18571	21.1161	29.3008	8.18469	8	MSMEG1642	MSMEG1642	1	>MSMEG1642 ABC transporter, ATP-binding protein {Mycobacterium smegmatis MC2}
27.2705	23.2876	22.9721	25.0318	23.2745	24.7941	23.5623	23.6014	24.2243	23.5819	1.43576	0.0592696	0.458526	22.9721	27.2705	4.29842	8	MSMEG1583	MSMEG1583	1	>MSMEG1583 chaperonin GroL (groL) {Mycobacterium smegmatis MC2}
27.0829	23.2296	24.2666	23.5966	26.5732	27.4669	22.0757	20.9026	24.3993	23.9316	2.41999	0.0991828	2.24873	20.9026	27.4669	6.56435	8	MSMEG1557	MSMEG1557	1	>MSMEG1557 ribosomal protein S9 (rpsI) {Mycobacterium smegmatis MC2}
26.6978	25.2482	24.0437	24.0684	23.598	24.6593	20.661	23.2737	24.0313	24.0561	1.73648	0.072259	0.692815	20.661	26.6978	6.03675	8	MSMEG1525	MSMEG1525	1	>MSMEG1525 50S ribosomal protein L17 {Mycobacterium smegmatis MC2}
27.7781	21.991	36.3961	26.9453	25.2046	25.5331	26.2269	25.5015	26.9471	25.88	4.17786	0.15504	0.870327	21.991	36.3961	14.4051	8	MSMEG1524	MSMEG1524	1	>MSMEG1524 DNA-directed RNA polymerase, alpha subunit (rpoA) [2.7.7.6] {Mycobacterium smegmatis MC2}
28.156	25.6353	28.6407	25.7233	27.6856	28.1886	26.0634	25.9328	27.0032	26.8745	1.27727	0.0473007	1.19521	25.6353	28.6407	3.00547	8	MSMEG1523	MSMEG1523	1	>MSMEG1523 ribosomal protein S4 (rpsD) {Mycobacterium smegmatis MC2}
27.8014	23.5195	26.7409	24.0359	25.3468	24.9621	27.9936	25.7876	25.7735	25.5672	1.64393	0.0637837	1.35247	23.5195	27.9936	4.47408	8	MSMEG1522	MSMEG1522	1	>MSMEG1522 ribosomal protein S11 (rpsK) {Mycobacterium smegmatis MC2}
28.4344	26.027	26.7259	26.036	25.6898	26.4577	27.1309	26.3181	26.6025	26.3879	0.864994	0.0325156	0.3564	25.6898	28.4344	2.74467	8	MSMEG1472	MSMEG1472	1	>MSMEG1472 ribosomal protein S5 (rpsE) {Mycobacterium smegmatis MC2}
28.2865	24.1147	28.5132	24.6183	26.8574	27.5273	27.4454	24.3179	26.4601	27.1514	1.82446	0.0689514	1.24844	24.1147	28.5132	4.39845	8	MSMEG1471	MSMEG1471	1	>MSMEG1471 ribosomal protein L18 (rplR) {Mycobacterium smegmatis MC2}
26.468	20.481	26.1587	24.8016	26.4847	27.2765	24.3242	21.3973	24.674	25.4801	2.50518	0.101531	1.08026	20.481	27.2765	6.79549	8	MSMEG1470	MSMEG1470	1	>MSMEG1470 50S ribosomal protein L6 {Mycobacterium smegmatis MC2}
26.9852	20.5578	26.457	24.0625	22.5796	24.3588	24.3504	24.0432	24.1743	24.2064	2.02939	0.0839483	0.895042	20.5578	26.9852	6.42745	8	MSMEG1469	MSMEG1469	1	>MSMEG1469 ribosomal protein S8 (rpsH) {Mycobacterium smegmatis MC2}
27.1836	25.6346	25.4196	25.1288	24.9561	26.598	25.245	25.1636	25.6662	25.3323	0.797814	0.0310843	0.252885	24.9561	27.1836	2.22746	8	MSMEG1445	MSMEG1445	1	>MSMEG1445 30S ribosomal protein S17 {Mycobacterium smegmatis MC2}
28.327	27.9722	26.6638	25.508	25.9059	27.24	27.6175	26.0795	26.9142	26.9519	1.03301	0.0383814	0.946351	25.508	28.327	2.81901	8	MSMEG1443	MSMEG1443	1	>MSMEG1443 ribosomal protein L16 (rplP) {Mycobacterium smegmatis MC2}
28.3833	25.8271	28.1094	26.3072	27.9637	27.9802	26.2847	24.5157	26.9214	27.1355	1.38994	0.0516294	0.912318	24.5157	28.3833	3.86763	8	MSMEG1442	MSMEG1442	1	>MSMEG1442 ribosomal protein S3 (rpsC) {Mycobacterium smegmatis MC2}
28.041	25.8952	26.2331	25.0086	26.2034	27.1529	26.2196	27.2403	26.4992	26.2263	0.939368	0.0354489	0.628842	25.0086	28.041	3.03243	8	MSMEG1440	MSMEG1440	1	>MSMEG1440 ribosomal protein S19 (rpsS) {Mycobacterium smegmatis MC2}
27.286	25.3628	28.853	25.6072	27.2809	28.1841	25.4408	25.2127	26.6534	26.444	1.42836	0.0535902	1.04225	25.2127	28.853	3.64028	8	MSMEG1439	MSMEG1439	1	>MSMEG1439 ribosomal protein L2 (rplB) {Mycobacterium smegmatis MC2}
26.727	22.9535	25.8398	24.8842	26.7474	26.7266	24.8478	24.0729	25.3499	25.362	1.40546	0.0554426	1.32686	22.9535	26.7474	3.79391	8	MSMEG1438	MSMEG1438	1	>MSMEG1438 ribosomal protein L23 (rplW) {Mycobacterium smegmatis MC2}
25.3406	21.9121	24.3735	24.585	25.7949	27.2709	25.5052	23.4858	24.7835	24.9628	1.61147	0.0650218	0.710698	21.9121	27.2709	5.35881	8	MSMEG1437	MSMEG1437	1	>MSMEG1437 ribosomal protein L4/L1 family (rplD) {Mycobacterium smegmatis MC2}
26.3272	26.0871	27.4982	24.9327	27.7736	27.2395	25.7571	25.8044	26.4275	26.2071	0.986728	0.0373372	0.741163	24.9327	27.7736	2.84086	8	MSMEG1436	MSMEG1436	1	>MSMEG1436 ribosomal protein L3 (rplC) {Mycobacterium smegmatis MC2}
26.1028	26.1715	24.6636	25.7047	25.5253	26.7083	25.0618	24.8204	25.5948	25.615	0.716971	0.0280124	0.554841	24.6636	26.7083	2.04471	8	MSMEG1435	MSMEG1435	1	>MSMEG1435 ribosomal protein S10 (rpsJ) {Mycobacterium smegmatis MC2}
27.3203	23.7141	18.352	24.2084	24.8142	25.4855	22.1397	23.196	23.6538	23.9612	2.64755	0.111929	1.18861	18.352	27.3203	8.96824	8	MSMEG1424	MSMEG1424	1	>MSMEG1424 FMN-dependent dehydrogenase {Mycobacterium smegmatis MC2}
30.3299	27.6588	27.165	27.0978	25.901	27.5301	28.6286	27.0991	27.6763	27.3476	1.31208	0.0474081	0.280513	25.901	30.3299	4.42884	8	MSMEG1401	MSMEG1401	1	>MSMEG1401 translation elongation factor Tu (tuf) {Mycobacterium smegmatis MC2}
27.1621	25.4294	27.3837	26.3819	32.1456	32.8749	26.9176	25.1094	27.9256	27.0399	2.94573	0.105485	1.1342	25.1094	32.8749	7.76554	8	MSMEG1399	MSMEG1399	1	>MSMEG1399 ribosomal protein S7 (rpsG) {Mycobacterium smegmatis MC2}
24.6633	24.3435	24.2981	24.8334	27.019	24.5923	24.6723	23.9032	24.7906	24.6278	0.946206	0.0381679	0.244942	23.9032	27.019	3.11578	8	MSMEG1398	MSMEG1398	1	>MSMEG1398 ribosomal protein S12 (rpsL) {Mycobacterium smegmatis MC2}
26.4665	22.4897	35.9698	25.2804	23.2676	23.6371	22.9027	22.4248	25.3048	23.4523	4.53578	0.179246	0.995075	22.4248	35.9698	13.545	8	MSMEG1367	MSMEG1367	1	>MSMEG1367 DNA-directed RNA polymerase, beta subunit (rpoB) [2.7.7.6] {Mycobacterium smegmatis MC2}
26.0259	23.6657	27.8452	26.442	26.8143	27.6475	26.6402	25.89	26.3713	26.5411	1.29536	0.0491201	0.583112	23.6657	27.8452	4.17949	8	MSMEG1365	MSMEG1365	1	>MSMEG1365 ribosomal protein L7/L12 (rplL) {Mycobacterium smegmatis MC2}
27.1496	20.859	24.5718	25.7086	26.5639	27.3647	25.323	23.3337	25.1093	25.5158	2.18032	0.0868333	1.34088	20.859	27.3647	6.50568	8	MSMEG1364	MSMEG1364	1	>MSMEG1364 50S ribosomal protein L10 {Mycobacterium smegmatis MC2}
29.5966	24.3244	22.4913	24.1321	25.2416	26.5219	24.7677	20.8999	24.7469	24.546	2.60108	0.105107	1.33574	20.8999	29.5966	8.69672	8	MSMEG1055;MSMEG2335	MSMEG1055;MSMEG2335	2	>MSMEG1055 hexapeptide transferase family protein {Mycobacterium smegmatis MC2};>MSMEG2335 hexapeptide transferase family protein {Mycobacterium smegmatis MC2}
31.1386	27.9607	26.1067	27.8898	28.5226	28.4392	27.6216	21.4714	27.3938	27.9253	2.77081	0.101147	0.555635	21.4714	31.1386	9.66725	8	MSMEG1028;MSMEG2308	MSMEG1028;MSMEG2308	2	>MSMEG1028 geranylgeranyl reductase {Mycobacterium smegmatis MC2};>MSMEG2308 geranylgeranyl reductase {Mycobacterium smegmatis MC2}
28.6839	24.8655	21.1381	25.3998	26.0819	26.7923	25.1265	20.8082	24.862	25.2631	2.68543	0.108013	1.17394	20.8082	28.6839	7.87574	8	MSMEG1011;MSMEG2291	MSMEG1011;MSMEG2291	2	>MSMEG1011 short chain dehydrogenase {Mycobacterium smegmatis MC2};>MSMEG2291 short chain dehydrogenase {Mycobacterium smegmatis MC2}
26.2253	25.1099	22.8296	24.4715	22.2777	23.4621	20.9022	23.6476	23.6157	23.5549	1.67207	0.0708032	1.09692	20.9022	26.2253	5.32305	8	MSMEG0919	MSMEG0919	1	>MSMEG0919 heparin-binding hemagglutinin {Mycobacterium smegmatis MC2}
30.195	28.0888	28.3355	28.4004	27.6555	29.084	29.3203	27.9422	28.6277	28.368	0.844039	0.0294833	0.569104	27.6555	30.195	2.53949	8	MSMEG0880	MSMEG0880	1	>MSMEG0880 chaperonin GroL (groL) {Mycobacterium smegmatis MC2}
30.4881	29.2412	27.3857	27.6185	27.858	27.8937	29.659	30.1183	28.7828	28.5674	1.23187	0.042799	1.02025	27.3857	30.4881	3.10233	8	MSMEG0709	MSMEG0709	1	>MSMEG0709 chaperone protein DnaK (dnaK) {Mycobacterium smegmatis MC2}
27.811	24.1136	22.645	23.9439	22.7868	24.9308	24.2501	21.6169	24.0123	24.0287	1.86909	0.0778388	1.07198	21.6169	27.811	6.19409	8	MSMEG0690	MSMEG0690	1	>MSMEG0690 iron-sulfur cluster-binding protein {Mycobacterium smegmatis MC2}
26.7837	23.6909	22.3494	24.1676	23.8903	24.1302	24.0449	21.3059	23.7954	23.9676	1.58345	0.0665446	0.238333	21.3059	26.7837	5.47778	8	MSMEG0250	MSMEG0250	1	>MSMEG0250 membrane protein, MmpL family {Mycobacterium smegmatis MC2}
28.2197	29.2029	28.6989	28.071	27.4277	26.8726	28.84	26.7696	28.0128	28.1454	0.910705	0.0325103	0.706179	26.7696	29.2029	2.4333	8	MSMEG0035	MSMEG0035	1	>MSMEG0035 FHA domain protein {Mycobacterium smegmatis MC2}

## Sheet: ProtA background
MSMEG 0358	MSMEG0752	MSMEG1524	MSMEG1666	MSMEG2136	MSMEG3021	MSMEG3085	MSMEG3086	Mean	Median	Standard deviation	Coefficient of variation	Median absolute deviation	Minimum	Maximum	Range	Valid values	Protein IDs	Majority protein IDs	Proteins	Fasta headers
31.6227	27.8199	22.7785	31.5406	31.2484	31.0418	31.1676	30.8744	29.7617	31.1047	3.07588	0.10335	0.333093	22.7785	31.6227	8.84426	8	MSMEG6759;MSMEG6229	MSMEG6759	2	>MSMEG6759 glycerol kinase (glpK) [2.7.1.30] {Mycobacterium smegmatis MC2}
27.4164	21.7542	21.6605	28.056	26.7073	28.0483	26.3934	27.2744	25.9138	26.9908	2.65938	0.102624	0.827418	21.6605	28.056	6.39547	8	MSMEG5773	MSMEG5773	1	>MSMEG5773 fatty acid desaturase {Mycobacterium smegmatis MC2}
25.1434	22.9591	24.4313	26.6178	27.8493	28.0325	25.9117	28.6947	26.205	26.2647	1.97511	0.0753715	1.67615	22.9591	28.6947	5.7356	8	MSMEG4954	MSMEG4954	1	>MSMEG4954 transcription termination factor Rho (rho) {Mycobacterium smegmatis MC2}
29.3159	28.2547	27.3684	28.7962	28.2259	28.6862	26.249	28.593	28.1862	28.4238	0.962988	0.0341653	0.317369	26.249	29.3159	3.06686	8	MSMEG4891	MSMEG4891	1	>MSMEG4891 alkylhydroperoxide reductase {Mycobacterium smegmatis MC2}
25.6622	23.6321	23.3469	24.5645	25.4348	27.1774	23.8683	27.6381	25.1656	24.9996	1.6117	0.064044	1.24942	23.3469	27.6381	4.29118	8	MSMEG4283	MSMEG4283	1	>MSMEG4283 2-oxoglutarate dehydrogenase, E2 component, dihydrolipoamide succinyltransferase (sucB) [2.3.1.61] {Mycobacterium smegmatis MC2}
26.2044	22.0014	21.9734	26.2419	24.6339	25.2915	25.5376	24.8705	24.5943	25.081	1.70515	0.0693311	0.789997	21.9734	26.2419	4.2685	8	MSMEG3945	MSMEG3945	1	>MSMEG3945 universal stress protein family {Mycobacterium smegmatis MC2}
28.0606	24.1944	23.153	27.1929	28.5234	27.9216	26.945	26.752	26.5929	27.069	1.91766	0.0721118	0.922134	23.153	28.5234	5.37044	8	MSMEG3932	MSMEG3932	1	>MSMEG3932 14 kDa antigen {Mycobacterium smegmatis MC2}
28.0899	22.7292	19.0656	24.462	27.1411	24.0682	20.785	21.1694	23.4388	23.3987	3.13058	0.133564	2.4215	19.0656	28.0899	9.02424	8	MSMEG3859	MSMEG3859	1	>MSMEG3859 glycosyl transferase, group 2 family protein {Mycobacterium smegmatis MC2}
25.8305	23.0075	27.2107	27.7922	29.4674	28.9851	28.5424	30.9109	27.7183	28.1673	2.43645	0.0879001	1.12836	23.0075	30.9109	7.90331	8	MSMEG3833	MSMEG3833	1	>MSMEG3833 30S ribosomal protein S1 {Mycobacterium smegmatis MC2}
23.9807	21.3816	28.6865	26.8583	28.4645	27.0317	25.9197	29.2705	26.4492	26.945	2.66157	0.10063	1.63053	21.3816	29.2705	7.8889	8	MSMEG3791	MSMEG3791	1	>MSMEG3791 ribosomal protein L20 (rplT) {Mycobacterium smegmatis MC2}
26.5732	25.6592	24.4316	27.0384	28.6364	29.4482	25.6565	28.2836	26.9659	26.8058	1.71932	0.0637591	1.31353	24.4316	29.4482	5.01655	8	MSMEG3645	MSMEG3645	1	>MSMEG3645 conserved hypothetical protein {Mycobacterium smegmatis MC2}
28.6262	23.3202	25.0113	27.7776	27.6691	26.6183	27.8802	27.1854	26.761	27.4272	1.76031	0.065779	0.630939	23.3202	28.6262	5.30607	8	MSMEG3621	MSMEG3621	1	>MSMEG3621 NADH dehydrogenase (ndh) [1.6.99.3] {Mycobacterium smegmatis MC2}
27.0852	21.7077	20.54	24.4825	26.8564	28.1542	24.2617	23.4772	24.5706	24.3721	2.67611	0.108915	2.57435	20.54	28.1542	7.61422	8	MSMEG3123	MSMEG3123	1	>MSMEG3123 FeS assembly protein SufD (sufD) {Mycobacterium smegmatis MC2}
22.0251	22.2177	29.0324	26.9233	27.9805	27.4307	26.2534	28.9868	26.3562	27.177	2.77986	0.105473	1.36668	22.0251	29.0324	7.00732	8	MSMEG2628	MSMEG2628	1	>MSMEG2628 translation initiation factor IF-2 (infB) {Mycobacterium smegmatis MC2}
25.0454	24.3784	20.1118	23.5229	25.8751	26.6722	25.7504	28.1569	24.9391	25.3979	2.40613	0.0964799	1.14694	20.1118	28.1569	8.04508	8	MSMEG2519	MSMEG2519	1	>MSMEG2519 ribosomal protein S2 (rpsB) {Mycobacterium smegmatis MC2}
23.9058	21.5467	27.384	24.9577	24.4198	25.2864	23.2771	25.479	24.5321	24.6888	1.71849	0.0700506	0.786582	21.5467	27.384	5.83727	8	MSMEG2389	MSMEG2389	1	>MSMEG2389 DNA-binding protein HU (hup) {Mycobacterium smegmatis MC2}
27.2698	24.5721	31.2668	28.8912	30.655	29.6253	27.3669	31.1343	28.8477	29.2583	2.32738	0.0806784	1.88372	24.5721	31.2668	6.69472	8	MSMEG1523	MSMEG1523	1	>MSMEG1523 ribosomal protein S4 (rpsD) {Mycobacterium smegmatis MC2}
22.4001	21.1454	28.8479	24.7513	28.2437	27.7987	22.4823	28.2616	25.4914	26.275	3.15968	0.123951	2.27977	21.1454	28.8479	7.70251	8	MSMEG1521	MSMEG1521	1	>MSMEG1521 ribosomal protein S13p/S18e (rpsM) {Mycobacterium smegmatis MC2}
27.7496	25.424	26.3011	26.7764	27.6305	26.5106	26.9908	23.4114	26.3493	26.6435	1.39957	0.053116	0.667109	23.4114	27.7496	4.33813	8	MSMEG1472	MSMEG1472	1	>MSMEG1472 ribosomal protein S5 (rpsE) {Mycobacterium smegmatis MC2}
21.2277	24.9044	28.6951	24.129	25.2206	24.7279	24.1922	27.5784	25.0844	24.8161	2.26837	0.0904294	0.655551	21.2277	28.6951	7.46744	8	MSMEG1470	MSMEG1470	1	>MSMEG1470 50S ribosomal protein L6 {Mycobacterium smegmatis MC2}
25.4057	26.0529	27.6816	24.9529	26.3764	25.7843	24.3645	27.3971	26.0019	25.9186	1.13989	0.0438386	0.739342	24.3645	27.6816	3.31718	8	MSMEG1443	MSMEG1443	1	>MSMEG1443 ribosomal protein L16 (rplP) {Mycobacterium smegmatis MC2}
28.63	24.6607	30.4145	28.4818	29.9311	28.9595	27.9264	30.2204	28.6531	28.7947	1.84326	0.0643303	1.00239	24.6607	30.4145	5.75374	8	MSMEG1442	MSMEG1442	1	>MSMEG1442 ribosomal protein S3 (rpsC) {Mycobacterium smegmatis MC2}
22.7233	22.7975	28.4659	24.6175	27.2874	26.4228	23.5432	27.708	25.4457	25.5201	2.30887	0.0907372	2.08239	22.7233	28.4659	5.74259	8	MSMEG1441	MSMEG1441	1	>MSMEG1441 50S ribosomal protein L22 {Mycobacterium smegmatis MC2}
23.0773	21.2912	26.7393	26.0952	28.4036	27.0247	24.0681	28.3321	25.6289	26.4172	2.56814	0.100205	1.95059	21.2912	28.4036	7.11241	8	MSMEG1436	MSMEG1436	1	>MSMEG1436 ribosomal protein L3 (rplC) {Mycobacterium smegmatis MC2}
27.4105	27.4253	24.1032	24.7147	26.7111	27.5032	25.3703	26.7638	26.2503	26.7375	1.33713	0.0509376	0.726799	24.1032	27.5032	3.39999	8	MSMEG1435	MSMEG1435	1	>MSMEG1435 ribosomal protein S10 (rpsJ) {Mycobacterium smegmatis MC2}
24.3926	24.6023	29.4308	26.6768	33.2388	28.2104	25.7407	29.572	27.733	27.4436	2.99643	0.108046	2.0578	24.3926	33.2388	8.8462	8	MSMEG1399	MSMEG1399	1	>MSMEG1399 ribosomal protein S7 (rpsG) {Mycobacterium smegmatis MC2}
25.1441	17.5842	35.9623	26.6344	26.5587	24.925	25.1255	27.498	26.179	25.8514	5.00609	0.191225	0.854697	17.5842	35.9623	18.378	8	MSMEG1368	MSMEG1368	1	>MSMEG1368 DNA-directed RNA polymerase, beta subunit (rpoC) [2.7.7.6] {Mycobacterium smegmatis MC2}
24.3882	19.3311	35.2093	26.8169	24.455	24.1465	23.2009	26.8313	25.5474	24.4216	4.55538	0.178311	1.808	19.3311	35.2093	15.8782	8	MSMEG1367	MSMEG1367	1	>MSMEG1367 DNA-directed RNA polymerase, beta subunit (rpoB) [2.7.7.6] {Mycobacterium smegmatis MC2}
27.2733	26.3083	29.0916	27.6366	28.4573	28.184	26.897	28.9755	27.853	27.9103	0.99654	0.0357786	0.825165	26.3083	29.0916	2.78327	8	MSMEG1365	MSMEG1365	1	>MSMEG1365 ribosomal protein L7/L12 (rplL) {Mycobacterium smegmatis MC2}
23.9586	23.9962	25.2465	25.1633	25.2881	26.0699	24.3235	25.6545	24.9626	25.2049	0.782128	0.031332	0.657314	23.9586	26.0699	2.1113	8	MSMEG1364	MSMEG1364	1	>MSMEG1364 50S ribosomal protein L10 {Mycobacterium smegmatis MC2}
28.8389	27.6576	21.7024	27.9554	27.3667	28.174	29.3304	28.4111	27.4295	28.0647	2.39792	0.0874211	0.55259	21.7024	29.3304	7.62802	8	MSMEG0880	MSMEG0880	1	>MSMEG0880 chaperonin GroL (groL) {Mycobacterium smegmatis MC2}
28.6997	28.799	27.6949	29.7875	29.9047	31.0766	29.3271	33.2023	29.8115	29.5573	1.69383	0.0568179	0.807989	27.6949	33.2023	5.50739	8	MSMEG0709	MSMEG0709	1	>MSMEG0709 chaperone protein DnaK (dnaK) {Mycobacterium smegmatis MC2}

## Sheet: contam
Common contaminants for all purifications with all tested tag/resin combinations
Majority protein flag	Fasta headers flag
MSMEG6759	>MSMEG6759 glycerol kinase (glpK) [2.7.1.30] {Mycobacterium smegmatis MC2}
MSMEG4954	>MSMEG4954 transcription termination factor Rho (rho) {Mycobacterium smegmatis MC2}
MSMEG4891	>MSMEG4891 alkylhydroperoxide reductase {Mycobacterium smegmatis MC2}
MSMEG1442	>MSMEG1442 ribosomal protein S3 (rpsC) {Mycobacterium smegmatis MC2}
MSMEG1436	>MSMEG1436 ribosomal protein L3 (rplC) {Mycobacterium smegmatis MC2}
MSMEG1435	>MSMEG1435 ribosomal protein S10 (rpsJ) {Mycobacterium smegmatis MC2}
MSMEG0880	>MSMEG0880 chaperonin GroL (groL) {Mycobacterium smegmatis MC2}
MSMEG0709	>MSMEG0709 chaperone protein DnaK (dnaK) {Mycobacterium smegmatis MC2}
