# Supplementary material for: Identification of Protein Partners in Mycobacteria Using a Single-Step Affinity Purification Method
Source: PLoS One. 2014 Mar 24;9(3):e91380. doi: 10.1371/journal.pone.0091380 (PMC3963859; doi:10.1371/journal.pone.0091380)
Supplement: Table S6 — Cross-links between the subunits of RNA polymerase identified by pLINK software. (XLSX) [file pone.0091380.s006.xlsx]

## Sheet: cross-links
Cross-linked peptides
rpoA-rpoA
EDVTDIILNLKGLVVSSDDDEPVTMYLR(11)-GYVPAVQNKASGAEIGR(9)
IDGVLHEFTTVPGVKEDVTDIILNLK(15)-GYVPAVQNKASGAEIGR(9)
TDFDKLIIDVETK(5)-VTYKVEATR(4)
IPVDSIYSPVLKVTYK(12)-NFGQKSIDEVK(5)
IPVDSIYSPVLKVTYK(12)-GYVPAVQNKASGAEIGR(9)
NFGQKSIDEVK(5)-VTYKVEATR(4)
KQGPGVVTAGDIVPPAGVTVHNPDMHIATLNDK(1)-EDVTDIILNLKGLVVSSDDDEPVTMYLR(11)
NFGQKSIDEVK(5)-IKLHQLGLSLK(2)
MLISQRPTLSEETVAENR(1)-IKLHQLGLSLK(2)
MLISQRPTLSEETVAENR(1)-SIDEVKIK(6)
MLISQRPTLSEETVAENR(1)-NFGQKSIDEVK(5)
MLISQRPTLSEETVAENR(1)-LIIDVETKNSISPR(8)
MLISQRPTLSEETVAENR(1)-TDFDKLIIDVETK(5)
IDGVLHEFTTVPGVKEDVTDIILNLK(15)-MLISQRPTLSEETVAENR(1)
KQGPGVVTAGDIVPPAGVTVHNPDMHIATLNDK(1)-MLISQRPTLSEETVAENR(1)
KQGPGVVTAGDIVPPAGVTVHNPDMHIATLNDK(1)-IDGVLHEFTTVPGVKEDVTDIILNLK(15)
KQGPGVVTAGDIVPPAGVTVHNPDMHIATLNDK(1)-GKLEVELVVER(2)
KQGPGVVTAGDIVPPAGVTVHNPDMHIATLNDK(1)-GYVPAVQNKASGAEIGR(9)
GYVPAVQNKASGAEIGR(9)-TDFDKLIIDVETK(5)
MLISQRPTLSEETVAENR(1)-GKLEVELVVER(2)
MLISQRPTLSEETVAENR(1)-MLISQRPTLSEETVAENR(1)
MLISQRPTLSEETVAENR(1)-GYVPAVQNKASGAEIGR(9)
QGPGVVTAGDIVPPAGVTVHNPDMHIATLNDKGK(32)-IDGVLHEFTTVPGVKEDVTDIILNLK(15)
GYVPAVQNKASGAEIGR(9)-VTYKVEATR(4):
EDVTDIILNLKGLVVSSDDDEPVTMYLR(11)-MLISQRPTLSEETVAENR(1)
GYVPAVQNKASGAEIGR(9)-NFGQKSIDEVK(5)
IPVDSIYSPVLKVTYK(12)-SIDEVKIK(6)
IPVDSIYSPVLKVTYK(12)-IKLHQLGLSLK(2)
TDFDKLIIDVETKNSISPR(13)-MLISQRPTLSEETVAENR(1)
TDFDKLIIDVETKNSISPR(13)-GYVPAVQNKASGAEIGR(9)
TDFDKLIIDVETKNSISPR(13)-IPVDSIYSPVLKVTYK(12)
NFGQKSIDEVK(5)-NFGQKSIDEVK(5)
IDGVLHEFTTVPGVKEDVTDIILNLK(15)-VTYKVEATR(4)
IDGVLHEFTTVPGVKEDVTDIILNLK(15)-NFGQKSIDEVK(5)
IDGVLHEFTTVPGVKEDVTDIILNLK(15)-SIDEVKIK(6)
rpoB-rpoC
SPGVYFDETIDKSTEK(12)-GLVTNPKGEFIPRPIK(7)
VKVYEAIVK(2)-AKVRR(2)
DTKLGAEEITR(3)-TLKPEK(3)
VTPKGETELTPEER(4)-LVDLNHAQNIKSAK(11)
rpoC-rpoB
MLDVNFFDELR(1)-VKVYEAIVK(2)
LVDLNHAQNIKSAK(11)-DTSLKVPHGESGK(5)
KAVEDQR(1)-KFAR(1)
LKVVAAFQQSGNSPMGMVLDAVPVIPPELRPMVQLDGGR(2)-VNKK(3)
RLVDLNHAQNIKSAK(12)-VTPKGETELTPEER(4)
sigma factor SigA-rpoB
EMDITPEKVLEIQQYAR(8)-DTKLGAEEITR(3)
SigA-SigA
IEAGLYATQKLAELAEK(10)-GEKLPVQQR(3)
IPVHMVEVINKLGR(11)-AVEKFDYTK(4)
rpoB-rpoB
VTPKGETELTPEER(4)-DTKLGAEEITR(3)
DTKLGAEEITR(3)-AIFGEKAR(6)
ESAQTLLENLFFKEKR(15)-YKVNK(2)
VTPKGETELTPEER(4)-AIFGEKAR(6)
ISDGDKLAGR(6)-HGNKGVIGK(4)
rpoB-rpoA
DTKLGAEEITR(3)-SIDEVKIK(6)
rpoA-rpoB
NFGQKSIDEVK(5)-AIFGEKAR(6)
GYVPAVQNKASGAEIGR(9)-VPHGESGKVIGIR(8)
rpoC-sigA
MGHIELAAPVTHIWYFKGVPSR(17)-KDAELTASADSVR(1)
LGYLLDLAPKDLEK(10)-AYLKQIGK(4)
LDMVTGLYYLTTLVEGATGEYQAATKDAPEQGVYSSPAEAIMAMDR(26)-GYVPAVQNKASGAEIGR(9)
VMFNELLPKSYPFVNEQMHK(9)-IPVDSIYSPVLKVTYK(12)
sigA-rpoC
KDAELTASADSVR(1)-ALKR(3)
rpoC-rpoC
TLAGMKGLVTNPK(6)-KGLADTALR(1)
NESLVKIWQDATEEVGK(6)-KYQR(1)
MLDVNFFDELR(1)-AKVR(2)
MGHIELAAPVTHIWYFKGVPSR(17)-LGYLLDLAPKDLEK(10)
LEADLAELEAEGAKSDVR(14)-RKVR(2)
LKVVAAFQQSGNSPMGMVLDAVPVIPPELRPMVQLDGGR(2)-ALKR(3)
ILMLSSNNILSPASGKPLAMPR(16)-KVQAR(1)
VMFNELLPKSYPFVNEQMHK(9)-FPMIVVAQTVDKLK(12)
FKGIICER(2)-AKVR(2)
ALEEFYPADNPIITIVKSGATGNLTQTR(17)-KVQAR(1)
EGLTVLEYFINTHGARKGLADTALR(17)-FKGIICER(2)
